# Supplementary material for: An Emiliania huxleyi pan-transcriptome reveals basal strain specificity in gene expression patterns
Source: Sci Rep. 2021 Oct 21;11:20795. doi: 10.1038/s41598-021-00072-5 (PMC8531018; doi:10.1038/s41598-021-00072-5)
Supplement: Supplementary file 2 — Supplementary Table S1. [file 41598_2021_72_MOESM2_ESM.xlsx]

## Sheet: 373_374
Supplementary Table S1: Gene symbols/descriptions for manually-built genes
Gene ID	Gene Name	Gene set	Reference	DOI
comp17050001_c0	Spt1		Rosenwasser 2014	10.1105/tpc.114.125641
comp17050002_c0	3ksr		Rosenwasser 2014	10.1105/tpc.114.125641
comp17050003_c0	cers1		Rosenwasser 2014	10.1105/tpc.114.125641
comp17050004_c0	cers2		Rosenwasser 2014	10.1105/tpc.114.125641
comp17050005_c0	Dcd1		Rosenwasser 2014	10.1105/tpc.114.125641
comp17050006_c0	Dcd2		Rosenwasser 2014	10.1105/tpc.114.125641
comp17050007_c0	sphk		Rosenwasser 2014	10.1105/tpc.114.125641
comp17050008_c0	sialidase-a		project in progress
comp17050009_c0	sialidase-b		project in progress
comp17050010_c0	sialidase-c		project in progress
comp17050011_c0	sialidase-d		project in progress
comp17050012_c0	Lpp2		project in progress
comp17050013_c0	sphinganine hydroxylase a		Schleyer et al, in preparation
comp17050014_c0	sphinganine hydroxylase b		Schleyer et al, in preparation
comp17050015_c0	ugcg-a		project in progress
comp17050016_c0	ugcg-b		project in progress
comp17050017_c0	elongase-a		project in progress
comp17050018_c0	elongase-b		project in progress
comp17050019_c0	elongase-c		project in progress
comp17050020_c0	elongase-d		project in progress
comp17050021_c0	cers-elongase		project in progress
comp17050022_c0	gba1		project in progress
comp17050023_c0	gba2		project in progress
comp17050024_c0	dddq		project in progress
comp17050025_c0	propanoyl-coa-carboxylase		project in progress
comp17050026_c0	propanoyl-coa-carboxylase2		project in progress
comp17050027_c0	propanoyl-coa-synthetase		project in progress
comp17050028_c0	DDDD1		project in progress
comp17050029_c0	DDDD2		project in progress
comp17050030_c0	ddd-scaffold16		project in progress
comp17050031_c0	ornithine		Sheyn 2016	10.1038/ismej.2015.228
comp17050032_c0	nadpho1 (Nox1)	ROS related genes	Sheyn 2016	10.1038/ismej.2015.228
comp17050033_c0	nadpho2 (Nox2)	ROS related genes	Sheyn 2016	10.1038/ismej.2015.228
comp17050034_c0	xanthine oxidase (XO)	ROS related genes	Sheyn 2016	10.1038/ismej.2015.228
comp17050035_c0	ascorbate peroxidase (Apx)	ROS related genes	Sheyn 2016	10.1038/ismej.2015.228
comp17050036_c0	NiSod1	ROS related genes	Sheyn 2016	10.1038/ismej.2015.228
comp17050037_c0	NiSod2	ROS related genes	Sheyn 2016	10.1038/ismej.2015.228
comp17050038_c0	MnSod1	ROS related genes	Sheyn 2016	10.1038/ismej.2015.228
comp17050039_c0	MnSod2	ROS related genes	Sheyn 2016	10.1038/ismej.2015.228
comp17050040_c0	vps34	autophagy	Shemi, Ben-Dor 2015	10.1080/15548627.2015.1034407
comp17050041_c0	ampka1	autophagy	Shemi, Ben-Dor 2015	10.1080/15548627.2015.1034407
comp17050042_c0	ampka1b	autophagy	Shemi, Ben-Dor 2015	10.1080/15548627.2015.1034407
comp17050043_c0	mark4	autophagy	Shemi, Ben-Dor 2015	10.1080/15548627.2015.1034407
comp17050044_c0	ampkb1	autophagy	Shemi, Ben-Dor 2015	10.1080/15548627.2015.1034407
comp17050045_c0	api	autophagy	Shemi, Ben-Dor 2015	10.1080/15548627.2015.1034407
comp17050046_c0	atg1	autophagy	Shemi, Ben-Dor 2015	10.1080/15548627.2015.1034407
comp17050047_c0	atg2	autophagy	Shemi, Ben-Dor 2015	10.1080/15548627.2015.1034407
comp17050048_c0	atg3	autophagy	Shemi, Ben-Dor 2015	10.1080/15548627.2015.1034407
comp17050049_c0	atg4b	autophagy	Shemi, Ben-Dor 2015	10.1080/15548627.2015.1034407
comp17050050_c0	atg5	autophagy	Shemi, Ben-Dor 2015	10.1080/15548627.2015.1034407
comp17050051_c0	atg7	autophagy	Shemi, Ben-Dor 2015	10.1080/15548627.2015.1034407
comp17050052_c0	atg8a	autophagy	Shemi, Ben-Dor 2015	10.1080/15548627.2015.1034407
comp17050053_c0	atg8b	autophagy	Shemi, Ben-Dor 2015	10.1080/15548627.2015.1034407
comp17050054_c0	atg9	autophagy	Shemi, Ben-Dor 2015	10.1080/15548627.2015.1034407
comp17050055_c0	atg10	autophagy	Shemi, Ben-Dor 2015	10.1080/15548627.2015.1034407
comp17050056_c0	atg12	autophagy	Shemi, Ben-Dor 2015	10.1080/15548627.2015.1034407
comp17050057_c0	beclin	autophagy	Shemi, Ben-Dor 2015	10.1080/15548627.2015.1034407
comp17050058_c0	esterase-lipase	autophagy	Shemi, Ben-Dor 2015	10.1080/15548627.2015.1034407
comp17050059_c0	mtor2	autophagy	Shemi, Ben-Dor 2015	10.1080/15548627.2015.1034407
comp17050060_c0	nbr1	autophagy	Shemi, Ben-Dor 2015	10.1080/15548627.2015.1034407
comp17050061_c0	vpe1	autophagy	Shemi, Ben-Dor 2015	10.1080/15548627.2015.1034407
comp17050062_c0	atg13	autophagy	Shemi, Ben-Dor 2015	10.1080/15548627.2015.1034407
comp17050063_c0	atg18	autophagy	Shemi, Ben-Dor 2015	10.1080/15548627.2015.1034407
comp17050064_c0	atg27	autophagy	Shemi, Ben-Dor 2015	10.1080/15548627.2015.1034407
comp17050065_c0	vps15	autophagy	Shemi, Ben-Dor 2015	10.1080/15548627.2015.1034407
comp17050066_c0	mtor1	autophagy	Shemi, Ben-Dor 2015	10.1080/15548627.2015.1034407
comp17050067_c0	raptor	autophagy	Shemi, Ben-Dor 2015	10.1080/15548627.2015.1034407
comp17050068_c0	mtor3	autophagy	Shemi, Ben-Dor 2015	10.1080/15548627.2015.1034407
comp17050069_c0	fkbp12a	autophagy	project in progress
comp17050070_c0	fkbp12b	autophagy	project in progress
comp17050071_c0	fkbp12c	autophagy	project in progress
comp17050072_c0	fkbp12d	autophagy	project in progress
comp17050073_c0	fkbp12e	autophagy	project in progress
comp17050074_c0	fkbp12f	autophagy	project in progress
comp17050075_c0	fkbp12g	autophagy	project in progress
comp17050076_c0	fkbp12h	autophagy	project in progress
comp17050077_c0	fkbp12i	autophagy	project in progress
comp17050078_c0	fkbp12j	autophagy	project in progress
comp17050079_c0	fkbp12	autophagy	project in progress
comp17050080_c0	cathepsinB	autophagy	project in progress
comp17050081_c0	cathepsinD1	autophagy	project in progress
comp17050082_c0	ubp3	autophagy	project in progress
comp17050083_c0	pepsinA	autophagy	project in progress
comp17050084_c0	cathepsinF	autophagy	project in progress
comp17050085_c0	cathepsinZ	autophagy	project in progress
comp17050086_c0	cathepsinL	autophagy	project in progress
comp17050087_c0	cathepsinH	autophagy	project in progress
comp17050088_c0	vignain	autophagy	project in progress
comp17050089_c0	Px1 peroxidase	ROS related genes	Sheyn 2016	10.1038/ismej.2015.228
comp17050090_c0	Px2 peroxidase	ROS related genes	Sheyn 2016	10.1038/ismej.2015.228
comp17050091_c0	Px3 peroxidase	ROS related genes	Sheyn 2016	10.1038/ismej.2015.228
comp17050092_c0	Px4 peroxidase	ROS related genes	Sheyn 2016	10.1038/ismej.2015.228
comp17050093_c0	Px peroxidase	ROS related genes	Sheyn 2016	10.1038/ismej.2015.228
comp17050094_c0	Px peroxidase	ROS related genes	Sheyn 2016	10.1038/ismej.2015.228
comp17050095_c0	metacaspase1	autophagy	Graff von Creveld, submitted	10.1101/444109
comp17050096_c0	metacaspase2	autophagy	Graff von Creveld, submitted	10.1101/444109
comp17050097_c0	MST1-1		Frada 2017	10.1371/journal.ppat.1006775
comp17050098_c0	MST1-105		Frada 2017	10.1371/journal.ppat.1006775
comp17050099_c0	DMC1	Meiosis markers	Frada 2017	10.1371/journal.ppat.1006775
comp17050100_c0	RAD51-homolog4	Meiosis markers	Frada 2017	10.1371/journal.ppat.1006775
comp17050101_c0	RAD51-homolog3.1		Frada 2017	10.1371/journal.ppat.1006775
comp17050102_c0	RAD51-homolog2		Frada 2017	10.1371/journal.ppat.1006775
comp17050103_c0	RAD51-homolog3		Frada 2017	10.1371/journal.ppat.1006775
comp17050104_c0	SPO11-3		Frada 2017	10.1371/journal.ppat.1006775
comp17050105_c0	SPO11-2	Meiosis markers	Frada 2017	10.1371/journal.ppat.1006775
comp17050106_c0	Hop1-1	Meiosis markers	Frada 2017	10.1371/journal.ppat.1006775
comp17050107_c0	Hop1-2	Meiosis markers	Frada 2017	10.1371/journal.ppat.1006775
comp17050108_c0	MND1	Meiosis markers	Frada 2017	10.1371/journal.ppat.1006775
comp17050109_c0	MER3		Frada 2017	10.1371/journal.ppat.1006775
comp17050110_c0	MER3		Frada 2017	10.1371/journal.ppat.1006775
comp17050111_c0	MSH5		Frada 2017	10.1371/journal.ppat.1006775
comp17050112_c0	MYB	S-cell genes	Frada 2017	10.1371/journal.ppat.1006775
comp17050113_c0	PHOTO1		Frada 2017	10.1371/journal.ppat.1006775
comp17050114_c0	PHOTO2	S-cell genes	Frada 2017	10.1371/journal.ppat.1006775
comp17050115_c0	H2A	S-cell genes	Frada 2017	10.1371/journal.ppat.1006775
comp17050116_c0	FLAG1	S-cell genes	Frada 2017	10.1371/journal.ppat.1006775
comp17050117_c0	FLAG2	S-cell genes	Frada 2017	10.1371/journal.ppat.1006775
comp17050118_c0	FLAG3	S-cell genes	Frada 2017	10.1371/journal.ppat.1006775
comp17050119_c0	FLAG4	S-cell genes	Frada 2017	10.1371/journal.ppat.1006775
comp17050120_c0	FLAG5	S-cell genes	Frada 2017	10.1371/journal.ppat.1006775
comp17050121_c0	FLAG6	S-cell genes	Frada 2017	10.1371/journal.ppat.1006775
comp17050122_c0	FLAG7		Frada 2017	10.1371/journal.ppat.1006775
comp17050123_c0	FLAG8	S-cell genes	Frada 2017	10.1371/journal.ppat.1006775
comp17050124_c0	FLAG9	S-cell genes	Frada 2017	10.1371/journal.ppat.1006775
comp17050125_c0	RSPH9 radial spokehead protein 9 like		Frada 2017	10.1371/journal.ppat.1006775
comp17050126_c0	wd repeat containing protein		Frada 2017	10.1371/journal.ppat.1006775
comp17050127_c0	cfa77 cilia and flagellar related protein 77		Frada 2017	10.1371/journal.ppat.1006775
comp17050128_c0	Uncharacterized protein		Frada 2017	10.1371/journal.ppat.1006775
comp17050129_c0	SMC3		Frada 2017	10.1371/journal.ppat.1006775
comp17050130_c0	AMA1P	Meiosis markers	Frada 2017	10.1371/journal.ppat.1006775
comp17050131_c0	aaa-domain containing		Frada 2017	10.1371/journal.ppat.1006775
comp17050132_c0	GSS2	ROS related genes	Sheyn 2016	10.1038/ismej.2015.228
comp17050133_c0	GSS3	ROS related genes	Sheyn 2016	10.1038/ismej.2015.228
comp17050134_c0	GST1	ROS related genes	Sheyn 2016	10.1038/ismej.2015.228
comp17050135_c0	GST2	ROS related genes	Sheyn 2016	10.1038/ismej.2015.228
comp17050136_c0	GST3	ROS related genes	Sheyn 2016	10.1038/ismej.2015.228
comp17050137_c0	GST4	ROS related genes	Sheyn 2016	10.1038/ismej.2015.228
comp17050138_c0	GST5	ROS related genes	Sheyn 2016	10.1038/ismej.2015.228
comp17050139_c0	MnSod3	ROS related genes	Sheyn 2016	10.1038/ismej.2015.228
comp17050140_c0	MnSod4	ROS related genes	Sheyn 2016	10.1038/ismej.2015.228
comp17050141_c0	CAT	ROS related genes	Sheyn 2016	10.1038/ismej.2015.228
comp17050142_c0	GCL1	ROS related genes	Sheyn 2016	10.1038/ismej.2015.228
comp17050143_c0	GCL2	ROS related genes	Sheyn 2016	10.1038/ismej.2015.228
comp17050144_c0	GSS1	ROS related genes	Sheyn 2016	10.1038/ismej.2015.228
comp17050145_c0	GR	ROS related genes	Sheyn 2016	10.1038/ismej.2015.228
comp17050146_c0	GPX	ROS related genes	Sheyn 2016	10.1038/ismej.2015.228
comp17050147_c0	belongs to Cytochrome P450 superfamily 2090		Alcolombri 2015	10.1126/science.aab1586
comp17050148_c0	belongs to Cytochrome P450 superfamily 373/374		Alcolombri 2015	10.1126/science.aab1586
comp17050149_c0	Patatin/Phospholipase A2-related domain non-specific lipid acyl hydrolases 373/374		Alcolombri 2015	10.1126/science.aab1586
comp17050150_c0	Patatin/Phospholipase A2-related domain non-specific lipid acyl hydrolases 2090		Alcolombri 2015	10.1126/science.aab1586
comp17050151_c0	Alma1		Alcolombri 2015	10.1126/science.aab1586
comp17050152_c0	putative atp/adp translocator		Alcolombri 2015	10.1126/science.aab1586
comp17050153_c0	lipocalin family protein		Alcolombri 2015	10.1126/science.aab1586
comp17050154_c0	Uncharacterized protein		Alcolombri 2015	10.1126/science.aab1586
comp17050155_c0	Uncharacterized protein 373/374 (comp51584)		Alcolombri 2015	10.1126/science.aab1586
comp17050156_c0	Uncharacterized protein 2090 (comp51584)		Alcolombri 2015	10.1126/science.aab1586
comp17050157_c0	mitochondrial carrier domain containing protein		Alcolombri 2015	10.1126/science.aab1586
comp17050158_c0	patatain-like phospholipase		Alcolombri 2015	10.1126/science.aab1586
comp17050159_c0	v-type h(+)-translocating pyrophosphatase		Alcolombri 2015	10.1126/science.aab1586
comp17050160_c0	choline transporter like protein 373/374		Alcolombri 2015	10.1126/science.aab1586
comp17050161_c0	choline transporter like protein 2090		Alcolombri 2015	10.1126/science.aab1586
comp17050162_c0	putative short chain dehydrogenase		Alcolombri 2015	10.1126/science.aab1586
comp17050163_c0	delta carbonic anhydrase		Alcolombri 2015	10.1126/science.aab1586
comp17050164_c0	esterase/lipase/thioesterase and phosphoserine aminotransferase domain containing		Alcolombri 2015	10.1126/science.aab1586
comp17050165_c0	tap domain protein		Alcolombri 2015	10.1126/science.aab1586
comp17050166_c0	amine oxidase		Alcolombri 2015	10.1126/science.aab1586
comp17050167_c0	PKS1		project in progress
comp17050168_c0	PKS3		project in progress
comp17050169_c0	PKS4		project in progress
comp17050170_c0	PKS5		project in progress
comp17050171_c0	PKS6		project in progress
comp17050172_c0	PKS7		project in progress
comp17050173_c0	PKS8		project in progress
comp17050174_c0	PKS9		project in progress
comp17050175_c0	PKS10		project in progress
comp17050176_c0	PKS11		project in progress
comp17050177_c0	PKSa		project in progress
comp17050178_c0	PKSb		project in progress
comp17050179_c0	PKSc		project in progress
comp17050180_c0	transferase		project in progress
comp17050181_c0	sfp1		project in progress
comp17050182_c0	sfp2		project in progress
comp17050183_c0	sphinganine hydroxylase c		Schleyer et al, in preparation
comp17050184_c0	sphinganine hydroxylase d		Schleyer et al, in preparation
comp17050185_c0	sphinganine hydroxylase e		Schleyer et al, in preparation
comp17050186_c0	sphinganine hydroxylase f		Schleyer et al, in preparation
comp17050187_c0	sphinganine hydroxylase g		Schleyer et al, in preparation
comp17050188_c0	dpl1		project in progress
comp17050189_c0	mpo1		project in progress
comp17050190_c0	pdat		Malitsky 2016	10.1111/nph.13852
comp17050191_c0	gpat1		Malitsky 2016	10.1111/nph.13852
comp17050192_c0	gpat2		Malitsky 2016	10.1111/nph.13852
comp17050193_c0	gpat3		Malitsky 2016	10.1111/nph.13852
comp17050194_c0	pap1		Malitsky 2016	10.1111/nph.13852
comp17050195_c0	pap2		Malitsky 2016	10.1111/nph.13852
comp17050196_c0	lpat		Malitsky 2016	10.1111/nph.13852
comp17050197_c0	lysocardiolipin-acyltransferase		Malitsky 2016	10.1111/nph.13852
comp17050198_c0	dgat		Malitsky 2016	10.1111/nph.13852
comp17050199_c0	pes		Malitsky 2016	10.1111/nph.13852
comp17050200_c0	dga-like1		Malitsky 2016	10.1111/nph.13852
comp17050201_c0	dga-like2		Malitsky 2016	10.1111/nph.13852
comp17050202_c0	smc2	Meiosis markers	Frada 2017	10.1371/journal.ppat.1006775
comp17050203_c0	kn1 homeobox		Frada 2017	10.1371/journal.ppat.1006775
comp17050204_c0	noa		Frada 2017	10.1371/journal.ppat.1006775
comp17050205_c0	nitric_oxide_dioxygenase		Frada 2017	10.1371/journal.ppat.1006775
comp17050206_c0	nosip		Frada 2017	10.1371/journal.ppat.1006775
comp17050207_c0	Ferritin		Sheyn 2016	10.1038/ismej.2015.228
comp17050208_c0	putative_flavodoxin		Sheyn 2016	10.1038/ismej.2015.228
comp17050209_c0	hdac		Frada 2017	10.1371/journal.ppat.1006775
comp17050210_c0	peroxidase	ROS related genes	Sheyn 2016	10.1038/ismej.2015.228
comp17050211_c0	metacaspase5	autophagy	Graff von Creveld, submitted	10.1101/444109
comp17050212_c0	metacaspase3	autophagy	Graff von Creveld, submitted	10.1101/444109
comp17050213_c0	metacaspase4	autophagy	Graff von Creveld, submitted	10.1101/444109
comp17050214_c0	metacaspase6	autophagy	Graff von Creveld, submitted	10.1101/444109
comp17050215_c0	metacaspase7	autophagy	Graff von Creveld, submitted	10.1101/444109
comp17050216_c0	metacaspase8	autophagy	Graff von Creveld, submitted	10.1101/444109
comp17050217_c0	metacaspase9	autophagy	Graff von Creveld, submitted	10.1101/444109
comp17050218_c0	ceramidase1		project in progress
comp17050219_c0	ceramidase2		project in progress
comp1705022_c0	ceramidase5		project in progress
comp17050220_c0	ceramidase3		project in progress
comp17050221_c0	ceramidase4		project in progress
comp17050223_c0	kdns		project in progress
comp17050224_c0	cmp-kdn		project in progress
comp17050225_c0	SAHH		project in progress
comp17050226_c0	MS1		project in progress
comp17050227_c0	CIMS		project in progress
comp17050228_c0	SAMS1		project in progress
comp17050229_c0	n7mt		project in progress
comp17050230_c0	Dcd3		Schleyer et al, in preparation
comp17050231_c0	Dcd4		Schleyer et al, in preparation
comp17050232_c0	Dcd5		Schleyer et al, in preparation
comp17050233_c0	pal		project in progress
comp17050234_c0	4cl		project in progress
comp17050235_c0	Vta1		project in progress
comp17050236_c0	vps4		project in progress
comp17050237_c0	vps46-chmp1a		project in progress
comp17050238_c0	vps60-chmp5		project in progress
comp17050239_c0	vps2-chmp2a		project in progress
comp17050240_c0	vps24-chmp3		project in progress

## Sheet: 3 strains
comp17050055_c0_seq1	atg10	autophagy	011
comp17050041_c0_seq1	ampk-alpha1	autophagy	100
comp17050078_c0_seq1	fkbp12-181	autophagy	101												001
comp17050045_c0_seq1	api	autophagy	#N/A
comp17050068_c0_seq1	mtor3	autophagy	#N/A
comp17050073_c0_seq1	fkbp12-maybe-sc46-506	autophagy	#N/A
comp17050081_c0_seq1	cathepsinD scaffold 47/129	autophagy	#N/A												010
comp17050040_c0_seq1	Vps34	autophagy	#N/A
comp17050052_c0_seq1	atg8a	autophagy	#N/A
comp17050060_c0_seq1	nbr1	autophagy	#N/A
comp17050077_c0_seq1	fkbp12-24	autophagy	#N/A
comp17050086_c0_seq1	cathepsinL	autophagy	#N/A
comp17050211_c0_seq1	metacaspase-scaf65 EhMC7-9 correct65 452661|471262|estExtDG_fgeneshEH_pg.C_9100002	autophagy	#N/A
comp17050054_c0_seq1	ATG9	autophagy	#N/A
comp17050056_c0_seq1	atg12	autophagy	#N/A
comp17050057_c0_seq1	beclin	autophagy	#N/A
comp17050066_c0_seq1	mtor1	autophagy	#N/A
comp17050080_c0_seq1	cathepsinB scaffold35	autophagy	#N/A
comp17050096_c0_seq1	metacaspase-scaffold276	autophagy	#N/A												011
comp17050043_c0_seq1	mark4	autophagy	#N/A
comp17050062_c0_seq1	atg13	autophagy	#N/A
comp17050084_c0_seq1	cathepsinF	autophagy	#N/A
comp17050071_c0_seq1	fkbp12-sc27-419	autophagy	#N/A												100
comp17050074_c0_seq1	fkbp12-maybe-sc46-710	autophagy	#N/A
comp17050087_c0_seq1	cathepsinH	autophagy	#N/A
comp17050047_c0_seq1	atg2-putative	autophagy	#N/A
comp17050063_c0_seq1	atg18	autophagy	#N/A
comp17050065_c0_seq1	VPS15	autophagy	#N/A
comp17050212_c0_seq1	metacaspase-scaf120 Ehux3-EhMC6 scaffold120|440238|estExtDG_fgenesh_newKGs_kg.C_1200066	autophagy	#N/A												101
comp17050069_c0_seq1	fkbp12	autophagy	#N/A
comp17050070_c0_seq1	fkbp12-sc3-155	autophagy	#N/A
comp17050072_c0_seq1	fkbp12-sc27-613	autophagy	#N/A
comp17050088_c0_seq1	Vignain or xylem cysteine protease (cathepsinL family member)	autophagy	#N/A												110
comp17050042_c0_seq1	ampk-alpha1-2	autophagy	#N/A
comp17050044_c0_seq1	Ampkb1	autophagy	#N/A
comp17050046_c0_seq1	atg1	autophagy	#N/A			2090			373			374
comp17050048_c0_seq1	atg3	autophagy	#N/A
comp17050049_c0_seq1	atg4b	autophagy	#N/A			Cluster	genes
comp17050050_c0_seq1	atg5	autophagy	#N/A			100	3368
comp17050051_c0_seq1	atg7	autophagy	#N/A			010	7106
comp17050053_c0_seq1	atg8b	autophagy	#N/A			001	2708
comp17050058_c0_seq1	esterase-lipase-control	autophagy	#N/A			101	2452
comp17050059_c0_seq1	mtor2-partial	autophagy	#N/A
comp17050061_c0_seq1	vpe1	autophagy	#N/A
comp17050064_c0_seq1	atg27	autophagy	#N/A
comp17050067_c0_seq1	raptor	autophagy	#N/A
comp17050075_c0_seq1	fkbp12-6427	autophagy	#N/A
comp17050076_c0_seq1	fkbp12-156	autophagy	#N/A
comp17050079_c0_seq1	ubp3-yeastlike	autophagy	#N/A
comp17050082_c0_seq1	cathepsinD-2 scaffold69	autophagy	#N/A
comp17050083_c0_seq1	Pepsin-A scaffold7 cathepsinD family member	autophagy	#N/A
comp17050085_c0_seq1	cathepsinZ Emihu1 scaffold_129360237-361787 strand=+	autophagy	#N/A
comp17050095_c0_seq1	metacaspase-scaffold16	autophagy	#N/A
comp17050213_c0_seq1	metacaspase-scaf167 EhMC4 scaffold167	autophagy	#N/A
comp17050214_c0_seq1	metacaspase-scaf111 Ehux6-EhMC3 scaffold111_jgi|Emihu1|223690|gm1.11100063	autophagy	#N/A
comp17050215_c0_seq1	metacaspase-scaf1 Ehux7MC scaffold1-splice	autophagy	#N/A
comp17050216_c0_seq1	metacaspase-scaf322 EhMC1 jgi|Emihu1|43172|gw1.322.10.1	autophagy	#N/A
comp17050217_c0_seq1	metacaspase-scaf17 EhMC2 jgi|Emihu1|202860|gm1.1700383	autophagy	#N/A
comp17050223_c0_seq1	kdns 503	conny	#N/A
comp17050229_c0_seq1	n7mt	conny	#N/A
comp17050225_c0_seq1	SAHH	conny	#N/A
comp17050224_c0_seq1	cmp-kdn (799)	conny	#N/A
comp17050226_c0_seq1	MS1	conny	#N/A
comp17050227_c0_seq1	CIMS	conny	#N/A
comp17050228_c0_seq1	SAMS1	conny	#N/A
comp17050169_c0_seq1	PKS4	guy	010
comp17050167_c0_seq1	PKS1	guy	101
comp17050173_c0_seq1	PKS8	guy	#N/A
comp17050170_c0_seq1	PKS5	guy	#N/A
comp17050171_c0_seq1	PKS6	guy	#N/A
comp17050178_c0_seq1	PKSb	guy	#N/A
comp17050176_c0_seq1	PKS11	guy	#N/A
comp17050172_c0_seq1	PKS7	guy	#N/A
comp17050174_c0_seq1	PKS9	guy	#N/A
comp17050175_c0_seq1	PKS10	guy	#N/A
comp17050179_c0_seq1	PKSc	guy	#N/A
comp17050168_c0_seq1	PKS3	guy	#N/A
comp17050177_c0_seq1	PKSa	guy	#N/A
comp17050107_c0_seq1	hop1-splice	Miguel	001
comp17050110_c0_seq1	mer3-unspliced	Miguel	001
comp17050114_c0_seq1	phototropin2 GS00920 557981	Miguel	010
comp17050116_c0_seq1	flagellar1 GS00667 scaffold_529|43716|44812 (1097 bp)	Miguel	010
comp17050111_c0_seq1	msh5	Miguel	010
comp17050133_c0_seq1	GSS_scaffold31	Miguel	010
comp17050103_c0_seq1	rad51-homolog3 scaffold130 and 264	Miguel	010
comp17050113_c0_seq1	phototropin1 GS00132	Miguel	010
comp17050131_c0_seq1	aaa-containing	Miguel	010
comp17050118_c0_seq1	flagellar3 GS02579	Miguel	100
comp17050115_c0_seq1	h2a GS10455 66170	Miguel	100
comp17050105_c0_seq1	spo11-2 scaffold20 XM_005781610	Miguel	101
comp17050106_c0_seq1	hop1-ehux CL12729Contig1	Miguel	101
comp17050119_c0_seq1	flagellar4 GS08244 FP201153	Miguel	110
comp17050097_c0_seq1	mst1-109	Miguel	#N/A
comp17050108_c0_seq1	Mnd1	Miguel	#N/A
comp17050112_c0_seq1	myb 632181 GS00273	Miguel	#N/A
comp17050117_c0_seq1	flagellar2 GS01171	Miguel	#N/A
comp17050121_c0_seq1	flagellar6 GS02724	Miguel	#N/A
comp17050123_c0_seq1	s-GS00012	Miguel	#N/A
comp17050124_c0_seq1	s-GS01392	Miguel	#N/A
comp17050132_c0_seq1	GSS-scaffold13	Miguel	#N/A
comp17050203_c0_seq1	KN1	miguel	#N/A
comp17050099_c0_seq1	dmc1-scaffold1	Miguel	#N/A
comp17050120_c0_seq1	flagellar5 GS04411	Miguel	#N/A
comp17050128_c0_seq1	s-CL45Contig3.2	Miguel	#N/A
comp17050202_c0_seq1	smc2	miguel	#N/A
comp17050098_c0_seq1	mst1-105	Miguel	#N/A
comp17050130_c0_seq1	ama1p	Miguel	#N/A
comp17050100_c0_seq1	rad51-scaffold4 (and scaffold59)	Miguel	#N/A
comp17050109_c0_seq1	mer3	Miguel	#N/A
comp17050101_c0_seq1	rad51-h3-onesplice	Miguel	#N/A
comp17050102_c0_seq1	Rad51-homolog2 scaffold62 and 302	Miguel	#N/A
comp17050104_c0_seq1	spo11-3 scaffold 50	Miguel	#N/A
comp17050122_c0_seq1	flagellar7 GS00844	Miguel	#N/A
comp17050125_c0_seq1	s-GS01207	Miguel	#N/A
comp17050126_c0_seq1	s-GS00514 CL4241Contig1	Miguel	#N/A
comp17050127_c0_seq1	s-GS02184 est_9929	Miguel	#N/A
comp17050129_c0_seq1	smc3	Miguel	#N/A
comp17050204_c0_seq1	Noa	miguel	#N/A
comp17050233_c0_seq1	pal	noa	#N/A
comp17050234_c0_seq1	4cl	noa	#N/A
comp17050236_c0_seq1	vps4	rotem	#N/A
comp17050239_c0_seq1	vps2-chmp2a (missing end-can fix)	rotem	#N/A
comp17050238_c0_seq1	Vps60-chmp5	rotem	#N/A
comp17050235_c0_seq1	Vta1	rotem	#N/A
comp17050237_c0_seq1	Vps46-CHMP1a	rotem	#N/A
comp17050240_c0_seq1	vps24-chmp3	rotem	#N/A
comp17050003_c0_seq1	ehux-cers1	sphingolipid	010
comp17050005_c0_seq1	Dcd1	sphingolipid	010
comp17050185_c0_seq1	sphinganine_hydroxylase_scaffold43	sphingolipid	010
comp17050187_c0_seq1	sphinganine_hydroxylase_scaffold298	sphingolipid	010
comp17050013_c0_seq1	sphinganine-hydroxylase-a putative scaffold98	sphingolipid	010
comp17050011_c0_seq1	sialidase-d scaffold-36 est-genomic	sphingolipid	010
comp17050184_c0_seq1	sphinganine_hydroxylase_scaffold306	sphingolipid	011
comp17050014_c0_seq1	sphinganine-hydroxylase-b putative scaffold90-contig4	sphingolipid	101
comp17050009_c0_seq1	sialidase-b scaffold64-104797	sphingolipid	#N/A
comp17050012_c0_seq1	Lpp2	sphingolipid	#N/A
comp17050016_c0_seq1	ugcg-b take3	sphingolipid	#N/A
comp17050021_c0_seq1	cers-elongase	sphingolipid	#N/A
comp17050023_c0_seq1	glucocerebrosidase-hit2	sphingolipid	#N/A
comp17050200_c0_seq1	Dga-like-1 191	sphingolipid	#N/A
comp17050231_c0_seq1	Dcd4 comp60270	sphingolipid	#N/A
comp17050010_c0_seq1	sialidase-c scaffold26-538248 |eg1.00260025	sphingolipid	#N/A
comp17050022_c0_seq1	gba1 new	sphingolipid	#N/A
comp17050180_c0_seq1	transferase-regular_splice	sphingolipid	#N/A
comp1705022_c0_seq1	ceramidase5 scaffold5	sphingolipid	#N/A
comp17050020_c0_seq1	elongase-d scaf43 jgi|Emihu1|66051|e_gw1.43.27.1	sphingolipid	#N/A
comp17050195_c0_seq1	pap2_putative scaffold771	sphingolipid	#N/A
comp17050186_c0_seq1	sphinganine_hydroxylase_scaffold60	sphingolipid	#N/A
comp17050196_c0_seq1	lpat	sphingolipid	#N/A
comp17050221_c0_seq1	ceramidase4 117/99	sphingolipid	#N/A
comp17050007_c0_seq1	sphk-new	sphingolipid	#N/A
comp17050018_c0_seq1	elongase-b rebuilt, beginning added scaf21 jgi|Emihu1|64239|e_gw1.21.37.1	sphingolipid	#N/A
comp17050193_c0_seq1	gpat3	sphingolipid	#N/A
comp17050220_c0_seq1	ceramidase3 scaffold_129	sphingolipid	#N/A
comp17050001_c0_seq1	Spt1	sphingolipid	#N/A
comp17050006_c0_seq1	DCD2	sphingolipid	#N/A
comp17050015_c0_seq1	ugcg-a scaffold40-built from ests	sphingolipid	#N/A
comp17050019_c0_seq1	elongase-c scaffold39-270	sphingolipid	#N/A
comp17050230_c0_seq1	Dcd3 delta6	sphingolipid	#N/A
comp17050232_c0_seq1	Dcd5 comp1700	sphingolipid	#N/A
comp17050017_c0_seq1	elongase-a scaf11 from ests	sphingolipid	#N/A
comp17050190_c0_seq1	pdat	sphingolipid	#N/A
comp17050002_c0_seq1	3ksr	sphingolipid	#N/A
comp17050004_c0_seq1	new-cers2	sphingolipid	#N/A
comp17050008_c0_seq1	sialidase-a scaffold3-95567	sphingolipid	#N/A
comp17050181_c0_seq1	sfp1	sphingolipid	#N/A
comp17050182_c0_seq1	sfp2	sphingolipid	#N/A
comp17050183_c0_seq1	sphinganine_hydroxylase_scaffold250	sphingolipid	#N/A
comp17050188_c0_seq1	dpl1	sphingolipid	#N/A
comp17050189_c0_seq1	mpo1	sphingolipid	#N/A
comp17050191_c0_seq1	gpat1	sphingolipid	#N/A
comp17050192_c0_seq1	gpat2	sphingolipid	#N/A
comp17050194_c0_seq1	pap1_putative scaffold486	sphingolipid	#N/A
comp17050197_c0_seq1	Lysocardiolipin-acyltransferase	sphingolipid	#N/A
comp17050198_c0_seq1	dgat	sphingolipid	#N/A
comp17050199_c0_seq1	pes	sphingolipid	#N/A
comp17050201_c0_seq1	dga-like2 536	sphingolipid	#N/A
comp17050218_c0_seq1	ceramidase1 scaffold_16	sphingolipid	#N/A
comp17050219_c0_seq1	ceramidase2 scaffold_21	sphingolipid	#N/A
comp17050091_c0_seq1	peroxidase-scaffold101	uri	010
comp17050134_c0_seq1	gst-omega1	uri	011
comp17050140_c0_seq1	mnsod-bact2 contig_62389	uri	100
comp17050031_c0_seq1	ornithine	uri	101
comp17050089_c0_seq1	peroxidase-206	uri	110
comp17050143_c0_seq1	glu-cys-ligase2 scaffold 393	uri	110
comp17050033_c0_seq1	nadpho2 scaffold45	uri	110
comp17050094_c0_seq1	s-Scaffold1085	uri	#N/A
comp17050141_c0_seq1	new-catalase-peroxidase	uri	#N/A
comp17050032_c0_seq1	nadpho1 scaffold17	uri	#N/A
comp17050092_c0_seq1	peroxidase-70	uri	#N/A
comp17050137_c0_seq1	omega-scaffold11	uri	#N/A
comp17050142_c0_seq1	glu-cys-ligase Scaffold 288	uri	#N/A
comp17050205_c0_seq1	nitric_oxide_dioxyenase	uri	#N/A
comp17050209_c0_seq1	hdac	uri	#N/A
comp17050093_c0_seq1	scaff41-5prime-orf	uri	#N/A
comp17050036_c0_seq1	NiSod1 from_reads (corrected)	uri	#N/A
comp17050039_c0_seq1	MnSod2	uri	#N/A
comp17050090_c0_seq1	peroxidase-72	uri	#N/A
comp17050138_c0_seq1	gst-scaffold238	uri	#N/A
comp17050146_c0_seq1	glutathione-peroxidase	uri	#N/A
comp17050038_c0_seq1	MnSod1	uri	#N/A
comp17050034_c0_seq1	xanthine-oxidase holes filled	uri	#N/A
comp17050035_c0_seq1	ascorbate-peroxidase	uri	#N/A
comp17050037_c0_seq1	NiSod2	uri	#N/A
comp17050135_c0_seq1	gst-lambda1	uri	#N/A
comp17050136_c0_seq1	gst-omega2	uri	#N/A
comp17050139_c0_seq1	mnsod-bact1 contig_9722	uri	#N/A
comp17050144_c0_seq1	glutathione_synthetase-bactlike scaffold 409	uri	#N/A
comp17050145_c0_seq1	glutathione_reductase	uri	#N/A
comp17050206_c0_seq1	nosip	uri	#N/A
comp17050207_c0_seq1	Ferritin	uri	#N/A
comp17050208_c0_seq1	putative_flavodoxin	uri	#N/A
comp17050210_c0_seq1	peroxidase-scaffold210	uri	#N/A
comp17050029_c0_seq1	DDDD2 scaffold_583	uria	#N/A
comp17050024_c0_seq1	dddq	uria	#N/A
comp17050030_c0_seq1	ddd-scaffold16	uria	#N/A
comp17050027_c0_seq1	propanoyl-coa-synthetase	uria	#N/A
comp17050028_c0_seq1	DDDD1 scaffold_461	uria	#N/A
comp17050026_c0_seq1	propanoyl-coa-carboxylase2	uria	#N/A
comp17050025_c0_seq1	propanoyl-coa-carboxylase	uria	#N/A
comp17050154_c0_seq1	s-comp81698_c2	uria-screen	010
comp17050149_c0_seq1	s-comp56021_c0-373	uria-screen	011
comp17050151_c0_seq1	s-comp92788_c0	uria-screen	011
comp17050150_c0_seq1	s-comp56021_c0-2090	uria-screen	101
comp17050156_c0_seq1	s-comp51584_c2-2090	uria-screen	101
comp17050153_c0_seq1	lipocalin comp93084_c0	uria-screen	110
comp17050163_c0_seq1	s-comp96597_c0	uria-screen	110
comp17050166_c0_seq1	s-comp100441_c0 hit 10	uria-screen	110
comp17050147_c0_seq1	s-comp88637_c0-2090	uria-screen	#N/A
comp17050155_c0_seq1	s-comp51584_c2-373	uria-screen	#N/A
comp17050158_c0_seq1	s-comp51747_c1	uria-screen	#N/A
comp17050160_c0_seq1	s-comp90442_c0-373	uria-screen	#N/A
comp17050162_c0_seq1	s-comp82776_c0_seq1	uria-screen	#N/A
comp17050164_c0_seq1	s-comp96270_c0	uria-screen	#N/A
comp17050165_c0_seq1	s-comp91893_c1	uria-screen	#N/A
comp17050161_c0_seq1	s-comp90442_c0-2090	uria-screen	#N/A
comp17050148_c0_seq1	s-comp88637_c0-373	uria-screen	#N/A
comp17050152_c0_seq1	s-comp91712_c1	uria-screen	#N/A
comp17050159_c0_seq1	s-comp91303_c0	uria-screen	#N/A
comp17050157_c0_seq1	mito-carrier comp83421_c2	uria-screen	#N/A
