# Supplementary material for: An Emiliania huxleyi pan-transcriptome reveals basal strain specificity in gene expression patterns
Source: Sci Rep. 2021 Oct 21;11:20795. doi: 10.1038/s41598-021-00072-5 (PMC8531018; doi:10.1038/s41598-021-00072-5)
Supplement: Supplementary file 3 — Supplementary Table S2. [file 41598_2021_72_MOESM3_ESM.xlsx]

## Sheet: Sheet1
Supplementary Table S2 : Single Nucleotide Polymorphisms (SNPs) in the various strains as compared to the unified transcriptome
	CCMP2090	CCMP373	CCMP374	CCMP379
Total SNPs	203513	127954	181815	148867
Strain specific SNPs	108275	52956	74134	50772
Position with no genotype	64161	68698	71433	114150
Reference genotype	202197	273219	216623	206854
Genes with SNPs	34141	22925	29971	29448
Bases covered in genes with SNPs	42477354	46879905	42744251	39688831
SNP/gene	5.96096	5.58142	6.06636	5.05525
SNP/base	0.00479109	0.0027294	0.00425355	0.00375085
BUSCO SNPs	1612	938	1426	1138
BUSCO genes with SNPs	278	278	278	278
BUSCO bases covered in genes with SNPs	479460	466952	468958	459982
BUSCO SNPs/gene	5.77778	3.36201	5.11111	4.07885
BUSCO SNPs/base	0.00336212	0.00200877	0.00304078	0.00247401
