# Supplementary material for: An Emiliania huxleyi pan-transcriptome reveals basal strain specificity in gene expression patterns
Source: Sci Rep. 2021 Oct 21;11:20795. doi: 10.1038/s41598-021-00072-5 (PMC8531018; doi:10.1038/s41598-021-00072-5)
Supplement: Supplementary file 4 — Supplementary Table S3. [file 41598_2021_72_MOESM4_ESM.xlsx]

## Sheet: DESeq2_analysis2020-04-13
Supplementary Table S3: Differential expression results between CCMP373 and CCMP374, including raw and normalized counts as well as pairwise comparisons (output of DESeq2)
	Raw counts								Normalized counts
id	T12_373_A	T12_373_B	T12_374_A	T12_374_B	T2_373_A	T2_373_B	T2_374_A	T2_374_B	T12_373_A	T12_373_B	T12_374_A	T12_374_B	T2_373_A	T2_373_B	T2_374_A	T2_374_B	T12_373_T12_374.baseMean	T12_373_T12_374.log2FoldChange	T12_373_T12_374.pvalue	T12_373_T12_374.padj	T12_373_T12_374.pass	T12_373_T12_374.Direction	T12_373_T2_373.baseMean	T12_373_T2_373.log2FoldChange	T12_373_T2_373.pvalue	T12_373_T2_373.padj	T12_373_T2_373.pass	T12_373_T2_373.Direction	T12_373_T2_374.baseMean	T12_373_T2_374.log2FoldChange	T12_373_T2_374.pvalue	T12_373_T2_374.padj	T12_373_T2_374.pass	T12_373_T2_374.Direction	T12_374_T2_373.baseMean	T12_374_T2_373.log2FoldChange	T12_374_T2_373.pvalue	T12_374_T2_373.padj	T12_374_T2_373.pass	T12_374_T2_373.Direction	T12_374_T2_374.baseMean	T12_374_T2_374.log2FoldChange	T12_374_T2_374.pvalue	T12_374_T2_374.padj	T12_374_T2_374.pass	T12_374_T2_374.Direction	T2_373_T2_374.baseMean	T2_373_T2_374.log2FoldChange	T2_373_T2_374.pvalue
atp4	17	16	4	64	14	68	18	16	15.2701	30.343	6.45409	46.3909	13.797	33.1056	15.6386	16.687	22.2108	-0.280505	0.763023	0.80475	no	down	22.2108	-0.0810528	0.930089	1	no	down	22.2108	0.472251	0.615268	0.674926	no	up	22.2108	0.199452	0.827102	0.868708	no	up	22.2108	0.752756	0.417855	0.980565	no	up	22.2108	0.553303	0.548728
atp6	51	49	9	162	32	135	60	51	45.8103	92.9256	14.5217	117.427	31.5361	65.7243	52.1288	53.19	59.158	0.041343	0.961597	0.970113	no	up	59.158	0.495042	0.563604	0.781017	no	up	59.158	0.387632	0.651853	0.707483	no	up	59.158	0.453699	0.595891	0.674729	no	up	59.158	0.346289	0.686313	1	no	up	59.158	-0.10741	0.900146
atp9	19	13	6	42	0	53	4	5	17.0666	24.6537	9.68113	30.444	0	25.8029	3.47525	5.2147	14.5423	0.0301342	0.982082	0.985658	no	up	14.5423	0.654531	0.62553	0.827853	no	up	14.5423	2.26174	0.107133	0.147315	no	up	14.5423	0.624397	0.640593	0.713777	no	up	14.5423	2.2316	0.110975	0.800962	no	up	14.5423	1.60721	0.250824
atpA	761	279	26	613	339	1728	1805	360	683.562	529.107	41.9516	444.338	334.085	841.271	1568.21	375.459	602.248	1.31369	0.168478	0.221787	no	up	602.248	0.0448229	0.962448	1	no	up	602.248	-0.680435	0.474708	0.542259	no	down	602.248	-1.26887	0.183214	0.252605	no	down	602.248	-1.99413	0.036441	0.646668	no	down	602.248	-0.725258	0.445829
atpB	643	323	64	1231	328	1721	697	644	577.57	612.55	103.265	892.3	323.245	837.863	605.563	671.654	578.001	0.254237	0.755792	0.798633	no	up	578.001	0.0346333	0.966177	1	no	up	578.001	-0.101978	0.900655	0.920302	no	down	578.001	-0.219603	0.788029	0.837409	no	down	578.001	-0.356215	0.662799	1	no	down	578.001	-0.136612	0.867079
atpD	186	87	15	143	101	550	519	121	167.073	164.99	24.2028	103.655	99.5357	267.766	450.914	126.196	175.542	1.35791	0.0934444	0.13119	no	up	175.542	-0.148347	0.852979	0.963563	no	down	175.542	-0.798105	0.318487	0.385719	no	down	175.542	-1.50625	0.0618617	0.0978984	no	down	175.542	-2.15601	0.00748975	0.455009	no	down	175.542	-0.649758	0.415036
atpE	37	6	11	168	33	143	55	86	33.235	11.3786	17.7487	121.776	32.5216	69.6191	47.7847	89.6929	52.9696	-1.62696	0.0770153	0.110578	no	down	52.9696	-1.16616	0.204391	0.432792	no	down	52.9696	-1.58671	0.0841286	0.118602	no	down	52.9696	0.460801	0.606189	0.683638	no	up	52.9696	0.0402567	0.964069	1	no	up	52.9696	-0.420544	0.637452
atpF	232	88	12	176	117	696	584	137	208.392	166.887	19.3623	127.575	115.304	338.845	507.387	142.883	203.329	1.33725	0.130135	0.176103	no	up	203.329	-0.276184	0.752597	0.912986	no	down	203.329	-0.792526	0.365617	0.433891	no	down	203.329	-1.61343	0.0670575	0.105139	no	down	203.329	-2.12977	0.0156135	0.536147	no	down	203.329	-0.516341	0.554444
atpG	241	111	11	177	154	801	583	140	216.476	210.505	17.7487	128.3	151.767	389.964	506.518	146.012	220.911	1.53029	0.0799236	0.114235	no	up	220.911	-0.344905	0.690466	0.871672	no	down	220.911	-0.612337	0.479634	0.546911	no	down	220.911	-1.8752	0.031444	0.0532046	no	down	220.911	-2.14263	0.0139764	0.523635	no	down	220.911	-0.267432	0.756905
atpH	238	138	5	116	152	617	1171	214	213.782	261.709	8.06761	84.0835	149.796	300.385	1017.38	223.189	282.299	2.34043	0.0120336	0.0206137	yes	up	282.299	0.0768419	0.933432	1	no	up	282.299	-1.38459	0.131901	0.177381	no	down	282.299	-2.26359	0.0149948	0.0272452	yes	down	282.299	-3.72502	6.14566e-05	0.130692	no	down	282.299	-1.46143	0.111201
atpI	912	524	43	230	488	2065	3585	739	819.197	993.735	69.3814	166.717	480.925	1005.34	3114.7	770.733	927.59	2.93131	2.921e-05	8.0458e-05	yes	up	927.59	0.285565	0.681067	0.865787	no	up	927.59	-1.10025	0.113099	0.154707	no	down	927.59	-2.64574	0.000160283	0.000417636	yes	down	927.59	-4.03156	8.68016e-09	0.00820932	yes	down	927.59	-1.38582	0.0458436
cbbx	55	27	2	20	49	255	145	20	49.4033	51.2039	3.22704	14.4972	48.2896	124.146	125.978	20.8588	54.7005	2.41937	0.0119456	0.0204752	yes	up	54.7005	-0.782776	0.384552	0.627187	no	down	54.7005	-0.549301	0.542902	0.607492	no	down	54.7005	-3.20214	0.000770302	0.00178983	yes	down	54.7005	-2.96867	0.00187082	0.323505	no	down	54.7005	0.233475	0.793466
ccsa	42	1	5	65	38	166	40	3	37.7262	1.89644	8.06761	47.1158	37.4491	80.8166	34.7525	3.12882	31.3691	-0.460291	0.727218	0.773846	no	down	31.3691	-1.54326	0.23806	0.474922	no	down	31.3691	0.0954047	0.942511	0.95417	no	up	31.3691	-1.08297	0.403881	0.491914	no	down	31.3691	0.555696	0.672011	1	no	up	31.3691	1.63866	0.207803
chlI	648	309	14	155	309	2048	816	147	582.061	586	22.5893	112.353	304.52	997.062	708.952	153.312	433.356	3.0972	0.000412451	0.000935365	yes	up	433.356	-0.156982	0.856387	0.965529	no	down	433.356	0.437379	0.614366	0.674126	no	up	433.356	-3.25418	0.000203871	0.000522445	yes	down	433.356	-2.65982	0.00241685	0.344019	no	down	433.356	0.594361	0.493163
clpC	705	318	72	1757	356	2068	471	246	633.261	603.068	116.174	1273.57	350.839	1006.8	409.211	256.563	581.186	-0.170723	0.847252	0.876375	no	down	581.186	-0.135645	0.878313	0.977431	no	down	581.186	0.892799	0.31415	0.381223	no	up	581.186	0.0350782	0.968404	0.977165	no	up	581.186	1.06352	0.230339	0.900827	no	up	581.186	1.02844	0.245894
cob	98	63	13	250	155	621	235	243	88.0277	119.476	20.9758	181.214	152.753	302.332	204.171	253.434	165.298	0.0181765	0.982014	0.985636	no	up	165.298	-1.13808	0.155356	0.36487	no	down	165.298	-1.14414	0.153483	0.203035	no	down	165.298	-1.15626	0.148188	0.210475	no	down	165.298	-1.16232	0.146384	0.844215	no	down	165.298	-0.00606448	0.993913
comp100012_c0	171	81	63	158	80	192	161	123	153.599	153.612	101.652	114.528	78.8401	93.4746	139.879	128.282	120.483	0.499312	0.100734	0.140367	no	up	120.483	0.826067	0.00599909	0.0382152	no	up	120.483	0.195164	0.51331	0.579342	no	up	120.483	0.326755	0.281288	0.364154	no	up	120.483	-0.304148	0.312631	0.948589	no	down	120.483	-0.630903	0.034005
comp1000163_c0	0	0	30	29	0	0	15	18	0	0	48.4057	21.0209	0	0	13.0322	18.7729	12.654	-7.15603	2.07784e-05	5.86321e-05	yes	down	12.654	0	1	1	no	up	12.654	-6.04605	0.000345252	0.000771179	yes	down	12.654	8.07006	1.58677e-06	5.59839e-06	yes	up	12.654	1.10998	0.216871	0.893016	no	up	12.654	-6.96008	3.79295e-05
comp100030_c0	0	0	81	12	1	3	115	99	0	0	130.695	8.69829	0.985502	1.46054	99.9135	103.251	43.1255	-8.16668	5.29508e-06	1.64294e-05	yes	down	43.1255	-2.39736	0.216924	0.448889	no	down	43.1255	-8.72487	1.11709e-06	3.66241e-06	yes	down	43.1255	5.76932	1.00028e-05	3.13828e-05	yes	up	43.1255	-0.558189	0.602101	1	no	down	43.1255	-6.32751	1.20058e-06
comp100061_c0	188	91	137	216	72	103	172	145	168.87	172.576	221.052	156.569	70.9561	50.1452	149.436	151.226	142.604	-0.135742	0.695057	0.74579	no	down	142.604	1.51119	2.07423e-05	0.000418738	yes	up	142.604	0.182818	0.597875	0.659436	no	up	142.604	1.64693	2.92464e-06	9.93302e-06	yes	up	142.604	0.318561	0.354043	0.964704	no	up	142.604	-1.32837	0.000164445
comp100071_c0	139	119	70	84	179	319	217	160	124.856	225.676	112.947	60.888	176.405	155.304	188.532	166.87	151.435	1.02142	0.0256928	0.0411214	yes	up	151.435	0.0688891	0.877668	0.977071	no	up	151.435	-0.0325622	0.942143	0.95391	no	down	151.435	-0.952526	0.035828	0.0599059	no	down	151.435	-1.05398	0.0205128	0.570541	no	down	151.435	-0.101451	0.819476
comp100079_c0	544	571	1	0	218	580	0	0	488.644	1082.87	1.61352	0	214.839	282.371	0	0	258.792	10.5321	6.49466e-14	6.5528e-13	yes	up	258.792	1.65618	0.00177104	0.0151576	yes	up	258.792	12.1291	2.85385e-15	3.16514e-14	yes	up	258.792	-8.87594	2.67157e-10	1.65138e-09	yes	down	258.792	1.597	0.427609	0.980565	no	up	258.792	10.4729	9.2929e-12
comp100095_c0	223	157	0	0	115	210	0	0	200.308	297.741	0	0	113.333	102.238	0	0	89.2025	10.2836	8.36047e-12	6.15247e-11	yes	up	89.2025	1.20375	0.0059067	0.0378545	yes	up	89.2025	10.4677	3.53702e-12	2.5811e-11	yes	up	89.2025	-9.07984	1.63119e-09	9.00176e-09	yes	down	89.2025	0	1	1	no	up	89.2025	9.26394	7.59767e-10
comp100108_c0	279	153	0	0	270	526	0	1	250.61	290.155	0	0	266.085	256.081	0	1.04294	132.997	10.4052	2.279e-12	1.82692e-11	yes	up	132.997	0.0476575	0.890985	0.984927	no	up	132.997	9.14774	2.88801e-10	1.60266e-09	yes	up	132.997	-10.3576	2.78936e-12	2.34012e-11	yes	down	132.997	-1.2575	0.538573	0.993531	no	down	132.997	9.10008	3.48685e-10
comp100115_c0	619	300	253	1064	601	1093	375	293	556.012	568.932	408.221	771.249	592.286	532.124	325.805	305.582	507.526	-0.0737399	0.839797	0.870312	no	down	507.526	0.000998512	0.99781	1	no	up	507.526	0.832831	0.022981	0.0365674	no	up	507.526	0.0747384	0.836923	0.876652	no	up	507.526	0.906571	0.0131404	0.515384	no	up	507.526	0.831833	0.0225271
comp100120_c0	105	55	66	301	41	97	68	42	94.3154	104.304	106.492	218.182	40.4056	47.2241	59.0793	43.8035	89.2258	-0.726087	0.11441	0.157104	no	down	89.2258	1.17116	0.0127893	0.066766	no	up	89.2258	0.942236	0.0462347	0.069115	no	up	89.2258	1.89724	4.14633e-05	0.000118321	yes	up	89.2258	1.66832	0.000335127	0.207479	no	up	89.2258	-0.228919	0.63024
comp100131_c0	734	393	222	183	462	855	388	258	659.31	745.301	358.202	132.649	455.302	416.254	337.1	269.079	421.649	1.52716	0.00139432	0.0028726	yes	up	421.649	0.688266	0.146908	0.352184	no	up	421.649	1.21135	0.0109482	0.0185299	yes	up	421.649	-0.838889	0.0789673	0.121639	no	down	421.649	-0.315804	0.509817	0.993531	no	down	421.649	0.523084	0.271571
comp100143_c0	135	38	34	91	122	173	172	159	121.263	72.0647	54.8597	65.9621	120.231	84.2245	149.436	165.828	104.234	0.689363	0.103612	0.143914	no	up	104.234	-0.0506287	0.901543	0.990381	no	down	104.234	-0.682951	0.0940217	0.131036	no	down	104.234	-0.739991	0.0746758	0.115742	no	down	104.234	-1.37231	0.00091119	0.272928	no	down	104.234	-0.632322	0.113123
comp100167_c0	1535	561	2	1	1312	3493	3	15	1378.8	1063.9	3.22704	0.724858	1292.98	1700.56	2.60644	15.6441	682.305	9.60337	6.37385e-23	1.38286e-21	yes	up	682.305	-0.293043	0.573044	0.78824	no	down	682.305	7.10837	1.2531e-30	3.95354e-29	yes	up	682.305	-9.89641	2.93852e-24	7.69655e-23	yes	down	682.305	-2.495	0.0153714	0.534576	no	down	682.305	7.40141	4.0411e-33
comp100169_c0	1266	677	8	17	907	2225	4	2	1137.17	1283.89	12.9082	12.3226	893.85	1083.23	3.47525	2.08588	553.618	6.59233	1.72026e-56	1.71701e-54	yes	up	553.618	0.290565	0.323872	0.565543	no	up	553.618	8.73619	3.90972e-40	1.90444e-38	yes	up	553.618	-6.30177	6.72319e-52	6.97107e-50	yes	down	553.618	2.14385	0.00295223	0.362929	no	up	553.618	8.44562	1.17302e-37
comp10018_c0	12	26	0	0	17	38	0	0	10.7789	49.3074	0	0	16.7535	18.5002	0	0	11.9175	7.2104	5.52879e-05	0.000145488	yes	up	11.9175	0.739191	0.492429	0.723352	no	up	11.9175	7.3945	3.54923e-05	9.3024e-05	yes	up	11.9175	-6.47121	0.000292346	0.000731062	yes	down	11.9175	0	1	1	no	up	11.9175	6.65531	0.000195289
comp100182_c0	0	0	234	370	0	0	587	487	0	0	377.564	268.197	0	0	509.993	507.912	207.958	-10.3883	3.06632e-12	2.41501e-11	yes	down	207.958	0	1	1	no	up	207.958	-11.0498	1.15532e-13	1.03947e-12	yes	down	207.958	11.3023	3.24155e-14	3.59958e-13	yes	up	207.958	-0.661531	0.0760381	0.747121	no	down	207.958	-11.9639	9.30508e-16
comp100192_c0	1621	885	0	0	1835	3762	0	1	1456.05	1678.35	0	0	1808.4	1831.52	0	1.04294	846.92	12.9429	1.44519e-18	2.36449e-17	yes	up	846.92	-0.216538	0.458386	0.694327	no	down	846.92	11.6858	4.76016e-16	5.72653e-15	yes	up	846.92	-13.1594	3.82128e-19	6.9053e-18	yes	down	846.92	-1.25703	0.53734	0.993531	no	down	846.92	11.9024	1.35211e-16
comp1001965_c0	22	7	0	0	8	12	0	0	19.7613	13.2751	0	0	7.88401	5.84216	0	0	5.84532	6.38985	0.000377369	0.000862023	yes	up	NA	NA	NA	NA	NA	NA	5.84532	6.57395	0.000254327	0.000580683	yes	up	5.84532	-5.09578	0.00473432	0.00950401	yes	down	NA	NA	NA	NA	NA	NA	5.84532	5.27988	0.00342662
comp100222_c0	205	140	68	6	1100	2391	931	711	184.14	265.502	109.719	4.34915	1084.05	1164.05	808.865	741.531	545.276	2.00179	0.0345423	0.0537779	no	up	545.276	-2.32326	0.0130585	0.0678019	no	down	545.276	-1.78718	0.0562925	0.0826008	no	down	545.276	-4.32505	4.61443e-06	1.51973e-05	yes	down	545.276	-3.78897	6.01147e-05	0.129805	no	down	545.276	0.536082	0.565664
comp100232_c0	1056	595	0	0	611	1163	0	0	948.544	1128.38	0	0	602.141	566.203	0	0	405.659	12.3486	5.96898e-17	8.46857e-16	yes	up	405.659	0.829116	0.00833227	0.048813	no	up	405.659	12.5327	2.05641e-17	2.80664e-16	yes	up	405.659	-11.5195	5.98358e-15	7.23705e-14	yes	down	405.659	0	1	1	no	up	405.659	11.7036	2.20881e-15
comp100239_c0	0	0	304	697	2	1	275	264	0	0	490.511	505.226	1.971	0.486847	238.924	275.336	189.057	-11.0184	9.53235e-14	9.37413e-13	yes	down	189.057	-2.04923	0.226813	0.461915	no	down	189.057	-10.0641	1.04611e-11	7.15137e-11	yes	down	189.057	8.96916	8.85541e-24	2.2371e-22	yes	up	189.057	0.954263	0.00427318	0.397181	no	up	189.057	-8.0149	2.81155e-19
comp1002439_c0	1	0	22	1	0	0	39	32	0.898242	0	35.4975	0.724858	0	0	33.8837	33.3741	13.0473	-4.85204	0.0151121	0.0253524	yes	down	13.0473	2.26717	0.354719	0.597956	no	up	13.0473	-5.77694	0.00365031	0.00676988	yes	down	13.0473	7.11921	0.000590954	0.00140187	yes	up	13.0473	-0.924894	0.536763	0.993531	no	down	13.0473	-8.0441	9.63441e-05
comp100261_c0	175	76	13	70	232	451	191	134	157.192	144.129	20.9758	50.74	228.636	219.568	165.943	139.754	140.867	2.00672	4.53372e-06	1.42189e-05	yes	up	140.867	-0.569898	0.159274	0.370526	no	down	140.867	-0.0191666	0.962596	0.969815	no	down	140.867	-2.57662	2.18492e-09	1.18149e-08	yes	down	140.867	-2.02589	3.07545e-06	0.0520602	no	down	140.867	0.550732	0.16982
comp1002728_c0	29	20	0	1	10	34	0	1	26.049	37.9288	0	0.724858	9.85502	16.5528	0	1.04294	11.5192	5.94211	9.24151e-05	0.000234713	yes	up	11.5192	1.24108	0.120797	0.310989	no	up	11.5192	6.05099	0.000158806	0.00037512	yes	up	11.5192	-4.70103	0.00203013	0.00436594	yes	down	11.5192	0.108882	0.957868	1	no	up	11.5192	4.80992	0.00273694
comp100289_c0	120	98	0	0	162	328	0	0	107.789	185.851	0	0	159.651	159.686	0	0	76.6222	9.51609	3.82627e-10	2.2023e-09	yes	up	76.6222	-0.132533	0.783895	0.932231	no	down	76.6222	9.70019	1.74695e-10	9.99706e-10	yes	up	76.6222	-9.64862	2.08191e-10	1.3079e-09	yes	down	76.6222	0	1	1	no	up	76.6222	9.83272	9.39147e-11
comp100299_c0	388	242	272	487	243	392	480	377	348.518	458.939	438.878	353.006	239.477	190.844	417.03	393.188	354.985	0.0265701	0.9297	0.944783	no	up	354.985	0.90671	0.00267734	0.0207942	no	up	354.985	-0.0107333	0.971477	0.977241	no	down	354.985	0.880139	0.00346641	0.00714473	no	up	354.985	-0.0373034	0.900811	1	no	down	354.985	-0.917443	0.0022356
comp100303_c0	1000	379	0	0	322	691	0	0	898.242	718.751	0	0	317.332	336.411	0	0	283.842	11.9906	5.48333e-16	7.08109e-15	yes	up	283.842	1.30776	9.43749e-05	0.00147763	yes	up	283.842	12.1747	1.95761e-16	2.43811e-15	yes	up	283.842	-10.6828	5.35694e-13	5.0251e-12	yes	down	283.842	0	1	1	no	up	283.842	10.867	2.13149e-13
comp100320_c0	2	0	54	1504	0	1	131	153	1.79648	0	87.1302	1090.19	0	0.486847	113.815	159.57	181.623	-9.02318	5.10741e-10	2.88641e-09	yes	down	181.623	1.77626	0.3671	0.610148	no	up	181.623	-6.91431	1.9634e-06	6.23187e-06	yes	down	181.623	10.7994	5.6891e-11	3.89538e-10	yes	up	181.623	2.10887	0.0305715	0.62247	no	up	181.623	-8.69058	1.38484e-07
comp100323_c0	598	332	83	41	210	557	51	81	537.149	629.618	133.922	29.7192	206.955	271.174	44.3095	84.4782	242.166	2.85753	1.27696e-05	3.7307e-05	yes	up	242.166	1.28555	0.0465013	0.165878	no	up	242.166	3.18183	1.19495e-06	3.9018e-06	yes	up	242.166	-1.57198	0.016451	0.029624	yes	down	242.166	0.324302	0.62559	1	no	up	242.166	1.89628	0.00382867
comp100325_c0	265	100	4	5	415	864	7	0	238.034	189.644	6.45409	3.62429	408.983	420.636	6.08169	0	159.182	5.53675	9.2908e-19	1.54253e-17	yes	up	159.182	-0.951308	0.0174248	0.0831142	no	down	159.182	6.0391	5.92515e-19	9.16092e-18	yes	up	159.182	-6.48806	1.85367e-25	5.21652e-24	yes	down	159.182	0.502347	0.544803	0.993531	no	up	159.182	6.99041	4.22411e-25
comp100343_c0	1	1	457	1135	1	0	1185	880	0.898242	1.89644	737.379	822.714	0.985502	0	1029.54	917.787	438.901	-9.31492	2.06341e-18	3.33384e-17	yes	down	438.901	1.85855	0.273015	0.510839	no	up	438.901	-9.63395	1.35693e-19	2.20183e-18	yes	down	438.901	11.1735	1.62697e-16	2.36484e-15	yes	up	438.901	-0.319031	0.294652	0.939157	no	down	438.901	-11.4925	2.18542e-17
comp100356_c0	911	412	216	683	427	745	373	340	818.299	781.333	348.521	495.078	420.809	362.701	324.067	354.6	488.176	0.917075	0.00135991	0.00280768	no	up	488.176	1.032	0.00028978	0.0036423	yes	up	488.176	1.23791	1.55113e-05	4.29442e-05	yes	up	488.176	0.114923	0.688388	0.755097	no	up	488.176	0.32084	0.265716	0.922299	no	up	488.176	0.205917	0.472634
comp100364_c0	1	0	470	1049	0	3	1010	714	0.898242	0	758.355	760.376	0	1.46054	877.501	744.659	392.906	-10.2346	3.69187e-14	3.86362e-13	yes	down	392.906	-0.613104	0.700136	0.878065	no	down	392.906	-10.3299	2.12733e-14	2.11097e-13	yes	down	392.906	9.62154	6.56149e-27	2.00645e-25	yes	up	392.906	-0.0953045	0.757333	1	no	down	392.906	-9.71684	2.00556e-27
comp100380_c0	547	400	36	18	388	620	28	24	491.338	758.576	58.0868	13.0474	382.375	301.845	24.3268	25.0306	256.828	4.19438	1.18321e-11	8.50508e-11	yes	up	256.828	0.868564	0.14201	0.345155	no	up	256.828	4.6613	7.20651e-14	6.67798e-13	yes	up	256.828	-3.32581	7.51473e-08	3.2257e-07	yes	down	256.828	0.466926	0.471435	0.987438	no	up	256.828	3.79274	1.1277e-09
comp100387_c0	862	466	6	6	711	1601	2	4	774.285	883.741	9.68113	4.34915	700.692	779.442	1.73763	4.17176	394.762	7.06017	2.33851e-41	1.36102e-39	yes	up	394.762	0.162049	0.612394	0.818138	no	up	394.762	8.17923	1.99685e-34	7.50909e-33	yes	up	394.762	-6.89812	1.16976e-39	6.87361e-38	yes	down	394.762	1.11906	0.154768	0.851402	no	up	394.762	8.01718	3.41948e-33
comp100405_c0	98	42	168	442	113	199	328	294	88.0277	79.6505	271.072	320.387	111.362	96.8825	284.971	306.624	194.872	-1.81485	9.59462e-10	5.20936e-09	yes	down	194.872	-0.297791	0.324234	0.565855	no	down	194.872	-1.8098	9.21116e-10	4.72946e-09	yes	down	194.872	1.51706	6.49719e-08	2.81437e-07	yes	up	194.872	0.00504546	0.985293	1	no	up	194.872	-1.51201	6.30998e-08
comp100422_c0	282	182	0	2	741	1277	0	1	253.304	345.152	0	1.44972	730.257	621.703	0	1.04294	244.114	8.23859	4.90487e-14	5.03076e-13	yes	up	244.114	-1.1807	0.00121248	0.0113501	yes	down	244.114	9.29139	1.73973e-10	9.95706e-10	yes	up	244.114	-9.41928	6.26661e-18	1.03082e-16	yes	down	244.114	1.05281	0.554803	0.993531	no	up	244.114	10.4721	6.01737e-13
comp100437_c0	120	87	75	246	112	196	150	108	107.789	164.99	121.014	178.315	110.376	95.422	130.322	112.638	127.608	-0.160756	0.6779	0.730279	no	down	127.608	0.394815	0.306796	0.547545	no	up	127.608	0.15064	0.697358	0.747227	no	up	127.608	0.555571	0.146783	0.208757	no	up	127.608	0.311396	0.417326	0.980565	no	up	127.608	-0.244175	0.523996
comp10045_c0	84	40	0	0	79	224	0	0	75.4523	75.8576	0	0	77.8546	109.054	0	0	42.2773	8.57084	1.87315e-08	8.38599e-08	yes	up	42.2773	-0.310589	0.534322	0.75784	no	down	42.2773	8.75495	9.2402e-09	4.10069e-08	yes	up	42.2773	-8.88143	5.1999e-09	2.66989e-08	yes	down	42.2773	0	1	1	no	up	42.2773	9.06553	2.49602e-09
comp100456_c0	283	134	107	119	169	406	248	178	254.203	254.123	172.647	86.2581	166.55	197.66	215.466	185.643	191.569	0.994315	0.0139334	0.0235497	no	up	191.569	0.478755	0.228865	0.464373	no	up	191.569	0.341151	0.392368	0.460849	no	up	191.569	-0.51556	0.200241	0.27264	no	down	191.569	-0.653164	0.105483	0.792031	no	down	191.569	-0.137604	0.728869
comp100461_c0	75	28	30	580	106	178	31	26	67.3682	53.1003	48.4057	420.417	104.463	86.6587	26.9332	27.1164	104.308	-1.96307	0.0155227	0.0259862	yes	down	104.308	-0.660374	0.416612	0.658254	no	down	104.308	1.16068	0.162228	0.213178	no	up	104.308	1.3027	0.10404	0.155043	no	up	104.308	3.12374	0.000137025	0.165505	no	up	104.308	1.82105	0.0265248
comp100466_c0	283	99	0	0	201	409	0	0	254.203	187.748	0	0	198.086	199.12	0	0	104.895	10.1238	1.26291e-11	9.04749e-11	yes	up	104.895	0.160278	0.685644	0.868963	no	up	104.895	10.3079	5.34903e-12	3.81223e-11	yes	up	104.895	-9.96349	2.56586e-11	1.86128e-10	yes	down	104.895	0	1	1	no	up	104.895	10.1476	1.09985e-11
comp100475_c0	1326	973	0	0	464	867	0	0	1191.07	1845.24	0	0	457.273	422.096	0	0	489.459	12.8963	5.69528e-18	8.83751e-17	yes	up	489.459	1.78679	3.70303e-06	0.000100827	yes	up	489.459	13.0804	1.92112e-18	2.85952e-17	yes	up	489.459	-11.1095	1.00431e-13	1.04413e-12	yes	down	489.459	0	1	1	no	up	489.459	11.2936	3.91967e-14
comp100485_c0	148	38	96	301	137	316	193	126	132.94	72.0647	154.898	218.182	135.014	153.844	167.681	131.41	145.754	-0.84786	0.042974	0.065499	no	down	145.754	-0.47361	0.256656	0.493946	no	down	145.754	-0.523063	0.212093	0.270226	no	down	145.754	0.37425	0.359847	0.446869	no	up	145.754	0.324797	0.428715	0.980565	no	up	145.754	-0.0494531	0.90376
comp100507_c0	370	212	1	1	78	271	0	1	332.35	402.045	1.61352	0.724858	76.8691	131.936	0	1.04294	118.323	8.49983	2.28231e-14	2.46332e-13	yes	up	118.323	1.80356	7.1852e-05	0.00118528	yes	up	118.323	9.58933	8.78398e-11	5.24962e-10	yes	up	118.323	-6.69627	1.90263e-09	1.03791e-08	yes	down	118.323	1.0895	0.543889	0.993531	no	up	118.323	7.78577	1.42047e-07
comp100524_c0	369	211	0	10	422	743	42	30	331.451	400.149	0	7.24858	415.882	361.727	36.4902	31.2882	198.03	6.26675	3.47245e-26	9.36487e-25	yes	up	198.03	-0.0899244	0.799875	0.941578	no	down	198.03	3.42583	2.01624e-18	2.99276e-17	yes	up	198.03	-6.35667	4.86672e-27	1.50435e-25	yes	down	198.03	-2.84091	3.57389e-06	0.0546667	no	down	198.03	3.51576	1.49485e-19
comp100528_c0	656	243	0	1	487	898	0	1	589.247	460.835	0	0.724858	479.939	437.189	0	1.04294	246.122	9.98378	1.49713e-13	1.42854e-12	yes	up	246.122	0.198942	0.558997	0.777303	no	up	246.122	10.1115	3.05753e-12	2.2543e-11	yes	up	246.122	-9.78484	4.40971e-13	4.19645e-12	yes	down	246.122	0.127668	0.947857	1	no	up	246.122	9.91251	7.94257e-12
comp100531_c0	942	458	1	0	1110	2267	1	1	846.144	868.57	1.61352	0	1093.91	1103.68	0.868813	1.04294	489.478	10.6772	1.33256e-15	1.65867e-14	yes	up	489.478	-0.35827	0.209573	0.439577	no	down	489.478	9.82015	1.81105e-20	3.10584e-19	yes	up	489.478	-11.0355	1.43258e-16	2.09871e-15	yes	down	489.478	-0.857079	0.61004	1	no	down	489.478	10.1784	6.87848e-22
comp100539_c0	144	90	99	397	244	525	98	79	129.347	170.68	159.739	287.769	240.462	255.595	85.1437	82.3923	176.391	-0.596981	0.126786	0.172095	no	down	176.391	-0.734878	0.0582663	0.192479	no	down	176.391	0.831478	0.0372764	0.0568271	no	up	176.391	-0.137897	0.71849	0.779965	no	down	176.391	1.42846	0.000286878	0.199753	no	up	176.391	1.56636	6.16599e-05
comp100553_c0	1495	757	0	0	431	1154	0	2	1342.87	1435.61	0	0	424.751	561.821	0	2.08588	470.892	12.7694	6.73402e-18	1.0389e-16	yes	up	470.892	1.49166	1.08818e-05	0.00024652	yes	up	470.892	10.5095	1.08941e-22	2.17979e-21	yes	up	470.892	-11.2778	2.70714e-14	3.03374e-13	yes	down	470.892	-2.25993	0.208557	0.890919	no	down	470.892	9.01785	4.09803e-17
comp100571_c0	75	107	1	2	213	563	1	1	67.3682	202.919	1.61352	1.44972	209.912	274.095	0.868813	1.04294	94.9086	6.47272	5.1706e-10	2.92057e-09	yes	up	94.9086	-0.856374	0.162374	0.375047	no	down	94.9086	7.13896	1.91071e-09	9.38203e-09	yes	up	94.9086	-7.32909	1.65495e-12	1.43899e-11	yes	down	94.9086	0.666245	0.646862	1	no	up	94.9086	7.99533	1.54261e-11
comp100586_c0	295	161	104	295	262	433	297	231	264.981	305.327	167.806	213.833	258.201	210.805	258.038	240.919	239.989	0.565756	0.0551932	0.0821004	no	up	239.989	0.281727	0.331339	0.573443	no	up	239.989	0.188058	0.518527	0.584428	no	up	239.989	-0.284029	0.330736	0.416628	no	down	239.989	-0.377698	0.1978	0.884038	no	down	239.989	-0.0936695	0.745163
comp100629_c0	0	1	456	1130	1	3	416	262	0	1.89644	735.766	819.089	0.985502	1.46054	361.426	273.25	274.234	-10.2568	4.09254e-14	4.25272e-13	yes	down	274.234	-1.02792	0.504262	0.733454	no	down	274.234	-8.96431	4.03542e-11	2.52326e-10	yes	down	274.234	9.22892	1.60577e-30	5.934e-29	yes	up	274.234	1.29252	0.000188716	0.180762	no	up	274.234	-7.93639	6.03404e-23
comp100638_c0	0	0	262	105	0	0	272	247	0	0	422.743	76.1101	0	0	236.317	257.606	124.097	-10.0153	1.51892e-09	7.99983e-09	yes	down	124.097	0	1	1	no	up	124.097	-10.0065	1.5607e-09	7.74622e-09	yes	down	124.097	10.9294	4.28844e-11	2.99735e-10	yes	up	124.097	0.00882276	0.991401	1	no	up	124.097	-10.9205	4.41427e-11
comp100641_c0	2615	874	14	81	354	950	6	9	2348.9	1657.49	22.5893	58.7135	348.868	462.505	5.21288	9.38646	614.208	5.57293	2.00641e-29	6.53292e-28	yes	up	614.208	2.30328	8.43009e-07	2.85262e-05	yes	up	614.208	8.12209	2.25543e-42	1.20891e-40	yes	up	614.208	-3.26965	4.33252e-11	3.02568e-10	yes	down	614.208	2.54916	3.69631e-05	0.111712	no	up	614.208	5.81881	1.71533e-22
comp100667_c0	313	115	0	0	72	157	0	0	281.15	218.091	0	0	70.9561	76.435	0	0	80.8289	10.2978	6.12556e-12	4.61268e-11	yes	up	80.8289	1.76246	2.06611e-05	0.000417727	yes	up	80.8289	10.4819	2.56621e-12	1.91922e-11	yes	up	80.8289	-8.53533	1.24052e-08	6.02063e-08	yes	down	80.8289	0	1	1	no	up	80.8289	8.71943	5.99557e-09
comp100671_c0	925	587	1	1	704	1584	0	2	830.874	1113.21	1.61352	0.724858	693.793	771.165	0	2.08588	426.683	9.91144	3.17958e-20	5.86479e-19	yes	up	426.683	0.405872	0.237003	0.473746	no	up	426.683	9.99254	1.30095e-20	2.25823e-19	yes	up	426.683	-9.50556	9.8167e-19	1.7201e-17	yes	down	426.683	0.0811069	0.956309	1	no	up	426.683	9.58667	4.19114e-19
comp100685_c0	1737	479	0	2	440	1098	0	1	1560.25	908.395	0	1.44972	433.621	534.558	0	1.04294	429.914	10.2975	3.27327e-20	6.0298e-19	yes	up	429.914	1.35126	0.00143574	0.0128799	yes	up	429.914	11.3424	1.26671e-14	1.29611e-13	yes	up	429.914	-8.94627	1.24609e-15	1.63992e-14	yes	down	429.914	1.04487	0.561322	0.994357	no	up	429.914	9.99114	1.12066e-11
comp100686_c0	0	0	524	227	0	1	1619	1112	0	0	845.485	164.543	0	0.486847	1406.61	1159.75	447.109	-11.0354	1.12841e-11	8.14402e-11	yes	down	447.109	-0.4705	0.82261	0.946359	no	down	447.109	-12.3839	2.51551e-14	2.4766e-13	yes	down	447.109	10.5649	4.27154e-12	3.48836e-11	yes	up	447.109	-1.34853	0.0719355	0.739072	no	down	447.109	-11.9134	5.49893e-15
comp100693_c0	83	62	204	602	104	152	651	567	74.5541	117.579	329.158	436.364	102.492	74.0007	565.597	591.347	286.387	-2.02204	5.01507e-08	2.10886e-07	yes	down	286.387	0.108769	0.773691	0.926421	no	up	286.387	-2.61389	1.40984e-12	1.09265e-11	yes	down	286.387	2.1308	4.05871e-09	2.11212e-08	yes	up	286.387	-0.591857	0.0932645	0.778112	no	down	286.387	-2.72266	4.13288e-14
comp100697_c0	0	1	83	118	0	1	247	205	0	1.89644	133.922	85.5332	0	0.486847	214.597	213.803	81.2798	-7.41261	8.66315e-08	3.51387e-07	yes	down	81.2798	0.929897	0.626959	0.828342	no	up	81.2798	-8.39078	1.28562e-09	6.45591e-09	yes	down	81.2798	8.34251	2.30702e-09	1.24405e-08	yes	up	81.2798	-0.978169	0.0288443	0.615288	no	down	81.2798	-9.32067	2.29308e-11
comp100701_c0	617	465	0	0	891	1878	1	1	554.215	881.845	0	0	878.082	914.298	0.868813	1.04294	403.794	11.8144	2.54718e-15	3.06515e-14	yes	up	403.794	-0.323045	0.403622	0.645545	no	down	403.794	9.56105	1.8401e-18	2.74084e-17	yes	up	403.794	-12.1375	4.30179e-16	5.98308e-15	yes	down	403.794	-2.25336	0.212639	0.891122	no	down	403.794	9.8841	1.21956e-19
comp100707_c0	0	0	56	441	0	0	55	67	0	0	90.3572	319.662	0	0	47.7847	69.877	65.9602	-9.74456	1.78421e-09	9.30075e-09	yes	down	65.9602	0	1	1	no	up	65.9602	-7.93545	1.01293e-06	3.33936e-06	yes	down	65.9602	10.6586	4.68512e-11	3.25225e-10	yes	up	65.9602	1.80911	0.015532	0.535722	no	up	65.9602	-8.84949	4.97441e-08
comp100735_c0	63	23	87	773	74	131	99	104	56.5892	43.6181	140.376	560.315	72.9271	63.7769	86.0125	108.466	141.51	-2.80283	9.56818e-06	2.84938e-05	yes	down	141.51	-0.437204	0.493995	0.724586	no	down	141.51	-0.946836	0.138098	0.184807	no	down	141.51	2.36563	0.00013399	0.000353808	yes	up	141.51	1.856	0.00270101	0.354206	no	up	141.51	-0.509632	0.414752
comp100737_c0	3201	1147	0	1	555	1569	1	1	2875.27	2175.22	0	0.724858	546.953	763.863	0.868813	1.04294	795.493	12.248	2.01291e-19	3.51695e-18	yes	up	795.493	1.94518	1.20093e-07	5.48449e-06	yes	up	795.493	11.3792	8.66509e-26	2.08896e-24	yes	up	795.493	-10.3029	3.45501e-14	3.8227e-13	yes	down	795.493	-0.868834	0.609108	1	no	down	795.493	9.43403	3.24126e-18
comp100747_c0	1	0	149	623	1	0	675	513	0.898242	0	240.415	451.586	0.985502	0	586.449	535.028	226.92	-9.10964	6.35996e-11	4.10596e-10	yes	down	226.92	0.887239	0.643687	0.839653	no	up	226.92	-9.80072	2.00864e-12	1.52356e-11	yes	down	226.92	9.99688	7.67269e-13	7.03821e-12	yes	up	226.92	-0.691075	0.129518	0.824433	no	down	226.92	-10.688	1.77869e-14
comp100753_c0	637	347	18	17	313	524	33	30	572.18	658.065	29.0434	12.3226	308.462	255.108	28.6708	31.2882	236.892	5.00584	6.87912e-30	2.29944e-28	yes	up	236.892	1.12686	0.00240827	0.0191605	yes	up	236.892	4.3595	2.25076e-26	5.61298e-25	yes	up	236.892	-3.87898	1.46807e-18	2.53699e-17	yes	down	236.892	-0.646344	0.173074	0.86459	no	down	236.892	3.23264	3.51203e-15
comp1007823_c0	18	1	0	0	33	57	0	0	16.1684	1.89644	0	0	32.5216	27.7503	0	0	9.79208	5.57799	0.00321433	0.00616416	yes	up	9.79208	-1.6637	0.178317	0.397629	no	down	9.79208	5.7621	0.0023368	0.00449302	yes	up	9.79208	-7.2417	9.89041e-05	0.000266642	yes	down	9.79208	0	1	1	no	up	9.79208	7.4258	6.54515e-05
comp100788_c0	67	45	6	19	99	275	35	20	60.1822	85.3398	9.68113	13.7723	97.5647	133.883	30.4085	20.8588	56.4613	2.56631	1.66087e-06	5.55127e-06	yes	up	56.4613	-0.691662	0.122899	0.314629	no	down	56.4613	1.4808	0.00215554	0.00417324	yes	up	56.4613	-3.25798	4.75829e-10	2.84891e-09	yes	down	56.4613	-1.08551	0.0496177	0.686387	no	down	56.4613	2.17247	3.58627e-06
comp100792_c0	1	0	102	206	0	0	86	83	0.898242	0	164.579	149.321	0	0	74.7179	86.564	59.51	-7.9598	7.72466e-09	3.65802e-08	yes	down	59.51	2.30442	0.247685	0.485027	no	up	59.51	-7.00017	3.93703e-07	1.37722e-06	yes	down	59.51	10.2642	7.4383e-12	5.84757e-11	yes	up	59.51	0.95963	0.0225229	0.584177	no	up	59.51	-9.30458	5.56797e-10
comp100814_c0	348	152	284	440	325	605	778	552	312.588	288.259	458.24	318.937	320.288	294.542	675.937	575.703	405.562	-0.362063	0.228077	0.288899	no	down	405.562	-0.0298314	0.920612	1	no	down	405.562	-1.05695	0.000387026	0.000857985	yes	down	405.562	0.332231	0.262574	0.343518	no	up	405.562	-0.694888	0.0185132	0.557044	no	down	405.562	-1.02712	0.000475805
comp100837_c0	630	356	4	40	245	512	5	6	565.892	675.133	6.45409	28.9943	241.448	249.266	4.34407	6.25764	222.224	5.00969	1.58364e-20	2.97631e-19	yes	up	222.224	1.33746	0.00570744	0.0370316	yes	up	222.224	6.88505	2.19636e-26	5.48052e-25	yes	up	222.224	-3.67223	1.05538e-11	8.12191e-11	yes	down	222.224	1.87536	0.00663517	0.44265	no	up	222.224	5.54759	1.16887e-17
comp100840_c0	483	264	1	0	405	699	3	1	433.851	500.66	1.61352	0	399.128	340.306	2.60644	1.04294	209.901	9.79729	3.47426e-13	3.14443e-12	yes	up	209.901	0.337215	0.315637	0.557184	no	up	209.901	7.94821	1.74378e-23	3.66058e-22	yes	up	209.901	-9.46008	2.1221e-12	1.81235e-11	yes	down	209.901	-1.84908	0.226079	0.897818	no	down	209.901	7.61099	1.06155e-21
comp100843_c0	0	0	86	116	0	0	535	357	0	0	138.763	84.0835	0	0	464.815	372.33	132.499	-8.84447	4.90057e-09	2.39145e-08	yes	down	132.499	0	1	1	no	up	132.499	-10.7681	9.5924e-13	7.61244e-12	yes	down	132.499	9.75851	1.08147e-10	7.11413e-10	yes	up	132.499	-1.92363	2.29536e-05	0.0969248	no	down	132.499	-11.6821	9.79135e-15
comp10085_c0	26	23	0	0	25	58	0	0	23.3543	43.6181	0	0	24.6375	28.2371	0	0	14.9809	7.37219	5.6925e-06	1.7597e-05	yes	up	14.9809	0.314643	0.681297	0.865916	no	up	14.9809	7.55629	3.30628e-06	1.01408e-05	yes	up	14.9809	-7.05754	1.32459e-05	4.07967e-05	yes	down	14.9809	0	1	1	no	up	14.9809	7.24165	7.83534e-06
comp100853_c0	140	52	41	123	39	58	72	50	125.754	98.6149	66.1544	89.1575	38.4346	28.2371	62.5546	52.147	70.1317	0.525438	0.186752	0.242769	no	up	70.1317	1.78072	1.23278e-05	0.000274031	yes	up	70.1317	0.975709	0.0149049	0.0246334	no	up	70.1317	1.25528	0.00222041	0.00474127	yes	up	70.1317	0.450272	0.264844	0.921642	no	up	70.1317	-0.805009	0.051296
comp100873_c0	1	1	432	2497	0	0	145	130	0.898242	1.89644	697.041	1809.97	0	0	125.978	135.582	346.421	-9.98389	6.47775e-18	1.00008e-16	yes	down	346.421	3.28188	0.0759871	0.229904	no	up	346.421	-6.72134	6.98156e-09	3.1567e-08	yes	down	346.421	13.2658	8.17523e-18	1.33756e-16	yes	up	346.421	3.26256	3.95978e-09	0.00611408	yes	up	346.421	-10.0032	9.56088e-11
comp100874_c0	63	22	143	194	45	88	107	82	56.5892	41.7217	230.734	140.622	44.3476	42.8425	92.963	85.5211	91.9176	-1.88314	6.55902e-06	2.00727e-05	yes	down	91.9176	0.197599	0.646122	0.841243	no	up	91.9176	-0.838407	0.0476067	0.0709822	no	down	91.9176	2.08074	2.70723e-07	1.06678e-06	yes	up	91.9176	1.04474	0.00850489	0.469038	no	up	91.9176	-1.03601	0.0115592
comp100878_c0	103	44	52	27	221	390	350	298	92.5189	83.4434	83.9031	19.5712	217.796	189.87	304.085	310.796	162.748	0.812883	0.180949	0.236167	no	up	162.748	-1.20895	0.0407533	0.150802	no	down	162.748	-1.80259	0.00226595	0.00436977	yes	down	162.748	-2.02184	0.000710218	0.00165936	yes	down	162.748	-2.61548	1.17146e-05	0.0795821	no	down	162.748	-0.593639	0.305822
comp100887_c0	491	233	0	1	583	1099	0	0	441.037	441.871	0	0.724858	574.547	535.045	0	0	249.153	9.72993	4.44272e-13	3.9564e-12	yes	up	249.153	-0.329216	0.286476	0.525657	no	down	249.153	11.2999	1.83979e-14	1.84148e-13	yes	up	249.153	-10.0591	6.87308e-14	7.32562e-13	yes	down	249.153	1.56993	0.425654	0.980565	no	up	249.153	11.6291	3.0709e-15
comp100926_c0	299	166	1	1	273	582	0	0	268.574	314.809	1.61352	0.724858	269.042	283.345	0	0	142.264	8.17376	2.97548e-14	3.16014e-13	yes	up	142.264	0.0747934	0.828324	0.9494	no	up	142.264	10.6987	5.31189e-13	4.36466e-12	yes	up	142.264	-8.09896	4.81015e-14	5.21535e-13	yes	down	142.264	2.52496	0.160257	0.856681	no	up	142.264	10.6239	7.48961e-13
comp100927_c0	0	0	128	95	0	0	358	268	0	0	206.531	68.8615	0	0	311.035	279.508	108.242	-9.15187	6.41759e-09	3.07519e-08	yes	down	108.242	0	1	1	no	up	108.242	-10.2644	7.10411e-11	4.30347e-10	yes	down	108.242	10.0659	1.71087e-10	1.08857e-09	yes	up	108.242	-1.11255	0.0812234	0.757111	no	down	108.242	-11.1785	1.25789e-12
comp100929_c0	234	156	99	139	235	464	168	160	210.189	295.845	159.739	100.755	231.593	225.897	145.961	166.87	192.106	0.967353	0.00825826	0.014619	no	up	192.106	0.138083	0.699746	0.877907	no	up	192.106	0.686963	0.0579073	0.0847317	no	up	192.106	-0.829269	0.0223314	0.0391358	no	down	192.106	-0.28039	0.44501	0.981783	no	down	192.106	0.54888	0.126224
comp100936_c0	2	1	473	1603	1	1	1088	815	1.79648	1.89644	763.196	1161.95	0.985502	0.486847	945.269	849.996	465.697	-9.04099	4.89438e-23	1.07442e-21	yes	down	465.697	1.47937	0.280121	0.518584	no	up	465.697	-8.93824	1.47981e-22	2.93346e-21	yes	down	465.697	10.5204	3.00977e-22	6.83542e-21	yes	up	465.697	0.102749	0.781075	1	no	up	465.697	-10.4176	7.53822e-22
comp100948_c0	562	289	5	12	487	921	13	15	504.812	548.071	8.06761	8.69829	479.939	448.386	11.2946	15.6441	253.114	5.95515	5.96515e-39	3.11904e-37	yes	up	253.114	0.180916	0.528762	0.752963	no	up	253.114	5.30111	2.54319e-41	1.29645e-39	yes	up	253.114	-5.77423	6.57043e-37	3.32957e-35	yes	down	253.114	-0.654034	0.216055	0.892694	no	down	253.114	5.1202	6.27815e-39
comp100955_c0	466	208	197	475	340	664	268	268	418.581	394.46	317.864	344.307	335.071	323.266	232.842	279.508	330.737	0.295294	0.233119	0.294398	no	up	330.737	0.306973	0.21026	0.440543	no	up	330.737	0.669478	0.00699305	0.0122856	no	up	330.737	0.0116793	0.962009	0.972605	no	up	330.737	0.374184	0.13195	0.827668	no	up	330.737	0.362505	0.140204
comp100956_c0	327	136	2	3	513	1087	5	1	293.725	257.916	3.22704	2.17457	505.562	529.203	4.34407	1.04294	199.649	6.77756	8.50144e-21	1.6177e-19	yes	up	199.649	-0.904647	0.00564432	0.0367287	no	down	199.649	6.61245	1.08341e-22	2.16879e-21	yes	up	199.649	-7.6822	1.95316e-26	5.78621e-25	yes	down	199.649	-0.165108	0.859452	1	no	down	199.649	7.51709	4.51253e-29
comp1009900_c0	17	0	0	0	12	28	0	0	15.2701	0	0	0	11.826	13.6317	0	0	5.09098	5.30779	0.0303794	0.0478797	yes	up	NA	NA	NA	NA	NA	NA	5.09098	5.4919	0.0250776	0.0396084	yes	up	5.09098	-6.00079	0.0133941	0.0246122	yes	down	NA	NA	NA	NA	NA	NA	5.09098	6.18489	0.0108036
comp100992_c0	239	155	151	648	202	327	155	159	214.68	293.948	243.642	469.708	199.071	159.199	134.666	165.828	235.093	-0.499882	0.234779	0.296215	no	down	235.093	0.503058	0.232983	0.469165	no	up	235.093	0.755127	0.0753081	0.107462	no	up	235.093	1.00294	0.0166877	0.0300123	yes	up	235.093	1.25501	0.0029285	0.361926	no	up	235.093	0.252069	0.551123
comp100997_c0	0	0	10	33	0	0	18	17	0	0	16.1352	23.9203	0	0	15.6386	17.73	9.17802	-6.39828	0.000138756	0.000342315	yes	down	9.17802	0	1	1	no	up	9.17802	-6.11761	0.000269791	0.000613336	yes	down	9.17802	7.31231	1.33262e-05	4.10264e-05	yes	up	9.17802	0.280665	0.753365	1	no	up	9.17802	-7.03164	2.82755e-05
comp101000_c0	1066	439	1	3	1137	2197	1	1	957.526	832.537	1.61352	2.17457	1120.52	1069.6	0.868813	1.04294	498.235	8.81159	2.13602e-29	6.94434e-28	yes	up	498.235	-0.289463	0.322636	0.564414	no	down	498.235	9.88379	1.20897e-20	2.10286e-19	yes	up	498.235	-9.10105	2.71545e-31	1.04412e-29	yes	down	498.235	1.07221	0.404131	0.980565	no	up	498.235	10.1733	8.58409e-22
comp101007_c0	403	208	0	0	266	748	0	1	361.992	394.46	0	0	262.143	364.161	0	1.04294	172.975	10.8916	2.71716e-13	2.49622e-12	yes	up	172.975	0.268443	0.476909	0.710638	no	up	172.975	9.63371	3.96021e-11	2.48095e-10	yes	up	172.975	-10.6232	1.00489e-12	9.05458e-12	yes	down	172.975	-1.25789	0.539574	0.993531	no	down	172.975	9.36526	1.33095e-10
comp101009_c0	806	373	0	1	412	752	0	1	723.983	707.372	0	0.724858	406.027	366.109	0	1.04294	275.657	10.4272	8.16728e-15	9.29899e-14	yes	up	275.657	0.891782	0.00360594	0.0261974	no	up	275.657	10.556	2.47375e-13	2.13186e-12	yes	up	275.657	-9.53546	1.23901e-12	1.0988e-11	yes	down	275.657	0.12873	0.94727	1	no	up	275.657	9.66419	2.05638e-11
comp101025_c0	169	108	0	0	105	250	0	1	151.803	204.816	0	0	103.478	121.712	0	1.04294	72.8563	9.80116	6.98981e-11	4.49019e-10	yes	up	72.8563	0.653549	0.12814	0.323052	no	up	72.8563	8.54272	6.37357e-09	2.89528e-08	yes	up	72.8563	-9.14761	1.144e-09	6.46604e-09	yes	down	72.8563	-1.25844	0.540988	0.993531	no	down	72.8563	7.88917	8.13472e-08
comp101078_c0	572	280	120	139	207	400	228	176	513.794	531.003	193.623	100.755	203.999	194.739	198.089	183.557	264.945	1.84727	7.38248e-07	2.60638e-06	yes	up	264.945	1.39	0.000153039	0.00219906	yes	up	264.945	1.45218	8.3115e-05	0.000205557	yes	up	264.945	-0.457272	0.222095	0.297746	no	down	264.945	-0.39509	0.29383	0.938799	no	down	264.945	0.0621826	0.866692
comp101085_c0	392	210	58	51	170	395	83	62	352.111	398.252	93.5843	36.9677	167.535	192.305	72.1115	64.6623	172.191	2.56174	3.34577e-08	1.44124e-07	yes	up	172.191	1.05758	0.0182469	0.0857639	no	up	172.191	2.45363	9.22154e-08	3.5429e-07	yes	up	172.191	-1.50416	0.00119663	0.00268748	yes	down	172.191	-0.108114	0.820041	1	no	down	172.191	1.39605	0.0023939
comp101093_c0	1	0	1195	840	0	6	672	556	0.898242	0	1928.16	608.88	0	2.92108	583.843	579.875	463.072	-10.9825	6.01926e-14	6.09907e-13	yes	down	463.072	-1.52154	0.338927	0.581658	no	down	463.072	-9.85944	1.59725e-11	1.0615e-10	yes	down	463.072	9.46092	1.77273e-26	5.2663e-25	yes	up	463.072	1.12302	0.0752196	0.745654	no	up	463.072	-8.33789	6.59613e-21
comp1011_c0	5	1	3	5	11	12	11	11	4.49121	1.89644	4.84057	3.62429	10.8405	5.84216	9.55695	11.4723	6.57056	-0.250693	0.824337	0.857477	no	down	NA	NA	NA	NA	NA	NA	6.57056	-1.59992	0.126398	0.170825	no	down	6.57056	-0.983172	0.320152	0.405497	no	down	NA	NA	NA	NA	NA	NA	6.57056	-0.36606	0.682006
comp101101_c0	208	101	91	118	211	408	392	271	186.834	191.54	146.83	85.5332	207.941	198.634	340.575	282.637	205.066	0.725856	0.0444917	0.0676072	no	up	205.066	-0.103772	0.768073	0.923377	no	down	205.066	-0.721333	0.0399309	0.0604939	no	down	205.066	-0.829628	0.0197446	0.0349944	no	down	205.066	-1.44719	4.59416e-05	0.119323	no	down	205.066	-0.617561	0.0739574
comp101106_c0	982	538	0	1	883	1824	1	0	882.074	1020.28	0	0.724858	870.198	888.009	0.868813	0	457.77	10.836	6.65165e-16	8.51774e-15	yes	up	457.77	0.112316	0.707453	0.882889	no	up	457.77	10.9675	2.78284e-14	2.72037e-13	yes	up	457.77	-10.7237	1.30117e-15	1.70767e-14	yes	down	457.77	0.131507	0.946128	1	no	up	457.77	10.8552	5.02328e-14
comp101113_c0	1	1	320	1970	0	1	378	221	0.898242	1.89644	516.327	1427.97	0	0.486847	328.411	230.49	313.31	-9.61515	2.38227e-16	3.17035e-15	yes	down	313.31	1.89391	0.284545	0.523518	no	up	313.31	-7.81513	2.73459e-11	1.7501e-10	yes	down	313.31	11.5091	1.77528e-15	2.29257e-14	yes	up	313.31	1.80002	0.0019449	0.32582	no	up	313.31	-9.70904	1.97206e-11
comp101122_c0	177	140	70	147	106	228	166	151	158.989	265.502	112.947	106.554	104.463	111.001	144.223	157.484	145.145	0.940091	0.00969974	0.0169238	no	up	145.145	0.962634	0.00719589	0.0438002	no	up	145.145	0.479167	0.180237	0.23415	no	up	145.145	0.0225425	0.950584	0.964125	no	up	145.145	-0.460924	0.204372	0.888713	no	down	145.145	-0.483466	0.176682
comp101138_c0	321	109	0	0	163	283	0	0	288.336	206.712	0	0	160.637	137.778	0	0	99.1828	10.2868	6.98147e-12	5.20491e-11	yes	up	99.1828	0.738164	0.0764827	0.230921	no	up	99.1828	10.4709	2.93561e-12	2.17079e-11	yes	up	99.1828	-9.54863	1.92895e-10	1.21916e-09	yes	down	99.1828	0	1	1	no	up	99.1828	9.73273	8.60352e-11
comp101143_c0	170	137	73	184	137	319	221	221	152.701	259.812	117.787	133.374	135.014	155.304	192.008	230.49	172.061	0.697387	0.0626772	0.0919378	no	up	172.061	0.490274	0.183875	0.40515	no	up	172.061	-0.047515	0.89733	0.917761	no	down	172.061	-0.207113	0.577926	0.658832	no	down	172.061	-0.744901	0.0449725	0.672809	no	down	172.061	-0.537788	0.141488
comp101144_c0	2618	848	0	2	384	875	2	1	2351.6	1608.18	0	1.44972	378.433	425.991	1.73763	1.04294	596.054	10.9714	8.93726e-24	2.06485e-22	yes	up	596.054	2.29965	1.63503e-10	1.81223e-08	yes	up	596.054	10.4471	1.10446e-30	3.50011e-29	yes	up	596.054	-8.67174	1.99372e-15	2.55764e-14	yes	down	596.054	-0.524269	0.70264	1	no	down	596.054	8.14747	2.85457e-19
comp101157_c0	87	43	74	209	62	111	120	108	78.1471	81.5469	119.401	151.495	61.1011	54.04	104.258	112.638	95.3283	-0.776765	0.0206312	0.0336814	no	down	95.3283	0.475747	0.164148	0.377404	no	up	95.3283	-0.444061	0.186671	0.241502	no	down	95.3283	1.25251	0.000138903	0.000365745	yes	up	95.3283	0.332704	0.302738	0.944075	no	up	95.3283	-0.919808	0.005239
comp101181_c0	144	59	59	147	70	110	70	84	129.347	111.89	95.1978	106.554	68.9851	53.5532	60.8169	87.607	89.2439	0.258974	0.485097	0.552978	no	up	89.2439	0.994852	0.0074551	0.0449833	no	up	89.2439	0.711719	0.0565462	0.0829276	no	up	89.2439	0.735878	0.0477709	0.0777093	no	up	89.2439	0.452745	0.225106	0.897226	no	up	89.2439	-0.283133	0.449099
comp101188_c0	1728	723	0	1	1338	2683	2	0	1552.16	1371.13	0	0.724858	1318.6	1306.21	1.73763	0	693.82	11.4577	1.19992e-17	1.8049e-16	yes	up	693.82	0.15616	0.590178	0.801067	no	up	693.82	10.5958	1.91232e-23	4.00453e-22	yes	up	693.82	-11.3015	3.2467e-17	5.04531e-16	yes	down	693.82	-0.861916	0.6089	1	no	down	693.82	10.4396	8.17888e-23
comp101206_c0	868	355	0	1	321	653	0	0	779.674	673.236	0	0.724858	316.346	317.911	0	0	260.987	10.4503	7.97112e-15	9.09504e-14	yes	up	260.987	1.19725	0.000160039	0.00227527	yes	up	260.987	12.02	3.89345e-16	4.72916e-15	yes	up	260.987	-9.25301	6.10004e-12	4.8608e-11	yes	down	260.987	1.56976	0.426043	0.980565	no	up	260.987	10.8228	2.29863e-13
comp101216_c0	715	322	0	1	509	915	0	0	642.243	610.654	0	0.724858	501.62	445.465	0	0	275.088	10.2356	2.65265e-14	2.83297e-13	yes	up	275.088	0.405288	0.193551	0.418583	no	up	275.088	11.8054	1.23098e-15	1.42433e-14	yes	up	275.088	-9.83031	2.59032e-13	2.5485e-12	yes	down	275.088	1.56985	0.425832	0.980565	no	up	275.088	11.4002	1.09374e-14
comp101238_c0	135	36	0	0	128	351	0	0	121.263	68.2718	0	0	126.144	170.883	0	0	60.8202	8.91067	6.75187e-09	3.22307e-08	yes	up	60.8202	-0.636203	0.234611	0.471128	no	down	60.8202	9.09477	3.28357e-09	1.55908e-08	yes	up	60.8202	-9.54687	4.85012e-10	2.90023e-09	yes	down	60.8202	0	1	1	no	up	60.8202	9.73098	2.24019e-10
comp101241_c0	261	90	0	0	193	331	0	0	234.441	170.68	0	0	190.202	161.146	0	0	94.5586	9.99842	2.66552e-11	1.82921e-10	yes	up	94.5586	0.214044	0.607966	0.814712	no	up	94.5586	10.1825	1.14758e-11	7.79633e-11	yes	up	94.5586	-9.78438	6.7886e-11	4.60394e-10	yes	down	94.5586	0	1	1	no	up	94.5586	9.96848	2.97033e-11
comp101242_c0	127	67	31	110	59	117	73	62	114.077	127.061	50.0192	79.7343	58.1446	56.9611	63.4234	64.6623	76.7604	0.85918	0.0238589	0.0384441	no	up	76.7604	1.06301	0.00448439	0.0308841	yes	up	76.7604	0.90819	0.016093	0.0264292	no	up	76.7604	0.203834	0.59347	0.67255	no	up	76.7604	0.0490096	0.898724	1	no	up	76.7604	-0.154825	0.682845
comp101253_c0	1844	698	1	1	1454	3066	1	3	1656.36	1323.72	1.61352	0.724858	1432.92	1492.67	0.868813	3.12882	739	10.5326	5.17518e-23	1.13258e-21	yes	up	739	0.0276632	0.929126	1	no	up	739	9.61287	1.44393e-34	5.46352e-33	yes	up	739	-10.5049	6.5733e-23	1.56437e-21	yes	down	739	-0.919724	0.474559	0.98829	no	down	739	9.58521	2.11112e-34
comp101258_c0	155	100	263	605	178	296	603	433	139.228	189.644	424.356	438.539	175.419	144.107	523.894	451.593	310.848	-1.40702	2.67207e-06	8.67584e-06	yes	down	310.848	0.0320904	0.915646	0.998504	no	up	310.848	-1.58383	1.11569e-07	4.23843e-07	yes	down	310.848	1.43911	9.04411e-07	3.30416e-06	yes	up	310.848	-0.176815	0.539741	0.993531	no	down	310.848	-1.61592	3.03909e-08
comp101292_c0	611	253	0	0	324	549	0	0	548.826	479.799	0	0	319.303	267.279	0	0	201.901	11.3378	2.02597e-14	2.19963e-13	yes	up	201.901	0.813877	0.0179982	0.084953	no	up	201.901	11.5219	7.65442e-15	8.03611e-14	yes	up	201.901	-10.5239	1.24556e-12	1.10346e-11	yes	down	201.901	0	1	1	no	up	201.901	10.7081	5.03197e-13
comp101304_c0	3675	910	1	2	1144	3064	5	2	3301.04	1725.76	1.61352	1.44972	1127.41	1491.7	4.34407	2.08588	956.926	10.7077	1.90245e-29	6.20862e-28	yes	up	956.926	0.941098	0.0347842	0.135192	no	up	956.926	9.57719	6.41264e-42	3.34892e-40	yes	up	956.926	-9.76656	8.94644e-25	2.41582e-23	yes	down	956.926	-1.13048	0.302643	0.944075	no	down	956.926	8.63609	2.08624e-34
comp101305_c0	374	204	3	5	104	231	3	5	335.943	386.874	4.84057	3.62429	102.492	112.462	2.60644	5.2147	119.257	6.48169	6.37274e-26	1.69513e-24	yes	up	119.257	1.74454	5.53695e-07	2.0073e-05	yes	up	119.257	6.56426	6.56314e-27	1.68796e-25	yes	up	119.257	-4.73715	1.79748e-14	2.06139e-13	yes	down	119.257	0.0825671	0.917419	1	no	up	119.257	4.81972	4.01808e-15
comp101316_c0	1934	983	0	5	399	1342	1	0	1737.2	1864.2	0	3.62429	393.215	653.349	0.868813	0	581.557	9.5486	2.07682e-34	8.77542e-33	yes	up	581.557	1.78061	1.35663e-05	0.000297128	yes	up	581.557	11.8904	5.61375e-16	6.71371e-15	yes	up	581.557	-7.768	2.617e-23	6.41029e-22	yes	down	581.557	2.3418	0.146312	0.844101	no	up	581.557	10.1098	5.82876e-12
comp101318_c0	1	0	498	1359	0	0	601	453	0.898242	0	803.534	985.082	0	0	522.157	472.452	348.015	-10.4724	1.11904e-14	1.25175e-13	yes	down	348.015	2.30614	0.243976	0.481537	no	up	348.015	-9.62454	1.26305e-12	9.84604e-12	yes	down	348.015	12.7785	5.43487e-18	8.98847e-17	yes	up	348.015	0.84783	0.00925018	0.477256	no	up	348.015	-11.9307	7.07842e-16
comp1013362_c0	5	7	0	0	9	16	0	0	4.49121	13.2751	0	0	8.86951	7.78955	0	0	4.30317	5.43752	0.00607433	0.0110536	yes	up	NA	NA	NA	NA	NA	NA	4.30317	5.62163	0.00455911	0.00829934	yes	up	4.30317	-5.38479	0.00608668	0.0119801	yes	down	NA	NA	NA	NA	NA	NA	4.30317	5.56889	0.00455597
comp101345_c0	0	0	469	351	0	1	413	343	0	0	756.742	254.425	0	0.486847	358.82	357.729	216.025	-11.0366	1.6228e-12	1.32907e-11	yes	down	216.025	-0.475611	0.816442	0.943966	no	down	216.025	-10.5433	1.50546e-11	1.00409e-10	yes	down	216.025	10.561	4.03316e-13	3.86047e-12	yes	up	216.025	0.49325	0.412805	0.980565	no	up	216.025	-10.0677	4.67784e-12
comp101353_c0	363	143	0	0	81	200	0	0	326.062	271.191	0	0	79.8256	97.3694	0	0	96.806	10.5548	1.6122e-12	1.32115e-11	yes	up	96.806	1.75086	1.15781e-05	0.000259864	yes	up	96.806	10.7389	6.5891e-13	5.33914e-12	yes	up	96.806	-8.80397	3.91508e-09	2.04185e-08	yes	down	96.806	0	1	1	no	up	96.806	8.98807	1.84538e-09
comp101359_c0	294	117	295	1471	207	491	380	291	264.083	221.884	475.989	1066.27	203.999	239.042	330.149	303.496	388.113	-1.66693	0.000115782	0.000289652	yes	down	388.113	0.134775	0.756463	0.915437	no	up	388.113	-0.380214	0.381245	0.449727	no	down	388.113	1.80171	2.73435e-05	8.00773e-05	yes	up	388.113	1.28672	0.00271717	0.35474	no	up	388.113	-0.51499	0.232527
comp10137_c0	97	51	0	0	32	68	0	0	87.1295	96.7185	0	0	31.5361	33.1056	0	0	31.0612	8.8488	6.65621e-09	3.18275e-08	yes	up	31.0612	1.50271	0.00382686	0.0273627	yes	up	31.0612	9.03291	3.21873e-09	1.53102e-08	yes	up	31.0612	-7.34609	1.53456e-06	5.42582e-06	yes	down	31.0612	0	1	1	no	up	31.0612	7.5302	8.34401e-07
comp101375_c0	523	226	1	1	376	742	0	1	469.781	428.595	1.61352	0.724858	370.549	361.24	0	1.04294	204.193	8.80312	1.55335e-16	2.11062e-15	yes	up	204.193	0.297675	0.344964	0.587533	no	up	204.193	9.88518	7.57468e-12	5.28298e-11	yes	up	204.193	-8.50544	1.49668e-15	1.95048e-14	yes	down	204.193	1.08206	0.540287	0.993531	no	up	204.193	9.5875	3.09467e-11
comp101381_c0	1	0	227	278	0	0	138	146	0.898242	0	366.269	201.51	0	0	119.896	152.269	105.105	-8.81374	3.50892e-10	2.03141e-09	yes	down	105.105	2.30217	0.252656	0.489921	no	up	105.105	-7.75769	3.42078e-08	1.40135e-07	yes	down	105.105	11.1159	2.8041e-13	2.74241e-12	yes	up	105.105	1.05605	0.0319706	0.628972	no	up	105.105	-10.0599	3.96689e-11
comp101382_c0	121	51	59	156	123	276	185	129	108.687	96.7185	95.1978	113.078	121.217	134.37	160.73	134.539	120.567	-0.0227641	0.943924	0.955941	no	down	120.567	-0.310802	0.324258	0.565873	no	down	120.567	-0.517433	0.102197	0.141305	no	down	120.567	-0.288037	0.3551	0.44181	no	down	120.567	-0.494669	0.113792	0.805633	no	down	120.567	-0.206631	0.49693
comp101384_c0	320	209	0	0	194	347	0	0	287.437	396.356	0	0	191.187	168.936	0	0	130.49	10.7426	6.51241e-13	5.66348e-12	yes	up	130.49	0.922216	0.0194105	0.0897349	no	up	130.49	10.9267	2.622e-13	2.24828e-12	yes	up	130.49	-9.82037	4.96013e-11	3.42922e-10	yes	down	130.49	0	1	1	no	up	130.49	10.0045	2.15177e-11
comp101405_c0	1079	449	0	0	699	1322	1	3	969.203	851.502	0	0	688.866	643.612	0.868813	3.12882	394.647	12.1611	1.61602e-16	2.18968e-15	yes	up	394.647	0.451919	0.140344	0.342488	no	up	394.647	8.90225	4.86501e-30	1.48768e-28	yes	up	394.647	-11.7092	1.99073e-15	2.55535e-14	yes	down	394.647	-3.25883	0.0469688	0.67966	no	down	394.647	8.45033	2.99814e-27
comp101416_c0	101	29	119	244	107	241	268	223	90.7224	54.9968	192.009	176.865	105.449	117.33	232.842	232.576	150.349	-1.30138	0.000193022	0.000464232	yes	down	150.349	-0.579815	0.0970919	0.270302	no	down	150.349	-1.6395	2.1374e-06	6.74204e-06	yes	down	150.349	0.721568	0.0294881	0.0501994	no	up	150.349	-0.338114	0.302152	0.943971	no	down	150.349	-1.05968	0.00123879
comp101433_c0	167	89	52	140	114	193	215	186	150.006	168.783	83.9031	101.48	112.347	93.9614	186.795	193.987	136.408	0.762911	0.0143267	0.0241543	no	up	136.408	0.629066	0.037919	0.143306	no	up	136.408	-0.261992	0.381812	0.450333	no	down	136.408	-0.133845	0.664829	0.734897	no	down	136.408	-1.0249	0.000794353	0.263067	no	down	136.408	-0.891058	0.00268647
comp101460_c0	1391	598	64	20	808	1797	35	40	1249.45	1134.07	103.265	14.4972	796.285	874.864	30.4085	41.7176	530.57	4.37314	6.75036e-10	3.75089e-09	yes	up	530.57	0.512291	0.460613	0.696253	no	up	530.57	5.04868	1.46038e-12	1.12956e-11	yes	up	530.57	-3.86085	5.02357e-08	2.21148e-07	yes	down	530.57	0.675542	0.352738	0.964191	no	up	530.57	4.53639	1.99318e-10
comp101463_c0	129	57	33	70	140	148	99	77	115.873	108.097	53.2462	50.74	137.97	72.0533	86.0125	80.3064	88.0374	1.11241	0.0118049	0.0202552	yes	up	88.0374	0.108249	0.798497	0.940994	no	up	88.0374	0.431263	0.315297	0.382397	no	up	88.0374	-1.00416	0.0211517	0.0372425	yes	down	88.0374	-0.681148	0.122373	0.817011	no	down	88.0374	0.323014	0.445186
comp101476_c0	1305	512	3	4	794	1345	6	6	1172.21	970.977	4.84057	2.89943	782.488	654.809	5.21288	6.25764	449.961	8.24063	3.703e-39	1.95805e-37	yes	up	449.961	0.578684	0.0641237	0.205607	no	up	449.961	7.55645	6.75944e-48	4.65736e-46	yes	up	449.961	-7.66195	4.16279e-34	1.85821e-32	yes	down	449.961	-0.684181	0.364123	0.969002	no	down	449.961	6.97776	3.84066e-41
comp101483_c0	98	66	74	167	64	145	226	212	88.0277	125.165	119.401	121.051	63.0721	70.5928	196.352	221.103	125.596	-0.195628	0.560416	0.624049	no	down	125.596	0.64662	0.0556943	0.187076	no	up	125.596	-0.990058	0.00256774	0.00489911	no	down	125.596	0.842248	0.0113307	0.0211638	no	up	125.596	-0.794431	0.0138677	0.522564	no	down	125.596	-1.63668	4.70471e-07
comp101504_c0	149	64	143	726	139	315	244	193	133.838	121.372	230.734	526.247	136.985	153.357	211.99	201.287	214.476	-1.573	0.000402997	0.000915919	yes	down	214.476	-0.184786	0.679246	0.864753	no	down	214.476	-0.69282	0.12067	0.163918	no	down	214.476	1.38821	0.00152037	0.00334477	yes	up	214.476	0.880175	0.0441537	0.671337	no	up	214.476	-0.508033	0.247891
comp101552_c0	166	73	82	163	92	167	124	90	149.108	138.44	132.309	118.152	90.6661	81.3034	107.733	93.8646	113.947	0.209865	0.490478	0.558191	no	up	113.947	0.750991	0.013242	0.0684735	no	up	113.947	0.51453	0.0915706	0.128012	no	up	113.947	0.541126	0.0737293	0.114428	no	up	113.947	0.304665	0.316892	0.950069	no	up	113.947	-0.236461	0.435477
comp101569_c0	144	51	170	375	309	577	220	190	129.347	96.7185	274.299	271.822	304.52	280.911	191.139	198.159	218.364	-1.25171	1.35564e-05	3.94414e-05	yes	down	218.364	-1.35084	2.0657e-06	6.10216e-05	yes	down	218.364	-0.763347	0.00824622	0.0142885	no	down	218.364	-0.0991277	0.713941	0.776368	no	down	218.364	0.488367	0.0757731	0.746884	no	up	218.364	0.587495	0.0306319
comp101570_c0	303	126	0	0	146	326	0	0	272.167	238.951	0	0	143.883	158.712	0	0	101.714	10.3299	3.8629e-12	2.99491e-11	yes	up	101.714	0.757247	0.0413832	0.152377	no	up	101.714	10.514	1.59655e-12	1.22778e-11	yes	up	101.714	-9.57269	1.24216e-10	8.10014e-10	yes	down	101.714	0	1	1	no	up	101.714	9.75679	5.45964e-11
comp101573_c0	0	0	201	526	0	0	431	348	0	0	324.318	381.275	0	0	374.459	362.943	180.374	-10.5238	1.18091e-12	9.87034e-12	yes	down	180.374	0	1	1	no	up	180.374	-10.5848	8.67867e-13	6.91816e-12	yes	down	180.374	11.4378	1.11969e-14	1.31516e-13	yes	up	180.374	-0.0610522	0.856293	1	no	down	180.374	-11.4989	8.01328e-15
comp101591_c0	388	146	0	0	64	228	0	0	348.518	276.88	0	0	63.0721	111.001	0	0	99.9339	10.6206	2.80843e-12	2.22337e-11	yes	up	99.9339	1.83773	0.000164687	0.00233064	yes	up	99.9339	10.8048	1.17645e-12	9.20957e-12	yes	up	99.9339	-8.78292	7.78983e-09	3.89027e-08	yes	down	99.9339	0	1	1	no	up	99.9339	8.96702	3.77062e-09
comp101613_c0	122	67	0	0	50	82	0	0	109.586	127.061	0	0	49.2751	39.9214	0	0	40.7304	9.21226	1.27195e-09	6.77597e-09	yes	up	40.7304	1.41094	0.00384592	0.0274599	yes	up	40.7304	9.39636	5.93208e-10	3.13862e-09	yes	up	40.7304	-7.80132	2.81082e-07	1.10536e-06	yes	down	40.7304	0	1	1	no	up	40.7304	7.98542	1.46498e-07
comp101616_c0	337	119	56	181	204	339	113	104	302.708	225.676	90.3572	131.199	201.042	165.041	98.1759	108.466	165.333	1.24409	0.000442035	0.000996677	yes	up	165.333	0.539667	0.117616	0.30583	no	up	165.333	1.36226	0.000112265	0.000271921	yes	up	165.333	-0.704421	0.0455556	0.0744743	no	down	165.333	0.118172	0.742697	1	no	up	165.333	0.822593	0.0190707
comp101620_c0	355	198	0	0	153	272	0	0	318.876	375.495	0	0	150.782	132.422	0	0	122.197	10.7666	4.461e-13	3.97185e-12	yes	up	122.197	1.29375	0.000429694	0.00496503	yes	up	122.197	10.9507	1.77683e-13	1.56149e-12	yes	up	122.197	-9.47286	1.90303e-10	1.20366e-09	yes	down	122.197	0	1	1	no	up	122.197	9.65696	8.42839e-11
comp101635_c0	138	77	0	0	335	719	1	1	123.957	146.026	0	0	330.143	350.043	0.868813	1.04294	119.01	9.39983	2.5478e-10	1.50747e-09	yes	up	119.01	-1.34016	0.000203367	0.00275405	yes	down	119.01	7.14662	3.81587e-11	2.39791e-10	yes	up	119.01	-10.74	4.50615e-13	4.27679e-12	yes	down	119.01	-2.25321	0.210603	0.891122	no	down	119.01	8.48679	3.29914e-15
comp101639_c0	416	241	191	618	354	816	385	305	373.669	457.042	308.183	447.962	348.868	397.267	334.493	318.097	373.198	0.12502	0.684805	0.736836	no	up	373.198	0.149684	0.6249	0.827319	no	up	373.198	0.344138	0.263529	0.327069	no	up	373.198	0.0246642	0.935686	0.952702	no	up	373.198	0.219118	0.475811	0.988381	no	up	373.198	0.194454	0.524375
comp101650_c0	2026	746	1	0	146	536	0	2	1819.84	1414.74	1.61352	0	143.883	260.95	0	2.08588	455.389	11.583	4.46962e-17	6.39229e-16	yes	up	455.389	2.99366	4.44505e-11	5.90237e-09	yes	up	455.389	10.7243	4.90674e-22	9.34513e-21	yes	up	455.389	-8.58935	4.83948e-10	2.89467e-09	yes	down	455.389	-0.858701	0.616083	1	no	down	455.389	7.73065	3.69654e-12
comp101661_c0	20	11	109	234	50	113	334	291	17.9648	20.8608	175.874	169.617	49.2751	55.0137	290.184	303.496	135.286	-3.17818	2.10787e-16	2.81835e-15	yes	down	135.286	-1.45939	0.000229219	0.00302771	yes	down	135.286	-3.96058	3.71027e-25	8.63285e-24	yes	down	135.286	1.71879	2.0974e-08	9.79543e-08	yes	up	135.286	-0.782397	0.00670838	0.443979	no	down	135.286	-2.50119	9.3798e-17
comp101689_c0	120	48	41	99	151	249	133	102	107.789	91.0291	66.1544	71.7609	148.811	121.225	115.552	106.38	103.588	0.532183	0.117838	0.161307	no	up	103.588	-0.42476	0.189055	0.412329	no	down	103.588	-0.148591	0.65104	0.706965	no	down	103.588	-0.956943	0.00349595	0.00719762	no	down	103.588	-0.680774	0.040743	0.65956	no	down	103.588	0.276169	0.381281
comp101708_c0	391	214	174	253	186	374	208	138	351.213	405.838	280.753	183.389	183.303	182.081	180.713	143.926	238.902	0.714056	0.0320314	0.0502175	no	up	238.902	1.04849	0.00156025	0.0137214	yes	up	238.902	1.21734	0.000272257	0.000618581	yes	up	238.902	0.334431	0.316049	0.401001	no	up	238.902	0.503288	0.134725	0.830675	no	up	238.902	0.168857	0.614136
comp101724_c0	9	3	160	934	7	11	615	683	8.08418	5.68932	258.163	677.017	6.89851	5.35532	534.32	712.328	275.982	-6.03702	5.87694e-19	9.91928e-18	yes	down	275.982	0.251758	0.740683	0.905739	no	up	275.982	-6.44692	1.93484e-21	3.53224e-20	yes	down	275.982	6.28877	1.15452e-23	2.88589e-22	yes	up	275.982	-0.4099	0.433876	0.980565	no	down	275.982	-6.69867	1.07976e-26
comp101728_c0	120	60	117	232	123	283	281	271	107.789	113.786	188.782	168.167	121.217	137.778	244.137	282.637	170.537	-0.686481	0.0195705	0.0320871	no	down	170.537	-0.23372	0.424363	0.664922	no	down	170.537	-1.25235	1.47735e-05	4.10239e-05	yes	down	170.537	0.452761	0.108499	0.160886	no	up	170.537	-0.565865	0.0421671	0.664658	no	down	170.537	-1.01863	0.000234586
comp101736_c0	310	124	2	27	111	249	6	5	278.455	235.159	3.22704	19.5712	109.391	121.225	5.21288	5.2147	97.1819	4.33345	1.18235e-13	1.14662e-12	yes	up	97.1819	1.15582	0.022986	0.101363	no	up	97.1819	5.62412	2.61035e-17	3.52215e-16	yes	up	97.1819	-3.17763	5.56458e-08	2.43434e-07	yes	down	97.1819	1.29067	0.0749768	0.74541	no	up	97.1819	4.46831	1.86539e-11
comp101755_c0	0	2	796	431	0	2	177	169	0	3.79288	1284.36	312.414	0	0.973694	153.78	176.257	241.448	-9.20373	4.94259e-14	5.06702e-13	yes	down	241.448	1.11868	0.48825	0.719807	no	up	241.448	-6.93099	1.47359e-08	6.35221e-08	yes	down	241.448	10.3224	7.82881e-16	1.05435e-14	yes	up	241.448	2.27274	0.00185978	0.323198	no	up	241.448	-8.04968	3.51144e-10
comp101757_c0	366	158	4	3	236	607	19	17	328.757	299.638	6.45409	2.17457	232.578	295.516	16.5075	17.73	149.919	6.4425	9.50822e-24	2.18966e-22	yes	up	149.919	0.249831	0.469604	0.703951	no	up	149.919	4.20224	8.19247e-24	1.76221e-22	yes	up	149.919	-6.19267	3.77576e-22	8.52068e-21	yes	down	149.919	-2.24026	0.00101369	0.280785	no	down	149.919	3.95241	1.91554e-21
comp101762_c0	533	439	0	0	187	384	1	0	478.763	832.537	0	0	184.289	186.949	0.868813	0	210.426	11.6832	8.55435e-15	9.71122e-14	yes	up	210.426	1.81714	3.06227e-05	0.000580073	yes	up	210.426	10.43	1.54852e-12	1.19385e-11	yes	up	210.426	-9.86603	5.77116e-11	3.94967e-10	yes	down	210.426	-1.25321	0.543514	0.993531	no	down	210.426	8.61282	5.35432e-09
comp1017657_c0	8	4	0	0	14	22	0	0	7.18594	7.58576	0	0	13.797	10.7106	0	0	4.90992	5.21099	0.00517891	0.00954992	yes	up	NA	NA	NA	NA	NA	NA	4.90992	5.39509	0.0037981	0.00701777	yes	up	4.90992	-5.93902	0.0011657	0.00262229	yes	down	NA	NA	NA	NA	NA	NA	4.90992	6.12312	0.000814553
comp101778_c0	309	152	0	0	496	1048	0	0	277.557	288.259	0	0	488.809	510.216	0	0	195.605	10.4729	1.36892e-12	1.13375e-11	yes	up	195.605	-0.821442	0.0108084	0.0588782	no	down	195.605	10.657	5.52391e-13	4.52675e-12	yes	up	195.605	-11.2944	2.02133e-14	2.30203e-13	yes	down	195.605	0	1	1	no	up	195.605	11.4785	7.60755e-15
comp101796_c0	0	0	151	666	0	0	125	149	0	0	243.642	482.755	0	0	108.602	155.398	123.8	-10.5673	5.85705e-12	4.42062e-11	yes	down	123.8	0	1	1	no	up	123.8	-9.10158	3.15991e-09	1.50556e-08	yes	down	123.8	11.4814	7.52319e-14	7.96686e-13	yes	up	123.8	1.46576	0.00588493	0.430961	no	up	123.8	-10.0156	7.13172e-11
comp101805_c0	179	76	56	83	90	137	112	121	160.785	144.129	90.3572	60.1632	88.6951	66.698	97.3071	126.196	104.291	1.0451	0.00717114	0.0128581	yes	up	104.291	0.985634	0.00962039	0.0543481	no	up	104.291	0.453916	0.231707	0.292105	no	up	104.291	-0.0594643	0.878574	0.909355	no	down	104.291	-0.591183	0.127699	0.822103	no	down	104.291	-0.531719	0.161828
comp101808_c0	0	0	226	330	3	3	1074	746	0	0	364.656	239.203	2.9565	1.46054	933.106	778.033	289.927	-10.2906	5.87393e-12	4.4318e-11	yes	down	289.927	-3.05598	0.0570171	0.189981	no	down	289.927	-11.7993	2.86214e-15	3.17167e-14	yes	down	289.927	7.23465	1.60099e-24	4.26123e-23	yes	up	289.927	-1.50869	0.000129022	0.162747	no	down	289.927	-8.74334	3.05474e-35
comp101818_c0	321	164	0	0	441	1009	0	0	288.336	311.016	0	0	434.606	491.229	0	0	190.648	10.5553	9.91157e-13	8.38109e-12	yes	up	190.648	-0.629932	0.0584548	0.192834	no	down	190.648	10.7394	3.98352e-13	3.33018e-12	yes	up	190.648	-11.1852	3.94491e-14	4.33332e-13	yes	down	190.648	0	1	1	no	up	190.648	11.3693	1.50298e-14
comp101819_c0	26	6	0	0	70	131	0	1	23.3543	11.3786	0	0	68.9851	63.7769	0	1.04294	21.0672	6.49844	4.81475e-05	0.000128079	yes	up	21.0672	-1.8829	0.00694098	0.0425707	yes	down	21.0672	5.2364	0.000840446	0.00175677	yes	up	21.0672	-8.38133	1.08713e-07	4.55616e-07	yes	down	21.0672	-1.26204	0.550234	0.993531	no	down	21.0672	7.11929	4.17767e-06
comp101827_c0	196	86	0	0	201	381	0	0	176.055	163.094	0	0	198.086	185.489	0	0	90.3405	9.73779	6.15467e-11	3.98366e-10	yes	up	90.3405	-0.174306	0.640911	0.83763	no	down	90.3405	9.92189	2.67242e-11	1.71365e-10	yes	up	90.3405	-9.9121	2.6701e-11	1.93264e-10	yes	down	90.3405	0	1	1	no	up	90.3405	10.0962	1.14114e-11
comp101831_c0	106	33	58	135	126	242	139	124	95.2137	62.5825	93.5843	97.8558	124.173	117.817	120.765	129.325	105.165	-0.252387	0.475245	0.543342	no	down	105.165	-0.586362	0.0890518	0.25543	no	down	105.165	-0.634724	0.0675981	0.0974496	no	down	105.165	-0.333975	0.32213	0.407638	no	down	105.165	-0.382337	0.260544	0.918876	no	down	105.165	-0.0483614	0.883768
comp101856_c0	0	0	168	83	1	0	335	322	0	0	271.072	60.1632	0.985502	0	291.052	335.827	119.887	-9.42114	7.18745e-09	3.41878e-08	yes	down	119.887	-0.52727	0.800863	0.941615	no	down	119.887	-10.3503	1.98838e-10	1.12819e-09	yes	down	119.887	8.89387	4.36837e-09	2.26609e-08	yes	up	119.887	-0.929203	0.219483	0.893756	no	down	119.887	-9.82307	8.65414e-11
comp101873_c0	48	23	39	37	54	126	210	145	43.1156	43.6181	62.9273	26.8197	53.2171	61.3427	182.451	151.226	78.0897	-3.28485e-05	0.999948	0.999948	no	down	78.0897	-0.406345	0.408309	0.649786	no	down	78.0897	-1.94525	5.85105e-05	0.000148216	yes	down	78.0897	-0.406312	0.403148	0.491161	no	down	78.0897	-1.94522	4.80705e-05	0.121026	no	down	78.0897	-1.53891	0.000903641
comp101882_c0	36	12	63	227	52	72	135	131	32.3367	22.7573	101.652	164.543	51.2461	35.053	117.29	136.625	82.6878	-2.25129	1.99365e-06	6.59594e-06	yes	down	82.6878	-0.597174	0.215941	0.447685	no	down	82.6878	-2.16962	4.37211e-06	1.31391e-05	yes	down	82.6878	1.65412	0.000165102	0.000429484	yes	up	82.6878	0.081674	0.848602	1	no	up	82.6878	-1.57244	0.000328882
comp101884_c0	1196	623	0	1	339	804	1	0	1074.3	1181.48	0	0.724858	334.085	391.425	0.868813	0	372.86	11.0827	1.65668e-16	2.24175e-15	yes	up	372.86	1.63425	1.66657e-07	7.19451e-06	yes	up	372.86	11.2141	8.07611e-15	8.44562e-14	yes	up	372.86	-9.44847	2.10564e-12	1.8001e-11	yes	down	372.86	0.13137	0.946236	1	no	up	372.86	9.57984	3.28316e-11
comp101910_c0	209	79	0	0	70	147	0	0	187.733	149.819	0	0	68.9851	71.5665	0	0	59.7629	9.73398	9.36714e-11	5.90547e-10	yes	up	59.7629	1.26831	0.00344974	0.0253592	yes	up	59.7629	9.91808	4.13029e-11	2.57918e-10	yes	up	59.7629	-8.46566	1.80119e-08	8.51161e-08	yes	down	59.7629	0	1	1	no	up	59.7629	8.64977	8.79202e-09
comp101913_c0	1107	562	2	4	1767	3202	0	2	994.354	1065.8	3.22704	2.89943	1741.38	1558.88	0	2.08588	671.079	8.41976	2.41191e-37	1.16423e-35	yes	up	671.079	-0.680125	0.0186574	0.0871243	no	down	671.079	10.0796	1.67622e-21	3.07324e-20	yes	up	671.079	-9.09988	2.02696e-43	1.43598e-41	yes	down	671.079	1.65986	0.171049	0.862876	no	up	671.079	10.7597	2.69189e-24
comp101955_c0	696	406	0	0	744	1471	3	1	625.176	769.955	0	0	733.213	716.152	2.60644	1.04294	356.018	11.7737	1.56893e-15	1.93446e-14	yes	up	356.018	-0.0570858	0.857584	0.966229	no	down	356.018	8.52574	3.23404e-27	8.42408e-26	yes	up	356.018	-11.8308	1.1293e-15	1.49173e-14	yes	down	356.018	-3.24794	0.0481582	0.682515	no	down	356.018	8.58283	1.32926e-27
comp101956_c0	546	315	2	2	590	1301	1	0	490.44	597.379	3.22704	1.44972	581.446	633.388	0.868813	0	288.525	8.06538	1.82605e-24	4.4022e-23	yes	up	288.525	-0.162377	0.616602	0.821333	no	down	288.525	10.1601	2.18698e-12	1.64917e-11	yes	up	288.525	-8.22775	1.90194e-25	5.34884e-24	yes	down	288.525	2.09472	0.194869	0.881415	no	up	288.525	10.3225	9.56487e-13
comp101990_c0	251	98	104	375	152	291	142	178	225.459	185.851	167.806	271.822	149.796	141.672	123.371	185.643	181.428	-0.100976	0.795244	0.832954	no	down	181.428	0.502405	0.196314	0.422424	no	up	181.428	0.419361	0.282733	0.348001	no	up	181.428	0.603381	0.118828	0.173969	no	up	181.428	0.520337	0.180385	0.87053	no	up	181.428	-0.0830439	0.830587
comp102000_c0	28	0	0	137	66	191	7	1	25.1508	0	0	99.3055	65.0431	92.9878	6.08169	1.04294	36.2015	-1.96911	0.466045	0.534384	no	down	36.2015	-2.63589	0.328696	0.570569	no	down	36.2015	1.82889	0.505688	0.57207	no	up	36.2015	-0.66678	0.803663	0.850165	no	down	36.2015	3.798	0.164403	0.858961	no	up	36.2015	4.46478	0.101812
comp102001_c0	239	93	33	110	332	843	147	122	214.68	176.369	53.2462	79.7343	327.187	410.412	127.716	127.239	189.573	1.53396	1.30183e-05	3.79636e-05	yes	up	189.573	-0.911159	0.00569555	0.0369724	no	down	189.573	0.623615	0.0651443	0.0942525	no	up	189.573	-2.44512	1.24137e-12	1.10044e-11	yes	down	189.573	-0.910349	0.00982224	0.483229	no	down	189.573	1.53477	3.38211e-06
comp102005_c0	63	36	479	1004	62	142	250	229	56.5892	68.2718	772.877	727.757	61.1011	69.1323	217.203	238.833	276.471	-3.60722	1.74315e-34	7.38746e-33	yes	down	276.471	-0.0897837	0.772537	0.926026	no	down	276.471	-1.88892	2.72153e-10	1.51678e-09	yes	down	276.471	3.51744	2.11882e-37	1.10653e-35	yes	up	276.471	1.7183	5.67365e-11	0.00139404	yes	up	276.471	-1.79913	1.35041e-10
comp102009_c0	270	113	6	24	75	205	11	29	242.525	214.298	9.68113	17.3966	73.9126	99.8036	9.55695	30.2453	87.1774	4.01803	1.64769e-11	1.16691e-10	yes	up	87.1774	1.39187	0.00893211	0.0513759	no	up	87.1774	3.54099	5.31175e-10	2.82898e-09	yes	up	87.1774	-2.62616	1.15103e-05	3.57501e-05	yes	down	87.1774	-0.477042	0.450802	0.982116	no	down	87.1774	2.14912	0.000173411
comp102023_c0	1637	451	0	1	353	878	1	2	1470.42	855.295	0	0.724858	347.882	427.452	0.868813	2.08588	388.091	11.1319	5.69152e-16	7.33885e-15	yes	up	388.091	1.58559	0.000172407	0.00241267	yes	up	388.091	9.67126	2.96861e-25	6.94123e-24	yes	up	388.091	-9.54631	3.88553e-12	3.1988e-11	yes	down	388.091	-1.46064	0.363245	0.968479	no	down	388.091	8.08567	4.06509e-18
comp102057_c0	237	81	0	0	107	192	0	0	212.883	153.612	0	0	105.449	93.4746	0	0	70.6773	9.85413	5.93351e-11	3.85101e-10	yes	up	70.6773	0.890734	0.0425145	0.155432	no	up	70.6773	10.0382	2.5986e-11	1.67071e-10	yes	up	70.6773	-8.96339	2.61706e-09	1.398e-08	yes	down	70.6773	0	1	1	no	up	70.6773	9.1475	1.23012e-09
comp10206_c0	36	32	0	7	37	70	0	0	32.3367	60.6861	0	5.074	36.4636	34.0793	0	0	21.08	3.87939	3.9854e-05	0.000107482	yes	up	21.08	0.382788	0.608228	0.814845	no	up	21.08	8.03569	6.8036e-07	2.29866e-06	yes	up	21.08	-3.49661	0.000196744	0.000505425	yes	down	21.08	4.1563	0.0153821	0.534625	no	up	21.08	7.65291	2.14741e-06
comp102068_c0	96	76	0	1	108	236	0	0	86.2312	144.129	0	0.724858	106.434	114.896	0	0	56.5519	7.78266	2.60205e-08	1.14042e-07	yes	up	56.5519	0.0434326	0.930144	1	no	up	56.5519	9.34835	8.38011e-10	4.33507e-09	yes	up	56.5519	-7.73923	2.96775e-08	1.35332e-07	yes	down	56.5519	1.56569	0.435074	0.980565	no	up	56.5519	9.30492	9.5615e-10
comp102074_c0	0	0	103	312	0	0	266	176	0	0	166.193	226.156	0	0	231.104	183.557	100.876	-9.68019	1.13322e-10	7.0723e-10	yes	down	100.876	0	1	1	no	up	100.876	-9.75503	8.04388e-11	4.83913e-10	yes	down	100.876	10.5942	1.70354e-12	1.47733e-11	yes	up	100.876	-0.0748396	0.858914	1	no	down	100.876	-10.6691	1.17091e-12
comp102093_c0	178	60	90	200	141	287	99	107	159.887	113.786	145.217	144.972	138.956	139.725	86.0125	111.595	130.019	-0.0687781	0.837991	0.868796	no	down	130.019	-0.0106114	0.974521	1	no	down	130.019	0.488499	0.149767	0.198637	no	up	130.019	0.0581667	0.859716	0.894452	no	up	130.019	0.557277	0.0972979	0.781702	no	up	130.019	0.49911	0.132686
comp102121_c0	39	13	57	210	65	124	265	164	35.0314	24.6537	91.9707	152.22	64.0576	60.369	230.236	171.042	103.698	-2.01391	9.40201e-06	2.80243e-05	yes	down	103.698	-1.02368	0.0251637	0.107867	no	down	103.698	-2.71621	1.49118e-09	7.41667e-09	yes	down	103.698	0.990221	0.0174426	0.0312463	no	up	103.698	-0.7023	0.0850613	0.764656	no	down	103.698	-1.69252	3.78901e-05
comp102126_c0	0	0	5	16	0	0	71	64	0	0	8.06761	11.5977	0	0	61.6857	66.7482	18.5124	-5.39322	0.000792976	0.00171043	yes	down	18.5124	0	1	1	no	up	18.5124	-8.06292	3.14596e-07	1.11372e-06	yes	down	18.5124	6.30725	8.71462e-05	0.000236819	yes	up	18.5124	-2.6697	0.000207531	0.185371	no	down	18.5124	-8.97696	1.23924e-08
comp102133_c0	164	56	18	75	59	151	10	15	147.312	106.201	29.0434	54.3643	58.1446	73.5139	8.68813	15.6441	61.6138	1.5769	0.00157841	0.00321669	yes	up	61.6138	0.947758	0.0495469	0.172506	no	up	61.6138	3.40591	6.46107e-10	3.40376e-09	yes	up	61.6138	-0.629145	0.207592	0.281135	no	down	61.6138	1.82901	0.00122793	0.294048	no	up	61.6138	2.45816	8.27409e-06
comp102139_c0	95	29	51	136	158	364	144	100	85.333	54.9968	82.2896	98.5806	155.709	177.212	125.109	104.294	110.441	-0.3461	0.360353	0.429122	no	down	110.441	-1.21916	0.000895645	0.00895734	yes	down	110.441	-0.681062	0.0675729	0.0974232	no	down	110.441	-0.873064	0.0147205	0.0267959	no	down	110.441	-0.334962	0.356945	0.965809	no	down	110.441	0.538102	0.126149
comp102147_c0	1204	672	0	0	651	1433	2	1	1081.48	1274.41	0	0	641.562	697.652	1.73763	1.04294	462.236	12.5306	1.92088e-17	2.83839e-16	yes	up	462.236	0.813275	0.00791935	0.0470229	no	up	462.236	9.69506	8.90876e-28	2.39958e-26	yes	up	462.236	-11.7173	1.90976e-15	2.45806e-14	yes	down	462.236	-2.83556	0.0940526	0.77885	no	down	462.236	8.88179	1.41036e-23
comp102153_c0	1	0	167	274	1	4	178	206	0.898242	0	269.458	198.611	0.985502	1.94739	154.649	214.846	105.174	-8.53401	6.46479e-10	3.60158e-09	yes	down	105.174	-1.35101	0.376447	0.619228	no	down	105.174	-8.19644	2.9578e-09	1.4132e-08	yes	down	105.174	7.183	2.16371e-20	4.34155e-19	yes	up	105.174	0.337572	0.422595	0.980565	no	up	105.174	-6.84542	1.17073e-18
comp102157_c0	386	275	75	95	941	1655	93	48	346.721	521.521	121.014	68.8615	927.357	805.732	80.7996	50.0611	365.258	2.20918	3.09542e-07	1.15498e-06	yes	up	365.258	-1.00077	0.016585	0.0802515	no	down	365.258	2.72146	3.74675e-10	2.04025e-09	yes	up	365.258	-3.20995	7.13502e-14	7.58023e-13	yes	down	365.258	0.512282	0.249799	0.912831	no	up	365.258	3.72223	6.45703e-18
comp102161_c0	1102	426	0	2	1903	4364	1	1	989.863	807.884	0	1.44972	1875.41	2124.6	0.868813	1.04294	725.14	9.82809	5.95147e-20	1.07638e-18	yes	up	725.14	-1.15235	0.000219032	0.00292483	yes	down	725.14	9.89027	1.80541e-20	3.09865e-19	yes	up	725.14	-10.9804	1.56559e-24	4.1722e-23	yes	down	725.14	0.0621789	0.966516	1	no	up	725.14	11.0426	3.79721e-25
comp102165_c0	88	25	82	257	64	145	110	87	79.0453	47.411	132.309	186.288	63.0721	70.5928	95.5695	90.7358	95.628	-1.31053	0.00120206	0.00250859	yes	down	95.628	-0.0520176	0.898872	0.988796	no	down	95.628	-0.527544	0.196672	0.253038	no	down	95.628	1.25851	0.00130456	0.00290758	yes	up	95.628	0.782986	0.0450716	0.672932	no	up	95.628	-0.475526	0.229233
comp102167_c0	282	119	25	265	91	227	22	21	253.304	225.676	40.338	192.087	89.6806	110.514	19.1139	21.9017	119.077	1.02665	0.112444	0.154686	no	up	119.077	1.25757	0.0511127	0.176506	no	up	119.077	3.54833	1.50917e-07	5.61294e-07	yes	up	119.077	0.230915	0.721578	0.782559	no	up	119.077	2.52167	0.000203314	0.18475	no	up	119.077	2.29076	0.00071317
comp10218_c0	0	0	38	18	0	0	79	58	0	0	61.3138	13.0474	0	0	68.6363	60.4905	25.436	-7.2468	2.0931e-05	5.90355e-05	yes	down	25.436	0	1	1	no	up	25.436	-8.07137	2.00143e-06	6.3422e-06	yes	down	25.436	8.16083	1.65675e-06	5.82845e-06	yes	up	25.436	-0.824578	0.366884	0.970366	no	down	25.436	-8.98541	1.21301e-07
comp102191_c0	383	120	0	0	305	648	0	0	344.027	227.573	0	0	300.578	315.477	0	0	148.457	10.4949	2.46133e-12	1.96424e-11	yes	up	148.457	-0.1021	0.801774	0.941615	no	down	148.457	10.679	1.0156e-12	8.02987e-12	yes	up	148.457	-10.597	1.46612e-12	1.28421e-11	yes	down	148.457	0	1	1	no	up	148.457	10.7811	5.99398e-13
comp102192_c0	420	248	1	8	417	841	6	7	377.262	470.317	1.61352	5.79886	410.954	409.438	5.21288	7.30058	210.987	6.59466	1.40492e-28	4.34588e-27	yes	up	210.987	0.043605	0.895905	0.987383	no	up	210.987	6.09493	7.01457e-32	2.35578e-30	yes	up	210.987	-6.55105	2.42855e-28	8.05474e-27	yes	down	210.987	-0.499733	0.484086	0.990527	no	down	210.987	6.05132	1.26997e-31
comp102193_c0	107	61	0	0	109	229	0	1	96.1119	115.683	0	0	107.42	111.488	0	1.04294	53.9682	9.04939	1.75614e-09	9.16674e-09	yes	up	53.9682	-0.0551821	0.89821	0.98854	no	down	53.9682	7.79102	1.19684e-07	4.52298e-07	yes	up	53.9682	-9.10457	1.32389e-09	7.41128e-09	yes	down	53.9682	-1.25837	0.540817	0.993531	no	down	53.9682	7.8462	9.31364e-08
comp102205_c0	247	97	0	2	1376	2505	1	1	221.866	183.955	0	1.44972	1356.05	1219.55	0.868813	1.04294	373.098	7.6856	1.03311e-12	8.71516e-12	yes	up	373.098	-2.65956	2.47688e-16	1.07156e-13	yes	down	373.098	7.7474	4.51743e-13	3.745e-12	yes	up	373.098	-10.3452	6.67674e-22	1.47938e-20	yes	down	373.098	0.0617984	0.966743	1	no	up	373.098	10.407	1.81702e-22
comp102234_c0	162	221	0	1	111	271	1	0	145.515	419.113	0	0.724858	109.391	131.936	0.868813	0	100.944	9.08655	3.46434e-10	2.00696e-09	yes	up	100.944	1.21798	0.0485337	0.170265	no	up	100.944	9.21296	2.12101e-09	1.03492e-08	yes	up	100.944	-7.86857	5.52235e-08	2.41686e-07	yes	down	100.944	0.126416	0.950114	1	no	up	100.944	7.99498	2.04373e-07
comp102264_c0	0	0	191	417	1	5	345	225	0	0	308.183	302.266	0.985502	2.43423	299.741	234.662	143.534	-10.3118	3.88554e-12	3.01191e-11	yes	down	143.534	-3.00154	0.0607501	0.198057	no	down	143.534	-10.1211	9.53986e-12	6.56676e-11	yes	down	143.534	7.31026	8.34329e-26	2.38566e-24	yes	up	143.534	0.190694	0.595922	1	no	up	143.534	-7.11956	1.4291e-24
comp102281_c0	17	8	0	0	17	32	0	0	15.2701	15.1715	0	0	16.7535	15.5791	0	0	7.84678	6.258	0.000238014	0.000563215	yes	up	NA	NA	NA	NA	NA	NA	7.84678	6.44211	0.000154991	0.000366717	yes	up	7.84678	-6.34255	0.000173714	0.000450296	yes	down	NA	NA	NA	NA	NA	NA	7.84678	6.52666	0.0001118
comp102312_c0	247	116	0	0	108	180	0	0	221.866	219.987	0	0	106.434	87.6324	0	0	79.4899	10.1173	1.26203e-11	9.04271e-11	yes	up	79.4899	1.19191	0.00270074	0.0209488	yes	up	79.4899	10.3014	5.34221e-12	3.80864e-11	yes	up	79.4899	-8.92538	2.32579e-09	1.25354e-08	yes	down	79.4899	0	1	1	no	up	79.4899	9.10948	1.08446e-09
comp102329_c0	737	338	0	0	478	985	2	0	662.004	640.997	0	0	471.07	479.544	1.73763	0	281.919	11.6777	2.28575e-15	2.76929e-14	yes	up	281.919	0.455153	0.132732	0.330278	no	up	281.919	9.42996	8.51199e-19	1.30284e-17	yes	up	281.919	-11.2225	2.59714e-14	2.91583e-13	yes	down	281.919	-2.24774	0.2099	0.890919	no	down	281.919	8.97481	3.51423e-17
comp102333_c0	870	494	2	1	587	1156	6	1	781.471	936.841	3.22704	0.724858	578.489	562.795	5.21288	1.04294	358.726	9.13158	1.31348e-24	3.19354e-23	yes	up	358.726	0.589055	0.0745168	0.226958	no	up	358.726	8.02747	3.20427e-36	1.30489e-34	yes	up	358.726	-8.54253	9.56764e-22	2.09064e-20	yes	down	358.726	-1.10412	0.291106	0.936558	no	down	358.726	7.43841	2.29821e-31
comp102334_c0	222	100	74	230	176	395	130	131	199.41	189.644	119.401	166.717	173.448	192.305	112.946	136.625	161.312	0.430688	0.179792	0.234849	no	up	161.312	0.088788	0.777807	0.929345	no	up	161.312	0.644327	0.044512	0.06675	no	up	161.312	-0.3419	0.279382	0.362003	no	down	161.312	0.213639	0.507129	0.993531	no	up	161.312	0.555539	0.078435
comp102354_c0	16	13	20	70	35	85	31	13	14.3719	24.6537	32.2704	50.74	34.4926	41.382	26.9332	13.5582	29.8003	-1.15914	0.0597012	0.0880685	no	down	29.8003	-1.01418	0.0957194	0.267864	no	down	29.8003	-0.113822	0.857074	0.884081	no	down	29.8003	0.144959	0.799333	0.846809	no	up	29.8003	1.04532	0.0789305	0.752596	no	up	29.8003	0.90036	0.125657
comp102357_c0	411	270	1	2	423	903	4	2	369.177	512.039	1.61352	1.44972	416.867	439.623	3.47525	2.08588	218.291	8.19145	1.71718e-19	3.01877e-18	yes	up	218.291	0.0362629	0.917942	0.999632	no	up	218.291	7.27575	2.77536e-26	6.89305e-25	yes	up	218.291	-8.15519	2.29385e-19	4.22899e-18	yes	down	218.291	-0.915702	0.396843	0.980565	no	down	218.291	7.23948	4.07416e-26
comp102364_c0	0	0	47	138	0	0	26	19	0	0	75.8355	100.03	0	0	22.5891	19.8159	27.2839	-8.52335	3.33315e-08	1.43667e-07	yes	down	27.2839	0	1	1	no	up	27.2839	-6.4667	3.16252e-05	8.3572e-05	yes	down	27.2839	9.43738	9.64312e-10	5.50434e-09	yes	up	27.2839	2.05665	0.000481096	0.228524	no	up	27.2839	-7.38073	2.03817e-06
comp102368_c0	43	13	14	65	41	87	45	32	38.6244	24.6537	22.5893	47.1158	40.4056	42.3557	39.0966	33.3741	36.0269	-0.151162	0.784816	0.823829	no	down	36.0269	-0.357244	0.508478	0.736544	no	down	36.0269	-0.166088	0.762128	0.80419	no	down	36.0269	-0.206083	0.697616	0.76283	no	down	36.0269	-0.0149265	0.977906	1	no	down	36.0269	0.191156	0.715928
comp102370_c0	0	1	547	1034	3	2	1144	949	0	1.89644	882.596	749.503	2.9565	0.973694	993.922	989.75	452.7	-10.3263	2.00324e-14	2.17807e-13	yes	down	452.7	-1.3868	0.353464	0.596869	no	down	452.7	-10.6091	3.81097e-15	4.1552e-14	yes	down	452.7	8.93949	5.45825e-36	2.64067e-34	yes	up	452.7	-0.28282	0.36398	0.968918	no	down	452.7	-9.22231	3.15922e-38
comp102376_c0	185	85	0	0	144	375	0	0	166.175	161.197	0	0	141.912	182.568	0	0	81.4815	9.68529	9.93435e-11	6.24739e-10	yes	up	81.4815	0.0100548	0.980288	1	no	up	81.4815	9.86939	4.37188e-11	2.72209e-10	yes	up	81.4815	-9.67523	9.98886e-11	6.60753e-10	yes	down	81.4815	0	1	1	no	up	81.4815	9.85934	4.39299e-11
comp102454_c0	1023	385	0	1	552	954	0	1	918.902	730.129	0	0.724858	543.997	464.452	0	1.04294	332.406	10.6337	3.45771e-15	4.11104e-14	yes	up	332.406	0.712338	0.0345294	0.134586	no	up	332.406	10.7614	1.10839e-13	9.9872e-13	yes	up	332.406	-9.92137	2.03868e-13	2.03339e-12	yes	down	332.406	0.127727	0.947825	1	no	up	332.406	10.0491	4.03211e-12
comp102460_c0	324	169	134	262	371	640	390	332	291.03	320.498	216.212	189.913	365.621	311.582	338.837	346.256	297.494	0.593115	0.0231123	0.0373424	no	up	297.494	-0.147851	0.560625	0.778885	no	down	297.494	-0.16728	0.512422	0.578462	no	down	297.494	-0.740966	0.00385406	0.00787005	no	down	297.494	-0.760395	0.00316748	0.369084	no	down	297.494	-0.0194286	0.938191
comp102469_c0	196	85	63	199	171	404	180	122	176.055	161.197	101.652	144.247	168.521	196.686	156.386	127.239	153.998	0.443143	0.187974	0.244142	no	up	153.998	-0.114456	0.727497	0.896043	no	down	153.998	0.251583	0.449644	0.517605	no	up	153.998	-0.557599	0.0912354	0.138072	no	down	153.998	-0.191561	0.566796	0.99588	no	down	153.998	0.366039	0.261912
comp102484_c0	232	103	0	0	72	145	0	0	208.392	195.333	0	0	70.9561	70.5928	0	0	68.1593	9.98843	2.29094e-11	1.59003e-10	yes	up	68.1593	1.51376	0.000161749	0.00229752	yes	up	68.1593	10.1725	9.80047e-12	6.7353e-11	yes	up	68.1593	-8.47467	1.44169e-08	6.92073e-08	yes	down	68.1593	0	1	1	no	up	68.1593	8.65878	6.976e-09
comp102487_c0	1	0	553	861	0	3	533	456	0.898242	0	892.278	624.102	0	1.46054	463.078	475.581	307.175	-10.2312	6.77764e-14	6.80616e-13	yes	down	307.175	-0.606988	0.705356	0.881381	no	down	307.175	-9.54154	2.8259e-12	2.09583e-11	yes	down	307.175	9.6242	1.12863e-25	3.20358e-24	yes	up	307.175	0.689649	0.0580171	0.709433	no	up	307.175	-8.93455	2.44992e-22
comp102489_c0	1	0	681	461	1	3	2867	2253	0.898242	0	1098.81	334.159	0.985502	1.46054	2490.89	2349.74	784.618	-10.1556	2.23812e-12	1.79651e-11	yes	down	784.618	-1.03567	0.523476	0.748666	no	down	784.618	-11.9147	1.76567e-16	2.20613e-15	yes	down	784.618	9.11997	5.42702e-22	1.2119e-20	yes	up	784.618	-1.75902	0.00303707	0.365404	no	down	784.618	-10.879	1.21051e-30
comp102505_c0	98	70	40	50	74	194	133	130	88.0277	132.751	64.5409	36.2429	72.9271	94.4483	115.552	135.582	92.509	1.15249	0.0108479	0.0187517	yes	up	92.509	0.378993	0.384261	0.626965	no	up	92.509	-0.199325	0.64629	0.702623	no	down	92.509	-0.773497	0.0841646	0.128684	no	down	92.509	-1.35181	0.00247406	0.346638	no	down	92.509	-0.578317	0.178279
comp102514_c0	761	427	0	0	470	864	3	0	683.562	809.78	0	0	463.186	420.636	2.60644	0	297.471	11.8724	9.84899e-16	1.24332e-14	yes	up	297.471	0.755896	0.020871	0.0944252	no	up	297.471	9.04316	6.20696e-24	1.3446e-22	yes	up	297.471	-11.1165	5.56563e-14	5.98736e-13	yes	down	297.471	-2.82926	0.0956507	0.779541	no	down	297.471	8.28727	2.31944e-20
comp102524_c0	248	72	0	0	60	147	0	0	222.764	136.544	0	0	59.1301	71.5665	0	0	61.2505	9.82671	1.13708e-10	7.09393e-10	yes	up	61.2505	1.46272	0.00364506	0.0264101	yes	up	61.2505	10.0108	5.08939e-11	3.14e-10	yes	up	61.2505	-8.36398	4.16872e-08	1.85852e-07	yes	down	61.2505	0	1	1	no	up	61.2505	8.54809	2.09156e-08
comp102568_c0	1775	716	0	1	486	1013	1	2	1594.38	1357.85	0	0.724858	478.954	493.176	0.868813	2.08588	491.005	11.4722	1.22897e-17	1.8473e-16	yes	up	491.005	1.60324	9.96795e-08	4.68348e-06	yes	up	491.005	10.0173	9.18516e-30	2.75548e-28	yes	up	491.005	-9.86901	1.92223e-13	1.92624e-12	yes	down	491.005	-1.45494	0.356693	0.965809	no	down	491.005	8.41407	1.83176e-21
comp102593_c0	1	0	627	1583	1	2	679	563	0.898242	0	1011.68	1147.45	0.985502	0.973694	589.924	587.175	417.386	-10.7428	1.63961e-15	2.01735e-14	yes	down	417.386	-0.633177	0.689754	0.871233	no	down	417.386	-9.86675	2.57051e-13	2.20901e-12	yes	down	417.386	10.1097	3.41037e-30	1.2284e-28	yes	up	417.386	0.876095	0.00303701	0.365404	no	up	417.386	-9.23357	1.91656e-25
comp1025994_c0	9	5	0	0	26	51	0	0	8.08418	9.4822	0	0	25.623	24.8292	0	0	8.50233	5.45114	0.00148671	0.00304608	yes	up	8.50233	-1.53478	0.104209	0.282948	no	down	8.50233	5.63525	0.00102137	0.00210376	yes	up	8.50233	-6.98592	3.11462e-05	9.05433e-05	yes	down	8.50233	0	1	1	no	up	8.50233	7.17003	1.91412e-05
comp102601_c0	1295	611	1	1	312	479	0	1	1163.22	1158.72	1.61352	0.724858	307.477	233.2	0	1.04294	358.251	10.1703	2.43469e-21	4.79297e-20	yes	up	358.251	2.10588	3.11251e-10	3.17839e-08	yes	up	358.251	11.2534	7.71738e-15	8.09822e-14	yes	up	358.251	-8.0644	5.66951e-14	6.09297e-13	yes	down	358.251	1.08311	0.540778	0.993531	no	up	358.251	9.14751	2.69569e-10
comp102612_c0	506	252	0	0	205	429	2	2	454.51	477.903	0	0	202.028	208.857	1.73763	2.08588	168.39	11.1937	3.4242e-14	3.6038e-13	yes	up	168.39	1.18085	0.000224535	0.00298149	yes	up	168.39	7.94014	6.0205e-24	1.30487e-22	yes	up	168.39	-10.0129	1.19769e-11	9.14135e-11	yes	down	168.39	-3.25357	0.047587	0.680763	no	down	168.39	6.75929	8.95914e-18
comp102614_c0	65	30	109	306	161	296	290	241	58.3857	56.8932	175.874	221.806	158.666	144.107	251.956	251.349	164.88	-1.79288	1.86174e-08	8.33754e-08	yes	down	164.88	-1.38745	1.22491e-05	0.000272432	yes	down	164.88	-2.12357	1.7146e-11	1.13437e-10	yes	down	164.88	0.405429	0.158734	0.22319	no	up	164.88	-0.330695	0.247309	0.911295	no	down	164.88	-0.736124	0.00958512
comp102615_c0	205	95	84	113	322	585	264	191	184.14	180.162	135.536	81.9089	317.332	284.805	229.367	199.202	201.556	0.769639	0.0284266	0.0450629	no	up	201.556	-0.722985	0.032856	0.130098	no	down	201.556	-0.234402	0.492986	0.559775	no	down	201.556	-1.49262	1.39645e-05	4.28033e-05	yes	down	201.556	-1.00404	0.00377162	0.384751	no	down	201.556	0.488584	0.143578
comp102621_c0	76	70	0	0	173	427	0	0	68.2664	132.751	0	0	170.492	207.884	0	0	72.4241	8.96435	5.42641e-09	2.63033e-08	yes	up	72.4241	-0.930431	0.0808764	0.239193	no	down	72.4241	9.14846	2.62719e-09	1.26472e-08	yes	up	72.4241	-9.89478	1.09467e-10	7.18771e-10	yes	down	72.4241	0	1	1	no	up	72.4241	10.0789	4.92011e-11
comp102643_c0	0	0	489	1129	0	1	491	340	0	0	789.012	818.364	0	0.486847	426.587	354.6	298.631	-11.7092	2.23838e-15	2.71575e-14	yes	down	298.631	-0.483224	0.807455	0.943091	no	down	298.631	-10.6685	5.15707e-13	4.24316e-12	yes	down	298.631	11.226	1.58524e-16	2.30811e-15	yes	up	298.631	1.04067	0.001179	0.2911	no	up	298.631	-10.1853	7.26328e-14
comp102657_c0	353	135	0	0	606	1305	0	0	317.079	256.019	0	0	597.214	635.335	0	0	225.706	10.4969	1.4161e-12	1.1701e-11	yes	up	225.706	-1.10052	0.00126294	0.0117081	yes	down	225.706	10.681	5.733e-13	4.68634e-12	yes	up	225.706	-11.5974	4.8124e-15	5.89057e-14	yes	down	225.706	0	1	1	no	up	225.706	11.7815	1.77626e-15
comp102681_c0	166	88	26	100	71	187	51	43	149.108	166.887	41.9516	72.4858	69.9706	91.0404	44.3095	44.8464	85.0749	1.42818	0.000452727	0.00101875	yes	up	85.0749	0.961529	0.0146183	0.0734076	no	up	85.0749	1.82224	8.76368e-06	2.5158e-05	yes	up	85.0749	-0.466648	0.252157	0.331739	no	down	85.0749	0.394062	0.351648	0.963874	no	up	85.0749	0.86071	0.0358799
comp102683_c0	198	112	57	112	104	211	72	82	177.852	212.401	91.9707	81.1841	102.492	102.725	62.5546	85.5211	114.588	1.17401	0.00044634	0.00100528	yes	up	114.588	0.920711	0.00458835	0.0314119	no	up	114.588	1.39628	2.92241e-05	7.76143e-05	yes	up	114.588	-0.253296	0.448727	0.536921	no	down	114.588	0.22227	0.517436	0.993531	no	up	114.588	0.475566	0.154582
comp102700_c0	87	24	43	96	90	195	68	76	78.1471	45.5146	69.3814	69.5863	88.6951	94.9351	59.0793	79.2635	73.0753	-0.135102	0.748923	0.792853	no	down	73.0753	-0.53877	0.190541	0.414302	no	down	73.0753	-0.125138	0.765209	0.806438	no	down	73.0753	-0.403668	0.319103	0.404323	no	down	73.0753	0.00996423	0.980738	1	no	up	73.0753	0.413633	0.303433
comp102715_c0	99	45	50	264	129	250	141	113	88.926	85.3398	80.6761	191.362	127.13	121.712	122.503	117.852	116.938	-0.659627	0.156827	0.208046	no	down	116.938	-0.511728	0.269148	0.506924	no	down	116.938	-0.462511	0.320334	0.387582	no	down	116.938	0.147899	0.74502	0.801922	no	up	116.938	0.197115	0.666325	1	no	up	116.938	0.0492168	0.913725
comp102726_c0	163	57	3	2	90	199	13	11	146.413	108.097	4.84057	1.44972	88.6951	96.8825	11.2946	11.4723	58.6432	5.62645	1.47941e-13	1.41384e-12	yes	up	58.6432	0.463399	0.270475	0.508566	no	up	58.6432	3.49299	4.93528e-12	3.53624e-11	yes	up	58.6432	-5.16305	1.05996e-11	8.15421e-11	yes	down	58.6432	-2.13346	0.00842098	0.468393	no	down	58.6432	3.02959	1.67388e-09
comp102741_c0	248	139	0	0	80	146	0	0	222.764	263.605	0	0	78.8401	71.0796	0	0	79.5361	10.2523	6.8015e-12	5.08404e-11	yes	up	79.5361	1.69769	2.34342e-05	0.000462636	yes	up	79.5361	10.4364	2.84889e-12	2.11251e-11	yes	up	79.5361	-8.5546	1.06407e-08	5.21821e-08	yes	down	79.5361	0	1	1	no	up	79.5361	8.7387	5.11793e-09
comp102755_c0	687	370	2	1	605	1459	0	0	617.092	701.683	3.22704	0.724858	596.228	710.31	0	0	328.658	8.74997	1.01691e-22	2.1797e-21	yes	up	328.658	0.0111993	0.972963	1	no	up	328.658	11.8774	9.97487e-16	1.16266e-14	yes	up	328.658	-8.73877	1.08162e-22	2.5346e-21	yes	down	328.658	3.12747	0.0650983	0.727289	no	up	328.658	11.8662	1.04479e-15
comp10276_c0	9	4	1	11	5	17	8	2	8.08418	7.58576	1.61352	7.97343	4.92751	8.2764	6.95051	2.08588	5.93715	0.595866	0.604187	0.66381	no	up	NA	NA	NA	NA	NA	NA	5.93715	0.776395	0.498355	0.565061	no	up	5.93715	-0.368555	0.742118	0.79968	no	down	NA	NA	NA	NA	NA	NA	5.93715	0.549084	0.623087
comp102768_c0	36	13	4	16	16	36	8	5	32.3367	24.6537	6.45409	11.5977	15.768	17.5265	6.95051	5.2147	15.0627	1.60594	0.0195093	0.0319942	yes	up	15.0627	0.78667	0.212088	0.443096	no	up	15.0627	2.23551	0.00183083	0.00359195	yes	up	15.0627	-0.819271	0.231354	0.308271	no	down	15.0627	0.629564	0.410717	0.980565	no	up	15.0627	1.44884	0.042555
comp10278_c0	0	0	7	6	0	0	27	19	0	0	11.2947	4.34915	0	0	23.458	19.8159	7.3647	-4.96635	0.0059917	0.0109179	yes	down	NA	NA	NA	NA	NA	NA	7.3647	-6.49475	0.000255732	0.000583735	yes	down	7.3647	5.88038	0.00113789	0.00256324	yes	up	NA	NA	NA	NA	NA	NA	7.3647	-7.40878	3.03258e-05
comp102787_c0	219	105	22	56	105	254	26	22	196.715	199.126	35.4975	40.592	103.478	123.659	22.5891	22.9447	93.0752	2.36349	2.54032e-11	1.74835e-10	yes	up	93.0752	0.795205	0.012954	0.0674069	no	up	93.0752	3.11997	6.31908e-17	8.25772e-16	yes	up	93.0752	-1.56828	9.11723e-06	2.87906e-05	yes	down	93.0752	0.756487	0.0600449	0.714163	no	up	93.0752	2.32477	4.3201e-10
comp102810_c0	201	99	34	153	189	407	98	67	180.547	187.748	54.8597	110.903	186.26	198.147	85.1437	69.877	134.186	1.12067	0.00631683	0.0114547	yes	up	134.186	-0.0635345	0.873138	0.973908	no	down	134.186	1.24549	0.00231721	0.00445856	yes	up	134.186	-1.1842	0.00350937	0.00722281	yes	down	134.186	0.124825	0.764358	1	no	up	134.186	1.30903	0.00119911
comp102825_c0	185	69	27	91	125	238	40	34	166.175	130.854	43.5651	65.9621	123.188	115.87	34.7525	35.46	89.4783	1.41748	0.000183638	0.000443211	yes	up	89.4783	0.323734	0.367531	0.610409	no	up	89.4783	2.09021	7.48612e-08	2.92054e-07	yes	up	89.4783	-1.09375	0.00351136	0.00722657	yes	down	89.4783	0.672726	0.0949709	0.779173	no	up	89.4783	1.76647	4.3267e-06
comp1028288_c0	18	9	0	0	22	56	0	0	16.1684	17.068	0	0	21.681	27.2634	0	0	10.2726	6.38115	0.000119238	0.000297566	yes	up	10.2726	-0.566985	0.497947	0.728101	no	down	10.2726	6.56525	7.53596e-05	0.000187702	yes	up	10.2726	-6.94813	2.32116e-05	6.8763e-05	yes	down	10.2726	0	1	1	no	up	10.2726	7.13223	1.40139e-05
comp102833_c0	87	57	197	937	67	169	155	106	78.1471	108.097	317.864	679.192	66.0286	82.2771	134.666	110.552	197.103	-2.43679	1.38043e-07	5.42703e-07	yes	down	197.103	0.312033	0.507559	0.735932	no	up	197.103	-0.409364	0.38242	0.450826	no	down	197.103	2.74882	1.77588e-09	9.74613e-09	yes	up	197.103	2.02743	8.18619e-06	0.0711999	no	up	197.103	-0.721397	0.119219
comp102855_c0	246	89	0	0	288	585	0	0	220.968	168.783	0	0	283.824	284.805	0	0	119.798	9.94292	2.59095e-11	1.78147e-10	yes	up	119.798	-0.538137	0.15722	0.367639	no	down	119.798	10.127	1.10904e-11	7.54893e-11	yes	up	119.798	-10.4811	1.97298e-12	1.69448e-11	yes	down	119.798	0	1	1	no	up	119.798	10.6652	8.06905e-13
comp102870_c0	121	65	159	585	108	181	337	296	108.687	123.269	256.55	424.042	106.434	88.1193	292.79	308.71	213.575	-1.56647	1.63514e-05	4.69055e-05	yes	down	213.575	0.253423	0.49258	0.723414	no	up	213.575	-1.3803	0.000144324	0.000343361	yes	down	213.575	1.8199	3.49695e-07	1.35756e-06	yes	up	213.575	0.186167	0.595722	1	no	up	213.575	-1.63373	4.71037e-06
comp102915_c0	133	79	68	156	161	244	170	152	119.466	149.819	109.719	113.078	158.666	118.791	147.698	158.527	134.47	0.260318	0.433044	0.502409	no	up	134.47	-0.0467773	0.88529	0.981233	no	down	134.47	-0.196325	0.546776	0.611107	no	down	134.47	-0.307096	0.343549	0.429904	no	down	134.47	-0.456643	0.161004	0.856697	no	down	134.47	-0.149548	0.637972
comp102917_c0	198	137	0	0	372	888	0	0	177.852	259.812	0	0	366.607	432.32	0	0	154.574	10.0957	1.58659e-11	1.12569e-10	yes	up	154.574	-0.876845	0.030557	0.123614	no	down	154.574	10.2798	6.75924e-12	4.74758e-11	yes	up	154.574	-10.9726	2.25386e-13	2.23653e-12	yes	down	154.574	0	1	1	no	up	154.574	11.1567	8.92984e-14
comp102938_c0	284	122	27	29	50	124	24	11	255.101	231.366	43.5651	21.0209	49.2751	60.369	20.8515	11.4723	86.6275	2.97121	8.77908e-10	4.78909e-09	yes	up	86.6275	2.14473	3.04017e-06	8.47666e-05	yes	up	86.6275	3.89839	1.67504e-14	1.68621e-13	yes	up	86.6275	-0.826486	0.09342	0.140948	no	down	86.6275	0.927177	0.0849695	0.76446	no	up	86.6275	1.75366	0.000671593
comp102939_c0	58	9	79	157	31	70	175	137	52.098	17.068	127.468	113.803	30.5505	34.0793	152.042	142.883	83.749	-1.72882	0.000631697	0.00138494	yes	down	83.749	0.163857	0.752074	0.912678	no	up	83.749	-2.02153	5.77642e-05	0.000146516	yes	down	83.749	1.89268	0.00011331	0.000302814	yes	up	83.749	-0.292706	0.536295	0.993531	no	down	83.749	-2.18538	7.20845e-06
comp102948_c0	96	45	0	0	23	86	0	0	86.2312	85.3398	0	0	22.6665	41.8688	0	0	29.5133	8.75258	2.07246e-08	9.21935e-08	yes	up	29.5133	1.39335	0.0237162	0.103537	no	up	29.5133	8.93669	1.04195e-08	4.59349e-08	yes	up	29.5133	-7.35924	2.51045e-06	8.61329e-06	yes	down	29.5133	0	1	1	no	up	29.5133	7.54334	1.39976e-06
comp102962_c0	225	121	3	4	160	248	1	0	202.104	229.469	4.84057	2.89943	157.68	120.738	0.868813	0	89.8251	5.91685	1.06801e-18	1.76292e-17	yes	up	89.8251	0.634196	0.106291	0.28626	no	up	89.8251	8.82657	1.58423e-09	7.8584e-09	yes	up	89.8251	-5.28265	2.9711e-15	3.72753e-14	yes	down	89.8251	2.90972	0.0620963	0.719604	no	up	89.8251	8.19238	2.10109e-08
comp102967_c0	193	146	2	6	11	60	1	1	173.361	276.88	3.22704	4.34915	10.8405	29.2108	0.868813	1.04294	62.4725	5.83654	1.07556e-13	1.04854e-12	yes	up	62.4725	3.44561	1.65757e-08	9.89479e-07	yes	up	62.4725	7.88554	1.81553e-11	1.19577e-10	yes	up	62.4725	-2.39093	0.00295026	0.00616415	yes	down	62.4725	2.049	0.110798	0.800526	no	up	62.4725	4.43993	0.000181657
comp102975_c0	486	298	181	327	214	478	121	147	436.546	565.139	292.047	237.028	210.897	232.713	105.126	153.312	279.101	0.922055	0.00508024	0.00938598	no	up	279.101	1.16991	0.000351791	0.00423066	yes	up	279.101	1.95417	4.80512e-09	2.22394e-08	yes	up	279.101	0.247856	0.45246	0.5406	no	up	279.101	1.03212	0.00214881	0.334396	no	up	279.101	0.784264	0.0190951
comp102977_c0	155	58	98	97	72	143	161	136	139.228	109.994	158.125	70.3112	70.9561	69.6191	139.879	141.84	112.494	0.154082	0.737189	0.782779	no	up	112.494	0.833175	0.0696657	0.216979	no	up	112.494	-0.170156	0.708561	0.757066	no	down	112.494	0.679093	0.138499	0.198576	no	up	112.494	-0.324238	0.475447	0.98829	no	down	112.494	-1.00333	0.0272663
comp102997_c0	374	210	0	1	174	303	1	0	335.943	398.252	0	0.724858	171.477	147.515	0.868813	0	131.848	9.46212	2.91545e-12	2.30255e-11	yes	up	131.848	1.20265	0.000812534	0.00829102	yes	up	131.848	9.59298	4.17208e-11	2.60338e-10	yes	up	131.848	-8.25946	1.10839e-09	6.27312e-09	yes	down	131.848	0.130861	0.946636	1	no	up	131.848	8.39033	7.94897e-09
comp103018_c0	917	499	1	0	558	1267	0	2	823.688	946.324	1.61352	0	549.91	616.835	0	2.08588	367.557	10.7205	1.41931e-15	1.7605e-14	yes	up	367.557	0.599378	0.059285	0.194594	no	up	367.557	9.85903	2.25137e-20	3.8363e-19	yes	up	367.557	-10.1211	4.76919e-14	5.17488e-13	yes	down	367.557	-0.861445	0.609093	1	no	down	367.557	9.25965	3.66878e-18
comp103019_c0	2	0	268	14	0	1	1543	1346	1.79648	0	432.424	10.148	0	0.486847	1340.58	1403.8	398.654	-7.72337	0.00030787	0.00071373	yes	down	398.654	1.68865	0.503694	0.733067	no	up	398.654	-10.3576	1.28597e-06	4.18395e-06	yes	down	398.654	9.41202	2.93551e-05	8.56044e-05	yes	up	398.654	-2.63425	0.145352	0.842817	no	down	398.654	-12.0463	8.77641e-08
comp103026_c0	1	1	297	889	2	7	629	513	0.898242	1.89644	479.216	644.399	1.971	3.40793	546.484	535.028	276.663	-8.8417	1.87188e-16	2.51541e-15	yes	down	276.663	-1.2361	0.294769	0.534536	no	down	276.663	-8.78363	2.90825e-16	3.57518e-15	yes	down	276.663	7.60559	1.78856e-37	9.37493e-36	yes	up	276.663	0.0580615	0.86426	1	no	up	276.663	-7.54753	5.82608e-37
comp103044_c0	966	618	1	1	1011	2267	0	2	867.702	1172	1.61352	0.724858	996.342	1103.68	0	2.08588	518.019	9.98078	1.7011e-20	3.18865e-19	yes	up	518.019	-0.0442308	0.897063	0.987952	no	down	518.019	10.0619	6.91173e-21	1.21758e-19	yes	up	518.019	-10.025	1.12536e-20	2.29691e-19	yes	down	518.019	0.081091	0.956312	1	no	up	518.019	10.1061	4.54791e-21
comp103052_c0	0	0	121	131	0	0	291	187	0	0	195.236	94.9564	0	0	252.825	195.03	92.2559	-9.22847	2.04176e-09	1.0543e-08	yes	down	92.2559	0	1	1	no	up	92.2559	-9.86582	1.41954e-10	8.24046e-10	yes	down	92.2559	10.1425	4.45393e-11	3.10337e-10	yes	up	92.2559	-0.637351	0.239157	0.906346	no	down	92.2559	-10.7799	2.41826e-12
comp103062_c0	1000	276	0	0	618	1183	1	0	898.242	523.418	0	0	609.04	575.94	0.868813	0	325.939	11.8062	3.7818e-15	4.47396e-14	yes	up	325.939	0.266066	0.524755	0.749725	no	up	325.939	10.5528	7.30074e-13	5.87456e-12	yes	up	325.939	-11.5401	1.51753e-14	1.75589e-13	yes	down	325.939	-1.25336	0.542891	0.993531	no	down	325.939	10.2868	2.6713e-12
comp103067_c0	95	55	43	97	35	92	39	54	85.333	104.304	69.3814	70.3112	34.4926	44.7899	33.8837	56.3188	62.3519	0.431309	0.307923	0.374987	no	up	62.3519	1.23613	0.00363977	0.026386	yes	up	62.3519	1.07062	0.0125993	0.0210929	yes	up	62.3519	0.804817	0.0596125	0.094725	no	up	62.3519	0.639313	0.138228	0.835102	no	up	62.3519	-0.165504	0.702494
comp103077_c0	750	350	121	305	257	487	213	194	673.682	663.754	195.236	221.082	253.274	237.094	185.057	202.33	328.939	1.67768	4.15589e-12	3.20693e-11	yes	up	328.939	1.4496	9.03968e-10	7.90657e-08	yes	up	328.939	1.78891	1.12722e-13	1.01505e-12	yes	up	328.939	-0.228076	0.349835	0.436453	no	down	328.939	0.111229	0.65393	1	no	up	328.939	0.339305	0.162386
comp103079_c0	0	0	58	162	0	0	231	160	0	0	93.5843	117.427	0	0	200.696	166.87	72.3222	-8.78712	4.98841e-09	2.43154e-08	yes	down	72.3222	0	1	1	no	up	72.3222	-9.58102	1.72328e-10	9.86951e-10	yes	down	72.3222	9.70116	1.07661e-10	7.08544e-10	yes	up	72.3222	-0.793904	0.0628816	0.721588	no	down	72.3222	-10.4951	2.68717e-12
comp103093_c0	93	56	34	29	126	293	65	54	83.5365	106.201	54.8597	21.0209	124.173	142.646	56.4729	56.3188	80.6536	1.37409	0.00704668	0.0126573	yes	up	80.6536	-0.501408	0.299404	0.539681	no	down	80.6536	0.7425	0.133899	0.179745	no	up	80.6536	-1.8755	0.000179184	0.000463341	yes	down	80.6536	-0.631594	0.217664	0.893299	no	down	80.6536	1.24391	0.0104383
comp103100_c0	30	8	8	210	27	52	34	35	26.9473	15.1715	12.9082	152.22	26.6085	25.316	29.5397	36.5029	40.6518	-1.96645	0.0372831	0.057648	no	down	40.6518	-0.280549	0.768229	0.923454	no	down	40.6518	-0.627394	0.510075	0.576208	no	down	40.6518	1.6859	0.0681021	0.106613	no	up	40.6518	1.33905	0.147533	0.844896	no	up	40.6518	-0.346845	0.709939
comp103115_c0	622	266	24	245	334	699	23	41	558.707	504.453	38.7245	177.59	329.158	340.306	19.9827	42.7606	251.46	2.27962	0.000481282	0.00107858	yes	up	251.46	0.667532	0.301656	0.541749	no	up	251.46	4.08949	9.63825e-10	4.93275e-09	yes	up	251.46	-1.61209	0.0135111	0.0248026	yes	down	251.46	1.80987	0.00732606	0.452837	no	up	251.46	3.42195	3.06143e-07
comp103117_c0	59	26	82	339	69	167	80	56	52.9963	49.3074	132.309	245.727	67.9996	81.3034	69.5051	58.4047	94.694	-1.89287	1.7959e-05	5.12176e-05	yes	down	94.694	-0.545455	0.220924	0.453942	no	down	94.694	-0.319283	0.479607	0.54691	no	down	94.694	1.34741	0.00138251	0.00306532	yes	up	94.694	1.57358	0.000233787	0.19093	no	up	94.694	0.226173	0.600653
comp103131_c0	221	117	23	40	247	476	48	38	198.511	221.884	37.111	28.9943	243.419	231.739	41.703	39.6317	130.374	2.69809	5.97081e-15	6.92741e-14	yes	up	130.374	-0.180089	0.543138	0.764833	no	down	130.374	2.36416	7.78088e-13	6.23975e-12	yes	up	130.374	-2.87818	2.81422e-17	4.40369e-16	yes	down	130.374	-0.333927	0.367085	0.970366	no	down	130.374	2.54425	4.44408e-15
comp10316_c0	11	17	0	0	8	22	0	0	9.88066	32.2395	0	0	7.88401	10.7106	0	0	7.58935	6.69675	0.000245932	0.000580376	yes	up	NA	NA	NA	NA	NA	NA	7.58935	6.88085	0.000165052	0.000388969	yes	up	7.58935	-5.55549	0.00239334	0.0050841	yes	down	NA	NA	NA	NA	NA	NA	7.58935	5.7396	0.00170606
comp103164_c0	924	477	1	0	1017	1798	0	0	829.976	904.602	1.61352	0	1002.26	875.351	0	0	451.725	10.6922	1.53136e-15	1.89125e-14	yes	up	451.725	-0.114515	0.710183	0.884436	no	down	451.725	12.2734	8.71078e-17	1.12286e-15	yes	up	451.725	-10.8067	7.52324e-16	1.01415e-14	yes	down	451.725	1.5812	0.421977	0.980565	no	up	451.725	12.3879	4.44777e-17
comp103167_c0	191	167	1	0	142	348	0	0	171.564	316.706	1.61352	0	139.941	169.423	0	0	99.9059	8.84412	2.20327e-10	1.31602e-09	yes	up	99.9059	0.649188	0.193898	0.419086	no	up	99.9059	10.438	7.71095e-12	5.37101e-11	yes	up	99.9059	-8.19493	4.04944e-09	2.10755e-08	yes	down	99.9059	1.59387	0.426494	0.980565	no	up	99.9059	9.7888	1.36647e-10
comp103194_c0	0	1	624	811	1	0	887	624	0	1.89644	1006.84	587.86	0.985502	0	770.637	650.795	377.376	-10.2849	9.1403e-14	9.00102e-13	yes	down	377.376	0.910024	0.633533	0.83272	no	up	377.376	-10.1216	2.22342e-13	1.92818e-12	yes	down	377.376	11.1949	6.82536e-16	9.23867e-15	yes	up	377.376	0.163369	0.703003	1	no	up	377.376	-11.0316	1.77628e-15
comp103198_c0	10	10	48	279	50	80	62	63	8.98242	18.9644	77.449	202.235	49.2751	38.9478	53.8664	65.7052	64.4282	-3.41412	1.56169e-07	6.08893e-07	yes	down	64.4282	-1.73097	0.00847639	0.0494403	yes	down	64.4282	-2.17414	0.000937165	0.00194136	yes	down	64.4282	1.68315	0.00373134	0.00764395	yes	up	64.4282	1.23998	0.0324888	0.630738	no	up	64.4282	-0.44317	0.450504
comp103205_c0	492	272	199	416	253	486	187	168	441.935	515.832	321.091	301.541	249.332	236.608	162.468	175.214	300.503	0.619438	0.011949	0.0204802	no	up	300.503	0.976196	6.74228e-05	0.00112466	no	up	300.503	1.50086	2.09295e-09	1.0217e-08	yes	up	300.503	0.356759	0.148073	0.210332	no	up	300.503	0.881418	0.000474386	0.227739	no	up	300.503	0.52466	0.0364188
comp103210_c0	0	1	62	495	0	2	44	27	0	1.89644	100.038	358.805	0	0.973694	38.2278	28.1594	66.0125	-8.47068	1.40125e-08	6.38915e-08	yes	down	66.0125	0.0596524	0.973949	1	no	up	66.0125	-5.67752	0.000155769	0.000368497	yes	down	66.0125	8.53033	2.46351e-11	1.79313e-10	yes	up	66.0125	2.79315	0.000165768	0.17385	no	up	66.0125	-5.73718	8.34183e-06
comp103222_c0	706	258	0	2	270	454	1	0	634.159	489.282	0	1.44972	266.085	221.028	0.868813	0	201.609	9.15523	4.9691e-17	7.07819e-16	yes	up	201.609	1.21038	0.000833823	0.00847386	yes	up	201.609	10.2121	2.26463e-12	1.70291e-11	yes	up	201.609	-7.94485	3.41735e-13	3.30508e-12	yes	down	201.609	1.05684	0.553339	0.993531	no	up	201.609	9.00169	6.22548e-10
comp103226_c0	437	249	0	2	427	789	0	0	392.532	472.214	0	1.44972	420.809	384.122	0	0	208.891	8.76954	5.30996e-16	6.86965e-15	yes	up	208.891	0.101364	0.762609	0.919639	no	up	208.891	11.2671	2.741e-14	2.6807e-13	yes	up	208.891	-8.66818	1.09719e-15	1.45381e-14	yes	down	208.891	2.49756	0.165863	0.859757	no	up	208.891	11.1657	4.55684e-14
comp103228_c0	932	556	37	37	456	1305	35	30	837.162	1054.42	59.7003	26.8197	449.389	635.335	30.4085	31.2882	390.565	4.50381	5.78289e-24	1.35142e-22	yes	up	390.565	0.799835	0.0539964	0.183163	no	up	390.565	4.93772	6.15121e-28	1.66946e-26	yes	up	390.565	-3.70397	9.95829e-17	1.48692e-15	yes	down	390.565	0.433906	0.365253	0.969804	no	up	390.565	4.13788	4.11588e-20
comp103234_c0	0	1	446	1305	0	2	1161	972	0	1.89644	719.631	945.939	0	0.973694	1008.69	1013.74	461.359	-10.3579	2.04749e-14	2.21997e-13	yes	down	461.359	-0.0205458	0.990359	1	no	down	461.359	-10.636	4.03133e-15	4.37425e-14	yes	down	461.359	10.3373	1.088e-21	2.37254e-20	yes	up	461.359	-0.278103	0.401938	0.980565	no	down	461.359	-10.6154	8.56571e-23
comp103239_c0	0	0	362	1482	0	1	230	312	0	0	584.095	1074.24	0	0.486847	199.827	325.397	273.006	-11.7558	1.32708e-14	1.47175e-13	yes	down	273.006	-0.478731	0.812731	0.943129	no	down	273.006	-10.0943	3.81424e-11	2.39724e-10	yes	down	273.006	11.2771	1.62883e-15	2.11366e-14	yes	up	273.006	1.66157	0.000920906	0.273711	no	up	273.006	-9.61553	1.12915e-11
comp103282_c0	558	623	0	1	486	1106	0	2	501.219	1181.48	0	0.724858	478.954	538.453	0	2.08588	337.865	10.6634	4.12267e-14	4.2809e-13	yes	up	337.865	0.722939	0.167805	0.382627	no	up	337.865	9.77441	1.09973e-17	1.53628e-16	yes	up	337.865	-9.94043	1.85304e-12	1.59661e-11	yes	down	337.865	-0.888958	0.608919	1	no	down	337.865	9.05147	2.18552e-15
comp103288_c0	27	10	13	22	40	83	52	49	24.2525	18.9644	20.9758	15.9469	39.4201	40.4083	45.1783	51.1041	32.0313	0.290771	0.58342	0.644624	no	up	32.0313	-0.857891	0.0779538	0.233641	no	down	32.0313	-1.12537	0.021278	0.0340721	yes	down	32.0313	-1.14866	0.0184868	0.0329441	yes	down	32.0313	-1.41614	0.00381944	0.385556	no	down	32.0313	-0.267481	0.545115
comp103293_c0	658	479	0	6	446	912	3	3	591.043	908.395	0	4.34915	439.534	444.004	2.60644	3.12882	299.133	8.02284	1.2173e-28	3.79575e-27	yes	up	299.133	0.760228	0.0518632	0.178363	no	up	299.133	8.03747	4.74996e-30	1.45562e-28	yes	up	299.133	-7.26261	8.94634e-24	2.25874e-22	yes	down	299.133	0.0146276	0.987467	1	no	up	299.133	7.27724	6.10309e-25
comp103314_c0	213	129	3	14	131	247	0	0	191.326	244.641	4.84057	10.148	129.101	120.251	0	0	87.5384	4.73271	1.28281e-18	2.1069e-17	yes	up	87.5384	0.802114	0.0451283	0.16242	no	up	87.5384	10.2766	6.27916e-12	4.43298e-11	yes	up	87.5384	-3.9306	2.4568e-13	2.42664e-12	yes	down	87.5384	5.54389	0.000310838	0.203705	no	up	87.5384	9.47449	2.33603e-10
comp103339_c0	2449	1011	24	24	641	1277	19	12	2199.79	1917.3	38.7245	17.3966	631.707	621.703	16.5075	12.5153	681.956	6.28816	2.02083e-52	1.81361e-50	yes	up	681.956	1.71623	1.63774e-06	5.0454e-05	yes	up	681.956	7.13934	7.35519e-59	7.46333e-57	yes	up	681.956	-4.57193	1.93125e-28	6.44035e-27	yes	down	681.956	0.85118	0.0806654	0.755987	no	up	681.956	5.42311	1.28338e-34
comp103345_c0	342	199	77	127	277	467	280	198	307.199	377.392	124.241	92.0569	272.984	227.357	243.268	206.502	231.375	1.67431	2.1476e-07	8.1921e-07	yes	up	231.375	0.450579	0.146361	0.351437	no	up	231.375	0.600456	0.0546043	0.0803839	no	up	231.375	-1.22373	0.000137919	0.000363463	yes	down	231.375	-1.07385	0.000890627	0.27157	no	down	231.375	0.149877	0.629349
comp103355_c0	82	49	10	93	86	170	31	22	73.6558	92.9256	16.1352	67.4118	84.7531	82.764	26.9332	22.9447	58.4404	0.944008	0.132514	0.179022	no	up	58.4404	-0.013246	0.982749	1	no	down	58.4404	1.73235	0.00654958	0.0115674	yes	up	58.4404	-0.957254	0.123183	0.179452	no	down	58.4404	0.78834	0.221761	0.894882	no	up	58.4404	1.74559	0.00564206
comp103373_c0	130	53	0	0	46	45	0	0	116.771	100.511	0	0	45.3331	21.9081	0	0	35.5655	9.09581	6.15978e-09	2.95962e-08	yes	up	35.5655	1.71462	0.00606451	0.0385283	yes	up	35.5655	9.27991	3.02924e-09	1.44636e-08	yes	up	35.5655	-7.38119	2.50756e-06	8.60613e-06	yes	down	35.5655	0	1	1	no	up	35.5655	7.56529	1.40052e-06
comp103374_c0	209	148	0	0	120	246	1	0	187.733	280.673	0	0	118.26	119.764	0.868813	0	88.4124	10.1944	1.18886e-11	8.54426e-11	yes	up	88.4124	0.969507	0.0241095	0.104641	no	up	88.4124	8.94102	1.26803e-09	6.37066e-09	yes	up	88.4124	-9.22486	8.44417e-10	4.86679e-09	yes	down	88.4124	-1.25335	0.542919	0.993531	no	down	88.4124	7.97151	6.20461e-08
comp103391_c0	228	48	1	1	69	145	0	0	204.799	91.0291	1.61352	0.724858	67.9996	70.5928	0	0	54.5949	7.19117	7.86005e-10	4.31641e-09	yes	up	54.5949	1.10473	0.0576171	0.191016	no	up	54.5949	9.73381	3.57678e-10	1.95492e-09	yes	up	54.5949	-6.08645	1.98377e-07	7.9752e-07	yes	down	54.5949	2.54264	0.170403	0.86245	no	up	54.5949	8.62908	2.72567e-08
comp103398_c0	0	0	80	23	1	0	691	476	0	0	129.082	16.6717	0.985502	0	600.35	496.44	155.441	-8.22785	1.17318e-06	4.01484e-06	yes	down	155.441	-0.541055	0.800168	0.941615	no	down	155.441	-11.1575	3.89668e-11	2.4451e-10	yes	down	155.441	7.68679	1.1893e-06	4.26797e-06	yes	up	155.441	-2.92969	0.000955056	0.276248	no	down	155.441	-10.6165	1.70956e-11
comp103400_c0	106	35	366	1985	35	79	208	143	95.2137	66.3754	590.549	1438.84	34.4926	38.4609	180.713	149.14	324.223	-3.64048	1.44606e-13	1.38445e-12	yes	down	324.223	1.15569	0.023933	0.104223	no	up	324.223	-1.01755	0.0407693	0.061657	no	down	324.223	4.79617	3.72834e-22	8.41813e-21	yes	up	324.223	2.62293	4.84644e-08	0.0143221	yes	up	324.223	-2.17324	1.40601e-05
comp103403_c0	857	397	1	0	492	841	0	0	769.793	752.887	1.61352	0	484.867	409.438	0	0	302.325	10.5046	5.23309e-15	6.10965e-14	yes	up	302.325	0.769371	0.0161396	0.0787868	no	up	302.325	12.0864	2.78427e-16	3.42869e-15	yes	up	302.325	-9.73527	4.20686e-13	4.01773e-12	yes	down	302.325	1.58175	0.422172	0.980565	no	up	302.325	11.317	1.83338e-14
comp103405_c0	0	0	398	1414	0	2	1181	991	0	0	642.182	1024.95	0	0.973694	1026.07	1033.55	465.966	-11.764	3.41451e-15	4.06647e-14	yes	down	465.966	-1.41915	0.434301	0.673303	no	down	465.966	-12.0666	6.57425e-16	7.8056e-15	yes	down	465.966	10.3448	6.24136e-21	1.29116e-19	yes	up	465.966	-0.302592	0.436659	0.980565	no	down	465.966	-10.6474	4.35854e-22
comp103412_c0	207	86	79	59	163	309	41	24	185.936	163.094	127.468	42.7666	160.637	150.436	35.6213	25.0306	111.374	1.06452	0.0493395	0.0742134	no	up	111.374	0.168614	0.751633	0.912468	no	up	111.374	2.52222	6.22701e-06	1.82901e-05	yes	up	111.374	-0.895907	0.0961455	0.144584	no	down	111.374	1.4577	0.00970227	0.482158	no	up	111.374	2.3536	2.24192e-05
comp103414_c0	467	235	1	2	256	513	0	0	419.479	445.663	1.61352	1.44972	252.288	249.752	0	0	171.281	8.16865	6.2915e-20	1.13547e-18	yes	up	171.281	0.784257	0.0142489	0.0720941	no	up	171.281	11.2696	2.3213e-14	2.29068e-13	yes	up	171.281	-7.3844	1.41654e-16	2.07592e-15	yes	down	171.281	3.1009	0.067519	0.731997	no	up	171.281	10.4853	1.23978e-12
comp103427_c0	328	169	1	0	147	261	0	0	294.623	320.498	1.61352	0	144.869	127.067	0	0	111.084	9.19306	1.08125e-11	7.82485e-11	yes	up	111.084	1.17874	0.00125918	0.0116948	yes	up	111.084	10.777	4.15428e-13	3.46479e-12	yes	up	111.084	-8.01432	3.17087e-09	1.67582e-08	yes	down	111.084	1.5839	0.422941	0.980565	no	up	111.084	9.59822	1.07439e-10
comp103444_c0	0	0	146	239	0	0	103	88	0	0	235.574	173.241	0	0	89.4878	91.7787	73.7602	-9.72818	9.34751e-11	5.89563e-10	yes	down	73.7602	0	1	1	no	up	73.7602	-8.56019	1.24739e-08	5.44635e-08	yes	down	73.7602	10.6422	1.38365e-12	1.21597e-11	yes	up	73.7602	1.16798	0.00667793	0.443384	no	up	73.7602	-9.47423	2.9577e-10
comp103446_c0	834	485	0	1	345	670	0	0	749.134	919.774	0	0.724858	339.998	326.187	0	0	291.977	10.6472	2.76759e-15	3.31824e-14	yes	up	291.977	1.3236	4.95849e-05	0.000871024	yes	up	291.977	12.2167	1.41068e-16	1.78029e-15	yes	up	291.977	-9.32357	4.5903e-12	3.73084e-11	yes	down	291.977	1.56955	0.426484	0.980565	no	up	291.977	10.8931	1.73768e-13
comp103450_c0	1	0	475	1421	0	6	894	747	0.898242	0	766.423	1030.02	0	2.92108	776.719	779.076	419.508	-10.4796	1.50121e-14	1.65327e-13	yes	down	419.508	-1.58549	0.287488	0.526866	no	down	419.508	-10.2704	4.91766e-14	4.65082e-13	yes	down	419.508	8.89412	4.56218e-37	2.33683e-35	yes	up	419.508	0.209233	0.554366	0.993531	no	up	419.508	-8.68489	1.9871e-35
comp103464_c0	624	371	1	3	450	843	6	10	560.503	703.579	1.61352	2.17457	443.476	410.412	5.21288	10.4294	267.175	8.3072	2.73388e-25	6.97246e-24	yes	up	267.175	0.564178	0.0907666	0.258633	no	up	267.175	6.36545	8.38681e-39	3.87326e-37	yes	up	267.175	-7.74303	3.3637e-22	7.62302e-21	yes	down	267.175	-1.94175	0.0265244	0.605607	no	down	267.175	5.80128	1.38888e-32
comp103487_c0	670	452	0	0	469	1038	0	2	601.822	857.191	0	0	462.2	505.347	0	2.08588	303.581	11.8378	1.85477e-15	2.26707e-14	yes	up	303.581	0.589459	0.111341	0.295339	no	up	303.581	9.5766	8.605e-19	1.31661e-17	yes	up	303.581	-11.2484	4.17296e-14	4.57323e-13	yes	down	303.581	-2.26124	0.209717	0.890919	no	down	303.581	8.98714	9.69243e-17
comp1035_c0	1	2	14	20	24	35	38	23	0.898242	3.79288	22.5893	14.4972	23.652	17.0396	33.0149	23.9876	17.434	-3.23525	0.00182649	0.00367855	yes	down	17.434	-3.38897	0.000942285	0.00930104	yes	down	17.434	-3.89359	0.000142298	0.000338919	yes	down	17.434	-0.153727	0.816125	0.859524	no	down	17.434	-0.658349	0.317957	0.950713	no	down	17.434	-0.504622	0.429169
comp103511_c0	106	50	34	32	92	147	63	54	95.2137	94.822	54.8597	23.1954	90.6661	71.5665	54.7352	56.3188	67.6722	1.34013	0.00652051	0.011794	yes	up	67.6722	0.233421	0.619369	0.823492	no	up	67.6722	0.77544	0.105383	0.145203	no	up	67.6722	-1.10671	0.0230135	0.0401877	yes	down	67.6722	-0.564694	0.25445	0.915347	no	down	67.6722	0.542019	0.25176
comp10353_c0	20	13	0	0	29	79	0	0	17.9648	24.6537	0	0	28.5795	38.4609	0	0	13.7074	6.72522	3.47926e-05	9.47656e-05	yes	up	13.7074	-0.67753	0.37388	0.616908	no	down	13.7074	6.90932	2.11008e-05	5.72793e-05	yes	up	13.7074	-7.40275	4.31422e-06	1.42768e-05	yes	down	13.7074	0	1	1	no	up	13.7074	7.58685	2.47799e-06
comp103540_c0	162	67	0	0	150	305	1	0	145.515	127.061	0	0	147.825	148.488	0.868813	0	71.2199	9.42479	2.81484e-10	1.65379e-09	yes	up	71.2199	-0.115947	0.768843	0.923889	no	down	71.2199	8.17104	2.33752e-08	9.80425e-08	yes	up	71.2199	-9.54074	1.61715e-10	1.03402e-09	yes	down	71.2199	-1.25376	0.541238	0.993531	no	down	71.2199	8.28698	1.4174e-08
comp103554_c0	122	39	91	191	71	125	114	135	109.586	73.9612	146.83	138.448	69.9706	60.8559	99.0447	140.797	104.937	-0.613892	0.106823	0.147845	no	down	104.937	0.514371	0.1813	0.401498	no	up	104.937	-0.362835	0.340377	0.408179	no	down	104.937	1.12826	0.00268055	0.00564675	yes	up	104.937	0.251057	0.499156	0.993531	no	up	104.937	-0.877206	0.0195505
comp103562_c0	81	75	74	71	82	246	239	195	72.7576	142.233	119.401	51.4649	80.8111	119.764	207.646	203.373	124.681	0.337295	0.53504	0.600314	no	up	124.681	0.0795251	0.88239	0.979809	no	up	124.681	-0.950491	0.0756352	0.107878	no	down	124.681	-0.25777	0.631999	0.706523	no	down	124.681	-1.28779	0.0162195	0.54081	no	down	124.681	-1.03002	0.0517084
comp10357_c0	9	1	0	0	15	21	0	0	8.08418	1.89644	0	0	14.7825	10.2238	0	0	4.37337	4.71917	0.0221474	0.0359303	yes	up	NA	NA	NA	NA	NA	NA	4.37337	4.90328	0.0174502	0.0284373	yes	up	4.37337	-5.96849	0.0030064	0.00626857	yes	down	NA	NA	NA	NA	NA	NA	4.37337	6.1526	0.0022237
comp103572_c0	149	59	10	83	85	108	33	19	133.838	111.89	16.1352	60.1632	83.7676	52.5795	28.6708	19.8159	63.3575	1.64383	0.00888541	0.0156198	yes	up	63.3575	0.859401	0.160899	0.373055	no	up	63.3575	2.33977	0.000237823	0.000545567	yes	up	63.3575	-0.784432	0.211536	0.285743	no	down	63.3575	0.695941	0.285082	0.932694	no	up	63.3575	1.48037	0.0199846
comp103576_c0	0	0	103	33	1	2	1386	1063	0	0	166.193	23.9203	0.985502	0.973694	1204.18	1108.65	313.112	-8.6129	1.83331e-07	7.06069e-07	yes	down	313.112	-2.02656	0.274095	0.512164	no	down	313.112	-12.2338	1.13202e-13	1.01894e-12	yes	down	313.112	6.58634	1.72776e-08	8.18999e-08	yes	up	313.112	-3.62095	6.70848e-06	0.0672494	no	down	313.112	-10.2073	1.70701e-18
comp103602_c0	109	63	26	30	54	101	42	23	97.9084	119.476	41.9516	21.7457	53.2171	49.1715	36.4902	23.9876	55.4935	1.81747	0.000187546	0.000452142	yes	up	55.4935	1.0824	0.0191778	0.0889554	no	up	55.4935	1.83222	0.000140069	0.000333943	yes	up	55.4935	-0.735074	0.132107	0.190677	no	down	55.4935	0.0147504	0.976752	1	no	up	55.4935	0.749824	0.120354
comp103610_c0	160	76	15	32	36	162	11	12	143.719	144.129	24.2028	23.1954	35.4781	78.8692	9.55695	12.5153	58.9582	2.60603	9.19433e-07	3.19461e-06	yes	up	58.9582	1.31229	0.00813021	0.0479213	yes	up	58.9582	3.71286	6.48942e-11	3.95184e-10	yes	up	58.9582	-1.29374	0.0153726	0.0278665	yes	down	58.9582	1.10684	0.0659045	0.729364	no	up	58.9582	2.40058	2.62887e-05
comp103611_c0	25	7	19	62	16	29	14	14	22.4561	13.2751	30.6569	44.9412	15.768	14.1186	12.1634	14.6012	20.9975	-1.05178	0.0779358	0.111749	no	down	20.9975	0.315751	0.60613	0.813172	no	up	20.9975	0.471514	0.455686	0.523602	no	up	20.9975	1.36753	0.017469	0.0312894	yes	up	20.9975	1.52329	0.0106332	0.490883	no	up	20.9975	0.155763	0.799115
comp103645_c0	832	468	2	3	522	1029	0	0	747.337	887.534	3.22704	2.17457	514.432	500.965	0	0	331.959	8.34081	2.96469e-31	1.06786e-29	yes	up	331.959	0.685708	0.027298	0.114181	no	up	331.959	12.1871	1.44409e-16	1.82084e-15	yes	up	331.959	-7.6551	1.33301e-26	3.99612e-25	yes	down	331.959	3.8463	0.0169363	0.546378	no	up	331.959	11.5014	6.35402e-15
comp103654_c0	0	0	232	651	1	2	519	471	0	0	374.337	471.882	0.985502	0.973694	450.914	491.225	223.79	-10.7864	3.28317e-13	2.98159e-12	yes	down	223.79	-2.02591	0.233428	0.469728	no	down	223.79	-10.938	1.5153e-13	1.34299e-12	yes	down	223.79	8.76052	2.45888e-22	5.62017e-21	yes	up	223.79	-0.151563	0.654531	1	no	down	223.79	-8.91208	4.44441e-23
comp103656_c0	255	125	0	1	98	243	0	0	229.052	237.055	0	0.724858	96.5792	118.304	0	0	85.2143	8.80916	1.02104e-10	6.41247e-10	yes	up	85.2143	1.11177	0.0042481	0.0295735	yes	up	85.2143	10.3776	3.49309e-12	2.55254e-11	yes	up	85.2143	-7.69739	1.63525e-08	7.78082e-08	yes	down	85.2143	1.56841	0.429001	0.980565	no	up	85.2143	9.2658	5.30278e-10
comp103682_c0	92	33	88	99	121	284	229	181	82.6383	62.5825	141.99	71.7609	119.246	138.265	198.958	188.772	125.527	-0.520968	0.234683	0.296111	no	down	125.527	-0.814886	0.059317	0.194662	no	down	125.527	-1.40305	0.00113932	0.00232729	yes	down	125.527	-0.293919	0.486922	0.573959	no	down	125.527	-0.882078	0.0365387	0.646834	no	down	125.527	-0.58816	0.156752
comp103714_c0	0	1	649	1060	1	2	418	389	0	1.89644	1047.18	768.349	0.985502	0.973694	363.164	405.704	323.531	-10.4774	1.2429e-14	1.38306e-13	yes	down	323.531	-0.620636	0.697231	0.876418	no	down	323.531	-9.2394	1.06048e-11	7.24147e-11	yes	down	323.531	9.8568	1.49266e-27	4.73736e-26	yes	up	323.531	1.23803	0.000433913	0.222472	no	up	323.531	-8.61877	2.03697e-21
comp103725_c0	98	46	0	0	14	22	1	0	88.0277	87.2363	0	0	13.797	10.7106	0.868813	0	25.0801	8.78331	1.20627e-08	5.55168e-08	yes	up	25.0801	2.85788	1.62361e-06	5.01723e-05	yes	up	25.0801	7.53123	6.29908e-07	2.13869e-06	yes	up	25.0801	-5.92543	0.000139597	0.000367406	yes	down	25.0801	-1.25209	0.548303	0.993531	no	down	25.0801	4.67335	0.00220196
comp103755_c0	188	71	50	202	45	61	33	24	168.87	134.647	80.6761	146.421	44.3476	29.6977	28.6708	25.0306	82.2951	0.407517	0.364527	0.433417	no	up	82.2951	2.059	7.77185e-06	0.000185135	yes	up	82.2951	2.50167	1.6569e-07	6.11818e-07	yes	up	82.2951	1.65148	0.000346321	0.000854927	yes	up	82.2951	2.09416	1.23132e-05	0.0804947	no	up	82.2951	0.442676	0.365713
comp103758_c0	1	0	199	1678	0	0	154	126	0.898242	0	321.091	1216.31	0	0	133.797	131.41	225.439	-10.2649	4.33298e-12	3.33214e-11	yes	down	225.439	2.2961	0.266857	0.504513	no	up	225.439	-7.72737	1.9215e-07	7.01698e-07	yes	down	225.439	12.561	2.97587e-15	3.73241e-14	yes	up	225.439	2.53748	0.000181305	0.178669	no	up	225.439	-10.0235	3.16867e-10
comp103763_c0	375	173	32	147	226	455	91	71	336.841	328.084	51.6327	106.554	222.723	221.515	79.062	74.0488	177.558	2.03793	2.26571e-07	8.62031e-07	yes	up	177.558	0.582329	0.124644	0.31764	no	up	177.558	2.11833	6.32413e-08	2.48904e-07	yes	up	177.558	-1.4556	0.000208952	0.000534653	yes	down	177.558	0.0804014	0.842457	1	no	up	177.558	1.53601	8.35362e-05
comp103767_c0	121	52	0	0	99	182	0	0	108.687	98.6149	0	0	97.5647	88.6061	0	0	49.1841	9.02875	2.04325e-09	1.05481e-08	yes	up	49.1841	0.160619	0.716394	0.88876	no	up	49.1841	9.21285	9.56166e-10	4.89707e-09	yes	up	49.1841	-8.86813	3.7478e-09	1.96012e-08	yes	down	49.1841	0	1	1	no	up	49.1841	9.05223	1.7731e-09
comp103782_c0	0	0	194	29	0	0	129	105	0	0	313.023	21.0209	0	0	112.077	109.509	69.4537	-9.44073	0.000259218	0.000608971	yes	down	69.4537	0	1	1	no	up	69.4537	-8.85008	0.000617068	0.00132113	yes	down	69.4537	10.3548	6.15932e-05	0.00017132	yes	up	69.4537	0.590648	0.783174	1	no	up	69.4537	-9.76416	0.000158345
comp103791_c0	121	44	14	4	103	239	74	44	108.687	83.4434	22.5893	2.89943	101.507	116.356	64.2922	45.8894	68.208	3.06615	3.16081e-05	8.66835e-05	yes	up	68.208	-0.177936	0.790623	0.936445	no	down	68.208	0.804955	0.235377	0.296068	no	up	68.208	-3.24409	9.17693e-06	2.89598e-05	yes	down	68.208	-2.2612	0.00221033	0.337095	no	down	68.208	0.982891	0.143845
comp103799_c0	0	1	606	602	0	2	1341	856	0	1.89644	977.794	436.364	0	0.973694	1165.08	892.757	434.358	-10.1049	7.13891e-13	6.17843e-12	yes	down	434.358	0.0119841	0.994535	1	no	up	434.358	-10.6489	3.89117e-14	3.73018e-13	yes	down	434.358	10.1168	2.63877e-18	4.46262e-17	yes	up	434.358	-0.544043	0.290117	0.935996	no	down	434.358	-10.6609	3.65313e-20
comp103801_c0	194	67	0	0	71	179	0	0	174.259	127.061	0	0	69.9706	87.1456	0	0	57.3046	9.57185	2.57895e-10	1.52463e-09	yes	up	57.3046	0.941781	0.0448934	0.16185	no	up	57.3046	9.75595	1.16532e-10	6.85693e-10	yes	up	57.3046	-8.63007	1.19819e-08	5.82913e-08	yes	down	57.3046	0	1	1	no	up	57.3046	8.81417	5.8294e-09
comp103805_c0	57	15	0	0	166	333	0	0	51.1998	28.4466	0	0	163.593	162.12	0	0	50.67	7.67782	5.90751e-07	2.11359e-06	yes	up	50.67	-1.99924	0.000188853	0.00259062	yes	down	50.67	7.86193	3.15456e-07	1.11649e-06	yes	up	50.67	-9.67706	2.37348e-10	1.47803e-09	yes	down	50.67	0	1	1	no	up	50.67	9.86117	1.0785e-10
comp103811_c0	191	86	1	0	262	500	0	1	171.564	163.094	1.61352	0	258.201	243.423	0	1.04294	104.867	8.31859	7.68444e-10	4.22703e-09	yes	up	104.867	-0.581537	0.105854	0.285394	no	down	104.867	8.46031	5.90174e-09	2.69327e-08	yes	up	104.867	-8.90013	4.3612e-11	3.04372e-10	yes	down	104.867	0.141723	0.942099	1	no	up	104.867	9.04185	4.73508e-10
comp103814_c0	158	49	0	0	43	72	0	0	141.922	92.9256	0	0	42.3766	35.053	0	0	39.0347	9.21449	1.9154e-09	9.93248e-09	yes	up	39.0347	1.61611	0.00282745	0.0217431	yes	up	39.0347	9.39859	9.07981e-10	4.66988e-09	yes	up	39.0347	-7.59838	7.6581e-07	2.83268e-06	yes	down	39.0347	0	1	1	no	up	39.0347	7.78248	4.11257e-07
comp103819_c0	1761	653	17	14	367	983	8	1	1581.8	1238.38	27.4299	10.148	361.679	478.57	6.95051	1.04294	463.25	6.32777	5.39895e-31	1.92198e-29	yes	up	463.25	1.7464	0.000315421	0.00388374	yes	up	463.25	8.39945	1.64307e-34	6.20055e-33	yes	up	463.25	-4.58137	5.72691e-17	8.70323e-16	yes	down	463.25	2.07168	0.00460248	0.40565	no	up	463.25	6.65305	3.1266e-22
comp103829_c0	548	189	0	0	371	616	0	0	492.237	358.427	0	0	365.621	299.898	0	0	189.523	11.0658	1.22682e-13	1.18733e-12	yes	up	189.523	0.359298	0.351543	0.594757	no	up	189.523	11.2499	4.80176e-14	4.54725e-13	yes	up	189.523	-10.7065	7.23646e-13	6.66381e-12	yes	down	189.523	0	1	1	no	up	189.523	10.8906	2.91497e-13
comp103839_c0	187	117	0	0	149	253	1	0	167.971	221.884	0	0	146.84	123.172	0.868813	0	82.5919	9.93034	3.52224e-11	2.37216e-10	yes	up	82.5919	0.52663	0.204764	0.433399	no	up	82.5919	8.67683	3.46386e-09	1.63777e-08	yes	up	82.5919	-9.40371	3.51583e-10	2.13706e-09	yes	down	82.5919	-1.25351	0.542252	0.993531	no	down	82.5919	8.1502	2.82986e-08
comp103848_c0	431	201	0	0	247	562	0	1	387.142	381.184	0	0	243.419	273.608	0	1.04294	160.8	10.9155	1.6156e-13	1.53541e-12	yes	up	160.8	0.570216	0.086763	0.250723	no	up	160.8	9.65816	2.51784e-11	1.62335e-10	yes	up	160.8	-10.3453	2.68709e-12	2.25875e-11	yes	down	160.8	-1.25736	0.538209	0.993531	no	down	160.8	9.08795	3.39437e-10
comp103851_c0	186	85	0	0	53	135	0	0	167.073	161.197	0	0	52.2316	65.7243	0	0	55.7783	9.68927	1.20548e-10	7.48172e-10	yes	up	55.7783	1.47029	0.000896435	0.00895904	yes	up	55.7783	9.87337	5.3455e-11	3.28757e-10	yes	up	55.7783	-8.21898	4.84747e-08	2.13792e-07	yes	down	55.7783	0	1	1	no	up	55.7783	8.40308	2.41838e-08
comp103852_c0	1312	659	0	0	385	758	0	1	1178.49	1249.75	0	0	379.418	369.03	0	1.04294	397.217	12.575	1.30458e-17	1.95545e-16	yes	up	397.217	1.69784	8.94364e-09	5.76664e-07	yes	up	397.217	11.3179	3.80078e-15	4.14515e-14	yes	up	397.217	-10.8771	1.48654e-13	1.51451e-12	yes	down	397.217	-1.25703	0.537342	0.993531	no	down	397.217	9.62009	2.37854e-11
comp103872_c0	640	310	1	0	179	458	0	0	574.875	587.896	1.61352	0	176.405	222.976	0	0	195.471	10.1136	6.67813e-14	6.71887e-13	yes	up	195.471	1.53797	1.11369e-05	0.000251369	yes	up	195.471	11.6969	3.12276e-15	3.4435e-14	yes	up	195.471	-8.57564	2.12337e-10	1.33257e-09	yes	down	195.471	1.58328	0.422721	0.980565	no	up	195.471	10.1589	7.54277e-12
comp103873_c0	1348	630	0	5	370	894	2	0	1210.83	1194.76	0	3.62429	364.636	435.241	1.73763	0	401.353	8.94627	1.84586e-34	7.80727e-33	yes	up	401.353	1.58702	7.13951e-07	2.48272e-05	yes	up	401.353	10.3148	5.56945e-22	1.05884e-20	yes	up	401.353	-7.35925	7.96648e-24	2.0233e-22	yes	down	401.353	1.36853	0.275935	0.927346	no	up	401.353	8.72778	3.58165e-16
comp103879_c0	846	369	0	1	1585	3825	1	0	759.913	699.786	0	0.724858	1562.02	1862.19	0.868813	0	610.688	10.4562	7.0847e-15	8.13142e-14	yes	up	610.688	-1.22963	6.01855e-05	0.00102306	yes	down	610.688	10.5876	2.20089e-13	1.90961e-12	yes	up	610.688	-11.6858	3.26319e-18	5.49036e-17	yes	down	610.688	0.131422	0.946195	1	no	up	610.688	11.8173	2.59075e-16
comp103884_c0	214	100	0	0	148	276	0	0	192.224	189.644	0	0	145.854	134.37	0	0	82.7615	9.90697	2.93065e-11	1.99895e-10	yes	up	82.7615	0.448405	0.236484	0.473157	no	up	82.7615	10.0911	1.25623e-11	8.47517e-11	yes	up	82.7615	-9.45857	2.12518e-10	1.33351e-09	yes	down	82.7615	0	1	1	no	up	82.7615	9.64267	9.44057e-11
comp103885_c0	124	55	65	112	116	191	175	85	111.382	104.304	104.879	81.1841	114.318	92.9878	152.042	88.6499	106.218	0.22675	0.580979	0.642459	no	up	106.218	0.0645942	0.872972	0.973848	no	up	106.218	-0.159156	0.694424	0.744736	no	down	106.218	-0.162156	0.687871	0.754588	no	down	106.218	-0.385906	0.34036	0.959509	no	down	106.218	-0.22375	0.57383
comp103899_c0	120	74	24	33	93	167	52	49	107.789	140.337	38.7245	23.9203	91.6516	81.3034	45.1783	51.1041	72.501	2.02586	1.69497e-06	5.65708e-06	yes	up	72.501	0.513742	0.184492	0.406087	no	up	72.501	1.35723	0.000739418	0.00156079	yes	up	72.501	-1.51212	0.000316632	0.000787094	yes	down	72.501	-0.668635	0.123243	0.818213	no	down	72.501	0.843484	0.0343713
comp103911_c0	529	265	0	1	370	632	0	0	475.17	502.557	0	0.724858	364.636	307.687	0	0	206.347	9.87679	2.42225e-13	2.24191e-12	yes	up	206.347	0.541233	0.101718	0.278384	no	up	206.347	11.4463	1.01462e-14	1.04948e-13	yes	up	206.347	-9.33556	4.41706e-12	3.59963e-11	yes	down	206.347	1.5695	0.426609	0.980565	no	up	206.347	10.9051	1.67203e-13
comp103915_c0	74	36	59	122	109	227	146	113	66.4699	68.2718	95.1978	88.4326	107.42	110.514	126.847	117.852	97.6256	-0.443728	0.171127	0.224859	no	down	97.6256	-0.697423	0.0268302	0.112729	no	down	97.6256	-0.864297	0.00639107	0.0113112	no	down	97.6256	-0.253695	0.401456	0.489407	no	down	97.6256	-0.420569	0.167057	0.860605	no	down	97.6256	-0.166873	0.571024
comp103926_c0	171	93	1	0	111	227	0	0	153.599	176.369	1.61352	0	109.391	110.514	0	0	68.9358	8.29018	1.17549e-09	6.30061e-09	yes	up	68.9358	0.58141	0.14947	0.355823	no	up	68.9358	9.87615	4.03023e-11	2.52038e-10	yes	up	68.9358	-7.70877	1.51665e-08	7.25369e-08	yes	down	68.9358	1.58597	0.42368	0.980565	no	up	68.9358	9.29474	5.07487e-10
comp103935_c0	635	413	1	0	357	751	1	0	570.384	783.23	1.61352	0	351.824	365.622	0.868813	0	259.193	10.3297	2.17604e-14	2.35219e-13	yes	up	259.193	0.912832	0.0107458	0.0586311	no	up	259.193	10.4756	5.93752e-13	4.84425e-12	yes	up	259.193	-9.41688	3.29151e-12	2.7388e-11	yes	down	259.193	0.145875	0.940472	1	no	up	259.193	9.56275	4.88607e-11
comp103975_c0	1	0	492	117	0	1	724	554	0.898242	0	793.853	84.8084	0	0.486847	629.021	577.789	260.857	-9.46039	3.07041e-09	1.5433e-08	yes	down	260.857	0.908782	0.661735	0.852747	no	up	260.857	-9.92132	5.03611e-10	2.69057e-09	yes	down	260.857	10.3692	9.42985e-11	6.25616e-10	yes	up	260.857	-0.46093	0.605257	1	no	down	260.857	-10.8301	1.33157e-11
comp103999_c0	104	65	84	73	108	151	305	269	93.4172	123.269	135.536	52.9146	106.434	73.5139	264.988	280.551	141.328	0.218353	0.670178	0.723183	no	up	141.328	0.266776	0.599705	0.808056	no	up	141.328	-1.33925	0.00782094	0.0136102	yes	down	141.328	0.0484235	0.924052	0.943826	no	up	141.328	-1.5576	0.00196407	0.326602	no	down	141.328	-1.60603	0.00128044
comp104022_c0	966	572	0	0	747	1414	0	0	867.702	1084.76	0	0	736.17	688.401	0	0	422.13	12.2591	1.11354e-16	1.53846e-15	yes	up	422.13	0.453489	0.162594	0.375447	no	up	422.13	12.4432	3.87789e-17	5.15431e-16	yes	up	422.13	-11.8057	1.39362e-15	1.82173e-14	yes	down	422.13	0	1	1	no	up	422.13	11.9898	5.03865e-16
comp104035_c0	491	182	0	1	113	309	0	0	441.037	345.152	0	0.724858	111.362	150.436	0	0	131.089	9.56748	2.65604e-12	2.10898e-11	yes	up	131.089	1.58416	8.67861e-05	0.00137562	yes	up	131.089	11.1354	9.86754e-14	8.96685e-13	yes	up	131.089	-7.98331	5.43306e-09	2.78125e-08	yes	down	131.089	1.56792	0.430083	0.980565	no	up	131.089	9.55123	1.76133e-10
comp104041_c0	975	435	22	180	814	2109	34	43	875.786	824.952	35.4975	130.474	802.198	1026.76	29.5397	44.8464	471.257	3.32983	2.56233e-09	1.30263e-08	yes	up	471.257	-0.105026	0.847699	0.960579	no	down	471.257	4.5193	2.23778e-15	2.51435e-14	yes	up	471.257	-3.43486	7.55957e-10	4.39072e-09	yes	down	471.257	1.18947	0.0406101	0.659221	no	up	471.257	4.62433	4.56639e-16
comp104046_c0	330	164	0	0	416	699	0	1	296.42	311.016	0	0	409.969	340.306	0	1.04294	169.844	10.5753	9.7474e-13	8.2488e-12	yes	up	169.844	-0.304061	0.376285	0.619074	no	down	169.844	9.3178	1.32048e-10	7.69679e-10	yes	up	169.844	-10.8793	2.07818e-13	2.06989e-12	yes	down	169.844	-1.25748	0.538516	0.993531	no	down	169.844	9.62186	3.16416e-11
comp104056_c0	1	2	157	1573	42	82	141	116	0.898242	3.79288	253.323	1140.2	41.3911	39.9214	122.503	120.981	215.376	-8.4857	1.08517e-15	1.36305e-14	yes	down	215.376	-4.38319	3.95599e-05	0.000718904	yes	down	215.376	-5.96619	1.90492e-08	8.07384e-08	yes	down	215.376	4.10251	1.83778e-09	1.00587e-08	yes	up	215.376	2.51952	0.00018822	0.180607	no	up	215.376	-1.58299	0.0212358
comp104088_c0	50	25	40	35	63	122	72	54	44.9121	47.411	64.5409	25.37	62.0866	59.3953	62.5546	56.3188	52.8237	0.0828392	0.877111	0.901225	no	up	52.8237	-0.39792	0.445719	0.683424	no	down	52.8237	-0.368556	0.48338	0.550571	no	down	52.8237	-0.480759	0.353755	0.440366	no	down	52.8237	-0.451396	0.387632	0.980136	no	down	52.8237	0.0293638	0.953927
comp104092_c0	67	34	51	256	73	116	178	129	60.1822	64.479	82.2896	185.564	71.9416	56.4742	154.649	134.539	101.265	-1.12426	0.0190821	0.0313514	yes	down	101.265	-0.0398456	0.934216	1	no	down	101.265	-1.21798	0.0107599	0.018238	yes	down	101.265	1.08441	0.0205141	0.0362508	yes	up	101.265	-0.0937205	0.839496	1	no	down	101.265	-1.17814	0.0114525
comp104096_c0	0	0	393	416	0	1	1053	850	0	0	634.114	301.541	0	0.486847	914.86	886.499	342.188	-10.9239	6.79453e-13	5.89591e-12	yes	down	342.188	-0.479244	0.812124	0.943091	no	down	342.188	-11.8733	5.70225e-15	6.0929e-14	yes	down	342.188	10.4446	1.26084e-13	1.29569e-12	yes	up	342.188	-0.949414	0.048842	0.684405	no	down	342.188	-11.394	6.12232e-16
comp104109_c0	1166	261	2	0	419	1007	0	0	1047.35	494.971	3.22704	0	412.925	490.255	0	0	306.091	9.50286	2.9546e-17	4.29457e-16	yes	up	306.091	0.774043	0.137691	0.33819	no	up	306.091	12.1072	2.89721e-15	3.2097e-14	yes	up	306.091	-8.72882	8.44193e-15	1.00398e-13	yes	down	306.091	2.60436	0.154435	0.851048	no	up	306.091	11.3332	1.45967e-13
comp104112_c0	183	73	21	56	71	145	46	27	164.378	138.44	33.884	40.592	69.9706	70.5928	39.9654	28.1594	73.2478	2.01201	2.12649e-07	8.11594e-07	yes	up	73.2478	1.11337	0.00206017	0.0170168	yes	up	73.2478	2.15087	2.46872e-08	1.03241e-07	yes	up	73.2478	-0.898634	0.0210503	0.0370793	no	down	73.2478	0.138865	0.736263	1	no	up	73.2478	1.0375	0.00741462
comp104123_c0	602	301	0	0	511	949	0	0	540.742	570.829	0	0	503.591	462.018	0	0	259.647	11.4473	8.64448e-15	9.80312e-14	yes	up	259.647	0.203038	0.515769	0.742806	no	up	259.647	11.6314	3.20838e-15	3.53062e-14	yes	up	259.647	-11.2443	2.49888e-14	2.81364e-13	yes	down	259.647	0	1	1	no	up	259.647	11.4284	9.42844e-15
comp104130_c0	0	0	988	812	0	3	597	476	0	0	1594.16	588.584	0	1.46054	518.682	496.44	399.916	-12.1486	4.50968e-15	5.3013e-14	yes	down	399.916	-1.96489	0.267422	0.505067	no	down	399.916	-11.0459	1.02565e-12	8.10181e-12	yes	down	399.916	10.1837	4.30508e-23	1.04021e-21	yes	up	399.916	1.1027	0.0519301	0.693626	no	up	399.916	-9.08098	1.12934e-18
comp104169_c0	0	1	488	882	0	1	292	258	0	1.89644	787.399	639.325	0	0.486847	253.693	269.079	243.985	-10.1309	7.41813e-14	7.41275e-13	yes	down	243.985	0.921316	0.626503	0.828342	no	up	243.985	-8.68391	1.47246e-10	8.52794e-10	yes	down	243.985	11.0522	5.37212e-16	7.37441e-15	yes	up	243.985	1.44695	1.64199e-05	0.0876558	no	up	243.985	-9.60523	1.95049e-12
comp104172_c0	391	176	0	0	312	634	0	0	351.213	333.773	0	0	307.477	308.661	0	0	162.64	10.7506	3.59534e-13	3.24165e-12	yes	up	162.64	0.153792	0.639605	0.836928	no	up	162.64	10.9347	1.41962e-13	1.26291e-12	yes	up	162.64	-10.5968	7.56501e-13	6.94391e-12	yes	down	162.64	0	1	1	no	up	162.64	10.7809	3.02316e-13
comp104174_c0	0	0	84	256	0	0	55	76	0	0	135.536	185.564	0	0	47.7847	79.2635	56.0184	-9.39001	8.80568e-10	4.80238e-09	yes	down	56.0184	0	1	1	no	up	56.0184	-8.04411	1.58887e-07	5.88375e-07	yes	down	56.0184	10.3041	1.74023e-11	1.28974e-10	yes	up	56.0184	1.3459	0.011125	0.49579	no	up	56.0184	-8.95815	5.29746e-09
comp104181_c0	2452	738	0	0	236	633	0	0	2202.49	1399.57	0	0	232.578	308.174	0	0	517.852	13.1454	1.9316e-18	3.12678e-17	yes	up	517.852	2.73465	4.67418e-11	6.10587e-09	yes	up	517.852	13.3295	6.4547e-19	9.96439e-18	yes	up	517.852	-10.4107	4.04784e-12	3.31708e-11	yes	down	517.852	0	1	1	no	up	517.852	10.5948	1.68735e-12
comp104182_c0	9	14	160	468	23	50	269	216	8.08418	26.5502	258.163	339.233	22.6665	24.3423	233.711	225.275	142.253	-4.25868	2.65148e-16	3.51548e-15	yes	down	142.253	-0.592398	0.277809	0.516204	no	down	142.253	-3.87533	9.54156e-14	8.6967e-13	yes	down	142.253	3.66628	2.66026e-15	3.36025e-14	yes	up	142.253	0.383348	0.376485	0.975055	no	up	142.253	-3.28293	1.50077e-12
comp1041955_c0	0	0	24	6	0	0	12	11	0	0	38.7245	4.34915	0	0	10.4258	11.4723	8.12147	-6.46067	0.0011381	0.00238582	yes	down	NA	NA	NA	NA	NA	NA	8.12147	-5.51057	0.00571638	0.0102183	yes	down	8.12147	7.37471	0.000203778	0.000522269	yes	up	NA	NA	NA	NA	NA	NA	8.12147	-6.42461	0.00127301
comp104215_c0	2	7	2	11	0	7	12	6	1.79648	13.2751	3.22704	7.97343	0	3.40793	10.4258	6.25764	5.79542	0.297152	0.832813	0.864567	no	up	NA	NA	NA	NA	NA	NA	5.79542	-0.23395	0.865104	0.891009	no	down	5.79542	1.60818	0.274991	0.357181	no	up	NA	NA	NA	NA	NA	NA	5.79542	-2.13928	0.138485
comp104222_c0	2	4	4	2	7	18	10	12	1.79648	7.58576	6.45409	1.44972	6.89851	8.76324	8.68813	12.5153	6.7689	0.262073	0.831353	0.863388	no	up	NA	NA	NA	NA	NA	NA	6.7689	-1.31987	0.244422	0.306067	no	down	6.7689	-1.15973	0.306342	0.390785	no	down	NA	NA	NA	NA	NA	NA	6.7689	-0.422215	0.681277
comp104232_c0	398	265	0	1	323	607	0	0	357.5	502.557	0	0.724858	318.317	295.516	0	0	184.327	9.68941	1.07218e-12	9.01625e-12	yes	up	184.327	0.483069	0.198155	0.425001	no	up	184.327	11.2579	4.15131e-14	3.96467e-13	yes	up	184.327	-9.20634	1.31021e-11	9.92918e-11	yes	down	184.327	1.5685	0.428795	0.980565	no	up	184.327	10.7748	4.71144e-13
comp10425_c0	71	41	0	1	38	108	0	0	63.7752	77.7541	0	0.724858	37.4491	52.5795	0	0	29.0353	7.08766	5.74264e-07	2.05805e-06	yes	up	29.0353	0.63684	0.251568	0.488919	no	up	29.0353	8.65201	1.95065e-08	8.25947e-08	yes	up	29.0353	-6.45082	5.25038e-06	1.71306e-05	yes	down	29.0353	1.56435	0.438134	0.980663	no	up	29.0353	8.01517	1.92046e-07
comp1042506_c0	11	7	0	0	24	37	0	0	9.88066	13.2751	0	0	23.652	18.0133	0	0	8.10264	5.84388	0.000686586	0.00149652	yes	up	NA	NA	NA	NA	NA	NA	8.10264	6.02798	0.000462071	0.00100983	yes	up	8.10264	-6.70459	7.71408e-05	0.000211378	yes	down	NA	NA	NA	NA	NA	NA	8.10264	6.88869	4.87243e-05
comp104256_c0	365	192	1	0	382	760	0	1	327.858	364.117	1.61352	0	376.462	370.004	0	1.04294	180.137	9.36436	3.30049e-12	2.58514e-11	yes	up	180.137	-0.111278	0.733457	0.900433	no	down	180.137	9.50486	4.98738e-11	3.08107e-10	yes	up	180.137	-9.47564	1.77386e-12	1.53303e-11	yes	down	180.137	0.140504	0.942474	1	no	up	180.137	9.61614	2.8988e-11
comp104260_c0	0	0	231	231	0	0	909	543	0	0	372.724	167.442	0	0	789.751	566.317	237.029	-10.1292	4.60939e-11	3.05048e-10	yes	down	237.029	0	1	1	no	up	237.029	-11.4638	8.97037e-14	8.20217e-13	yes	down	237.029	11.0432	7.12384e-13	6.56577e-12	yes	up	237.029	-1.33468	0.0128292	0.512143	no	down	237.029	-12.3779	8.30526e-16
comp104273_c0	382	164	0	0	85	171	0	0	343.128	311.016	0	0	83.7676	83.2508	0	0	102.645	10.6849	6.48257e-13	5.63896e-12	yes	up	102.645	1.9715	9.12116e-08	4.33783e-06	yes	up	102.645	10.869	2.59668e-13	2.2288e-12	yes	up	102.645	-8.71335	4.70903e-09	2.43276e-08	yes	down	102.645	0	1	1	no	up	102.645	8.89745	2.21913e-09
comp104282_c0	1	0	177	840	0	1	549	377	0.898242	0	285.593	608.88	0	0.486847	476.979	393.188	220.753	-9.47985	1.69592e-11	1.19907e-10	yes	down	220.753	0.908944	0.638232	0.835812	no	up	220.753	-9.43602	2.08923e-11	1.36548e-10	yes	down	220.753	10.3888	2.08756e-13	2.07875e-12	yes	up	220.753	0.043835	0.929849	1	no	up	220.753	-10.345	2.61542e-13
comp104293_c0	300	136	0	1	274	519	0	1	269.473	257.916	0	0.724858	270.027	252.674	0	1.04294	131.482	8.98812	2.7925e-11	1.91174e-10	yes	up	131.482	0.0148012	0.965012	1	no	up	131.482	9.11608	3.10817e-10	1.71637e-09	yes	up	131.482	-8.97332	2.91567e-11	2.09511e-10	yes	down	131.482	0.127962	0.947695	1	no	up	131.482	9.10128	3.23961e-10
comp104321_c0	1460	628	1	3	969	2003	0	3	1311.43	1190.96	1.61352	2.17457	954.951	975.154	0	3.12882	554.928	9.29424	1.66572e-32	6.35337e-31	yes	up	554.928	0.375203	0.200565	0.42832	no	up	554.928	9.77371	1.25563e-28	3.55934e-27	yes	up	554.928	-8.91904	4.39807e-30	1.57486e-28	yes	down	554.928	0.479466	0.674338	1	no	up	554.928	9.3985	1.31382e-26
comp104330_c0	0	0	707	395	0	1	137	157	0	0	1140.76	286.319	0	0.486847	119.027	163.742	213.792	-11.535	6.38182e-13	5.55697e-12	yes	down	213.792	-0.472194	0.820558	0.945139	no	down	213.792	-9.2013	9.97907e-09	4.413e-08	yes	down	213.792	11.0628	1.72349e-13	1.7359e-12	yes	up	213.792	2.33367	0.000943682	0.275595	no	up	213.792	-8.72911	6.34528e-09
comp104343_c0	2712	589	7	0	516	1478	5	4	2436.03	1117	11.2947	0	508.519	719.56	4.34407	4.17176	600.116	8.5999	2.77916e-22	5.80553e-21	yes	up	600.116	1.53283	0.0368766	0.140755	no	up	600.116	8.70402	3.58502e-23	7.4128e-22	yes	up	600.116	-7.06706	1.51485e-15	1.97236e-14	yes	down	600.116	0.104124	0.917741	1	no	up	600.116	7.17119	3.17275e-16
comp104358_c0	441	190	0	0	241	494	1	0	396.125	360.324	0	0	237.506	240.502	0.868813	0	154.416	10.8945	1.7765e-13	1.67713e-12	yes	up	154.416	0.663714	0.0455156	0.163346	no	up	154.416	9.64023	2.77852e-11	1.77608e-10	yes	up	154.416	-10.2308	4.61514e-12	3.7494e-11	yes	down	154.416	-1.25423	0.539283	0.993531	no	down	154.416	8.97652	5.63222e-10
comp104370_c0	241	135	106	225	491	976	219	213	216.476	256.019	171.033	163.093	483.881	475.163	190.27	222.146	272.26	0.495011	0.0657012	0.0959584	no	up	272.26	-1.02854	6.93981e-05	0.00115093	yes	down	272.26	0.190149	0.472566	0.540215	no	up	272.26	-1.52355	4.98047e-09	2.56585e-08	yes	down	272.26	-0.304862	0.252947	0.91452	no	down	272.26	1.21869	1.95792e-06
comp104374_c0	0	0	148	257	1	2	491	341	0	0	238.801	186.288	0.985502	0.973694	426.587	355.643	151.16	-9.78447	4.92388e-11	3.24353e-10	yes	down	151.16	-2.02594	0.235024	0.47163	no	down	151.16	-10.6703	7.31531e-13	5.88518e-12	yes	down	151.16	7.75852	2.0484e-17	3.24456e-16	yes	up	151.16	-0.885841	0.0166768	0.544094	no	down	151.16	-8.64437	2.58429e-21
comp104375_c0	830	422	0	1	624	848	0	1	745.541	800.298	0	0.724858	614.953	412.846	0	1.04294	321.926	10.539	9.50822e-15	1.07257e-13	yes	up	321.926	0.590399	0.114197	0.300339	no	up	321.926	10.6655	2.55284e-13	2.19471e-12	yes	up	321.926	-9.9486	2.62193e-13	2.579e-12	yes	down	321.926	0.126463	0.94852	1	no	up	321.926	10.0751	4.78763e-12
comp104378_c0	825	351	0	0	585	1307	0	1	741.05	665.651	0	0	576.518	636.309	0	1.04294	327.571	11.789	1.33152e-15	1.65786e-14	yes	up	327.571	0.214479	0.488788	0.720243	no	up	327.571	10.5318	2.90767e-13	2.47584e-12	yes	up	327.571	-11.5745	4.2379e-15	5.22328e-14	yes	down	327.571	-1.25718	0.537717	0.993531	no	down	327.571	10.3173	8.5938e-13
comp104387_c0	98	68	48	123	72	134	43	32	88.0277	128.958	77.449	89.1575	70.9561	65.2375	37.359	33.3741	73.8149	0.354769	0.347568	0.415974	no	up	73.8149	0.65665	0.0788434	0.235291	no	up	73.8149	1.59607	5.48474e-05	0.000139632	yes	up	73.8149	0.301881	0.420547	0.508933	no	up	73.8149	1.2413	0.00175562	0.319652	no	up	73.8149	0.939419	0.0168008
comp104399_c0	0	0	115	289	0	0	96	99	0	0	185.555	209.484	0	0	83.4061	103.251	72.712	-9.68668	1.00416e-10	6.31019e-10	yes	down	72.712	0	1	1	no	up	72.712	-8.60099	9.70956e-09	4.29782e-08	yes	down	72.712	10.6007	1.47901e-12	1.29444e-11	yes	up	72.712	1.0857	0.00912599	0.475628	no	up	72.712	-9.51503	2.22094e-10
comp104417_c0	855	638	1	0	175	479	0	0	767.997	1209.93	1.61352	0	172.463	233.2	0	0	298.15	10.8729	2.23325e-15	2.7103e-14	yes	up	298.15	2.28084	1.1442e-07	5.26122e-06	yes	up	298.15	12.4617	1.1857e-16	1.50929e-15	yes	up	298.15	-8.59205	3.82889e-10	2.31614e-09	yes	down	298.15	1.5888	0.424691	0.980565	no	up	298.15	10.1809	1.33472e-11
comp104422_c0	493	337	70	27	347	1082	48	52	442.833	639.1	112.947	19.5712	341.969	526.768	41.703	54.2329	272.391	3.05734	1.18327e-05	3.47648e-05	yes	up	272.391	0.314768	0.646247	0.84133	no	up	272.391	3.49573	5.80851e-07	1.98364e-06	yes	up	272.391	-2.74257	8.37623e-05	0.000228321	yes	down	272.391	0.438394	0.537356	0.993531	no	up	272.391	3.18096	5.31919e-06
comp104427_c0	0	0	69	24	0	0	446	271	0	0	111.333	17.3966	0	0	387.491	282.637	99.8571	-8.04656	1.74336e-06	5.80924e-06	yes	down	99.8571	0	1	1	no	up	99.8571	-10.4469	4.81589e-10	2.58126e-09	yes	down	99.8571	8.96061	1.01413e-07	4.26489e-07	yes	up	99.8571	-2.4003	0.00570877	0.427984	no	down	99.8571	-11.3609	1.29143e-11
comp104428_c0	0	0	315	772	0	1	439	282	0	0	508.259	559.59	0	0.486847	381.409	294.109	217.982	-11.1199	6.67196e-14	6.71424e-13	yes	down	217.982	-0.482614	0.808168	0.943091	no	down	217.982	-10.4591	1.81855e-12	1.38701e-11	yes	down	217.982	10.6373	7.59936e-15	9.10113e-14	yes	up	217.982	0.660814	0.0598334	0.713714	no	up	217.982	-9.97645	3.10364e-13
comp104434_c0	1184	584	0	0	582	740	0	0	1063.52	1107.52	0	0	573.562	360.267	0	0	388.109	12.4137	1.02945e-16	1.42783e-15	yes	up	388.109	1.21932	0.00205115	0.0169597	yes	up	388.109	12.5978	3.6244e-17	4.8279e-16	yes	up	388.109	-11.1943	7.13068e-14	7.5775e-13	yes	down	388.109	0	1	1	no	up	388.109	11.3785	2.77191e-14
comp104452_c0	603	147	0	0	125	342	0	1	541.64	278.777	0	0	123.188	166.502	0	1.04294	138.894	11.0145	5.49093e-13	4.82748e-12	yes	up	138.894	1.50344	0.0029642	0.0225746	yes	up	138.894	9.75478	6.90543e-11	4.18786e-10	yes	up	138.894	-9.51103	4.79238e-10	2.86851e-09	yes	down	138.894	-1.25969	0.544209	0.993531	no	down	138.894	8.25134	3.48263e-08
comp104459_c0	375	209	0	1	369	658	0	0	336.841	396.356	0	0.724858	363.65	320.345	0	0	177.24	9.45977	2.59091e-12	2.0611e-11	yes	up	177.24	0.0986165	0.773313	0.926263	no	up	177.24	11.029	9.91959e-14	9.01032e-13	yes	up	177.24	-9.36115	4.25083e-12	3.47344e-11	yes	down	177.24	1.56927	0.427099	0.980565	no	up	177.24	10.9304	1.60329e-13
comp104473_c0	973	475	1	0	1183	2036	0	1	873.99	900.809	1.61352	0	1165.85	991.22	0	1.04294	491.815	10.7259	1.21964e-15	1.52434e-14	yes	up	491.815	-0.281081	0.357915	0.601368	no	down	491.815	10.8657	4.93803e-14	4.66801e-13	yes	up	491.815	-11.0069	2.13453e-16	3.06093e-15	yes	down	491.815	0.139831	0.942682	1	no	up	491.815	11.1468	1.07426e-14
comp104474_c0	0	0	204	640	0	0	265	252	0	0	329.158	463.909	0	0	230.236	262.821	160.765	-10.6934	8.09358e-13	6.94277e-12	yes	down	160.765	0	1	1	no	up	160.765	-10.0036	2.13937e-11	1.39423e-10	yes	down	160.765	11.6075	7.75682e-15	9.27735e-14	yes	up	160.765	0.689877	0.0782795	0.751202	no	up	160.765	-10.9176	2.71195e-13
comp104479_c0	126	53	12	32	87	165	11	8	113.178	100.511	19.3623	23.1954	85.7386	80.3297	9.55695	8.34352	55.027	2.30975	6.33411e-08	2.62476e-07	yes	up	55.027	0.371656	0.319147	0.56108	no	up	55.027	3.57737	2.8876e-13	2.46169e-12	yes	up	55.027	-1.93809	4.40939e-06	1.45737e-05	yes	down	55.027	1.26762	0.01644	0.542673	no	up	55.027	3.20571	4.16117e-11
comp104480_c0	795	435	2	0	424	806	1	1	714.102	824.952	3.22704	0	417.853	392.399	0.868813	1.04294	294.306	9.5504	2.1727e-19	3.7853e-18	yes	up	294.306	0.924813	0.00424265	0.0295582	no	up	294.306	9.66304	1.61247e-19	2.60427e-18	yes	up	294.306	-8.62558	4.21359e-16	5.86511e-15	yes	down	294.306	0.112646	0.938958	1	no	up	294.306	8.73823	3.03407e-16
comp104492_c0	190	100	16	36	53	162	14	15	170.666	189.644	25.8163	26.0949	52.2316	78.8692	12.1634	15.6441	71.3912	2.791	1.07153e-10	6.7118e-10	yes	up	71.3912	1.44118	0.00024219	0.00315553	yes	up	71.3912	3.7013	1.32269e-15	1.52384e-14	yes	up	71.3912	-1.34982	0.00197101	0.00425186	yes	down	71.3912	0.910296	0.0689727	0.733935	no	up	71.3912	2.26012	1.28404e-06
comp104495_c0	64	26	9	45	38	89	14	16	57.4875	49.3074	14.5217	32.6186	37.4491	43.3294	12.1634	16.687	32.9455	1.12565	0.0417343	0.0638075	no	up	32.9455	0.405279	0.441187	0.678856	no	up	32.9455	1.90337	0.00087971	0.00183167	yes	up	32.9455	-0.720374	0.186801	0.256945	no	down	32.9455	0.777713	0.187578	0.875345	no	up	32.9455	1.49809	0.00804813
comp104515_c0	137	56	60	193	76	161	62	59	123.059	106.201	96.8113	139.898	74.8981	78.3823	53.8664	61.5335	91.8311	-0.0548785	0.877912	0.901874	no	down	91.8311	0.586345	0.100563	0.276654	no	up	91.8311	0.999801	0.00649111	0.0114726	no	up	91.8311	0.641224	0.0698578	0.109094	no	up	91.8311	1.05468	0.00376793	0.384751	no	up	91.8311	0.413456	0.255866
comp104541_c0	2	0	315	393	0	0	270	268	1.79648	0	508.259	284.869	0	0	234.58	279.508	163.627	-8.37069	1.40786e-13	1.3509e-12	yes	down	163.627	3.22863	0.0781488	0.233981	no	up	163.627	-7.74927	7.67965e-12	5.35096e-11	yes	down	163.627	11.5993	1.74609e-14	2.0046e-13	yes	up	163.627	0.621425	0.175809	0.865763	no	up	163.627	-10.9779	3.98768e-13
comp104542_c0	377	143	0	0	108	284	0	1	338.637	271.191	0	0	106.434	138.265	0	1.04294	106.946	10.5853	1.48644e-12	1.22467e-11	yes	up	106.946	1.31593	0.00110983	0.0105863	yes	up	106.946	9.32714	1.88123e-10	1.07081e-09	yes	up	106.946	-9.26936	5.86244e-10	3.46339e-09	yes	down	106.946	-1.25815	0.540241	0.993531	no	down	106.946	8.01121	4.49924e-08
comp104588_c0	51	22	66	159	91	228	220	168	45.8103	41.7217	106.492	115.252	89.6806	111.001	191.139	175.214	109.539	-1.33489	0.000149539	0.000366439	yes	down	109.539	-1.19442	0.00058863	0.00641293	yes	down	109.539	-2.05534	2.45492e-09	1.187e-08	yes	down	109.539	0.140467	0.657355	0.728383	no	up	109.539	-0.720455	0.0215336	0.578063	no	down	109.539	-0.860921	0.00524216
comp104601_c0	0	0	90	321	1	0	246	207	0	0	145.217	232.679	0.985502	0	213.728	215.889	101.062	-9.6284	1.71318e-10	1.04075e-09	yes	down	101.062	-0.500539	0.802568	0.941691	no	down	101.062	-9.80529	7.77829e-11	4.69112e-10	yes	down	101.062	9.12786	5.186e-11	3.57555e-10	yes	up	101.062	-0.176888	0.690406	1	no	down	101.062	-9.30475	2.14644e-11
comp104604_c0	0	0	47	147	0	0	26	29	0	0	75.8355	106.554	0	0	22.5891	30.2453	29.403	-8.5768	2.97034e-08	1.29006e-07	yes	down	29.403	0	1	1	no	up	29.403	-6.77799	1.31079e-05	3.66825e-05	yes	down	29.403	9.49083	8.57636e-10	4.93964e-09	yes	up	29.403	1.79881	0.00237568	0.342738	no	up	29.403	-7.69202	7.57563e-07
comp104622_c0	555	322	0	0	304	589	1	0	498.524	610.654	0	0	299.592	286.753	0.868813	0	212.049	11.4425	1.07805e-14	1.20843e-13	yes	up	212.049	0.917733	0.00624541	0.0393418	no	up	212.049	10.1883	2.04781e-12	1.55134e-11	yes	up	212.049	-10.5248	1.16244e-12	1.03606e-11	yes	down	212.049	-1.25418	0.53951	0.993531	no	down	212.049	9.27061	1.57571e-10
comp104623_c0	161	86	38	164	174	308	74	72	144.617	163.094	61.3138	118.877	171.477	149.949	64.2922	75.0917	118.589	0.741853	0.0707234	0.10246	no	up	118.589	-0.0644599	0.872085	0.973624	no	down	118.589	1.14062	0.00564036	0.0100972	yes	up	118.589	-0.806313	0.0464114	0.0757343	no	down	118.589	0.398768	0.3383	0.958575	no	up	118.589	1.20508	0.00302866
comp104624_c0	391	154	0	0	239	518	0	1	351.213	292.052	0	0	235.535	252.187	0	1.04294	141.504	10.6624	6.7276e-13	5.8402e-12	yes	up	141.504	0.401903	0.253783	0.491088	no	up	141.504	9.40478	9.33085e-11	5.56089e-10	yes	up	141.504	-10.2604	4.64074e-12	3.76539e-11	yes	down	141.504	-1.25757	0.538734	0.993531	no	down	141.504	9.00288	5.55412e-10
comp104626_c0	261	83	36	140	155	367	39	30	234.441	157.405	58.0868	101.48	152.753	178.673	33.8837	31.2882	118.501	1.28091	0.00231065	0.0045652	yes	up	118.501	0.248241	0.543126	0.764833	no	up	118.501	2.59527	3.31151e-09	1.57061e-08	yes	up	118.501	-1.03267	0.0133008	0.0244554	yes	down	118.501	1.31437	0.00328014	0.372243	no	up	118.501	2.34703	7.14085e-08
comp104641_c0	537	260	0	1	614	1166	0	0	482.356	493.074	0	0.724858	605.098	567.663	0	0	268.615	9.87334	1.95172e-13	1.83122e-12	yes	up	268.615	-0.265711	0.384667	0.627284	no	down	268.615	11.4433	8.35917e-15	8.72454e-14	yes	up	268.615	-10.139	4.24078e-14	4.64042e-13	yes	down	268.615	1.56999	0.42554	0.980565	no	up	268.615	11.709	1.93766e-15
comp104648_c0	763	387	0	1	538	920	0	1	685.359	733.922	0	0.724858	530.2	447.899	0	1.04294	299.893	10.4143	9.9246e-15	1.11718e-13	yes	up	299.893	0.537681	0.0894415	0.256073	no	up	299.893	10.5427	2.89184e-13	2.46481e-12	yes	up	299.893	-9.87658	2.11113e-13	2.10018e-12	yes	down	299.893	0.128397	0.947454	1	no	up	299.893	10.005	4.27251e-12
comp104675_c0	98	54	18	42	155	208	108	99	88.0277	102.408	29.0434	30.444	152.753	101.264	93.8318	103.251	87.6278	1.66551	6.42299e-05	0.000167215	yes	up	87.6278	-0.414451	0.270183	0.50825	no	down	87.6278	-0.0565324	0.882124	0.905178	no	down	87.6278	-2.07996	2.97374e-07	1.16557e-06	yes	down	87.6278	-1.72204	2.77061e-05	0.102879	no	down	87.6278	0.357918	0.332503
comp104677_c0	159	58	0	0	98	162	0	0	142.82	109.994	0	0	96.5792	78.8692	0	0	53.5328	9.31864	7.20062e-10	3.97831e-09	yes	up	53.5328	0.538131	0.245355	0.482931	no	up	53.5328	9.50274	3.31358e-10	1.82179e-09	yes	up	53.5328	-8.78051	6.28012e-09	3.18245e-08	yes	down	53.5328	0	1	1	no	up	53.5328	8.96461	3.01235e-09
comp104684_c0	0	0	86	69	1	0	256	212	0	0	138.763	50.0152	0.985502	0	222.416	221.103	79.1604	-8.60217	4.44415e-08	1.88343e-07	yes	down	79.1604	-0.514354	0.801627	0.941615	no	down	79.1604	-9.85127	3.43934e-10	1.88438e-09	yes	down	79.1604	8.08782	2.84015e-08	1.29986e-07	yes	up	79.1604	-1.2491	0.0466621	0.678887	no	down	79.1604	-9.33692	1.35298e-10
comp104751_c0	161	91	0	0	66	106	0	1	144.617	172.576	0	0	65.0431	51.6058	0	1.04294	54.3606	9.6347	1.62997e-10	9.94017e-10	yes	up	54.3606	1.44617	0.00133342	0.0121763	yes	up	54.3606	8.37608	1.36782e-08	5.93278e-08	yes	up	54.3606	-8.18853	5.68434e-08	2.48343e-07	yes	down	54.3606	-1.25862	0.541465	0.993531	no	down	54.3606	6.92991	2.69337e-06
comp104755_c0	0	0	174	1010	0	1	292	204	0	0	280.753	732.106	0	0.486847	253.693	212.76	184.975	-11.0462	1.04359e-12	8.79489e-12	yes	down	184.975	-0.476637	0.815218	0.943788	no	down	184.975	-9.92429	1.56895e-10	9.04144e-10	yes	down	184.975	10.5696	2.34783e-13	2.32223e-12	yes	up	184.975	1.12193	0.0496828	0.686508	no	up	184.975	-9.44766	5.8857e-11
comp104757_c0	217	64	3	1	41	93	17	9	194.919	121.372	4.84057	0.724858	40.4056	45.2768	14.7698	9.38646	53.9618	6.21926	6.35893e-13	5.5393e-12	yes	up	53.9618	1.88911	0.000233318	0.00307579	yes	up	53.9618	3.70743	9.19302e-11	5.4841e-10	yes	up	53.9618	-4.33016	6.37349e-07	2.3856e-06	yes	down	53.9618	-2.51183	0.00554035	0.425012	no	down	53.9618	1.81833	0.00170427
comp104775_c0	590	309	1	0	727	1456	1	0	529.963	586	1.61352	0	716.46	708.849	0.868813	0	317.969	10.0555	6.17072e-14	6.24513e-13	yes	up	317.969	-0.354358	0.244594	0.482095	no	down	317.969	10.1979	1.55978e-12	1.20188e-11	yes	up	317.969	-10.4099	7.71654e-15	9.23628e-14	yes	down	317.969	0.142386	0.941637	1	no	up	317.969	10.5523	2.52872e-13
comp104785_c0	1160	451	0	1	361	976	1	2	1041.96	855.295	0	0.724858	355.766	475.163	0.868813	2.08588	341.483	10.8358	1.27897e-15	1.59475e-14	yes	up	341.483	1.1903	0.000776214	0.00802627	yes	up	341.483	9.37857	2.91918e-25	6.83687e-24	yes	up	341.483	-9.6455	1.09832e-12	9.82807e-12	yes	down	341.483	-1.45723	0.359275	0.966841	no	down	341.483	8.18827	1.2489e-19
comp104793_c0	39	12	39	121	122	250	28	25	35.0314	22.7573	62.9273	87.7078	120.231	121.712	24.3268	26.0735	62.5959	-1.35403	0.00218158	0.00432901	yes	down	62.5959	-2.0206	2.7971e-06	7.88638e-05	yes	down	62.5959	0.244514	0.601432	0.662744	no	up	62.5959	-0.666574	0.0908261	0.137545	no	down	62.5959	1.59854	0.000231574	0.190616	no	up	62.5959	2.26512	8.79566e-08
comp104809_c0	85	48	41	99	64	140	48	53	76.3506	91.0291	66.1544	71.7609	63.0721	68.1586	41.703	55.2758	66.6881	0.262327	0.480372	0.548426	no	up	66.6881	0.336159	0.356012	0.599322	no	up	66.6881	0.781191	0.038019	0.0578662	no	up	66.6881	0.0738316	0.839345	0.878285	no	up	66.6881	0.518863	0.168188	0.860728	no	up	66.6881	0.445032	0.227925
comp104820_c0	963	492	1	1	705	1438	0	2	865.007	933.049	1.61352	0.724858	694.779	700.086	0	2.08588	399.668	9.80285	2.55125e-20	4.73444e-19	yes	up	399.668	0.365542	0.214859	0.446537	no	up	399.668	9.88303	1.0878e-20	1.89828e-19	yes	up	399.668	-9.43731	5.89815e-19	1.04941e-17	yes	down	399.668	0.0801765	0.956513	1	no	up	399.668	9.51748	2.60606e-19
comp104821_c0	311	177	97	108	206	492	224	191	279.353	335.67	156.512	78.2846	203.013	239.529	194.614	199.202	210.772	1.40947	0.000459645	0.00103318	yes	up	210.772	0.47015	0.232364	0.468431	no	up	210.772	0.640354	0.105605	0.14548	no	up	210.772	-0.939318	0.019087	0.0339289	no	down	210.772	-0.769114	0.056187	0.70449	no	down	210.772	0.170204	0.665832
comp104824_c0	547	323	0	1	162	291	0	0	491.338	612.55	0	0.724858	159.651	141.672	0	0	175.742	10.0507	1.15955e-13	1.12527e-12	yes	up	175.742	1.8731	1.42565e-07	6.3381e-06	yes	up	175.742	11.6198	4.93139e-15	5.31041e-14	yes	up	175.742	-8.17764	1.59684e-09	8.82705e-09	yes	down	175.742	1.56901	0.427666	0.980565	no	up	175.742	9.74665	5.27129e-11
comp104831_c0	31	16	47	100	28	50	99	71	27.8455	30.343	75.8355	72.4858	27.594	24.3423	86.0125	74.0488	52.3134	-1.35769	0.00108208	0.00227847	yes	down	52.3134	0.16416	0.702866	0.879819	no	up	52.3134	-1.47227	0.000342894	0.000766153	yes	down	52.3134	1.52185	0.000104335	0.000280391	yes	up	52.3134	-0.114578	0.757491	1	no	down	52.3134	-1.63643	2.43588e-05
comp104877_c0	692	440	2	0	229	357	21	19	621.584	834.434	3.22704	0	225.68	173.804	18.2451	19.8159	237.099	9.46016	1.04226e-18	1.72242e-17	yes	up	237.099	1.86713	3.36754e-07	1.30908e-05	yes	up	237.099	5.25773	7.57474e-35	2.89432e-33	yes	up	237.099	-7.59303	1.42095e-12	1.24695e-11	yes	down	237.099	-4.20243	0.000123193	0.160643	no	down	237.099	3.3906	2.74874e-15
comp104881_c0	114	59	0	0	54	168	0	0	102.4	111.89	0	0	53.2171	81.7903	0	0	43.6621	9.07077	2.91309e-09	1.46785e-08	yes	up	43.6621	0.655336	0.202624	0.430564	no	up	43.6621	9.25488	1.38761e-09	6.93059e-09	yes	up	43.6621	-8.41544	3.58454e-08	1.6134e-07	yes	down	43.6621	0	1	1	no	up	43.6621	8.59954	1.79446e-08
comp104893_c0	271	222	0	0	243	488	0	0	243.424	421.01	0	0	239.477	237.581	0	0	142.686	10.6997	1.38303e-12	1.14455e-11	yes	up	142.686	0.472049	0.293625	0.533041	no	up	142.686	10.8838	5.69211e-13	4.65469e-12	yes	up	142.686	-10.2276	1.24518e-11	9.47336e-11	yes	down	142.686	0	1	1	no	up	142.686	10.4117	5.31788e-12
comp1049_c0	1	0	28	20	0	0	34	27	0.898242	0	45.1786	14.4972	0	0	29.5397	28.1594	14.7841	-5.55037	0.000423974	0.000959359	yes	down	14.7841	2.29037	0.281349	0.519966	no	up	14.7841	-5.53284	0.000434452	0.000954174	yes	down	14.7841	7.84074	2.90689e-06	9.87667e-06	yes	up	14.7841	0.0175264	0.983994	1	no	up	14.7841	-7.82321	2.97855e-06
comp104908_c0	358	108	0	0	126	253	0	0	321.571	204.816	0	0	124.173	123.172	0	0	96.7165	10.3761	5.78277e-12	4.36919e-11	yes	up	96.7165	1.09613	0.0133065	0.0686906	no	up	96.7165	10.5602	2.43377e-12	1.82528e-11	yes	up	96.7165	-9.27994	7.43041e-10	4.32158e-09	yes	down	96.7165	0	1	1	no	up	96.7165	9.46404	3.41236e-10
comp104912_c0	114	40	36	68	40	88	55	77	102.4	75.8576	58.0868	49.2903	39.4201	42.8425	47.7847	80.3064	61.9985	0.75444	0.0876784	0.123987	no	up	61.9985	1.1248	0.0101101	0.0562147	no	up	61.9985	0.495348	0.25409	0.316753	no	up	61.9985	0.370359	0.404648	0.492694	no	up	61.9985	-0.259092	0.557297	0.993568	no	down	61.9985	-0.629451	0.14979
comp104918_c0	23	7	21	53	29	39	50	54	20.6596	13.2751	33.884	38.4175	28.5795	18.987	43.4407	56.3188	31.6953	-1.04977	0.0587601	0.0868001	no	down	31.6953	-0.412363	0.457547	0.693656	no	down	31.6953	-1.50271	0.00576329	0.0102944	yes	down	31.6953	0.637409	0.213356	0.287773	no	up	31.6953	-0.452934	0.365481	0.969886	no	down	31.6953	-1.09034	0.0292366
comp104921_c0	0	0	28	18	0	0	18	18	0	0	45.1786	13.0474	0	0	15.6386	18.7729	11.5797	-6.89654	8.01029e-05	0.000205619	yes	down	11.5797	0	1	1	no	up	11.5797	-6.16192	0.000439913	0.000965309	yes	down	11.5797	7.81057	7.94018e-06	2.53132e-05	yes	up	11.5797	0.734618	0.470028	0.986852	no	up	11.5797	-7.07596	5.43097e-05
comp104923_c0	0	0	753	550	0	5	861	697	0	0	1214.98	398.672	0	2.43423	748.048	726.929	386.383	-11.7123	8.68932e-14	8.58661e-13	yes	down	386.383	-2.6588	0.120169	0.310167	no	down	386.383	-11.5849	1.60077e-13	1.4161e-12	yes	down	386.383	9.05353	7.89668e-23	1.86995e-21	yes	up	386.383	0.12745	0.83733	1	no	up	386.383	-8.92608	3.06815e-22
comp104949_c0	48	24	41	143	73	129	83	90	43.1156	45.5146	66.1544	103.655	71.9416	62.8032	72.1115	93.8646	69.895	-0.963192	0.0239314	0.0385434	no	down	69.895	-0.604153	0.153721	0.362237	no	down	69.895	-0.907072	0.0325849	0.0502399	no	down	69.895	0.35904	0.37177	0.459113	no	up	69.895	0.0561206	0.889232	1	no	up	69.895	-0.302919	0.4486
comp104966_c0	0	0	157	389	0	1	503	304	0	0	253.323	281.97	0	0.486847	437.013	317.054	161.231	-10.1244	1.12181e-11	8.10233e-11	yes	down	161.231	-0.482005	0.808882	0.943091	no	down	161.231	-10.6177	1.05013e-12	8.27077e-12	yes	down	161.231	9.6424	2.46356e-12	2.08604e-11	yes	up	161.231	-0.493321	0.194606	0.881088	no	down	161.231	-10.1357	1.74005e-13
comp104970_c0	134	67	0	1	504	1109	1	1	120.364	127.061	0	0.724858	496.693	539.913	0.868813	1.04294	160.834	7.89245	5.16623e-09	2.51105e-08	yes	up	160.834	-2.06999	1.02777e-09	8.85463e-08	yes	down	160.834	7.02479	6.20096e-11	3.78643e-10	yes	up	160.834	-9.96245	1.42272e-13	1.45331e-12	yes	down	160.834	-0.867666	0.607564	1	no	down	160.834	9.09478	1.85401e-17
comp104980_c0	518	192	1	4	66	106	3	7	465.289	364.117	1.61352	2.89943	65.0431	51.6058	2.60644	7.30058	120.059	7.39506	3.9373e-22	8.14911e-21	yes	up	120.059	2.84116	3.27407e-12	5.85462e-10	yes	up	120.059	6.43675	6.96938e-27	1.79029e-25	yes	up	120.059	-4.55389	3.44956e-09	1.81406e-08	yes	down	120.059	-0.958301	0.280088	0.930261	no	down	120.059	3.59559	3.24137e-09
comp104983_c0	109	74	103	388	197	430	239	284	97.9084	140.337	166.193	281.245	194.144	209.344	207.646	296.195	199.126	-0.931254	0.0242263	0.0389758	no	down	199.126	-0.773707	0.0599736	0.196161	no	down	199.126	-1.09215	0.0079593	0.0138284	yes	down	199.126	0.157547	0.695879	0.761301	no	up	199.126	-0.160897	0.689904	1	no	down	199.126	-0.318443	0.427473
comp10499_c0	40	23	0	0	59	109	0	0	35.9297	43.6181	0	0	58.1446	53.0663	0	0	23.8448	7.63321	8.50352e-07	2.97001e-06	yes	up	23.8448	-0.491667	0.396311	0.638573	no	down	23.8448	7.81732	4.60236e-07	1.59287e-06	yes	up	23.8448	-8.12488	1.40236e-07	5.77865e-07	yes	down	23.8448	0	1	1	no	up	23.8448	8.30898	7.27519e-08
comp104995_c0	119	49	5	9	113	241	7	26	106.891	92.9256	8.06761	6.52372	111.362	117.33	6.08169	27.1164	59.5372	3.8083	7.13587e-08	2.93791e-07	yes	up	59.5372	-0.192302	0.74464	0.908493	no	down	59.5372	2.61517	3.76675e-05	9.83346e-05	yes	up	59.5372	-4.0006	1.17074e-08	5.70467e-08	yes	down	59.5372	-1.19313	0.106378	0.793783	no	down	59.5372	2.80747	7.91924e-06
comp104999_c0	0	0	148	228	0	1	357	295	0	0	238.801	165.268	0	0.486847	310.166	307.667	127.799	-9.70932	8.38744e-11	5.32317e-10	yes	down	127.799	-0.481667	0.809278	0.943091	no	down	127.799	-10.3295	4.7606e-12	3.42197e-11	yes	down	127.799	9.22766	2.36392e-11	1.72357e-10	yes	up	127.799	-0.620185	0.118275	0.811064	no	down	127.799	-9.84784	9.62125e-13
comp105009_c0	484	256	1	1	780	2013	2	0	434.749	485.489	1.61352	0.724858	768.691	980.023	1.73763	0	334.128	8.83334	1.92112e-16	2.57995e-15	yes	up	334.128	-0.928709	0.00574444	0.0371468	no	down	334.128	8.92735	1.06331e-16	1.35999e-15	yes	up	334.128	-9.76205	8.96599e-20	1.72066e-18	yes	down	334.128	0.0940152	0.949404	1	no	up	334.128	9.85606	4.74499e-20
comp105048_c0	82	52	111	177	182	393	326	259	73.6558	98.6149	179.101	128.3	179.361	191.331	283.233	270.122	175.465	-0.842361	0.0135624	0.0229773	no	down	175.465	-1.12722	0.000785993	0.0080941	yes	down	175.465	-1.70413	3.63025e-07	1.27502e-06	yes	down	175.465	-0.284862	0.37705	0.464362	no	down	175.465	-0.861772	0.00738987	0.45359	no	down	175.465	-0.57691	0.0677772
comp105050_c0	1	0	116	453	0	0	140	120	0.898242	0	187.169	328.361	0	0	121.634	125.153	95.4018	-8.68599	5.14353e-10	2.90643e-09	yes	down	95.4018	2.30275	0.251355	0.488646	no	up	95.4018	-7.61669	5.18407e-08	2.06526e-07	yes	down	95.4018	10.9887	4.17137e-13	3.98561e-12	yes	up	95.4018	1.0693	0.023891	0.591898	no	up	95.4018	-9.91944	6.16896e-11
comp105109_c0	178	108	1	2	149	341	0	1	159.887	204.816	1.61352	1.44972	146.84	166.015	0	1.04294	85.2079	6.91625	6.50784e-14	6.56454e-13	yes	up	85.2079	0.212797	0.587427	0.799328	no	up	85.2079	8.5758	4.41354e-09	2.05383e-08	yes	up	85.2079	-6.70345	3.34264e-13	3.23838e-12	yes	down	85.2079	1.65955	0.323889	0.952286	no	up	85.2079	8.363	1.02593e-08
comp105143_c0	518	290	0	0	463	963	1	0	465.289	549.968	0	0	456.287	468.834	0.868813	0	242.656	11.315	1.9049e-14	2.0759e-13	yes	up	242.656	0.131572	0.683331	0.867456	no	up	242.656	10.0607	3.50335e-12	2.55872e-11	yes	up	242.656	-11.1834	3.73416e-14	4.11451e-13	yes	down	242.656	-1.25428	0.53909	0.993531	no	down	242.656	9.92911	6.5615e-12
comp105152_c0	681	365	1	0	425	943	3	0	611.703	692.201	1.61352	0	418.838	459.097	2.60644	0	273.257	10.2792	2.01299e-14	2.18811e-13	yes	up	273.257	0.568536	0.0779416	0.233639	no	up	273.257	8.84743	4.6133e-23	9.46569e-22	yes	up	273.257	-9.71064	4.91403e-13	4.63525e-12	yes	down	273.257	-1.43174	0.365328	0.96987	no	down	273.257	8.2789	2.10265e-20
comp105155_c0	5	4	130	343	5	23	179	135	4.49121	7.58576	209.758	248.626	4.92751	11.1975	155.518	140.797	97.8626	-5.35636	5.58632e-18	8.67789e-17	yes	down	97.8626	-0.62475	0.35805	0.601469	no	down	97.8626	-4.72433	2.81199e-14	2.74761e-13	yes	down	97.8626	4.73161	1.2957e-22	3.01641e-21	yes	up	97.8626	0.632028	0.111217	0.801552	no	up	97.8626	-4.09958	2.85687e-17
comp10517_c0	94	56	0	1	35	62	0	0	84.4348	106.201	0	0.724858	34.4926	30.1845	0	0	32.0047	7.51619	8.30007e-08	3.3759e-07	yes	up	32.0047	1.55817	0.00284982	0.021891	yes	up	32.0047	9.08163	2.70511e-09	1.2993e-08	yes	up	32.0047	-5.95803	2.23165e-05	6.62732e-05	yes	down	32.0047	1.56544	0.435637	0.980565	no	up	32.0047	7.52347	8.68631e-07
comp105193_c0	773	371	54	25	917	1563	33	25	694.341	703.579	87.1302	18.1214	903.705	760.942	28.6708	26.0735	402.82	3.77502	7.41122e-10	4.08674e-09	yes	up	402.82	-0.251758	0.671941	0.859724	no	down	402.82	4.67331	6.61967e-14	6.16494e-13	yes	up	402.82	-4.02678	4.77467e-11	3.30888e-10	yes	down	402.82	0.898295	0.1607	0.856681	no	up	402.82	4.92507	2.55825e-15
comp105219_c0	735	431	0	0	577	1170	1	0	660.208	817.366	0	0	568.634	569.611	0.868813	0	327.086	11.8566	1.037e-15	1.30523e-14	yes	up	327.086	0.374345	0.246387	0.483705	no	up	327.086	10.6024	2.31194e-13	1.99806e-12	yes	up	327.086	-11.4823	7.83552e-15	9.36295e-14	yes	down	327.086	-1.25426	0.539168	0.993531	no	down	327.086	10.228	1.53094e-12
comp105224_c0	87	32	32	52	44	95	44	50	78.1471	60.6861	51.6327	37.6926	43.3621	46.2505	38.2278	52.147	51.0182	0.6752	0.11918	0.162962	no	up	51.0182	0.643166	0.127251	0.321698	no	up	51.0182	0.638846	0.13558	0.181757	no	up	51.0182	-0.0320344	0.940518	0.956323	no	down	51.0182	-0.0363549	0.933473	1	no	down	51.0182	-0.00432045	0.99187
comp105232_c0	76	23	0	3	17	60	1	0	68.2664	43.6181	0	2.17457	16.7535	29.2108	0.868813	0	20.1115	5.31364	1.33189e-06	4.52066e-06	yes	up	20.1115	1.27798	0.0656153	0.208707	no	up	20.1115	6.89733	1.0159e-05	2.89187e-05	yes	up	20.1115	-4.03567	0.000250753	0.00063298	yes	down	20.1115	1.58368	0.374116	0.973506	no	up	20.1115	5.61935	0.000329657
comp105244_c0	268	133	0	1	163	355	0	0	240.729	252.227	0	0.724858	160.637	172.831	0	0	103.393	8.88891	5.31849e-11	3.4836e-10	yes	up	103.393	0.561505	0.11548	0.302352	no	up	103.393	10.458	1.8643e-12	1.42039e-11	yes	up	103.393	-8.3274	7.77838e-10	4.50639e-09	yes	down	103.393	1.56908	0.427512	0.980565	no	up	103.393	9.89649	2.59318e-11
comp105270_c0	4	4	118	60	7	14	171	138	3.59297	7.58576	190.396	43.4915	6.89851	6.81586	148.567	143.926	68.9091	-4.47588	1.93834e-07	7.43969e-07	yes	down	68.9091	-0.397734	0.66368	0.854071	no	down	68.9091	-4.81338	2.00569e-08	8.48245e-08	yes	down	68.9091	4.07814	1.01921e-07	4.28517e-07	yes	up	68.9091	-0.337506	0.62831	1	no	down	68.9091	-4.41565	7.39016e-09
comp105271_c0	456	187	0	1	361	759	1	0	409.598	354.634	0	0.724858	355.766	369.517	0.868813	0	186.389	9.52464	1.58508e-12	1.30093e-11	yes	up	186.389	0.0776856	0.812149	0.943091	no	up	186.389	9.65588	2.51975e-11	1.62413e-10	yes	up	186.389	-9.44696	2.34258e-12	1.9911e-11	yes	down	186.389	0.131236	0.946341	1	no	up	186.389	9.57819	3.56392e-11
comp105281_c0	991	364	1	0	365	513	1	0	890.158	690.304	1.61352	0	359.708	249.752	0.868813	0	274.051	10.5552	8.98885e-15	1.01694e-13	yes	up	274.051	1.37914	0.000461198	0.00526407	yes	up	274.051	10.7037	2.62337e-13	2.249e-12	yes	up	274.051	-9.17603	1.59938e-11	1.19472e-10	yes	down	274.051	0.148561	0.939583	1	no	up	274.051	9.32459	1.8996e-10
comp105287_c0	195	94	128	426	252	475	388	287	175.157	178.265	206.531	308.789	248.346	231.252	337.1	299.324	248.096	-0.555255	0.0797943	0.114073	no	down	248.096	-0.439967	0.162033	0.374442	no	down	248.096	-0.849828	0.00690221	0.0121355	no	down	248.096	0.115288	0.70919	0.772035	no	up	248.096	-0.294573	0.340511	0.959516	no	down	248.096	-0.409861	0.181425
comp1053_c0	0	1	8	22	4	2	3	9	0	1.89644	12.9082	15.9469	3.94201	0.973694	2.60644	9.38646	5.95751	-4.43521	0.00967037	0.016876	yes	down	NA	NA	NA	NA	NA	NA	5.95751	-3.14467	0.0705259	0.10123	no	down	5.95751	2.67273	0.0331359	0.0558329	no	up	NA	NA	NA	NA	NA	NA	5.95751	-1.38219	0.283224
comp105313_c0	306	117	1	0	151	301	2	0	274.862	221.884	1.61352	0	148.811	146.541	1.73763	0	99.431	8.88966	5.75089e-11	3.74272e-10	yes	up	99.431	0.754726	0.047735	0.168413	no	up	99.431	8.04509	1.51969e-13	1.34604e-12	yes	up	99.431	-8.13494	2.03481e-09	1.1055e-08	yes	down	99.431	-0.844571	0.618877	1	no	down	99.431	7.29037	2.16613e-11
comp105318_c0	649	349	0	1	466	962	0	1	582.959	661.858	0	0.724858	459.244	468.347	0	1.04294	271.772	10.224	2.77298e-14	2.95408e-13	yes	up	271.772	0.422623	0.172314	0.389115	no	up	271.772	10.3527	7.2146e-13	5.81291e-12	yes	up	271.772	-9.8014	2.97854e-13	2.90304e-12	yes	down	271.772	0.128629	0.947326	1	no	up	271.772	9.93003	5.83944e-12
comp105338_c0	0	0	14	129	0	0	6	8	0	0	22.5893	93.5066	0	0	5.21288	8.34352	16.2065	-7.93147	5.7449e-06	1.77375e-05	yes	down	16.2065	0	1	1	no	up	16.2065	-4.81215	0.00700584	0.012305	yes	down	16.2065	8.8455	4.23199e-07	1.62155e-06	yes	up	16.2065	3.11932	0.00325772	0.371682	no	up	16.2065	-5.72618	0.0013332
comp105367_c0	245	96	4	8	49	126	6	7	220.069	182.058	6.45409	5.79886	48.2896	61.3427	5.21288	7.30058	67.0658	5.06296	8.05236e-19	1.34266e-17	yes	up	67.0658	1.86991	2.98579e-06	8.33922e-05	yes	up	67.0658	5.02602	1.07945e-19	1.76289e-18	yes	up	67.0658	-3.19305	3.15639e-08	1.43307e-07	yes	down	67.0658	-0.0369333	0.957452	1	no	down	67.0658	3.15612	1.67384e-08
comp105379_c0	322	152	0	4	400	802	0	0	289.234	288.259	0	2.89943	394.201	390.451	0	0	170.631	7.20355	2.88964e-19	4.99363e-18	yes	up	170.631	-0.442086	0.179174	0.398671	no	down	170.631	10.6875	4.9848e-13	4.10933e-12	yes	up	170.631	-7.64564	1.34804e-21	2.91876e-20	yes	down	170.631	3.48397	0.0346764	0.639878	no	up	170.631	11.1296	5.08091e-14
comp105433_c0	281	83	1	0	117	255	0	2	252.406	157.405	1.61352	0	115.304	124.146	0	2.08588	81.62	8.60953	4.62082e-10	2.62741e-09	yes	up	81.62	0.781906	0.0928564	0.26258	no	up	81.62	7.75086	3.55543e-12	2.59277e-11	yes	up	81.62	-7.82762	1.45746e-08	6.99248e-08	yes	down	81.62	-0.858665	0.616171	1	no	down	81.62	6.96896	4.00207e-10
comp105451_c0	920	498	1	3	791	1521	2	11	826.383	944.427	1.61352	2.17457	779.532	740.494	1.73763	11.4723	413.479	8.79763	3.09675e-26	8.39403e-25	yes	up	413.479	0.219757	0.579107	0.792753	no	up	413.479	7.13245	2.99941e-37	1.2826e-35	yes	up	413.479	-8.57787	4.82065e-25	1.32348e-23	yes	down	413.479	-1.66518	0.069986	0.735689	no	down	413.479	6.9127	3.67789e-35
comp105462_c0	90	72	0	0	39	104	0	0	80.8418	136.544	0	0	38.4346	50.6321	0	0	38.3065	9.08287	4.38408e-09	2.15516e-08	yes	up	38.3065	1.26955	0.0272514	0.114022	no	up	38.3065	9.26698	2.12477e-09	1.03652e-08	yes	up	38.3065	-7.81333	4.5375e-07	1.73162e-06	yes	down	38.3065	0	1	1	no	up	38.3065	7.99743	2.42018e-07
comp105465_c0	139	76	105	100	118	300	182	120	124.856	144.129	169.42	72.4858	116.289	146.054	158.124	125.153	132.064	0.16953	0.721552	0.768946	no	up	132.064	0.0295697	0.94996	1	no	up	132.064	-0.0791922	0.866889	0.892482	no	down	132.064	-0.139961	0.766106	0.819411	no	down	132.064	-0.248723	0.598068	1	no	down	132.064	-0.108762	0.815938
comp105470_c0	556	1103	0	0	372	1033	0	1	499.423	2091.77	0	0	366.607	502.913	0	1.04294	432.72	12.6676	2.911e-15	3.48529e-14	yes	up	432.72	1.57333	0.0253485	0.108486	no	up	432.72	11.4041	4.27531e-13	3.56018e-12	yes	up	432.72	-11.0943	4.73582e-12	3.83744e-11	yes	down	432.72	-1.26349	0.553926	0.993531	no	down	432.72	9.8308	4.21114e-10
comp1054709_c0	18	7	0	14	5	3	2	0	16.1684	13.2751	0	10.148	4.92751	1.46054	1.73763	0	5.96464	1.43594	0.32095	0.388415	no	up	NA	NA	NA	NA	NA	NA	5.96464	4.01717	0.0195899	0.0315701	yes	up	5.96464	0.832932	0.577823	0.65878	no	up	NA	NA	NA	NA	NA	NA	5.96464	1.7483	0.321394
comp105474_c0	16	9	101	155	10	19	113	89	14.3719	17.068	162.966	112.353	9.85502	9.25009	98.1759	92.8217	64.6076	-3.1446	7.59769e-11	4.84933e-10	yes	down	64.6076	0.701239	0.200713	0.428521	no	up	64.6076	-2.62915	5.87605e-08	2.32446e-07	yes	down	64.6076	3.84584	3.23168e-16	4.56075e-15	yes	up	64.6076	0.515449	0.192761	0.879769	no	up	64.6076	-3.33039	1.8662e-12
comp105501_c0	231	115	136	178	159	311	280	183	207.494	218.091	219.439	129.025	156.695	151.409	243.268	190.858	189.535	0.302109	0.409741	0.479022	no	up	189.535	0.465358	0.200739	0.428545	no	up	189.535	-0.0310948	0.931779	0.945681	no	down	189.535	0.16325	0.653793	0.725344	no	up	189.535	-0.333203	0.359328	0.966841	no	down	189.535	-0.496453	0.168729
comp105506_c0	4	2	275	306	1	11	1074	904	3.59297	3.79288	443.718	221.806	0.985502	5.35532	933.106	942.818	319.397	-6.49876	2.74561e-17	4.00442e-16	yes	down	319.397	0.00641394	0.99421	1	no	up	319.397	-7.99947	1.75746e-25	4.15479e-24	yes	down	319.397	6.50517	2.51713e-23	6.17628e-22	yes	up	319.397	-1.50071	0.00192429	0.325269	no	down	319.397	-8.00588	1.11811e-34
comp105513_c0	368	218	0	1	86	149	0	0	330.553	413.424	0	0.724858	84.7531	72.5402	0	0	112.749	9.48135	3.32809e-12	2.60437e-11	yes	up	112.749	2.24343	7.41957e-09	4.88574e-07	yes	up	112.749	11.0498	1.24159e-13	1.11311e-12	yes	up	112.749	-7.23792	1.11244e-07	4.65723e-07	yes	down	112.749	1.56844	0.428936	0.980565	no	up	112.749	8.80635	3.6408e-09
comp105515_c0	102	41	46	95	146	335	120	81	91.6207	77.7541	74.222	68.8615	143.883	163.094	104.258	84.4782	101.021	0.261038	0.450027	0.518998	no	up	101.021	-0.849205	0.00975309	0.0549204	no	down	101.021	-0.146982	0.662701	0.717125	no	down	101.021	-1.11024	0.000726166	0.00169394	yes	down	101.021	-0.40802	0.225874	0.897818	no	down	101.021	0.702223	0.0279363
comp105525_c0	0	0	47	180	0	1	81	76	0	0	75.8355	130.474	0	0.486847	70.3739	79.2635	44.5543	-8.75902	1.12962e-08	5.2169e-08	yes	down	44.5543	-0.478337	0.813206	0.943226	no	down	44.5543	-8.28302	6.74895e-08	2.64697e-07	yes	down	44.5543	8.28068	6.08338e-09	3.08898e-08	yes	up	44.5543	0.475998	0.372623	0.973179	no	up	44.5543	-7.80468	4.30458e-08
comp105527_c0	73	38	65	109	37	58	118	82	65.5717	72.0647	104.879	79.0095	36.4636	28.2371	102.52	85.5211	71.7833	-0.409923	0.28765	0.353665	no	down	71.7833	1.10083	0.00573667	0.0371255	yes	up	71.7833	-0.458592	0.230347	0.290625	no	down	71.7833	1.51076	0.000102804	0.000276597	yes	up	71.7833	-0.0486691	0.896021	1	no	down	71.7833	-1.55942	5.30264e-05
comp105611_c0	0	1	257	185	0	0	206	173	0	1.89644	414.675	134.099	0	0	178.976	180.429	113.759	-8.72456	2.21599e-09	1.13725e-08	yes	down	113.759	2.34199	0.253396	0.490693	no	up	113.759	-8.11992	2.61885e-08	1.09008e-07	yes	down	113.759	11.0666	2.47432e-12	2.0939e-11	yes	up	113.759	0.604649	0.350908	0.963759	no	up	113.759	-10.4619	3.57809e-11
comp105617_c0	22	11	66	205	31	50	110	95	19.7613	20.8608	106.492	148.596	30.5505	24.3423	95.5695	99.0793	68.1565	-2.67017	2.29305e-09	1.17398e-08	yes	down	68.1565	-0.424417	0.362942	0.606118	no	down	68.1565	-2.26773	4.1244e-07	1.43736e-06	yes	down	68.1565	2.24575	1.94934e-08	9.14694e-08	yes	up	68.1565	0.402444	0.286985	0.934042	no	up	68.1565	-1.84331	4.29483e-06
comp105624_c0	259	89	0	1	204	415	0	0	232.645	168.783	0	0.724858	201.042	202.041	0	0	100.655	8.60195	3.11713e-10	1.82087e-09	yes	up	100.655	0.00126401	0.997469	1	no	up	100.655	10.17	1.04128e-11	7.12058e-11	yes	up	100.655	-8.60069	3.02376e-10	1.85405e-09	yes	down	100.655	1.56809	0.429693	0.980565	no	up	100.655	10.1688	1.01101e-11
comp105627_c0	64	54	38	107	62	86	169	123	57.4875	102.408	61.3138	77.5598	61.1011	41.8688	146.829	128.282	84.6062	0.165751	0.712103	0.760661	no	up	84.6062	0.622339	0.163563	0.376799	no	up	84.6062	-0.810167	0.0644677	0.0934001	no	down	84.6062	0.456588	0.305331	0.389729	no	up	84.6062	-0.975918	0.0254929	0.60099	no	down	84.6062	-1.43251	0.000973847
comp105628_c0	307	165	44	101	178	416	89	54	275.76	312.913	70.995	73.2106	175.419	202.528	77.3244	56.3188	155.559	2.02349	4.24633e-10	2.42804e-09	yes	up	155.559	0.632767	0.037841	0.143092	no	up	155.559	2.13026	3.66805e-11	2.31114e-10	yes	up	155.559	-1.39073	1.6323e-05	4.94786e-05	yes	down	155.559	0.10677	0.752786	1	no	up	155.559	1.4975	2.99253e-06
comp105657_c0	357	179	0	0	160	314	0	0	320.672	339.463	0	0	157.68	152.87	0	0	121.336	10.6952	5.40067e-13	4.75457e-12	yes	up	121.336	1.08747	0.00177289	0.0151666	yes	up	121.336	10.8793	2.1518e-13	1.87139e-12	yes	up	121.336	-9.60775	9.14471e-11	6.07547e-10	yes	down	121.336	0	1	1	no	up	121.336	9.79185	3.98505e-11
comp105665_c0	1140	438	3	0	397	630	1	0	1024	830.641	4.84057	0	391.244	306.714	0.868813	0	319.788	9.19713	2.63751e-24	6.27699e-23	yes	up	319.788	1.41275	0.000283796	0.00357827	yes	up	319.788	10.9341	7.69092e-14	7.10682e-13	yes	up	319.788	-7.78438	7.5386e-18	1.23577e-16	yes	down	319.788	1.73692	0.299779	0.942179	no	up	319.788	9.5213	7.58219e-11
comp105676_c0	19	11	0	1	5	18	1	0	17.0666	20.8608	0	0.724858	4.92751	8.76324	0.868813	0	6.65148	5.19841	0.00119712	0.00249888	yes	up	NA	NA	NA	NA	NA	NA	6.65148	5.31899	0.00159227	0.00316403	yes	up	6.65148	-3.76713	0.0196237	0.034796	yes	down	NA	NA	NA	NA	NA	NA	6.65148	3.88771	0.0217279
comp105705_c0	507	282	0	0	315	607	0	0	455.409	534.796	0	0	310.433	295.516	0	0	199.519	11.2791	2.49016e-14	2.67279e-13	yes	up	199.519	0.706893	0.0336622	0.132288	no	up	199.519	11.4632	9.42297e-15	9.77988e-14	yes	up	199.519	-10.5722	8.97761e-13	8.15121e-12	yes	down	199.519	0	1	1	no	up	199.519	10.7563	3.60115e-13
comp105708_c0	185	56	0	16	113	222	8	2	166.175	106.201	0	11.5977	111.362	108.08	6.95051	2.08588	64.0564	4.33351	4.39249e-08	1.86265e-07	yes	up	64.0564	0.317111	0.642139	0.838664	no	up	64.0564	4.8846	2.60116e-09	1.25303e-08	yes	up	64.0564	-4.0164	3.61058e-07	1.39875e-06	yes	down	64.0564	0.551092	0.545293	0.993531	no	up	64.0564	4.56749	2.35853e-08
comp1057136_c0	0	0	7	3	0	0	33	41	0	0	11.2947	2.17457	0	0	28.6708	42.7606	10.6126	-4.71242	0.0106199	0.0183971	yes	down	10.6126	0	1	1	no	up	10.6126	-7.21569	6.16158e-05	0.000155455	yes	down	10.6126	5.62645	0.00228456	0.00486875	yes	up	10.6126	-2.50327	0.0311059	0.625161	no	down	10.6126	-8.12972	6.36098e-06
comp105806_c0	13	7	337	61	36	78	1710	1447	11.6771	13.2751	543.757	44.2163	35.4781	37.9741	1485.67	1509.13	460.148	-4.56132	5.64927e-07	2.0268e-06	yes	down	460.148	-1.56673	0.0888468	0.254995	no	down	460.148	-6.91532	2.94656e-14	2.87319e-13	yes	down	460.148	2.99459	0.000492639	0.0011841	yes	up	460.148	-2.35401	0.00548183	0.424223	no	down	460.148	-5.34859	4.41054e-10
comp105810_c0	135	48	63	169	119	208	134	112	121.263	91.0291	101.652	122.501	117.275	101.264	116.421	116.809	111.027	-0.0713941	0.83241	0.864317	no	down	111.027	-0.0201564	0.951599	1	no	down	111.027	-0.118825	0.722383	0.76941	no	down	111.027	0.0512377	0.875881	0.907007	no	up	111.027	-0.0474313	0.885871	1	no	down	111.027	-0.098669	0.76146
comp105823_c0	1262	484	1	1	774	1562	0	0	1133.58	917.877	1.61352	0.724858	762.778	760.455	0	0	447.129	9.99414	7.60887e-21	1.45368e-19	yes	up	447.129	0.431066	0.171148	0.387612	no	up	447.129	12.5178	2.27286e-17	3.08824e-16	yes	up	447.129	-9.56307	3.1705e-19	5.77326e-18	yes	down	447.129	2.52362	0.159543	0.856197	no	up	447.129	12.0867	2.66254e-16
comp105844_c0	152	47	0	2	533	766	0	0	136.533	89.1327	0	1.44972	525.272	372.925	0	0	140.664	6.85877	1.25038e-09	6.67102e-09	yes	up	140.664	-1.97852	1.12402e-05	0.000253354	yes	down	140.664	9.34468	6.20509e-10	3.27456e-09	yes	up	140.664	-8.83729	3.86379e-15	4.78704e-14	yes	down	140.664	2.48591	0.174017	0.864983	no	up	140.664	11.3232	5.79609e-14
comp105913_c0	161	44	78	489	125	237	148	97	144.617	83.4434	125.855	354.455	123.188	115.383	128.584	101.165	147.086	-1.07222	0.0522166	0.0781639	no	down	147.086	-0.0531762	0.923471	1	no	down	147.086	-0.000397698	0.999429	0.999639	no	down	147.086	1.01904	0.0623378	0.0985716	no	up	147.086	1.07182	0.050812	0.690325	no	up	147.086	0.0527785	0.923558
comp105925_c0	0	0	231	432	2	0	466	330	0	0	372.724	313.139	1.971	0	404.867	344.17	179.609	-10.4776	1.83967e-12	1.49408e-11	yes	down	179.609	-1.47888	0.41044	0.651904	no	down	179.609	-10.6077	9.67746e-13	7.67425e-12	yes	down	179.609	8.99876	4.8443e-17	7.40671e-16	yes	up	179.609	-0.130088	0.720821	1	no	down	179.609	-9.12885	1.66678e-17
comp105927_c0	0	0	132	189	0	3	335	392	0	0	212.985	136.998	0	1.46054	291.052	408.833	131.416	-9.50171	3.33036e-10	1.93591e-09	yes	down	131.416	-1.98503	0.252102	0.489342	no	down	131.416	-10.5088	3.53472e-12	2.57987e-11	yes	down	131.416	7.51668	6.42763e-15	7.75436e-14	yes	up	131.416	-1.00705	0.0275521	0.610908	no	down	131.416	-8.52373	8.06628e-19
comp105949_c0	21	8	47	104	17	55	57	27	18.8631	15.1715	75.8355	75.3852	16.7535	26.7766	49.5224	28.1594	38.3084	-2.127	0.00013063	0.000323819	yes	down	38.3084	-0.35783	0.531454	0.755353	no	down	38.3084	-1.17313	0.0377451	0.0574822	no	down	38.3084	1.76917	0.000567166	0.00134972	yes	up	38.3084	0.953861	0.0590597	0.712217	no	up	38.3084	-0.815304	0.118733
comp105950_c0	101	24	41	103	123	254	55	63	90.7224	45.5146	66.1544	74.6603	121.217	123.659	47.7847	65.7052	79.4272	-0.0195226	0.965511	0.973234	no	down	79.4272	-0.812458	0.0645964	0.20648	no	down	79.4272	0.300984	0.505807	0.572189	no	up	79.4272	-0.792935	0.0687063	0.107448	no	down	79.4272	0.320507	0.474773	0.98829	no	up	79.4272	1.11344	0.0107405
comp1059511_c0	15	14	0	0	4	23	0	0	13.4736	26.5502	0	0	3.94201	11.1975	0	0	6.89541	6.63494	0.00033995	0.000782031	yes	up	NA	NA	NA	NA	NA	NA	6.89541	6.81905	0.000231231	0.000531301	yes	up	6.89541	-5.28107	0.00449164	0.00905215	yes	down	NA	NA	NA	NA	NA	NA	6.89541	5.46518	0.00327735
comp105956_c0	243	114	21	15	123	300	19	36	218.273	216.194	33.884	10.8729	121.217	146.054	16.5075	37.5459	100.068	3.35957	2.28155e-08	1.00833e-07	yes	up	100.068	0.699376	0.210409	0.440744	no	up	100.068	3.01708	2.59621e-07	9.29339e-07	yes	up	100.068	-2.6602	9.35757e-06	2.95016e-05	yes	down	100.068	-0.342492	0.584195	1	no	down	100.068	2.3177	7.42633e-05
comp105961_c0	592	222	1	0	261	542	1	0	531.759	421.01	1.61352	0	257.216	263.871	0.868813	0	184.542	9.82955	3.23853e-13	2.94417e-12	yes	up	184.542	0.873299	0.0121768	0.0643788	no	up	184.542	9.97459	6.42848e-12	4.5324e-11	yes	up	184.542	-8.95626	3.19857e-11	2.28189e-10	yes	down	184.542	0.145034	0.940751	1	no	up	184.542	9.10129	3.64543e-10
comp105964_c0	355	176	0	0	232	466	1	0	318.876	333.773	0	0	228.636	226.871	0.868813	0	138.628	10.6789	5.32012e-13	4.68888e-12	yes	up	138.628	0.518018	0.120893	0.311137	no	up	138.628	9.42469	7.6638e-11	4.6248e-10	yes	up	138.628	-10.1609	6.48961e-12	5.14627e-11	yes	down	138.628	-1.25422	0.539317	0.993531	no	down	138.628	8.90667	7.70076e-10
comp105979_c0	221	160	166	188	240	366	296	234	198.511	303.43	267.845	136.273	236.52	178.186	257.169	244.048	227.748	0.317486	0.469465	0.537722	no	up	227.748	0.271606	0.533551	0.756999	no	up	227.748	-0.00458825	0.991615	0.993172	no	down	227.748	-0.0458794	0.916295	0.937775	no	down	227.748	-0.322074	0.460957	0.984465	no	down	227.748	-0.276195	0.524685
comp105983_c0	2241	874	1	0	94	341	0	1	2012.96	1657.49	1.61352	0	92.6372	166.015	0	1.04294	491.47	11.7668	1.01169e-17	1.5353e-16	yes	up	491.47	3.81897	2.05462e-18	1.29165e-15	yes	up	491.47	11.9132	6.19417e-16	7.38099e-15	yes	up	491.47	-7.94784	7.35662e-09	3.68902e-08	yes	down	491.47	0.146367	0.940688	1	no	up	491.47	8.09421	4.08523e-08
comp105997_c0	0	0	158	1568	0	0	97	78	0	0	254.936	1136.58	0	0	84.2749	81.3493	194.642	-11.5031	1.24731e-12	1.03969e-11	yes	down	194.642	0	1	1	no	up	194.642	-8.43028	2.06633e-07	7.50993e-07	yes	down	194.642	12.4171	1.80016e-14	2.0639e-13	yes	up	194.642	3.07279	3.74625e-05	0.112143	no	up	194.642	-9.34432	8.59741e-09
comp10605_c0	0	0	18	62	0	0	31	18	0	0	29.0434	44.9412	0	0	26.9332	18.7729	14.9613	-7.28111	6.65671e-06	2.0344e-05	yes	down	14.9613	0	1	1	no	up	14.9613	-6.57621	4.91756e-05	0.000126132	yes	down	14.9613	8.19514	3.9823e-07	1.53095e-06	yes	up	14.9613	0.704898	0.352566	0.964191	no	up	14.9613	-7.49024	3.76928e-06
comp106063_c0	282	148	0	0	216	350	0	0	253.304	280.673	0	0	212.868	170.396	0	0	114.655	10.3883	3.12617e-12	2.45988e-11	yes	up	114.655	0.479509	0.204439	0.432871	no	up	114.655	10.5724	1.28894e-12	1.00387e-11	yes	up	114.655	-9.90881	2.88651e-11	2.07486e-10	yes	down	114.655	0	1	1	no	up	114.655	10.0929	1.23682e-11
comp106077_c0	504	200	22	32	239	417	52	31	452.714	379.288	35.4975	23.1954	235.535	203.015	45.1783	32.3311	175.844	3.88006	1.94354e-23	4.37208e-22	yes	up	175.844	0.928826	0.0060582	0.0385003	no	up	175.844	3.41991	2.13022e-20	3.63713e-19	yes	up	175.844	-2.95123	3.26163e-14	3.61812e-13	yes	down	175.844	-0.460145	0.269001	0.92412	no	down	175.844	2.49109	1.56735e-11
comp106101_c0	54	16	17	26	36	54	62	56	48.5051	30.343	27.4299	18.8463	35.4781	26.2897	53.8664	58.4047	37.3954	0.839306	0.107816	0.149016	no	up	37.3954	0.40043	0.419231	0.660636	no	up	37.3954	-0.476266	0.329947	0.397502	no	down	37.3954	-0.438876	0.391304	0.479026	no	down	37.3954	-1.31557	0.00922818	0.477128	no	down	37.3954	-0.876696	0.0667583
comp106107_c0	118	38	81	58	100	201	76	57	105.993	72.0647	130.695	42.0417	98.5502	97.8562	66.0298	59.4476	84.0848	0.0783467	0.891111	0.91315	no	up	84.0848	-0.131787	0.816105	0.943947	no	down	84.0848	0.513878	0.370457	0.438879	no	up	84.0848	-0.210133	0.709971	0.77268	no	down	84.0848	0.435531	0.446516	0.981987	no	up	84.0848	0.645664	0.254411
comp106116_c0	65	28	68	153	60	74	174	127	58.3857	53.1003	109.719	110.903	59.1301	36.0267	151.174	132.453	88.8616	-0.97787	0.0136185	0.0230559	no	down	88.8616	0.26124	0.516694	0.74349	no	up	88.8616	-1.34073	0.000616871	0.00132077	yes	down	88.8616	1.23911	0.00128371	0.0028656	yes	up	88.8616	-0.362859	0.330659	0.95569	no	down	88.8616	-1.60197	2.48087e-05
comp106126_c0	18	7	373	202	51	90	1440	895	16.1684	13.2751	601.844	146.421	50.2606	43.8162	1251.09	933.432	382.038	-4.64439	1.10448e-11	7.98617e-11	yes	down	382.038	-1.65583	0.0169029	0.0813386	no	down	382.038	-6.19597	1.04555e-19	1.70933e-18	yes	down	382.038	2.98856	1.72756e-06	6.06108e-06	yes	up	382.038	-1.55157	0.0113045	0.497661	no	down	382.038	-4.54014	3.14532e-13
comp106133_c0	61	24	55	262	79	156	120	94	54.7928	45.5146	88.7437	189.913	77.8546	75.9481	104.258	98.0364	91.8826	-1.47976	0.00158742	0.00323274	yes	down	91.8826	-0.604709	0.198192	0.425033	no	down	91.8826	-1.00107	0.0331509	0.0510333	no	down	91.8826	0.875047	0.0512497	0.0827382	no	up	91.8826	0.478688	0.286209	0.93361	no	up	91.8826	-0.396359	0.378778
comp106152_c0	440	203	7	32	75	193	3	1	395.227	384.977	11.2947	23.1954	73.9126	93.9614	2.60644	1.04294	123.277	4.41178	4.89777e-22	1.0059e-20	yes	up	123.277	2.21026	2.238e-08	1.28085e-06	yes	up	123.277	7.69166	5.79005e-21	1.02463e-19	yes	up	123.277	-2.20152	1.97388e-06	6.87224e-06	yes	down	123.277	3.27989	0.000121666	0.160072	no	up	123.277	5.4814	2.58877e-11
comp106170_c0	1245	458	0	2	109	376	0	0	1118.31	868.57	0	1.44972	107.42	183.054	0	0	284.851	9.9846	5.71381e-19	9.66303e-18	yes	up	284.851	2.7682	2.44107e-10	2.57779e-08	yes	up	284.851	12.4711	1.2093e-16	1.53658e-15	yes	up	284.851	-7.2164	1.35297e-10	8.75986e-10	yes	down	284.851	2.48648	0.173607	0.864783	no	up	284.851	9.70288	1.20689e-10
comp106178_c0	0	0	79	156	0	0	134	105	0	0	127.468	113.078	0	0	116.421	109.509	58.3095	-8.96485	2.26942e-09	1.16247e-08	yes	down	58.3095	0	1	1	no	up	58.3095	-8.87855	3.19491e-09	1.5207e-08	yes	down	58.3095	9.87889	4.49917e-11	3.13183e-10	yes	up	58.3095	0.0863032	0.837447	1	no	up	58.3095	-9.79259	6.54179e-11
comp106190_c0	0	0	0	15	28	53	10	17	0	0	0	10.8729	27.594	25.8029	8.68813	17.73	11.336	-4.63497	0.0127577	0.0217156	yes	down	11.336	-6.79633	0.000181364	0.00251188	yes	down	11.336	-5.77677	0.00157976	0.00314034	yes	down	11.336	-2.16136	0.068819	0.107609	no	down	11.336	-1.14179	0.344327	0.96135	no	down	11.336	1.01956	0.369354
comp106201_c0	1074	586	1	0	720	1363	2	0	964.712	1111.31	1.61352	0	709.561	663.572	1.73763	0	431.564	10.9512	3.08625e-16	4.0717e-15	yes	up	431.564	0.59566	0.0522751	0.179289	no	up	431.564	10.1007	2.81231e-21	5.07343e-20	yes	up	431.564	-10.3555	1.1086e-14	1.30284e-13	yes	down	431.564	-0.850505	0.613784	1	no	down	431.564	9.50501	5.00497e-19
comp106202_c0	404	266	0	0	361	669	0	0	362.89	504.453	0	0	355.766	325.701	0	0	193.601	11.0861	9.99337e-14	9.79144e-13	yes	up	193.601	0.344657	0.358022	0.601447	no	up	193.601	11.2702	3.89181e-14	3.73018e-13	yes	up	193.601	-10.7415	5.53614e-13	5.1841e-12	yes	down	193.601	0	1	1	no	up	193.601	10.9256	2.21647e-13
comp106213_c0	241	91	23	7	110	242	55	59	216.476	172.576	37.111	5.074	108.405	117.817	47.7847	61.5335	95.8472	3.29883	4.72429e-06	1.47776e-05	yes	up	95.8472	0.783487	0.251441	0.488766	no	up	95.8472	1.83452	0.00797862	0.013858	yes	up	95.8472	-2.51534	0.000479416	0.00115505	yes	down	95.8472	-1.46431	0.0443466	0.671626	no	down	95.8472	1.05103	0.128252
comp106242_c0	0	0	273	1197	1	1	687	466	0	0	440.491	867.655	0.985502	0.486847	596.875	486.01	299.063	-11.4147	5.32455e-14	5.43453e-13	yes	down	299.063	-1.45673	0.425442	0.665797	no	down	299.063	-11.1393	2.1011e-13	1.83103e-12	yes	down	299.063	9.95796	7.49686e-19	1.32393e-17	yes	up	299.063	0.275408	0.55913	0.993771	no	up	299.063	-9.68256	6.57555e-18
comp106254_c0	315	164	8	5	432	780	14	19	282.946	311.016	12.9082	3.62429	425.737	379.741	12.1634	19.8159	180.994	5.39703	4.51906e-22	9.31258e-21	yes	up	180.994	-0.440268	0.269015	0.506894	no	down	180.994	4.22799	1.75796e-19	2.82856e-18	yes	up	180.994	-5.8373	8.96406e-26	2.55973e-24	yes	down	180.994	-1.16904	0.0546091	0.69976	no	down	180.994	4.66826	1.06403e-23
comp106265_c0	237	175	1	0	1243	2092	1	0	212.883	331.877	1.61352	0	1224.98	1018.48	0.868813	0	348.838	9.00935	3.94153e-11	2.63626e-10	yes	up	348.838	-2.04901	2.91682e-07	1.16078e-05	yes	down	348.838	9.1582	4.17753e-10	2.25927e-09	yes	up	348.838	-11.0584	4.70589e-16	6.50375e-15	yes	down	348.838	0.148848	0.939488	1	no	up	348.838	11.2072	1.95985e-14
comp106294_c0	471	275	7	76	22	58	1	0	423.072	521.521	11.2947	55.0892	21.681	28.2371	0.868813	0	132.72	3.77585	8.60819e-09	4.04414e-08	yes	up	132.72	4.23261	8.79473e-11	1.04999e-08	yes	up	132.72	9.96159	1.14665e-10	6.7536e-10	yes	up	132.72	0.456765	0.499376	0.586013	no	up	132.72	6.18574	6.9867e-05	0.136159	no	up	132.72	5.72897	0.000227349
comp1062976_c0	32	6	0	0	14	23	0	0	28.7437	11.3786	0	0	13.797	11.1975	0	0	8.13961	6.68439	0.000152426	0.000372979	yes	up	NA	NA	NA	NA	NA	NA	8.13961	6.86849	9.96721e-05	0.00024328	yes	up	8.13961	-5.96746	0.000709503	0.00165796	yes	down	NA	NA	NA	NA	NA	NA	8.13961	6.15156	0.000482408
comp106308_c0	97	49	55	147	235	434	100	65	87.1295	92.9256	88.7437	106.554	231.593	211.292	86.8813	67.7911	121.614	-0.133208	0.689888	0.741379	no	down	121.614	-1.30141	4.98371e-05	0.000874082	yes	down	121.614	0.210796	0.529333	0.594801	no	up	121.614	-1.16821	0.00020896	0.000534653	yes	down	121.614	0.344005	0.296611	0.940419	no	up	121.614	1.51221	1.75776e-06
comp106315_c0	57	17	37	67	69	139	69	54	51.1998	32.2395	59.7003	48.5655	67.9996	67.6717	59.9481	56.3188	55.4554	-0.320982	0.452303	0.521214	no	down	55.4554	-0.661177	0.110513	0.293838	no	down	55.4554	-0.439542	0.296973	0.363132	no	down	55.4554	-0.340194	0.396655	0.484578	no	down	55.4554	-0.11856	0.771762	1	no	down	55.4554	0.221634	0.575076
comp106337_c0	129	38	71	163	105	317	119	94	115.873	72.0647	114.56	118.152	103.478	154.33	103.389	98.0364	109.985	-0.287571	0.473575	0.541723	no	down	109.985	-0.441891	0.264167	0.501841	no	down	109.985	-0.0785855	0.844546	0.873823	no	down	109.985	-0.15432	0.692214	0.758297	no	down	109.985	0.208985	0.596705	1	no	up	109.985	0.363306	0.350765
comp106342_c0	703	320	0	1	565	1106	0	0	631.464	606.861	0	0.724858	556.808	538.453	0	0	291.789	10.2184	2.63252e-14	2.81498e-13	yes	up	291.789	0.177894	0.554661	0.773901	no	up	291.789	11.7885	1.23038e-15	1.42402e-14	yes	up	291.789	-10.0405	7.17703e-14	7.62107e-13	yes	down	291.789	1.57006	0.425381	0.980565	no	up	291.789	11.6106	3.21325e-15
comp106364_c0	31	19	0	0	23	61	0	0	27.8455	36.0324	0	0	22.6665	29.6977	0	0	14.5303	7.31572	5.1983e-06	1.61585e-05	yes	up	14.5303	0.268054	0.711433	0.885163	no	up	14.5303	7.49983	2.99313e-06	9.23308e-06	yes	up	14.5303	-7.04767	1.06522e-05	3.3286e-05	yes	down	14.5303	0	1	1	no	up	14.5303	7.23177	6.22727e-06
comp106365_c0	310	149	0	0	246	434	0	0	278.455	282.57	0	0	242.433	211.292	0	0	126.844	10.4613	1.78988e-12	1.45614e-11	yes	up	126.844	0.30779	0.381903	0.624919	no	up	126.844	10.6454	7.28298e-13	5.86137e-12	yes	up	126.844	-10.1535	7.63288e-12	5.98841e-11	yes	down	126.844	0	1	1	no	up	126.844	10.3376	3.18308e-12
comp106367_c0	1300	547	0	1	236	497	1	0	1167.71	1037.35	0	0.724858	232.578	241.963	0.868813	0	335.15	11.0513	1.83726e-16	2.47122e-15	yes	up	335.15	2.21644	4.82723e-13	1.07899e-10	yes	up	335.15	11.1827	8.9453e-15	9.309e-14	yes	up	335.15	-8.83484	4.7762e-11	3.30902e-10	yes	down	335.15	0.131462	0.946164	1	no	up	335.15	8.96631	5.17001e-10
comp106377_c0	3	2	2	19	9	22	39	25	2.69473	3.79288	3.22704	13.7723	8.86951	10.7106	33.8837	26.0735	12.878	-1.56049	0.128815	0.17451	no	down	12.878	-1.66231	0.0973575	0.270891	no	down	12.878	-3.26803	0.000867704	0.00180923	yes	down	12.878	-0.101824	0.903361	0.928129	no	down	12.878	-1.70754	0.0356839	0.643679	no	down	12.878	-1.60572	0.0398925
comp106386_c0	98	31	0	0	57	171	0	0	88.0277	58.7896	0	0	56.1736	83.2508	0	0	35.7802	8.5394	3.55793e-08	1.52709e-07	yes	up	35.7802	0.0799373	0.889342	0.983964	no	up	35.7802	8.7235	1.79874e-08	7.65113e-08	yes	up	35.7802	-8.45946	4.51061e-08	1.99926e-07	yes	down	35.7802	0	1	1	no	up	35.7802	8.64357	2.28866e-08
comp106404_c0	640	318	0	1	860	1830	1	1	574.875	603.068	0	0.724858	847.531	890.93	0.868813	1.04294	364.88	10.1449	3.71869e-14	3.88883e-13	yes	up	364.88	-0.562498	0.0544814	0.184279	no	down	364.88	9.27801	2.21055e-18	3.27096e-17	yes	up	364.88	-10.7074	1.30918e-15	1.7166e-14	yes	down	364.88	-0.866912	0.60658	1	no	down	364.88	9.84051	1.6519e-20
comp106411_c0	257	141	0	0	171	291	0	0	230.848	267.398	0	0	168.521	141.672	0	0	101.055	10.2874	5.197e-12	3.95529e-11	yes	up	101.055	0.683565	0.0739702	0.225669	no	up	101.055	10.4715	2.16265e-12	1.63198e-11	yes	up	101.055	-9.60383	1.17233e-10	7.66461e-10	yes	down	101.055	0	1	1	no	up	101.055	9.78793	5.15525e-11
comp106419_c0	105	59	41	114	55	79	81	31	94.3154	111.89	66.1544	82.6338	54.2026	38.4609	70.3739	32.3311	68.7953	0.457424	0.34945	0.417805	no	up	68.7953	1.16022	0.0177424	0.0841205	no	up	68.7953	0.992773	0.0437121	0.0656474	no	up	68.7953	0.702796	0.152657	0.215868	no	up	68.7953	0.535349	0.278765	0.929348	no	up	68.7953	-0.167447	0.735021
comp106424_c0	447	230	0	2	370	657	1	0	401.514	436.181	0	1.44972	364.636	319.858	0.868813	0	190.563	8.72424	6.13552e-16	7.8828e-15	yes	up	190.563	0.291371	0.373022	0.616216	no	up	190.563	9.78434	1.3707e-11	9.19661e-11	yes	up	190.563	-8.43287	5.2568e-15	6.40517e-14	yes	down	190.563	1.0601	0.550313	0.993531	no	up	190.563	9.49296	5.3255e-11
comp106458_c0	1	0	101	582	0	2	193	188	0.898242	0	162.966	421.867	0	0.973694	167.681	196.073	118.807	-8.87086	6.81638e-10	3.78463e-09	yes	down	118.807	-0.011805	0.994694	1	no	down	118.807	-8.17938	1.2893e-08	5.61617e-08	yes	down	118.807	8.85905	9.46678e-14	9.88539e-13	yes	up	118.807	0.69148	0.229706	0.900549	no	up	118.807	-8.16757	6.71783e-12
comp1064616_c0	6	6	0	0	23	40	0	0	5.38945	11.3786	0	0	22.6665	19.4739	0	0	7.36356	5.34526	0.00276231	0.00537038	yes	up	NA	NA	NA	NA	NA	NA	7.36356	5.52936	0.0019608	0.00382376	yes	up	7.36356	-6.72414	0.000118662	0.000316187	yes	down	NA	NA	NA	NA	NA	NA	7.36356	6.90825	7.67736e-05
comp106462_c0	0	0	434	520	0	2	351	276	0	0	700.268	376.926	0	0.973694	304.953	287.852	208.872	-11.1279	1.85627e-13	1.74665e-12	yes	down	208.872	-1.41197	0.440911	0.678639	no	down	208.872	-10.2699	1.12299e-11	7.64024e-11	yes	down	208.872	9.7159	8.31709e-18	1.35921e-16	yes	up	208.872	0.857934	0.0604176	0.714909	no	up	208.872	-8.85797	4.77125e-15
comp106464_c0	1	1	302	907	1	3	705	599	0.898242	1.89644	487.284	657.446	0.985502	1.46054	612.513	624.721	298.401	-8.86854	1.51561e-16	2.06064e-15	yes	down	298.401	-0.0794256	0.951151	1	no	down	298.401	-8.97763	6.34497e-17	8.28902e-16	yes	down	298.401	8.78911	5.573e-28	1.80632e-26	yes	up	298.401	-0.109087	0.747741	1	no	down	298.401	-8.8982	1.16811e-28
comp106468_c0	435	208	1	0	264	563	0	0	390.735	394.46	1.61352	0	260.172	274.095	0	0	165.134	9.54853	1.24312e-12	1.03639e-11	yes	up	165.134	0.554641	0.0915004	0.260027	no	up	165.134	11.1305	5.18123e-14	4.89e-13	yes	up	165.134	-8.99389	2.23822e-11	1.63723e-10	yes	down	165.134	1.58199	0.42226	0.980565	no	up	165.134	10.5759	8.45759e-13
comp106489_c0	135	61	88	173	91	174	196	146	121.263	115.683	141.99	125.4	89.6806	84.7114	170.287	152.269	125.161	-0.163976	0.582338	0.643623	no	down	125.161	0.448284	0.13211	0.329428	no	up	125.161	-0.442918	0.131368	0.176726	no	down	125.161	0.61226	0.0364419	0.0608538	no	up	125.161	-0.278942	0.333563	0.956923	no	down	125.161	-0.891202	0.00197197
comp106501_c0	226	135	0	0	188	414	0	1	203.003	256.019	0	0	185.274	201.555	0	1.04294	105.862	10.1669	9.01074e-12	6.59352e-11	yes	up	105.862	0.240539	0.526086	0.750767	no	up	105.862	8.90907	1.00483e-09	5.1197e-09	yes	up	105.862	-9.92638	2.67157e-11	1.93337e-10	yes	down	105.862	-1.25785	0.53947	0.993531	no	down	105.862	8.66853	2.73094e-09
comp106515_c0	36	16	2	5	27	47	9	13	32.3367	30.343	3.22704	3.62429	26.6085	22.8818	7.81932	13.5582	17.5499	3.17497	6.24127e-05	0.000162872	yes	up	17.5499	0.351905	0.549744	0.770082	no	up	17.5499	1.57059	0.0140995	0.0233965	yes	up	17.5499	-2.82307	0.000316999	0.000787961	yes	down	17.5499	-1.60438	0.0513339	0.69171	no	down	17.5499	1.21869	0.0525095
comp106518_c0	135	56	141	241	193	407	277	211	121.263	106.201	227.507	174.691	190.202	198.147	240.661	220.06	184.841	-0.803298	0.00808293	0.0143329	no	down	184.841	-0.763962	0.0108431	0.0590182	no	down	184.841	-1.01016	0.000776554	0.00163296	yes	down	184.841	0.0393359	0.89178	0.918861	no	up	184.841	-0.206858	0.475411	0.98829	no	down	184.841	-0.246194	0.389745
comp106533_c0	61	21	31	33	32	103	77	69	54.7928	39.8252	50.0192	23.9203	31.5361	50.1452	66.8986	71.9629	48.6375	0.416926	0.442813	0.511755	no	up	48.6375	0.213654	0.686684	0.869517	no	up	48.6375	-0.536156	0.308007	0.374864	no	down	48.6375	-0.203273	0.702792	0.766899	no	down	48.6375	-0.953082	0.0716132	0.738737	no	down	48.6375	-0.749809	0.145471
comp106540_c0	1042	483	64	82	609	1239	115	100	935.968	915.981	103.265	59.4383	600.17	603.203	99.9135	104.294	427.779	3.54556	1.80764e-26	4.96596e-25	yes	up	427.779	0.622105	0.0461934	0.165087	no	up	427.779	3.1816	1.37561e-22	2.7307e-21	yes	up	427.779	-2.92345	1.49226e-18	2.57359e-17	yes	down	427.779	-0.36396	0.291539	0.936818	no	down	427.779	2.55949	3.31471e-15
comp10655_c0	0	0	3	16	0	0	19	10	0	0	4.84057	11.5977	0	0	16.5075	10.4294	5.42189	-5.13622	0.00667621	0.012047	yes	down	NA	NA	NA	NA	NA	NA	5.42189	-5.81282	0.00194222	0.00379004	yes	down	5.42189	6.05025	0.00139696	0.00309511	yes	up	NA	NA	NA	NA	NA	NA	5.42189	-6.72685	0.000335546
comp106557_c0	812	389	0	1	232	426	0	0	729.373	737.715	0	0.724858	228.636	207.397	0	0	237.981	10.4626	7.07204e-15	8.11907e-14	yes	up	237.981	1.75199	2.56745e-08	1.43258e-06	yes	up	237.981	12.0324	3.48439e-16	4.24315e-15	yes	up	237.981	-8.71057	9.34742e-11	6.20339e-10	yes	down	237.981	1.56984	0.425852	0.980565	no	up	237.981	10.2804	3.27534e-12
comp1065758_c0	16	3	0	0	9	26	0	0	14.3719	5.68932	0	0	8.86951	12.658	0	0	5.19859	5.69284	0.00279662	0.0054299	yes	up	NA	NA	NA	NA	NA	NA	5.19859	5.87695	0.00202922	0.00394764	yes	up	5.19859	-5.76564	0.00224037	0.00478174	yes	down	NA	NA	NA	NA	NA	NA	5.19859	5.94974	0.00161071
comp106580_c0	974	257	0	0	908	2506	0	2	874.888	487.385	0	0	894.835	1220.04	0	2.08588	434.904	11.7444	8.61902e-15	9.77944e-14	yes	up	434.904	-0.632141	0.168784	0.383943	no	down	434.904	9.47875	1.82974e-17	2.50689e-16	yes	up	434.904	-12.3766	2.88091e-16	4.08327e-15	yes	down	434.904	-2.26566	0.213814	0.891653	no	down	434.904	10.1109	1.12242e-19
comp106582_c0	35	12	21	37	54	77	32	39	31.4385	22.7573	33.884	26.8197	53.2171	37.4872	27.802	40.6747	34.2601	-0.116323	0.82772	0.860556	no	down	34.2601	-0.701913	0.171544	0.388009	no	down	34.2601	-0.303267	0.563702	0.627192	no	down	34.2601	-0.58559	0.243568	0.322215	no	down	34.2601	-0.186944	0.716254	1	no	down	34.2601	0.398645	0.418108
comp106593_c0	157	51	58	174	124	214	84	77	141.024	96.7185	93.5843	126.125	122.202	104.185	72.9803	80.3064	104.641	0.117409	0.752517	0.795988	no	up	104.641	0.0911472	0.80381	0.942078	no	up	104.641	0.65078	0.0829517	0.11709	no	up	104.641	-0.0262617	0.942705	0.958067	no	down	104.641	0.533371	0.153694	0.851048	no	up	104.641	0.559633	0.128802
comp106604_c0	0	0	340	2125	0	2	231	186	0	0	548.597	1540.32	0	0.973694	200.696	193.987	310.572	-12.0888	7.14028e-15	8.1908e-14	yes	down	310.572	-1.39628	0.455583	0.692296	no	down	310.572	-9.68302	4.71503e-10	2.53042e-09	yes	down	310.572	10.6925	3.03765e-19	5.5479e-18	yes	up	310.572	2.40574	3.39831e-05	0.109169	no	up	310.572	-8.28673	3.9131e-12
comp106630_c0	0	0	103	601	0	0	116	82	0	0	166.193	435.639	0	0	100.782	85.5211	98.517	-10.297	4.52686e-11	2.99726e-10	yes	down	98.517	0	1	1	no	up	98.517	-8.60053	3.94664e-08	1.60042e-07	yes	down	98.517	11.211	7.48483e-13	6.87623e-12	yes	up	98.517	1.69648	0.0055356	0.424904	no	up	98.517	-9.51457	1.2246e-09
comp106645_c0	552	257	1	0	231	399	0	0	495.83	487.385	1.61352	0	227.651	194.252	0	0	175.841	9.87279	2.30168e-13	2.13751e-12	yes	up	175.841	1.22326	0.000306392	0.00379538	yes	up	175.841	11.4554	1.02377e-14	1.05792e-13	yes	up	175.841	-8.64952	1.35742e-10	8.78601e-10	yes	down	175.841	1.58259	0.422473	0.980565	no	up	175.841	10.2321	4.87773e-12
comp106655_c0	107	37	75	174	81	240	123	118	96.1119	70.1683	121.014	126.125	79.8256	116.843	106.864	123.067	105.002	-0.555073	0.141965	0.190405	no	down	105.002	-0.23462	0.531899	0.755772	no	down	105.002	-0.448113	0.234195	0.294764	no	down	105.002	0.320453	0.380877	0.46837	no	up	105.002	0.10696	0.770765	1	no	up	105.002	-0.213492	0.557911
comp106658_c0	150	41	9	92	110	126	49	22	134.736	77.7541	14.5217	66.6869	108.405	61.3427	42.5719	22.9447	66.1204	1.35808	0.0634852	0.0930007	no	up	66.1204	0.336021	0.639879	0.837021	no	up	66.1204	1.70038	0.0203244	0.0326663	yes	up	66.1204	-1.02206	0.160757	0.225563	no	down	66.1204	0.342298	0.645082	1	no	up	66.1204	1.36436	0.0615339
comp106666_c0	165	66	0	0	201	431	0	0	148.21	125.165	0	0	198.086	209.831	0	0	85.1615	9.43019	2.69437e-10	1.58781e-09	yes	up	85.1615	-0.572347	0.142129	0.345315	no	down	85.1615	9.6143	1.20493e-10	7.07539e-10	yes	up	85.1615	-10.0025	1.96259e-11	1.44676e-10	yes	down	85.1615	0	1	1	no	up	85.1615	10.1866	8.35878e-12
comp106671_c0	129	22	98	132	189	498	201	128	115.873	41.7217	158.125	95.6812	186.26	242.45	174.631	133.496	143.53	-0.649595	0.230316	0.291349	no	down	143.53	-1.4167	0.00821165	0.0482529	yes	down	143.53	-0.939364	0.0811784	0.114894	no	down	143.53	-0.767103	0.146426	0.208318	no	down	143.53	-0.28977	0.585225	1	no	down	143.53	0.477333	0.363481
comp106675_c0	0	0	82	262	1	2	197	186	0	0	132.309	189.913	0.985502	0.973694	171.156	193.987	86.1655	-9.39856	3.77151e-10	2.17282e-09	yes	down	86.1655	-2.026	0.237888	0.474761	no	down	86.1655	-9.57021	1.76646e-10	1.00979e-09	yes	down	86.1655	7.37256	2.96303e-15	3.7185e-14	yes	up	86.1655	-0.171651	0.682353	1	no	down	86.1655	-7.54421	6.19903e-16
comp106702_c0	818	355	0	0	597	1191	0	1	734.762	673.236	0	0	588.344	579.835	0	1.04294	322.153	11.7901	1.22833e-15	1.53475e-14	yes	up	322.153	0.270498	0.370076	0.613171	no	up	322.153	10.533	2.70937e-13	2.31669e-12	yes	up	322.153	-11.5196	5.31e-15	6.46262e-14	yes	down	322.153	-1.25709	0.537503	0.993531	no	down	322.153	10.2625	1.06602e-12
comp106707_c0	32	13	6	2	48	47	30	28	28.7437	24.6537	9.68113	1.44972	47.3041	22.8818	26.0644	29.2023	23.7476	2.4994	0.00404139	0.00761218	yes	up	23.7476	-0.372204	0.612729	0.818426	no	down	23.7476	-0.0412139	0.955876	0.964569	no	down	23.7476	-2.87161	0.00074345	0.00173132	yes	down	23.7476	-2.54062	0.00312119	0.368013	no	down	23.7476	0.33099	0.64743
comp106726_c0	0	0	133	194	0	0	235	221	0	0	214.598	140.622	0	0	204.171	230.49	98.7352	-9.52282	2.54816e-10	1.50748e-09	yes	down	98.7352	0	1	1	no	up	98.7352	-9.82177	6.76393e-11	4.10788e-10	yes	down	98.7352	10.4369	4.17869e-12	3.41841e-11	yes	up	98.7352	-0.298958	0.493619	0.993531	no	down	98.7352	-10.7358	9.81586e-13
comp1067417_c0	1	4	0	0	11	16	0	0	0.898242	7.58576	0	0	10.8405	7.78955	0	0	3.38926	4.32892	0.0592718	0.0874743	no	up	NA	NA	NA	NA	NA	NA	3.38926	4.51303	0.0492538	0.073208	no	up	3.38926	-5.54484	0.0131043	0.0241305	yes	down	NA	NA	NA	NA	NA	NA	3.38926	5.72894	0.0103684
comp106761_c0	54	16	0	0	43	60	0	0	48.5051	30.343	0	0	42.3766	29.2108	0	0	18.8044	7.64761	1.69541e-06	5.65785e-06	yes	up	18.8044	0.164398	0.814788	0.943555	no	up	18.8044	7.83171	9.48957e-07	3.14276e-06	yes	up	18.8044	-7.48321	2.63813e-06	9.0238e-06	yes	down	18.8044	0	1	1	no	up	18.8044	7.66732	1.48895e-06
comp106766_c0	0	0	278	483	0	0	746	477	0	0	448.559	350.106	0	0	648.135	497.483	243.035	-10.6969	7.01215e-13	6.07488e-12	yes	down	243.035	0	1	1	no	up	243.035	-11.2208	4.96063e-14	4.68834e-13	yes	down	243.035	11.611	6.56408e-15	7.90781e-14	yes	up	243.035	-0.523806	0.16225	0.857305	no	down	243.035	-12.1348	3.74495e-16
comp106785_c0	73	44	34	73	70	126	91	61	65.5717	83.4434	54.8597	52.9146	68.9851	61.3427	79.062	63.6194	66.2248	0.453499	0.23585	0.297329	no	up	66.2248	0.181639	0.622673	0.825716	no	up	66.2248	0.0427833	0.908509	0.926807	no	up	66.2248	-0.271861	0.465639	0.553514	no	down	66.2248	-0.410716	0.274362	0.926716	no	down	66.2248	-0.138855	0.701341
comp106792_c0	193	85	0	0	32	191	0	0	173.361	161.197	0	0	31.5361	92.9878	0	0	57.3852	9.71651	9.41009e-10	5.11372e-09	yes	up	57.3852	1.41371	0.0355234	0.137204	no	up	57.3852	9.90062	4.51636e-10	2.43052e-09	yes	up	57.3852	-8.30281	1.73963e-07	7.05213e-07	yes	down	57.3852	0	1	1	no	up	57.3852	8.48691	9.24017e-08
comp106794_c0	289	188	0	0	204	424	0	0	259.592	356.531	0	0	201.042	206.423	0	0	127.949	10.5917	1.2884e-12	1.0708e-11	yes	up	127.949	0.591139	0.127687	0.322435	no	up	127.949	10.7758	5.24169e-13	4.30863e-12	yes	up	127.949	-10.0005	2.07029e-11	1.51882e-10	yes	down	127.949	0	1	1	no	up	127.949	10.1846	8.83313e-12
comp106802_c0	402	155	0	0	188	350	0	0	361.093	293.948	0	0	185.274	170.396	0	0	126.339	10.6886	6.63154e-13	5.76384e-12	yes	up	126.339	0.885812	0.0158459	0.0777852	no	up	126.339	10.8727	2.65926e-13	2.27886e-12	yes	up	126.339	-9.80277	4.35741e-11	3.04182e-10	yes	down	126.339	0	1	1	no	up	126.339	9.98687	1.87838e-11
comp106826_c0	386	141	0	0	63	139	0	0	346.721	267.398	0	0	62.0866	67.6717	0	0	92.9847	10.596	1.39164e-12	1.151e-11	yes	up	92.9847	2.24377	4.00174e-08	2.0775e-06	yes	up	92.9847	10.7801	5.6788e-13	4.6447e-12	yes	up	92.9847	-8.35221	2.46116e-08	1.13749e-07	yes	down	92.9847	0	1	1	no	up	92.9847	8.53631	1.20579e-08
comp106835_c0	207	107	0	0	40	79	0	0	185.936	202.919	0	0	39.4201	38.4609	0	0	58.342	9.93084	3.51933e-11	2.37063e-10	yes	up	58.342	2.31915	7.68644e-08	3.73047e-06	yes	up	58.342	10.1149	1.52184e-11	1.01406e-10	yes	up	58.342	-7.61169	4.12629e-07	1.58361e-06	yes	down	58.342	0	1	1	no	up	58.342	7.79579	2.1544e-07
comp106837_c0	0	1	119	260	0	0	257	225	0	1.89644	192.009	188.463	0	0	223.285	234.662	105.039	-8.22444	1.46175e-09	7.72161e-09	yes	down	105.039	2.31916	0.241694	0.479227	no	up	105.039	-8.49211	4.13885e-10	2.23987e-09	yes	down	105.039	10.5436	1.24958e-12	1.1068e-11	yes	up	105.039	-0.267665	0.455054	0.982715	no	down	105.039	-10.8113	3.25845e-13
comp106846_c0	116	37	56	181	131	242	155	119	104.196	70.1683	90.3572	131.199	129.101	117.817	134.666	124.11	112.702	-0.339475	0.372651	0.441939	no	down	112.702	-0.478118	0.202147	0.430186	no	down	112.702	-0.54853	0.145561	0.19366	no	down	112.702	-0.138643	0.706095	0.769677	no	down	112.702	-0.209055	0.571779	0.997378	no	down	112.702	-0.0704123	0.846457
comp106853_c0	989	525	0	3	459	979	1	1	888.361	995.631	0	2.17457	452.345	476.623	0.868813	1.04294	352.131	9.31341	2.01953e-25	5.20026e-24	yes	up	352.131	1.01863	0.000732235	0.00764618	yes	up	352.131	9.9552	7.60179e-21	1.3363e-19	yes	up	352.131	-8.29478	1.70573e-20	3.44689e-19	yes	down	352.131	0.641798	0.635938	1	no	up	352.131	8.93657	4.2274e-17
comp106856_c0	55	20	75	158	93	213	118	113	49.4033	37.9288	121.014	114.528	91.6516	103.698	102.52	117.852	92.3245	-1.4	9.76161e-05	0.000246924	yes	down	92.3245	-1.13748	0.00139607	0.0125969	yes	down	92.3245	-1.30527	0.000264726	0.000602751	yes	down	92.3245	0.262513	0.419856	0.508284	no	up	92.3245	0.0947216	0.772396	1	no	up	92.3245	-0.167792	0.604346
comp106876_c0	1140	505	3	5	397	649	0	1	1024	957.702	4.84057	3.62429	391.244	315.964	0	1.04294	337.302	7.94105	1.05025e-39	5.7594e-38	yes	up	337.302	1.48926	2.68458e-06	7.62255e-05	yes	up	337.302	11.0255	2.27777e-14	2.25085e-13	yes	up	337.302	-6.45179	9.83579e-27	2.97153e-25	yes	down	337.302	3.08441	0.0441529	0.671337	no	up	337.302	9.53619	4.06644e-11
comp10688_c0	0	0	6	10	0	0	28	23	0	0	9.68113	7.24858	0	0	24.3268	23.9876	8.15551	-5.11742	0.00293588	0.00567809	yes	down	NA	NA	NA	NA	NA	NA	8.15551	-6.6529	8.38631e-05	0.000207251	yes	down	8.15551	6.03145	0.000455569	0.0011027	yes	up	NA	NA	NA	NA	NA	NA	8.15551	-7.56693	7.69815e-06
comp106912_c0	606	397	1	0	568	2084	0	0	544.335	752.887	1.61352	0	559.765	1014.59	0	0	359.149	10.2614	1.2437e-13	1.20175e-12	yes	up	359.149	-0.282283	0.546751	0.767898	no	down	359.149	11.8533	5.44509e-15	5.84005e-14	yes	up	359.149	-10.5437	2.56722e-14	2.88831e-13	yes	down	359.149	1.59193	0.425805	0.980565	no	up	359.149	12.1356	1.19931e-15
comp106919_c0	221	101	37	59	117	230	55	41	198.511	191.54	59.7003	42.7666	115.304	111.975	47.7847	42.7606	101.293	1.96226	1.28985e-08	5.91169e-08	yes	up	101.293	0.781474	0.0147151	0.0737844	no	up	101.293	2.10587	8.57543e-10	4.43074e-09	yes	up	101.293	-1.18079	0.000599056	0.00141889	yes	down	101.293	0.143605	0.694405	1	no	up	101.293	1.32439	0.000109446
comp106938_c0	677	364	0	0	268	330	0	3	608.11	690.304	0	0	264.114	160.659	0	3.12882	215.79	11.6714	9.1689e-15	1.03621e-13	yes	up	215.79	1.61571	0.000210713	0.00283729	yes	up	215.79	8.81701	3.82539e-21	6.8404e-20	yes	up	215.79	-10.0557	2.46604e-11	1.79466e-10	yes	down	215.79	-2.85443	0.096643	0.780675	no	down	215.79	7.2013	1.3408e-14
comp106954_c0	1	0	244	574	0	1	368	268	0.898242	0	393.699	416.068	0	0.486847	319.723	279.508	176.298	-9.3285	6.00943e-12	4.53003e-11	yes	down	176.298	0.908993	0.631268	0.831237	no	up	176.298	-8.8938	5.44432e-11	3.34449e-10	yes	down	176.298	10.2375	5.74655e-14	6.17112e-13	yes	up	176.298	0.434698	0.186704	0.874277	no	up	176.298	-9.80279	6.2905e-13
comp107003_c0	510	227	0	0	726	1255	0	0	458.103	430.492	0	0	715.474	610.993	0	0	276.883	11.126	5.16351e-14	5.28209e-13	yes	up	276.883	-0.576138	0.0744424	0.226817	no	down	276.883	11.3101	1.97448e-14	1.96845e-13	yes	up	276.883	-11.7022	2.35008e-15	2.98611e-14	yes	down	276.883	0	1	1	no	up	276.883	11.8863	8.55871e-16
comp107017_c0	0	0	222	86	0	0	545	459	0	0	358.202	62.3378	0	0	473.503	478.71	171.594	-9.76772	3.57621e-09	1.78264e-08	yes	down	171.594	0	1	1	no	up	171.594	-10.9535	3.50136e-11	2.21329e-10	yes	down	171.594	10.6818	1.08211e-10	7.11615e-10	yes	up	171.594	-1.18582	0.144115	0.841876	no	down	171.594	-11.8676	7.15356e-13
comp107026_c0	87	48	109	367	54	89	176	213	78.1471	91.0291	175.874	266.023	53.2171	43.3294	152.911	222.146	135.335	-1.4014	0.000439603	0.000991522	yes	down	135.335	0.8108	0.0486817	0.170615	no	up	135.335	-1.15478	0.00376158	0.00695662	yes	down	135.335	2.2122	2.54608e-08	1.17293e-07	yes	up	135.335	0.24662	0.520656	0.993531	no	up	135.335	-1.96558	7.38956e-07
comp107049_c0	1387	833	1	6	688	1586	0	0	1245.86	1579.73	1.61352	4.34915	678.025	772.139	0	0	535.215	8.68346	3.06254e-41	1.77515e-39	yes	up	535.215	0.960555	0.00346797	0.0254757	no	up	535.215	12.977	1.74882e-18	2.61124e-17	yes	up	535.215	-7.72291	5.60935e-33	2.35158e-31	yes	down	535.215	4.29349	0.00658751	0.441925	no	up	535.215	12.0164	4.547e-16
comp107104_c0	0	1	549	439	7	3	1143	809	0	1.89644	885.823	318.213	6.89851	1.46054	993.054	843.739	381.385	-9.86192	1.26809e-11	9.08311e-11	yes	down	381.385	-2.5242	0.0969602	0.27006	no	down	381.385	-10.4739	6.29023e-13	5.11152e-12	yes	down	381.385	7.33772	3.06372e-21	6.47917e-20	yes	up	381.385	-0.611926	0.338277	0.958575	no	down	381.385	-7.94965	1.09507e-24
comp107130_c0	4	5	75	245	3	8	72	51	3.59297	9.4822	121.014	177.59	2.9565	3.89478	62.5546	53.19	54.2844	-4.697	1.27477e-12	1.06087e-11	yes	down	54.2844	0.71146	0.369988	0.613064	no	up	54.2844	-3.32354	6.68726e-07	2.2624e-06	yes	down	54.2844	5.40846	2.8484e-17	4.45391e-16	yes	up	54.2844	1.37346	0.00392347	0.388662	no	up	54.2844	-4.035	4.46194e-10
comp107133_c0	286	113	74	469	131	227	93	86	256.897	214.298	119.401	339.958	129.101	110.514	80.7996	89.6929	167.583	0.0282189	0.955769	0.965643	no	up	167.583	0.979679	0.0546922	0.184822	no	up	167.583	1.46941	0.00433304	0.00791919	yes	up	167.583	0.95146	0.0615947	0.0975301	no	up	167.583	1.44119	0.0050661	0.415401	no	up	167.583	0.489735	0.34192
comp107156_c0	0	0	246	314	0	1	711	564	0	0	396.926	227.605	0	0.486847	617.726	588.218	228.87	-10.3388	6.47065e-12	4.85202e-11	yes	down	228.87	-0.480686	0.810426	0.943091	no	down	228.87	-11.2944	6.02877e-14	5.65035e-13	yes	down	228.87	9.85815	1.43025e-12	1.25434e-11	yes	up	228.87	-0.955572	0.0266553	0.60604	no	down	228.87	-10.8137	7.72758e-15
comp107177_c0	887	436	2	1	659	1281	2	0	796.741	826.848	3.22704	0.724858	649.446	623.651	1.73763	0	362.797	9.05578	9.31081e-25	2.28723e-23	yes	up	362.797	0.350731	0.241481	0.478986	no	up	362.797	9.74647	5.34366e-20	8.89964e-19	yes	up	362.797	-8.70505	5.13533e-23	1.23453e-21	yes	down	362.797	0.690686	0.608645	1	no	up	362.797	9.39574	1.05049e-18
comp107179_c0	51	29	112	466	37	70	135	131	45.8103	54.9968	180.714	337.784	36.4636	34.0793	117.29	136.625	117.97	-2.38467	4.7411e-08	2.00114e-07	yes	down	117.97	0.505898	0.266525	0.504154	no	up	117.97	-1.34454	0.00226303	0.00436493	yes	down	117.97	2.89057	1.56431e-11	1.16992e-10	yes	up	117.97	1.04013	0.0117521	0.501877	no	up	117.97	-1.85044	1.87995e-05
comp1071821_c0	1	5	0	0	11	30	0	0	0.898242	9.4822	0	0	10.8405	14.6054	0	0	4.4783	4.62118	0.0362186	0.0561586	no	up	NA	NA	NA	NA	NA	NA	4.4783	4.80528	0.0294131	0.045804	yes	up	4.4783	-6.00236	0.00531847	0.0105768	yes	down	NA	NA	NA	NA	NA	NA	4.4783	6.18647	0.0040715
comp107234_c0	0	0	354	913	1	0	1003	709	0	0	571.187	661.795	0.985502	0	871.42	739.445	355.604	-11.3278	1.85007e-14	2.01821e-13	yes	down	355.604	-0.494347	0.803032	0.941691	no	down	355.604	-11.7123	2.33812e-15	2.61677e-14	yes	down	355.604	10.8335	1.61817e-15	2.10048e-14	yes	up	355.604	-0.384454	0.238701	0.906275	no	down	355.604	-11.2179	1.55834e-16
comp107246_c0	155	88	0	0	107	184	0	0	139.228	166.887	0	0	105.449	89.5798	0	0	62.6428	9.5828	1.78136e-10	1.07796e-09	yes	up	62.6428	0.649027	0.129326	0.324719	no	up	62.6428	9.7669	7.94432e-11	4.78463e-10	yes	up	62.6428	-8.93377	2.69501e-09	1.43784e-08	yes	down	62.6428	0	1	1	no	up	62.6428	9.11788	1.26507e-09
comp107252_c0	1083	404	0	1	452	1363	0	1	972.796	766.162	0	0.724858	445.447	663.572	0	1.04294	356.218	10.7111	4.34969e-15	5.11886e-14	yes	up	356.218	0.648533	0.0964653	0.269246	no	up	356.218	10.8369	1.24456e-13	1.11554e-12	yes	up	356.218	-10.0625	1.70596e-13	1.72083e-12	yes	down	356.218	0.125845	0.948859	1	no	up	356.218	10.1884	3.19535e-12
comp107265_c0	193	132	3	4	212	275	6	4	173.361	250.33	4.84057	2.89943	208.926	133.883	5.21288	4.17176	97.9531	5.88014	6.55232e-17	9.23181e-16	yes	up	97.9531	0.304066	0.494912	0.725508	no	up	97.9531	5.48007	6.19492e-18	8.84199e-17	yes	up	97.9531	-5.57608	1.99187e-15	2.55604e-14	yes	down	97.9531	-0.400073	0.631992	1	no	down	97.9531	5.176	2.97847e-16
comp107273_c0	0	0	457	375	0	2	247	189	0	0	737.379	271.822	0	0.973694	214.597	197.116	177.736	-11.0338	1.26709e-12	1.05535e-11	yes	down	177.736	-1.39604	0.455819	0.692446	no	down	177.736	-9.74406	3.72674e-10	2.03039e-09	yes	down	177.736	9.63774	6.89557e-16	9.33076e-15	yes	up	177.736	1.28972	0.0269869	0.607624	no	up	177.736	-8.34802	2.82452e-12
comp107305_c0	0	0	82	247	1	0	86	58	0	0	132.309	179.04	0.985502	0	74.7179	60.4905	55.9428	-9.34671	6.55657e-10	3.64938e-09	yes	down	55.9428	-0.501631	0.802488	0.941691	no	down	55.9428	-8.13922	7.85905e-08	3.05682e-07	yes	down	55.9428	8.84507	2.34765e-10	1.46301e-09	yes	up	55.9428	1.20749	0.0106249	0.490883	no	up	55.9428	-7.63759	4.71175e-08
comp107307_c0	677	471	1	5	443	1902	3	6	608.11	893.223	1.61352	3.62429	436.577	925.983	2.60644	6.25764	359.749	8.00845	4.62477e-24	1.08612e-22	yes	up	359.749	0.1369	0.78679	0.933989	no	up	359.749	7.43792	1.09674e-26	2.78713e-25	yes	up	359.749	-7.87155	2.49867e-23	6.13805e-22	yes	down	359.749	-0.570528	0.536845	0.993531	no	down	359.749	7.30102	8.18449e-26
comp107318_c0	315	136	63	107	183	193	54	45	282.946	257.916	101.652	77.5598	180.347	93.9614	46.9159	46.9323	136.029	1.60588	0.000147513	0.000361894	yes	up	136.029	0.991084	0.0166168	0.0803558	no	up	136.029	2.52836	4.92274e-09	2.27365e-08	yes	up	136.029	-0.614794	0.146521	0.208426	no	down	136.029	0.922482	0.0366464	0.647332	no	up	136.029	1.53728	0.000378967
comp107327_c0	0	0	77	815	1	0	21	14	0	0	124.241	590.759	0.985502	0	18.2451	14.6012	93.604	-10.544	1.55279e-10	9.49385e-10	yes	down	93.604	-0.531854	0.800616	0.941615	no	down	93.604	-6.09842	0.000248892	0.000569095	yes	down	93.604	10.0122	6.96225e-11	4.71422e-10	yes	up	93.604	4.44561	9.33096e-08	0.0171931	yes	up	93.604	-5.56656	0.000340009
comp107363_c0	110	42	0	0	102	224	0	0	98.8066	79.6505	0	0	100.521	109.054	0	0	48.504	8.8173	5.36769e-09	2.60329e-08	yes	up	48.504	-0.225152	0.62241	0.825509	no	down	48.504	9.00141	2.56606e-09	1.23738e-08	yes	up	48.504	-9.04245	2.02568e-09	1.10068e-08	yes	down	48.504	0	1	1	no	up	48.504	9.22656	9.4872e-10
comp107367_c0	542	284	0	0	725	1513	0	1	486.847	538.589	0	0	714.489	736.599	0	1.04294	309.696	11.3301	1.53355e-14	1.68801e-13	yes	up	309.696	-0.50262	0.100197	0.275986	no	down	309.696	10.073	2.85871e-12	2.11869e-11	yes	up	309.696	-11.8328	9.838e-16	1.31088e-14	yes	down	309.696	-1.25712	0.537585	0.993531	no	down	309.696	10.5756	2.1987e-13
comp107369_c0	181	102	0	0	183	344	0	0	162.582	193.437	0	0	180.347	167.475	0	0	87.9801	9.8007	5.06985e-11	3.33301e-10	yes	up	87.9801	0.0299049	0.938259	1	no	up	87.9801	9.9848	2.19743e-11	1.4301e-10	yes	up	87.9801	-9.77079	5.59094e-11	3.83185e-10	yes	down	87.9801	0	1	1	no	up	87.9801	9.9549	2.42586e-11
comp107372_c0	54	24	81	161	61	107	100	94	48.5051	45.5146	130.695	116.702	60.1156	52.0926	86.8813	98.0364	79.8179	-1.38335	0.000100843	0.000254346	yes	down	79.8179	-0.240051	0.506045	0.734999	no	down	79.8179	-0.967545	0.00677752	0.0119379	no	down	79.8179	1.1433	0.000591385	0.00140274	yes	up	79.8179	0.415802	0.206077	0.890287	no	up	79.8179	-0.727494	0.0296366
comp107385_c0	411	214	0	0	251	414	0	0	369.177	405.838	0	0	247.361	201.555	0	0	152.991	10.9263	1.87333e-13	1.76038e-12	yes	up	152.991	0.789031	0.027075	0.113496	no	up	152.991	11.1104	7.34738e-14	6.80557e-13	yes	up	152.991	-10.1373	8.68704e-12	6.77193e-11	yes	down	152.991	0	1	1	no	up	152.991	10.3214	3.63445e-12
comp107412_c0	442	223	0	0	192	402	0	0	397.023	422.906	0	0	189.216	195.712	0	0	150.607	11.008	1.01188e-13	9.90984e-13	yes	up	150.607	1.08929	0.00114035	0.0108108	yes	up	150.607	11.1921	3.91579e-14	3.75064e-13	yes	up	150.607	-9.91871	2.04836e-11	1.50376e-10	yes	down	150.607	0	1	1	no	up	150.607	10.1028	8.67443e-12
comp107413_c0	44	27	95	258	81	126	160	145	39.5227	51.2039	153.285	187.013	79.8256	61.3427	139.01	151.226	107.804	-1.94044	1.72439e-07	6.67793e-07	yes	down	107.804	-0.65275	0.0827467	0.242921	no	down	107.804	-1.70344	4.41685e-06	1.32633e-05	yes	down	107.804	1.28769	0.000172648	0.000447723	yes	up	107.804	0.237003	0.482084	0.990385	no	up	107.804	-1.05069	0.00216576
comp107417_c0	207	90	64	199	134	279	155	99	185.936	170.68	103.265	144.247	132.057	135.83	134.666	103.251	138.742	0.514805	0.125798	0.170924	no	up	138.742	0.415211	0.209023	0.43888	no	up	138.742	0.584537	0.0806055	0.114193	no	up	138.742	-0.0995938	0.764729	0.818369	no	down	138.742	0.0697319	0.835977	1	no	up	138.742	0.169326	0.609008
comp107430_c0	0	0	55	73	0	0	373	344	0	0	88.7437	52.9146	0	0	324.067	358.771	103.062	-8.18329	6.43457e-08	2.66381e-07	yes	down	103.062	0	1	1	no	up	103.062	-10.4736	3.89784e-12	2.83184e-11	yes	down	103.062	9.09733	1.85402e-09	1.01424e-08	yes	up	103.062	-2.29033	6.85472e-07	0.0326037	yes	down	103.062	-11.3877	4.47041e-14
comp107442_c0	106	33	48	194	46	101	64	62	95.2137	62.5825	77.449	140.622	45.3331	49.1715	55.6041	64.6623	73.8298	-0.466159	0.305656	0.372661	no	down	73.8298	0.754508	0.101381	0.277972	no	up	73.8298	0.411325	0.372543	0.440923	no	up	73.8298	1.22067	0.00704103	0.0136982	yes	up	73.8298	0.877484	0.0530875	0.695822	no	up	73.8298	-0.343183	0.454844
comp107445_c0	114	79	54	167	81	131	93	69	102.4	149.819	87.1302	121.051	79.8256	63.7769	80.7996	71.9629	94.5956	0.248381	0.523602	0.589649	no	up	94.5956	0.805496	0.0381093	0.143674	no	up	94.5956	0.707198	0.0709085	0.101734	no	up	94.5956	0.557115	0.15137	0.214268	no	up	94.5956	0.458817	0.241151	0.907153	no	up	94.5956	-0.0982983	0.801232
comp107466_c0	42	15	0	0	23	29	0	0	37.7262	28.4466	0	0	22.6665	14.1186	0	0	12.8697	7.38773	6.2187e-06	1.91037e-05	yes	up	12.8697	0.872181	0.272951	0.510811	no	up	12.8697	7.57183	3.6316e-06	1.10663e-05	yes	up	12.8697	-6.51555	6.70837e-05	0.000185618	yes	down	12.8697	0	1	1	no	up	12.8697	6.69965	4.1487e-05
comp107467_c0	45	19	58	80	55	112	87	71	40.4209	36.0324	93.5843	57.9886	54.2026	54.5269	75.5868	74.0488	60.7989	-0.951169	0.0271806	0.0432756	no	down	60.7989	-0.4977	0.245105	0.482699	no	down	60.7989	-0.958381	0.0249971	0.0394872	no	down	60.7989	0.453469	0.26166	0.342498	no	up	60.7989	-0.00721181	0.985734	1	no	down	60.7989	-0.46068	0.250338
comp107483_c0	447	232	0	0	274	429	1	0	401.514	439.974	0	0	270.027	208.857	0.868813	0	165.155	11.0452	1.06471e-13	1.03844e-12	yes	up	165.155	0.815096	0.0238712	0.104056	no	up	165.155	9.79126	1.69929e-11	1.12494e-10	yes	up	165.155	-10.2301	5.79905e-12	4.63826e-11	yes	down	165.155	-1.25397	0.540366	0.993531	no	down	165.155	8.97616	6.83348e-10
comp107495_c0	220	85	0	0	108	232	0	0	197.613	161.197	0	0	106.434	112.948	0	0	72.2742	9.82178	5.3584e-11	3.50759e-10	yes	up	72.2742	0.713569	0.0806074	0.238608	no	up	72.2742	10.0059	2.33148e-11	1.51067e-10	yes	up	72.2742	-9.10821	1.16179e-09	6.5597e-09	yes	down	72.2742	0	1	1	no	up	72.2742	9.29231	5.35152e-10
comp107516_c0	0	1	623	2354	1	0	466	326	0	1.89644	1005.22	1706.32	0.985502	0	404.867	339.999	432.411	-11.0548	1.08164e-15	1.35942e-14	yes	down	432.411	0.910009	0.633426	0.832641	no	up	432.411	-9.18964	2.71113e-11	1.73639e-10	yes	down	432.411	11.9648	5.8293e-18	9.61845e-17	yes	up	432.411	1.86514	1.2066e-05	0.0801035	no	up	432.411	-10.0996	3.18641e-13
comp107517_c0	338	192	1	0	371	658	0	1	303.606	364.117	1.61352	0	365.621	320.345	0	1.04294	169.543	9.31036	5.35066e-12	4.06355e-11	yes	up	169.543	-0.0409678	0.906806	0.993585	no	down	169.543	9.45195	7.46922e-11	4.51503e-10	yes	up	169.543	-9.35132	4.19992e-12	3.43446e-11	yes	down	169.543	0.141593	0.942139	1	no	up	169.543	9.49292	6.05392e-11
comp107521_c0	219	103	1	9	84	181	11	6	196.715	195.333	1.61352	6.52372	82.7821	88.1193	9.55695	6.25764	73.3627	5.35044	9.88565e-19	1.63811e-17	yes	up	73.3627	1.19626	0.00208972	0.0172028	yes	up	73.3627	4.61422	3.61012e-19	5.67196e-18	yes	up	73.3627	-4.15418	7.55997e-12	5.93557e-11	yes	down	73.3627	-0.736212	0.289407	0.935895	no	down	73.3627	3.41796	3.85203e-11
comp107529_c0	460	302	0	0	363	1024	0	1	413.191	572.725	0	0	357.737	498.531	0	1.04294	230.403	11.272	5.20873e-14	5.32325e-13	yes	up	230.403	0.19863	0.623058	0.826056	no	up	230.403	10.0137	8.37104e-12	5.79865e-11	yes	up	230.403	-11.0734	1.40497e-13	1.4362e-12	yes	down	230.403	-1.25826	0.540521	0.993531	no	down	230.403	9.81511	2.10804e-11
comp107546_c0	118	71	0	0	104	268	0	0	105.993	134.647	0	0	102.492	130.475	0	0	59.2009	9.23339	9.79454e-10	5.30712e-09	yes	up	59.2009	0.0359029	0.937075	1	no	up	59.2009	9.41749	4.52923e-10	2.43652e-09	yes	up	59.2009	-9.19748	1.08587e-09	6.15135e-09	yes	down	59.2009	0	1	1	no	up	59.2009	9.38159	5.02651e-10
comp107559_c0	152	97	0	0	121	238	0	0	136.533	183.955	0	0	119.246	115.87	0	0	69.4503	9.64631	1.36953e-10	8.43251e-10	yes	up	69.4503	0.439906	0.304142	0.544789	no	up	69.4503	9.83041	6.07998e-11	3.71681e-10	yes	up	69.4503	-9.2064	8.79042e-10	5.05204e-09	yes	down	69.4503	0	1	1	no	up	69.4503	9.3905	4.03837e-10
comp107562_c0	0	0	40	9	0	0	151	141	0	0	64.5409	6.52372	0	0	131.191	147.055	43.6637	-7.18088	5.21434e-05	0.000137858	yes	down	43.6637	0	1	1	no	up	43.6637	-9.17852	2.0583e-07	7.48329e-07	yes	down	43.6637	8.09492	5.09695e-06	1.66682e-05	yes	up	43.6637	-1.99764	0.0541388	0.698428	no	down	43.6637	-10.0926	1.12185e-08
comp107570_c0	97	62	170	401	70	140	555	472	87.1295	117.579	274.299	290.668	68.9851	68.1586	482.191	492.268	235.16	-1.48961	3.41226e-07	1.26458e-06	yes	down	235.16	0.555404	0.0670347	0.211585	no	up	235.16	-2.27417	3.10413e-15	3.42472e-14	yes	down	235.16	2.04501	1.01941e-12	9.16892e-12	yes	up	235.16	-0.784557	0.0038043	0.385306	no	down	235.16	-2.82957	1.58139e-23
comp107571_c0	2	0	752	2213	1	1	394	409	1.79648	0	1213.37	1604.11	0.985502	0.486847	342.312	426.563	448.703	-10.1937	7.17246e-21	1.37153e-19	yes	down	448.703	0.876028	0.556836	0.775619	no	up	448.703	-8.31845	2.1441e-14	2.12663e-13	yes	down	448.703	11.0697	1.00086e-24	2.69751e-23	yes	up	448.703	1.87524	1.07794e-07	0.0179159	yes	up	448.703	-9.19448	1.58538e-17
comp107611_c0	634	318	1	0	497	990	0	0	569.485	603.068	1.61352	0	489.794	481.978	0	0	268.242	10.1274	4.18401e-14	4.34354e-13	yes	up	268.242	0.270327	0.379707	0.622692	no	up	268.242	11.7085	2.02174e-15	2.28001e-14	yes	up	268.242	-9.85708	1.9049e-13	1.90991e-12	yes	down	268.242	1.58104	0.42192	0.980565	no	up	268.242	11.4381	8.60896e-15
comp107654_c0	27	5	104	134	21	61	258	252	24.2525	9.4822	167.806	97.1309	20.6955	29.6977	224.154	262.821	104.505	-2.86756	1.56538e-07	6.10196e-07	yes	down	104.505	-0.503965	0.372268	0.615485	no	down	104.505	-3.7571	4.18942e-12	3.03027e-11	yes	down	104.505	2.3636	2.48074e-06	8.52024e-06	yes	up	104.505	-0.889536	0.0617214	0.718642	no	down	104.505	-3.25313	5.81492e-11
comp107691_c0	163	78	0	0	318	562	0	1	146.413	147.922	0	0	313.39	273.608	0	1.04294	110.297	9.53063	1.46394e-10	8.97634e-10	yes	up	110.297	-0.994886	0.00628411	0.0395302	no	down	110.297	8.273	1.30224e-08	5.66617e-08	yes	up	110.297	-10.5255	1.3458e-12	1.18472e-11	yes	down	110.297	-1.25763	0.538897	0.993531	no	down	110.297	9.26788	1.76812e-10
comp107716_c0	0	0	90	642	0	0	43	28	0	0	145.217	465.359	0	0	37.359	29.2023	84.6421	-10.3173	1.02213e-10	6.41746e-10	yes	down	84.6421	0	1	1	no	up	84.6421	-7.11687	9.15759e-06	2.62306e-05	yes	down	84.6421	11.2313	1.97513e-12	1.69599e-11	yes	up	84.6421	3.20042	5.55595e-06	0.0631601	no	up	84.6421	-8.03091	5.56071e-07
comp107729_c0	1	0	242	258	1	6	542	412	0.898242	0	390.472	187.013	0.985502	2.92108	470.897	429.691	185.36	-8.83727	3.26869e-10	1.90239e-09	yes	down	185.36	-1.80694	0.23257	0.468728	no	down	185.36	-9.48521	1.48114e-11	9.88792e-11	yes	down	185.36	7.03033	4.57585e-21	9.56339e-20	yes	up	185.36	-0.647944	0.186719	0.874277	no	down	185.36	-7.67827	6.68264e-25
comp107732_c0	302	86	0	2	434	864	0	0	271.269	163.094	0	1.44972	427.708	420.636	0	0	160.52	7.79759	3.13611e-12	2.46588e-11	yes	up	160.52	-0.956531	0.024724	0.106481	no	down	160.52	10.2857	7.89486e-12	5.49284e-11	yes	up	160.52	-8.75412	4.44466e-15	5.4655e-14	yes	down	160.52	2.48809	0.172466	0.86433	no	up	160.52	11.2422	7.18136e-14
comp107774_c0	108	35	6	5	74	162	6	6	97.0101	66.3754	9.68113	3.62429	72.9271	78.8692	5.21288	6.25764	42.4947	3.80612	4.03521e-09	1.99722e-08	yes	up	42.4947	0.118077	0.810238	0.943091	no	up	42.4947	3.85328	1.42372e-09	7.09851e-09	yes	up	42.4947	-3.68805	8.88034e-09	4.40041e-08	yes	down	42.4947	0.0471573	0.950401	1	no	up	42.4947	3.7352	3.19779e-09
comp107778_c0	81	31	58	118	127	268	153	124	72.7576	58.7896	93.5843	85.5332	125.159	130.475	132.928	129.325	103.569	-0.418979	0.206282	0.264924	no	down	103.569	-0.940062	0.00334747	0.0247669	no	down	103.569	-0.975861	0.0025194	0.00481484	no	down	103.569	-0.521083	0.0909102	0.137662	no	down	103.569	-0.556882	0.0732932	0.741928	no	down	103.569	-0.0357991	0.904722
comp107784_c0	73	56	0	0	42	86	0	0	65.5717	106.201	0	0	41.3911	41.8688	0	0	31.879	8.7412	1.56419e-08	7.08972e-08	yes	up	31.879	1.03165	0.0710747	0.219819	no	up	31.879	8.9253	7.766e-09	3.48776e-08	yes	up	31.879	-7.70955	6.17483e-07	2.31531e-06	yes	down	31.879	0	1	1	no	up	31.879	7.89365	3.31276e-07
comp107815_c0	875	343	1	1	641	1014	0	0	785.962	650.479	1.61352	0.724858	631.707	493.663	0	0	320.519	9.47812	1.38966e-18	2.27713e-17	yes	up	320.519	0.355066	0.307782	0.548495	no	up	320.519	12.0037	5.93404e-16	7.08486e-15	yes	up	320.519	-9.12305	2.43208e-17	3.82815e-16	yes	down	320.519	2.52556	0.160582	0.856681	no	up	320.519	11.6486	4.07791e-15
comp107822_c0	258	179	0	13	102	199	0	1	231.746	339.463	0	9.42315	100.521	96.8825	0	1.04294	97.3849	5.62246	4.55674e-16	5.92571e-15	yes	up	97.3849	1.52994	0.00482531	0.0326727	yes	up	97.3849	9.22391	9.42224e-10	4.82972e-09	yes	up	97.3849	-4.09252	3.71834e-09	1.94637e-08	yes	down	97.3849	3.60146	0.0216506	0.578737	no	up	97.3849	7.69398	3.37825e-07
comp107861_c0	0	2	498	1644	0	1	377	498	0	3.79288	803.534	1191.67	0	0.486847	327.543	519.384	355.801	-9.61369	2.46958e-18	3.9646e-17	yes	down	355.801	1.9283	0.262791	0.50032	no	up	355.801	-8.37553	2.84628e-14	2.78047e-13	yes	down	355.801	11.542	1.63484e-16	2.37466e-15	yes	up	355.801	1.23816	0.00646655	0.440078	no	up	355.801	-10.3038	1.84625e-13
comp107884_c0	346	196	0	0	284	529	1	0	310.792	371.702	0	0	279.882	257.542	0.868813	0	152.598	10.7411	4.39015e-13	3.91204e-12	yes	up	152.598	0.342505	0.3242	0.565855	no	up	152.598	9.48704	6.36432e-11	3.87842e-10	yes	up	152.598	-10.3986	2.31233e-12	1.96774e-11	yes	down	152.598	-1.25409	0.539841	0.993531	no	down	152.598	9.14453	2.95579e-10
comp107900_c0	129	49	50	89	154	296	165	140	115.873	92.9256	80.6761	64.5123	151.767	144.107	143.354	146.012	117.403	0.556662	0.094046	0.131948	no	up	117.403	-0.487108	0.122324	0.313636	no	down	117.403	-0.456282	0.151365	0.200445	no	down	117.403	-1.04377	0.00110058	0.00248747	yes	down	117.403	-1.01294	0.00168767	0.317081	no	down	117.403	0.0308259	0.919448
comp107920_c0	1	0	132	203	0	0	237	259	0.898242	0	212.985	147.146	0	0	205.909	270.122	104.632	-8.15393	4.01949e-09	1.98967e-08	yes	down	104.632	2.30377	0.249096	0.486439	no	up	104.632	-8.56279	6.30966e-10	3.32768e-09	yes	down	104.632	10.4577	3.7211e-12	3.0751e-11	yes	up	104.632	-0.408867	0.346535	0.961416	no	down	104.632	-10.8666	5.08292e-13
comp107921_c0	95	58	50	68	65	80	66	74	85.333	109.994	80.6761	49.2903	64.0576	38.9478	57.3417	77.1776	70.3522	0.601083	0.203856	0.262202	no	up	70.3522	0.930638	0.0472582	0.167404	no	up	70.3522	0.531816	0.256889	0.319869	no	up	70.3522	0.329555	0.486106	0.573234	no	up	70.3522	-0.0692677	0.883605	1	no	down	70.3522	-0.398822	0.395282
comp107933_c0	625	497	2	7	642	1252	6	1	561.401	942.531	3.22704	5.074	632.692	609.532	5.21288	1.04294	345.089	7.40753	1.03326e-30	3.61803e-29	yes	up	345.089	0.272974	0.50775	0.736041	no	up	345.089	7.83921	2.89123e-30	8.97605e-29	yes	up	345.089	-7.13456	1.17406e-28	3.96165e-27	yes	down	345.089	0.431684	0.609199	1	no	up	345.089	7.56624	2.39058e-28
comp107941_c0	39	26	26	66	39	76	56	50	35.0314	49.3074	41.9516	47.8406	38.4346	37.0004	48.6535	52.147	43.7958	-0.132208	0.760338	0.802493	no	down	43.7958	0.131962	0.756995	0.915612	no	up	43.7958	-0.287402	0.500289	0.566877	no	down	43.7958	0.264171	0.526522	0.611259	no	up	43.7958	-0.155193	0.709792	1	no	down	43.7958	-0.419364	0.306159
comp108001_c0	78	55	25	8	66	141	46	31	70.0629	104.304	40.338	5.79886	65.0431	68.6454	39.9654	32.3311	53.3111	1.98702	0.00924119	0.0161899	yes	up	53.3111	0.376457	0.608441	0.815049	no	up	53.3111	1.26255	0.0904303	0.126584	no	up	53.3111	-1.61057	0.0340605	0.0572126	no	down	53.3111	-0.72447	0.347043	0.961866	no	down	53.3111	0.886095	0.232515
comp108014_c0	16	7	38	218	22	42	66	57	14.3719	13.2751	61.3138	158.019	21.681	20.4476	57.3417	59.4476	50.7372	-2.99707	1.1463e-06	3.92852e-06	yes	down	50.7372	-0.59574	0.348786	0.591688	no	down	50.7372	-2.06955	0.000861727	0.00179799	yes	down	50.7372	2.40133	1.96234e-05	5.86917e-05	yes	up	50.7372	0.927515	0.0892268	0.771323	no	up	50.7372	-1.47381	0.00946074
comp1080746_c0	10	4	0	0	15	25	0	0	8.98242	7.58576	0	0	14.7825	12.1712	0	0	5.44023	5.39055	0.00315559	0.00606269	yes	up	NA	NA	NA	NA	NA	NA	5.44023	5.57466	0.00226577	0.00436962	yes	up	5.44023	-6.07759	0.00070919	0.00165733	yes	down	NA	NA	NA	NA	NA	NA	5.44023	6.26169	0.00048561
comp108075_c0	252	313	0	0	470	1039	1	0	226.357	593.586	0	0	463.186	505.834	0.868813	0	223.729	11.0039	1.15971e-12	9.7064e-12	yes	up	223.729	-0.24641	0.660844	0.852049	no	down	223.729	9.75215	1.33768e-10	7.79172e-10	yes	up	223.729	-11.2503	3.53438e-13	3.41286e-12	yes	down	223.729	-1.25171	0.549925	0.993531	no	down	223.729	9.99856	4.46013e-11
comp10808_c0	3	0	19	118	0	1	34	40	2.69473	0	30.6569	85.5332	0	0.486847	29.5397	41.7176	23.8286	-5.10171	8.85915e-06	2.65042e-05	yes	down	23.8286	2.36445	0.17662	0.395273	no	up	23.8286	-4.37563	0.000144604	0.000343989	yes	down	23.8286	7.46616	9.31106e-07	3.3953e-06	yes	up	23.8286	0.726081	0.340464	0.959509	no	up	23.8286	-6.74008	9.80361e-06
comp108122_c0	438	205	0	0	297	412	1	1	393.43	388.77	0	0	292.694	200.581	0.868813	1.04294	159.673	10.9412	2.29599e-13	2.13315e-12	yes	up	159.673	0.669115	0.0836266	0.244736	no	up	159.673	8.68789	1.54017e-15	1.76346e-14	yes	up	159.673	-10.2721	5.86247e-12	4.68285e-11	yes	down	159.673	-2.25334	0.212367	0.891122	no	down	159.673	8.01877	1.81971e-13
comp108134_c0	479	200	0	0	273	587	0	0	430.258	379.288	0	0	269.042	285.779	0	0	170.546	10.9927	1.1174e-13	1.08684e-12	yes	up	170.546	0.546412	0.10335	0.281397	no	up	170.546	11.1768	4.3326e-14	4.12306e-13	yes	up	170.546	-10.4463	1.68428e-12	1.46241e-11	yes	down	170.546	0	1	1	no	up	170.546	10.6304	6.82987e-13
comp108143_c0	513	242	0	13	362	710	2	2	460.798	458.939	0	9.42315	356.752	345.661	1.73763	2.08588	204.425	6.259	7.64094e-27	2.14323e-25	yes	up	204.425	0.38915	0.332363	0.574633	no	up	204.425	7.92067	7.25551e-22	1.37024e-20	yes	up	204.425	-5.86985	7.19926e-24	1.83609e-22	yes	down	204.425	1.66167	0.0727722	0.741181	no	up	204.425	7.53152	5.99718e-20
comp108154_c0	0	0	97	508	0	1	453	390	0	0	156.512	368.228	0	0.486847	393.572	406.747	165.693	-10.101	5.01933e-11	3.30183e-10	yes	down	165.693	-0.477832	0.813798	0.943473	no	down	165.693	-10.7028	3.28539e-12	2.4119e-11	yes	down	165.693	9.62313	1.59504e-11	1.19186e-10	yes	up	165.693	-0.601834	0.259275	0.9186	no	down	165.693	-10.225	7.82766e-13
comp108164_c0	0	0	60	254	0	0	153	89	0	0	96.8113	184.114	0	0	132.928	92.8217	63.3344	-9.20176	2.58552e-09	1.31333e-08	yes	down	63.3344	0	1	1	no	up	63.3344	-8.8783	9.12271e-09	4.05149e-08	yes	down	63.3344	10.1158	5.84924e-11	3.9999e-10	yes	up	63.3344	0.323456	0.564029	0.995125	no	up	63.3344	-9.79235	2.3302e-10
comp108178_c0	76	72	12	7	51	103	22	13	68.2664	136.544	19.3623	5.074	50.2606	50.1452	19.1139	13.5582	45.2905	3.17897	4.92967e-06	1.53693e-05	yes	up	45.2905	1.01601	0.106748	0.286895	no	up	45.2905	2.63014	7.64301e-05	0.000190203	yes	up	45.2905	-2.16297	0.00190345	0.00411735	yes	down	45.2905	-0.548836	0.451219	0.982116	no	down	45.2905	1.61413	0.015315
comp108187_c0	266	187	265	161	286	612	361	305	238.932	354.634	427.583	116.702	281.853	297.95	313.642	318.097	293.674	0.130568	0.821119	0.854649	no	up	293.674	0.0306695	0.957526	1	no	up	293.674	-0.0928578	0.871995	0.896874	no	down	293.674	-0.0998984	0.862193	0.896484	no	down	293.674	-0.223426	0.698072	1	no	down	293.674	-0.123527	0.82971
comp108193_c0	573	377	145	77	448	1098	141	181	514.693	714.958	233.961	55.814	441.505	534.558	122.503	188.772	350.845	2.09885	0.000729367	0.00158306	yes	up	350.845	0.331768	0.59001	0.800891	no	up	350.845	1.98186	0.00138176	0.00277775	yes	up	350.845	-1.76709	0.00441031	0.00890168	yes	down	350.845	-0.116993	0.851398	1	no	down	350.845	1.65009	0.0076812
comp108194_c0	5	3	36	64	26	51	62	52	4.49121	5.68932	58.0868	46.3909	25.623	24.8292	53.8664	54.2329	34.1512	-3.3938	3.29617e-07	1.22432e-06	yes	down	34.1512	-2.35588	0.000435362	0.00501327	yes	down	34.1512	-3.45735	1.72195e-07	6.33972e-07	yes	down	34.1512	1.03792	0.0220962	0.0387666	yes	up	34.1512	-0.0635492	0.885456	1	no	down	34.1512	-1.10146	0.0140898
comp108210_c0	936	620	0	1	215	719	0	0	840.755	1175.79	0	0.724858	211.883	350.043	0	0	322.4	10.9233	2.50664e-15	3.02147e-14	yes	up	322.4	1.83879	2.86568e-05	0.000547993	yes	up	322.4	12.4902	1.1641e-16	1.48489e-15	yes	up	322.4	-9.08456	4.73582e-11	3.28574e-10	yes	down	322.4	1.56681	0.432546	0.980565	no	up	322.4	10.6514	1.60864e-12
comp108228_c0	187	42	27	65	76	169	58	63	167.971	79.6505	43.5651	47.1158	74.8981	82.2771	50.3912	65.7052	76.4468	1.46435	0.00216743	0.00430452	yes	up	76.4468	0.673413	0.143395	0.346905	no	up	76.4468	1.11523	0.0172464	0.028142	yes	up	76.4468	-0.790933	0.0963661	0.144851	no	down	76.4468	-0.349112	0.470279	0.986997	no	down	76.4468	0.44182	0.343474
comp108236_c0	21	12	126	243	9	27	184	184	18.8631	22.7573	203.304	176.14	8.86951	13.1449	159.862	191.901	99.3552	-3.21191	5.14454e-14	5.26394e-13	yes	down	99.3552	0.840003	0.0855069	0.248235	no	up	99.3552	-3.10563	3.03805e-13	2.57863e-12	yes	down	99.3552	4.05191	9.64696e-22	2.10689e-20	yes	up	99.3552	0.106278	0.760537	1	no	up	99.3552	-3.94563	9.01152e-21
comp108238_c0	92	44	16	21	66	132	55	58	82.6383	83.4434	25.8163	15.222	65.0431	64.2638	47.7847	60.4905	55.5878	2.08655	4.65333e-06	1.45748e-05	yes	up	55.5878	0.361017	0.368723	0.611726	no	up	55.5878	0.620022	0.130411	0.17556	no	up	55.5878	-1.72553	0.000124185	0.000329793	yes	down	55.5878	-1.46652	0.00133364	0.300262	no	down	55.5878	0.259005	0.520726
comp108272_c0	334	189	0	0	167	299	0	0	300.013	358.427	0	0	164.579	145.567	0	0	121.073	10.6896	6.64326e-13	5.77286e-12	yes	up	121.073	1.08529	0.00325386	0.0242037	yes	up	121.073	10.8737	2.66436e-13	2.28232e-12	yes	up	121.073	-9.60431	1.07369e-10	7.06928e-10	yes	down	121.073	0	1	1	no	up	121.073	9.78842	4.70601e-11
comp108335_c0	324	94	0	1	550	1157	0	1	291.03	178.265	0	0.724858	542.026	563.282	0	1.04294	197.046	8.82924	1.20904e-10	7.50167e-10	yes	up	197.046	-1.22725	0.00275867	0.0212915	yes	down	197.046	8.95454	1.04703e-09	5.31656e-09	yes	up	197.046	-10.0565	2.09943e-13	2.08911e-12	yes	down	197.046	0.125301	0.949157	1	no	up	197.046	10.1818	3.75809e-12
comp108371_c0	563	175	0	3	829	1623	0	3	505.71	331.877	0	2.17457	816.981	790.152	0	3.12882	306.253	8.16288	2.6021e-18	4.16482e-17	yes	up	306.253	-0.935405	0.0177296	0.0840797	no	down	306.253	8.19276	4.37156e-19	6.82063e-18	yes	up	306.253	-9.09828	2.0047e-22	4.60175e-21	yes	down	306.253	0.0298841	0.980905	1	no	up	306.253	9.12817	2.25494e-23
comp108389_c0	0	0	415	704	0	3	801	610	0	0	669.612	510.3	0	1.46054	695.919	636.194	314.186	-11.2603	3.11424e-14	3.29789e-13	yes	down	314.186	-2.00084	0.240746	0.478118	no	down	314.186	-11.4381	1.21618e-14	1.2471e-13	yes	down	314.186	9.25947	2.82397e-24	7.40559e-23	yes	up	314.186	-0.177744	0.606569	1	no	down	314.186	-9.43722	3.60587e-25
comp108415_c0	476	235	0	1	607	1009	0	0	427.563	445.663	0	0.724858	598.199	491.229	0	0	245.422	9.71386	5.96435e-13	5.21899e-12	yes	up	245.422	-0.318524	0.334706	0.57737	no	down	245.422	11.2834	2.41475e-14	2.3807e-13	yes	up	245.422	-10.0324	9.96827e-14	1.03685e-12	yes	down	245.422	1.56949	0.426621	0.980565	no	up	245.422	11.6019	4.3275e-15
comp108433_c0	344	297	0	1	198	374	0	0	308.995	563.243	0	0.724858	195.129	182.081	0	0	156.272	9.71124	2.51281e-12	2.00382e-11	yes	up	156.272	1.20523	0.00881352	0.0508683	no	up	156.272	11.2776	9.05623e-14	8.27713e-13	yes	up	156.272	-8.50602	8.65738e-10	4.98228e-09	yes	down	156.272	1.56634	0.433599	0.980565	no	up	156.272	10.0724	2.80723e-11
comp108442_c0	115	40	17	64	52	120	53	44	103.298	75.8576	27.4299	46.3909	51.2461	58.4216	46.0471	45.8894	56.8225	1.25146	0.00476236	0.00885036	yes	up	56.8225	0.716932	0.090696	0.258505	no	up	56.8225	0.976302	0.0241609	0.0382611	no	up	56.8225	-0.534529	0.225531	0.30168	no	down	56.8225	-0.275158	0.540843	0.993531	no	down	56.8225	0.25937	0.547007
comp108465_c0	1	0	318	693	0	0	868	646	0.898242	0	513.1	502.326	0	0	754.13	673.739	305.524	-9.65349	9.0927e-13	7.73921e-12	yes	down	305.524	2.30654	0.243131	0.480655	no	up	305.524	-10.1458	5.91673e-14	5.55266e-13	yes	down	305.524	11.96	5.01872e-16	6.9115e-15	yes	up	305.524	-0.492292	0.108892	0.797434	no	down	305.524	-12.4523	2.9934e-17
comp108481_c0	36	14	41	99	38	71	116	96	32.3367	26.5502	66.1544	71.7609	37.4491	34.5661	100.782	100.122	58.7152	-1.20884	0.00272778	0.00530855	yes	down	58.7152	-0.259803	0.524222	0.749282	no	down	58.7152	-1.74587	9.65255e-06	2.75688e-05	yes	down	58.7152	0.949038	0.0105804	0.0198796	no	up	58.7152	-0.537026	0.131967	0.827668	no	down	58.7152	-1.48606	3.97606e-05
comp1085164_c0	0	0	19	8	0	0	14	10	0	0	30.6569	5.79886	0	0	12.1634	10.4294	7.38107	-6.21515	0.00115421	0.0024164	yes	down	NA	NA	NA	NA	NA	NA	7.38107	-5.55726	0.00375756	0.00695009	yes	down	7.38107	7.12918	0.000193091	0.000496967	yes	up	NA	NA	NA	NA	NA	NA	7.38107	-6.4713	0.000739703
comp108548_c0	318	152	0	0	440	813	1	0	285.641	288.259	0	0	433.621	395.807	0.868813	0	175.524	10.4941	1.27184e-12	1.0591e-11	yes	up	175.524	-0.530739	0.104267	0.282998	no	down	175.524	9.23985	1.71927e-10	9.84922e-10	yes	up	175.524	-11.0249	8.54186e-14	8.97883e-13	yes	down	175.524	-1.25427	0.539109	0.993531	no	down	175.524	9.77058	1.41494e-11
comp108566_c0	621	249	0	2	248	587	0	0	557.808	472.214	0	1.44972	244.404	285.779	0	0	195.207	9.02751	8.62734e-17	1.20678e-15	yes	up	195.207	0.958292	0.0053478	0.0353306	no	up	195.207	11.5243	7.53192e-15	7.91917e-14	yes	up	195.207	-8.06921	1.01718e-13	1.05674e-12	yes	down	195.207	2.49677	0.166404	0.860379	no	up	195.207	10.566	1.01422e-12
comp1085663_c0	11	6	0	0	11	15	0	0	9.88066	11.3786	0	0	10.8405	7.3027	0	0	4.92532	5.73298	0.00196247	0.00392981	yes	up	NA	NA	NA	NA	NA	NA	4.92532	5.91708	0.00139699	0.00280614	yes	up	4.92532	-5.49928	0.00277471	0.00582872	yes	down	NA	NA	NA	NA	NA	NA	4.92532	5.68338	0.00198942
comp108570_c0	100	54	0	0	37	60	0	0	89.8242	102.408	0	0	36.4636	29.2108	0	0	32.2383	8.9126	5.53335e-09	2.677e-08	yes	up	32.2383	1.5545	0.00322416	0.0240616	yes	up	32.2383	9.09671	2.66971e-09	1.2836e-08	yes	up	32.2383	-7.3581	1.54685e-06	5.46611e-06	yes	down	32.2383	0	1	1	no	up	32.2383	7.54221	8.42259e-07
comp108581_c0	52	31	17	54	86	174	74	44	46.7086	58.7896	27.4299	39.1423	84.7531	84.7114	64.2922	45.8894	56.4646	0.614633	0.168286	0.221582	no	up	56.4646	-0.700825	0.0929048	0.262653	no	down	56.4646	-0.0842681	0.843843	0.873216	no	down	56.4646	-1.31546	0.00199233	0.00429395	yes	down	56.4646	-0.698901	0.10896	0.797619	no	down	56.4646	0.616557	0.129122
comp108595_c0	484	254	0	0	302	520	0	0	434.749	481.696	0	0	297.621	253.16	0	0	183.403	11.1681	4.76547e-14	4.89601e-13	yes	up	183.403	0.735024	0.0311942	0.125398	no	up	183.403	11.3522	1.82415e-14	1.82839e-13	yes	up	183.403	-10.4331	1.88573e-12	1.62379e-11	yes	down	183.403	0	1	1	no	up	183.403	10.6172	7.66821e-13
comp108599_c0	6	5	10	30	43	55	63	45	5.38945	9.4822	16.1352	21.7457	42.3766	26.7766	54.7352	46.9323	27.9467	-1.47092	0.0347567	0.0540743	no	down	27.9467	-2.29325	0.000608951	0.00660391	yes	down	27.9467	-2.86853	1.71239e-05	4.71156e-05	yes	down	27.9467	-0.822329	0.14338	0.20457	no	down	27.9467	-1.39761	0.0125284	0.510049	no	down	27.9467	-0.575282	0.273078
comp108606_c0	715	390	1	0	455	844	2	1	642.243	739.612	1.61352	0	448.403	410.899	1.73763	1.04294	280.694	10.3632	1.14384e-14	1.27815e-13	yes	up	280.694	0.684599	0.0297793	0.12128	no	up	280.694	8.92505	1.18517e-23	2.51886e-22	yes	up	280.694	-9.67858	5.48709e-13	5.14155e-12	yes	down	280.694	-1.43812	0.362486	0.968263	no	down	280.694	8.24045	2.08748e-20
comp108613_c0	104	125	0	0	99	257	0	0	93.4172	237.055	0	0	97.5647	125.12	0	0	69.1446	9.68791	6.80644e-10	3.77959e-09	yes	up	69.1446	0.557238	0.37253	0.615767	no	up	69.1446	9.87202	3.22029e-10	1.77484e-09	yes	up	69.1446	-9.13067	5.95833e-09	3.02944e-08	yes	down	69.1446	0	1	1	no	up	69.1446	9.31478	2.93432e-09
comp1086364_c0	0	0	20	17	0	0	26	16	0	0	32.2704	12.3226	0	0	22.5891	16.687	10.4837	-6.5082	0.000161995	0.000394677	yes	down	10.4837	0	1	1	no	up	10.4837	-6.35612	0.000227463	0.000523291	yes	down	10.4837	7.42224	1.69545e-05	5.12292e-05	yes	up	10.4837	0.152081	0.875771	1	no	up	10.4837	-7.27016	2.48158e-05
comp108639_c0	813	322	0	0	124	439	0	1	730.271	610.654	0	0	122.202	213.726	0	1.04294	209.737	11.7197	7.71683e-15	8.80725e-14	yes	up	209.737	1.99197	7.17461e-06	0.000173998	yes	up	209.737	10.4609	1.37147e-12	1.06465e-11	yes	up	209.737	-9.72774	1.13493e-10	7.44293e-10	yes	down	209.737	-1.25877	0.541851	0.993531	no	down	209.737	8.46897	9.79084e-09
comp108656_c0	495	153	0	1	102	298	0	1	444.63	290.155	0	0.724858	100.521	145.08	0	1.04294	122.769	9.47255	7.67489e-12	5.68615e-11	yes	up	122.769	1.57991	0.000504047	0.00566793	yes	up	122.769	9.59617	8.5985e-11	5.14915e-10	yes	up	122.769	-7.89264	1.20112e-08	5.84206e-08	yes	down	122.769	0.123622	0.950072	1	no	up	122.769	8.01626	6.01055e-08
comp108705_c0	679	392	0	0	386	794	0	2	609.906	743.405	0	0	380.404	386.556	0	2.08588	265.295	11.7299	2.19972e-15	2.67112e-14	yes	up	265.295	0.817117	0.0132736	0.0685736	no	up	265.295	9.47049	8.13208e-19	1.24827e-17	yes	up	265.295	-10.9128	1.61397e-13	1.63459e-12	yes	down	265.295	-2.25945	0.208136	0.890919	no	down	265.295	8.65338	5.75263e-16
comp10874_c0	23	14	0	0	14	35	0	0	20.6596	26.5502	0	0	13.797	17.0396	0	0	9.7558	6.87993	3.47726e-05	9.47171e-05	yes	up	9.7558	0.596612	0.484798	0.717064	no	up	9.7558	7.06403	2.13294e-05	5.78521e-05	yes	up	9.7558	-6.28331	0.000151238	0.000396074	yes	down	9.7558	0	1	1	no	up	9.7558	6.46742	9.6174e-05
comp10879_c0	27	18	0	0	26	51	0	0	24.2525	34.1359	0	0	25.623	24.8292	0	0	13.6051	7.18168	8.28793e-06	2.49139e-05	yes	up	13.6051	0.196039	0.790454	0.93635	no	up	13.6051	7.36579	4.83369e-06	1.44328e-05	yes	up	13.6051	-6.98564	1.34858e-05	4.14728e-05	yes	down	13.6051	0	1	1	no	up	13.6051	7.16975	7.94102e-06
comp108800_c0	79	44	19	45	115	257	35	46	70.9611	83.4434	30.6569	32.6186	113.333	125.12	30.4085	47.9753	66.8145	1.27086	0.00274154	0.00533247	yes	up	66.8145	-0.638931	0.0991938	0.274124	no	down	66.8145	0.976929	0.0175807	0.0286292	no	up	66.8145	-1.90979	3.16276e-06	1.06908e-05	yes	down	66.8145	-0.293932	0.496784	0.993531	no	down	66.8145	1.61586	4.60261e-05
comp108805_c0	53	12	70	336	20	55	61	79	47.6068	22.7573	112.947	243.552	19.71	26.7766	52.9976	82.3923	76.0924	-2.31139	7.78887e-05	0.000200224	yes	down	76.0924	0.623032	0.304084	0.54475	no	up	76.0924	-0.90327	0.126942	0.171457	no	down	76.0924	2.93443	3.99666e-07	1.53606e-06	yes	up	76.0924	1.40812	0.0125002	0.509823	no	up	76.0924	-1.5263	0.0091651
comp108807_c0	24	12	1	6	23	32	7	4	21.5578	22.7573	1.61352	4.34915	22.6665	15.5791	6.08169	4.17176	12.3471	2.73338	0.00189924	0.00381375	yes	up	12.3471	0.224916	0.746243	0.909222	no	up	12.3471	2.09582	0.00853602	0.014753	yes	up	12.3471	-2.50846	0.00379045	0.00775128	yes	down	12.3471	-0.637551	0.502185	0.993531	no	down	12.3471	1.87091	0.0166933
comp108811_c0	210	30	0	0	46	180	0	0	188.631	56.8932	0	0	45.3331	87.6324	0	0	47.3112	9.27984	1.52918e-08	6.94358e-08	yes	up	47.3112	0.889503	0.258556	0.495849	no	up	47.3112	9.46394	7.90313e-09	3.5455e-08	yes	up	47.3112	-8.39034	3.11833e-07	1.21899e-06	yes	down	47.3112	0	1	1	no	up	47.3112	8.57444	1.70972e-07
comp108820_c0	124	103	0	1	60	87	1	2	111.382	195.333	0	0.724858	59.1301	42.3557	0.868813	2.08588	51.4851	8.20033	6.10361e-09	2.9356e-08	yes	up	51.4851	1.59442	0.00291348	0.0222811	yes	up	51.4851	6.73441	6.65114e-12	4.68089e-11	yes	up	51.4851	-6.60591	2.91156e-06	9.89095e-06	yes	down	51.4851	-1.46592	0.369686	0.971481	no	down	51.4851	5.13999	1.74533e-07
comp108821_c0	197	71	24	54	146	342	20	35	176.954	134.647	38.7245	39.1423	143.883	166.502	17.3763	36.5029	94.2165	2.00715	5.97454e-06	1.83987e-05	yes	up	94.2165	0.010907	0.978988	1	no	up	94.2165	2.55434	1.53175e-08	6.58497e-08	yes	up	94.2165	-1.99624	5.30507e-06	1.72919e-05	yes	down	94.2165	0.547196	0.248255	0.912077	no	up	94.2165	2.54343	1.24318e-08
comp108824_c0	431	233	0	1	675	1179	1	0	387.142	441.871	0	0.724858	665.214	573.992	0.868813	0	258.727	9.63721	8.60691e-13	7.35357e-12	yes	up	258.727	-0.581307	0.0736371	0.22492	no	down	258.727	9.76845	1.47209e-11	9.8321e-11	yes	up	258.727	-10.2185	3.26953e-14	3.62593e-13	yes	down	258.727	0.131238	0.94634	1	no	up	258.727	10.3498	8.29488e-13
comp108861_c0	30	10	23	12	56	66	131	106	26.9473	18.9644	37.111	8.69829	55.1881	32.1319	113.815	110.552	50.4259	0.0999268	0.889683	0.911902	no	up	50.4259	-0.896048	0.196961	0.423342	no	down	50.4259	-2.26801	0.000982509	0.0020286	yes	down	50.4259	-0.995974	0.148841	0.21124	no	down	50.4259	-2.36794	0.000532454	0.235298	no	down	50.4259	-1.37196	0.0365495
comp108870_c0	0	0	207	197	0	2	961	634	0	0	333.999	142.797	0	0.973694	834.93	661.224	246.74	-9.94775	9.74481e-11	6.13271e-10	yes	down	246.74	-1.4027	0.449541	0.686511	no	down	246.74	-11.6056	4.17914e-14	3.98858e-13	yes	down	246.74	8.54505	2.58252e-13	2.54259e-12	yes	up	246.74	-1.65784	0.0018426	0.322525	no	down	246.74	-10.2029	2.21519e-18
comp108871_c0	87	87	95	326	95	179	263	163	78.1471	164.99	153.285	236.304	93.6227	87.1456	228.498	169.999	151.499	-0.706984	0.130555	0.17661	no	down	151.499	0.408996	0.384189	0.626902	no	up	151.499	-0.733712	0.115645	0.157729	no	down	151.499	1.11598	0.0161191	0.0290962	yes	up	151.499	-0.0267284	0.953674	1	no	down	151.499	-1.14271	0.0134884
comp108892_c0	500	396	0	1	640	1208	0	0	449.121	750.99	0	0.724858	630.721	588.111	0	0	302.459	10.1715	1.23764e-13	1.19645e-12	yes	up	302.459	-0.0257646	0.950164	1	no	down	302.459	11.739	5.03763e-15	5.41663e-14	yes	up	302.459	-10.1973	1.0555e-13	1.09308e-12	yes	down	302.459	1.56752	0.430974	0.980565	no	up	302.459	11.7648	4.32348e-15
comp108894_c0	170	115	0	0	98	299	1	0	152.701	218.091	0	0	96.5792	145.567	0.868813	0	76.7259	9.85795	8.41034e-11	5.33613e-10	yes	up	76.7259	0.603086	0.208481	0.438246	no	up	76.7259	8.60513	7.34955e-09	3.31257e-08	yes	up	76.7259	-9.25486	1.07482e-09	6.09359e-09	yes	down	76.7259	-1.25282	0.54517	0.993531	no	down	76.7259	8.00204	7.4763e-08
comp108898_c0	352	174	1	0	178	371	0	1	316.181	329.981	1.61352	0	175.419	180.62	0	1.04294	125.607	9.26607	6.1533e-12	4.63276e-11	yes	up	125.607	0.85849	0.0122048	0.0644712	no	up	125.607	9.40715	8.52825e-11	5.1118e-10	yes	up	125.607	-8.40758	4.39452e-10	2.63961e-09	yes	down	125.607	0.141075	0.942298	1	no	up	125.607	8.54866	3.65966e-09
comp10891_c0	11	5	0	0	21	19	0	0	9.88066	9.4822	0	0	20.6955	9.25009	0	0	6.16356	5.60709	0.00229054	0.00452965	yes	up	NA	NA	NA	NA	NA	NA	6.16356	5.79119	0.00163351	0.00323813	yes	up	6.16356	-6.2185	0.00060199	0.00142544	yes	down	NA	NA	NA	NA	NA	NA	6.16356	6.40261	0.000411985
comp108914_c0	413	182	4	1	138	389	0	0	370.974	345.152	6.45409	0.724858	135.999	189.383	0	0	131.086	7.05566	6.15023e-20	1.11139e-18	yes	up	131.086	1.13512	0.0116066	0.0622639	no	up	131.086	10.9986	3.20099e-13	2.70564e-12	yes	up	131.086	-5.92054	1.76247e-14	2.02178e-13	yes	down	131.086	3.94294	0.0158793	0.538489	no	up	131.086	9.86348	6.45381e-11
comp108931_c0	207	84	0	0	180	406	0	0	185.936	159.301	0	0	177.39	197.66	0	0	90.0359	9.76548	5.9252e-11	3.84737e-10	yes	up	90.0359	-0.116632	0.76215	0.919186	no	down	90.0359	9.94959	2.57528e-11	1.65708e-10	yes	up	90.0359	-9.88211	3.35493e-11	2.3823e-10	yes	down	90.0359	0	1	1	no	up	90.0359	10.0662	1.44218e-11
comp108940_c0	0	0	149	195	0	0	249	176	0	0	240.415	141.347	0	0	216.335	183.557	97.7068	-9.6268	2.1746e-10	1.30016e-09	yes	down	97.7068	0	1	1	no	up	97.7068	-9.70236	1.55137e-10	8.95217e-10	yes	down	97.7068	10.5408	3.62184e-12	2.99847e-11	yes	up	97.7068	-0.0755652	0.872894	1	no	down	97.7068	-10.6164	2.50278e-12
comp108945_c0	415	205	0	0	424	814	0	0	372.77	388.77	0	0	417.853	396.293	0	0	196.961	10.9017	1.58317e-13	1.50627e-12	yes	up	196.961	-0.0966755	0.762815	0.919831	no	down	196.961	11.0858	6.16129e-14	5.76569e-13	yes	up	196.961	-10.9983	9.42759e-14	9.84688e-13	yes	down	196.961	0	1	1	no	up	196.961	11.1824	3.63667e-14
comp108962_c0	0	0	18	9	0	0	27	26	0	0	29.0434	6.52372	0	0	23.458	27.1164	10.7677	-6.17069	0.000609842	0.00134081	yes	down	10.7677	0	1	1	no	up	10.7677	-6.71812	0.000177866	0.000416571	yes	down	10.7677	7.08472	8.32577e-05	0.000226974	yes	up	10.7677	-0.547425	0.617244	1	no	down	10.7677	-7.63215	2.05786e-05
comp108968_c0	53	33	9	60	72	250	28	33	47.6068	62.5825	14.5217	43.4915	70.9561	121.712	24.3268	34.417	52.4518	0.861247	0.164929	0.217725	no	up	52.4518	-0.822232	0.166561	0.380893	no	down	52.4518	0.90141	0.143309	0.191032	no	up	52.4518	-1.68348	0.00541718	0.010758	yes	down	52.4518	0.0401624	0.948883	1	no	up	52.4518	1.72364	0.00412651
comp108975_c0	629	139	2	2	598	1236	3	0	564.994	263.605	3.22704	1.44972	589.33	601.743	2.60644	0	253.369	7.65884	1.89438e-18	3.07236e-17	yes	up	253.369	-0.518273	0.294817	0.534575	no	down	253.369	8.20953	3.22938e-17	4.32328e-16	yes	up	253.369	-8.17711	7.25845e-21	1.49577e-19	yes	down	253.369	0.550693	0.648951	1	no	up	253.369	8.72781	2.68104e-19
comp10898_c0	0	0	8	13	0	0	8	10	0	0	12.9082	9.42315	0	0	6.95051	10.4294	4.9639	-5.52643	0.00281918	0.00546923	yes	down	NA	NA	NA	NA	NA	NA	4.9639	-5.17364	0.00521832	0.00939922	yes	down	4.9639	6.44046	0.000499987	0.00120075	yes	up	NA	NA	NA	NA	NA	NA	4.9639	-6.08767	0.0010137
comp108982_c0	602	443	0	0	346	578	0	0	540.742	840.123	0	0	340.984	281.398	0	0	250.406	11.7582	4.37331e-15	5.14523e-14	yes	up	250.406	1.14826	0.00512323	0.0341724	yes	up	250.406	11.9423	1.63165e-15	1.86321e-14	yes	up	250.406	-10.61	1.471e-12	1.28796e-11	yes	down	250.406	0	1	1	no	up	250.406	10.7941	6.02128e-13
comp108984_c0	180	50	0	0	154	390	1	1	161.684	94.822	0	0	151.767	189.87	0.868813	1.04294	75.0069	9.34507	7.79597e-10	4.28287e-09	yes	up	75.0069	-0.403093	0.403454	0.645379	no	down	75.0069	7.09137	3.07298e-10	1.69825e-09	yes	up	75.0069	-9.74816	1.33167e-10	8.63637e-10	yes	down	75.0069	-2.2537	0.217461	0.893286	no	down	75.0069	7.49446	2.55155e-11
comp109003_c0	1	0	69	191	0	0	182	180	0.898242	0	111.333	138.448	0	0	158.124	187.729	74.5665	-7.63909	3.02661e-08	1.31316e-07	yes	down	74.5665	2.30444	0.247643	0.485016	no	up	74.5665	-8.10126	4.07983e-09	1.90936e-08	yes	down	74.5665	9.94353	3.28672e-11	2.33853e-10	yes	up	74.5665	-0.462171	0.264574	0.921642	no	down	74.5665	-10.4057	3.72386e-12
comp109024_c0	133	92	0	0	462	807	0	0	119.466	174.473	0	0	455.302	392.885	0	0	142.766	9.51803	2.14748e-10	1.28557e-09	yes	up	142.766	-1.53907	0.000164774	0.00233106	yes	down	142.766	9.70214	9.59239e-11	5.71118e-10	yes	up	142.766	-11.0571	1.46303e-13	1.49234e-12	yes	down	142.766	0	1	1	no	up	142.766	11.2412	5.7554e-14
comp109046_c0	46	74	6	272	596	1193	50	38	41.3191	140.337	9.68113	197.161	587.359	580.808	43.4407	39.6317	204.967	-0.208209	0.834121	0.86561	no	down	204.967	-2.69411	0.00644932	0.0403047	yes	down	204.967	1.11933	0.263185	0.326736	no	up	204.967	-2.4859	0.0117627	0.0218959	yes	down	204.967	1.32754	0.183532	0.871698	no	up	204.967	3.81344	0.000122876
comp109049_c0	58	14	0	0	51	113	0	1	52.098	26.5502	0	0	50.2606	55.0137	0	1.04294	23.1207	7.65346	1.2943e-06	4.40007e-06	yes	up	23.1207	-0.395788	0.54748	0.768305	no	down	23.1207	6.39164	3.73492e-05	9.75616e-05	yes	up	23.1207	-8.04925	3.17717e-07	1.24018e-06	yes	down	23.1207	-1.26182	0.549674	0.993531	no	down	23.1207	6.78743	1.09246e-05
comp109049_c1	461	215	0	0	347	563	0	0	414.09	407.735	0	0	341.969	274.095	0	0	179.736	11.0126	1.13823e-13	1.1056e-12	yes	up	179.736	0.418202	0.230532	0.466138	no	up	179.736	11.1967	4.42371e-14	4.20602e-13	yes	up	179.736	-10.5944	9.09576e-13	8.25322e-12	yes	down	179.736	0	1	1	no	up	179.736	10.7785	3.65724e-13
comp109054_c0	280	135	0	0	107	172	0	0	251.508	256.019	0	0	105.449	83.7377	0	0	87.0892	10.3167	4.92701e-12	3.76524e-11	yes	up	87.0892	1.42905	0.000313769	0.0038677	yes	up	87.0892	10.5008	2.05158e-12	1.55393e-11	yes	up	87.0892	-8.88763	2.71973e-09	1.44995e-08	yes	down	87.0892	0	1	1	no	up	87.0892	9.07173	1.2721e-09
comp109087_c0	0	0	91	74	0	1	188	113	0	0	146.83	53.6395	0	0.486847	163.337	117.852	60.2682	-8.69109	3.87384e-08	1.6552e-07	yes	down	60.2682	-0.474312	0.818008	0.944274	no	down	60.2682	-9.19452	5.85569e-09	2.67396e-08	yes	down	60.2682	8.21677	2.61275e-08	1.20222e-07	yes	up	60.2682	-0.503437	0.44048	0.980943	no	down	60.2682	-8.72021	3.34923e-09
comp109101_c0	119	41	16	6	93	180	74	55	106.891	77.7541	25.8163	4.34915	91.6516	87.6324	64.2922	57.3617	64.4685	2.75125	6.31456e-05	0.000164653	yes	up	64.4685	0.0492751	0.937678	1	no	up	64.4685	0.607657	0.339656	0.407486	no	up	64.4685	-2.70197	7.53976e-05	0.000206986	yes	down	64.4685	-2.14359	0.00184291	0.322525	no	down	64.4685	0.558382	0.376091
comp109107_c0	64	21	26	47	59	140	52	41	57.4875	39.8252	41.9516	34.0683	58.1446	68.1586	45.1783	42.7606	48.4468	0.403132	0.358735	0.427458	no	up	48.4468	-0.353898	0.396088	0.638341	no	down	48.4468	0.17342	0.686486	0.738095	no	up	48.4468	-0.75703	0.0716662	0.111611	no	down	48.4468	-0.229712	0.595602	1	no	down	48.4468	0.527318	0.198662
comp109163_c0	30	14	48	96	33	90	109	68	26.9473	26.5502	77.449	69.5863	32.5216	43.8162	94.7007	70.9199	55.3114	-1.45098	0.00114871	0.00240572	yes	down	55.3114	-0.52783	0.240629	0.47796	no	down	55.3114	-1.63151	0.000220178	0.000507735	yes	down	55.3114	0.923151	0.0240125	0.0417633	no	up	55.3114	-0.180534	0.651711	1	no	down	55.3114	-1.10368	0.00628552
comp109169_c0	12	10	11	1172	196	348	6	9	10.7789	18.9644	17.7487	849.533	193.158	169.423	5.21288	9.38646	159.276	-4.88769	2.65956e-05	7.37225e-05	yes	down	159.276	-3.62694	0.00183569	0.0155718	yes	down	159.276	1.01392	0.405812	0.474254	no	up	159.276	1.26075	0.261481	0.342308	no	up	159.276	5.90161	5.72903e-07	0.0311611	yes	up	159.276	4.64086	8.49605e-05
comp109193_c0	114	48	0	0	184	327	0	0	102.4	91.0291	0	0	181.332	159.199	0	0	66.745	8.93027	2.62428e-09	1.33191e-08	yes	up	66.745	-0.809303	0.0517571	0.178074	no	down	66.745	9.11437	1.23017e-09	6.19277e-09	yes	up	66.745	-9.73957	7.62476e-11	5.13353e-10	yes	down	66.745	0	1	1	no	up	66.745	9.92367	3.33786e-11
comp109210_c0	0	0	100	138	0	0	132	116	0	0	161.352	100.03	0	0	114.683	120.981	62.1309	-9.07821	2.30204e-09	1.17844e-08	yes	down	62.1309	0	1	1	no	up	62.1309	-8.93875	3.99998e-09	1.87466e-08	yes	down	62.1309	9.99225	4.81775e-11	3.33565e-10	yes	up	62.1309	0.139455	0.773898	1	no	up	62.1309	-9.85279	8.82356e-11
comp109216_c0	28	14	3	27	12	33	1	6	25.1508	26.5502	4.84057	19.5712	11.826	16.0659	0.868813	6.25764	13.8914	1.01066	0.268339	0.332942	no	up	13.8914	0.878218	0.324759	0.566403	no	up	13.8914	2.90305	0.00420871	0.00771143	yes	up	13.8914	-0.132445	0.884555	0.913985	no	down	13.8914	1.89238	0.06676	0.730967	no	up	13.8914	2.02483	0.0457349
comp109223_c0	354	226	37	75	130	238	86	59	317.978	428.595	59.7003	54.3643	128.115	115.87	74.7179	61.5335	155.109	2.71262	1.56907e-15	1.93446e-14	yes	up	155.109	1.61043	4.32906e-07	1.62781e-05	yes	up	155.109	2.44491	1.63265e-13	1.44251e-12	yes	up	155.109	-1.10218	0.00134234	0.00298446	yes	down	155.109	-0.267703	0.45159	0.982116	no	down	155.109	0.834481	0.0127322
comp109272_c0	126	59	0	0	111	185	0	0	113.178	111.89	0	0	109.391	90.0667	0	0	53.0657	9.14428	1.25588e-09	6.69952e-09	yes	up	53.0657	0.178536	0.684863	0.868524	no	up	53.0657	9.32839	5.82074e-10	3.08277e-09	yes	up	53.0657	-8.96575	2.50629e-09	1.34219e-08	yes	down	53.0657	0	1	1	no	up	53.0657	9.14985	1.17624e-09
comp109278_c0	76	28	22	44	58	81	30	37	68.2664	53.1003	35.4975	31.8937	57.1591	39.4346	26.0644	38.5888	43.7506	0.871491	0.0681268	0.0990979	no	up	43.7506	0.357592	0.434331	0.673303	no	up	43.7506	0.929333	0.0497473	0.073885	no	up	43.7506	-0.513899	0.274216	0.356326	no	down	43.7506	0.0578413	0.905228	1	no	up	43.7506	0.571741	0.219675
comp109335_c0	29	18	12	45	46	82	94	50	26.049	34.1359	19.3623	32.6186	45.3331	39.9214	81.6685	52.147	41.4045	0.145152	0.78726	0.825887	no	up	41.4045	-0.520677	0.310546	0.551341	no	down	41.4045	-1.1796	0.0208797	0.0334832	yes	down	41.4045	-0.665829	0.191599	0.26261	no	down	41.4045	-1.32475	0.00898033	0.473957	no	down	41.4045	-0.658922	0.170764
comp109348_c0	0	0	13	482	0	0	45	36	0	0	20.9758	349.381	0	0	39.0966	37.5459	55.875	-9.59242	0.000289708	0.000674516	yes	down	55.875	0	1	1	no	up	55.875	-7.31846	0.00575655	0.0102828	yes	down	55.875	10.5065	7.19769e-05	0.00019819	yes	up	55.875	2.27396	0.306731	0.946174	no	up	55.875	-8.23254	0.00189515
comp109353_c0	58	29	40	153	26	55	92	83	52.098	54.9968	64.5409	110.903	25.623	26.7766	79.9308	86.564	62.6792	-0.738678	0.0858147	0.121719	no	down	62.6792	1.02437	0.0219118	0.0978904	no	up	62.6792	-0.639658	0.135364	0.181501	no	down	62.6792	1.76305	4.52495e-05	0.000128388	yes	up	62.6792	0.0990199	0.810508	1	no	up	62.6792	-1.66403	0.0001114
comp109356_c0	33	14	70	199	92	212	228	150	29.642	26.5502	112.947	144.247	90.6661	103.212	198.089	156.441	107.724	-2.19063	3.50897e-08	1.50722e-07	yes	down	107.724	-1.77675	7.04068e-06	0.000171584	yes	down	107.724	-2.64478	1.65243e-11	1.09578e-10	yes	down	107.724	0.413886	0.227554	0.304072	no	up	107.724	-0.45415	0.181426	0.870958	no	down	107.724	-0.868037	0.0101653
comp109364_c0	177	76	40	85	109	218	101	62	158.989	144.129	64.5409	61.6129	107.42	106.133	87.7501	64.6623	99.4046	1.27309	0.000184185	0.00044443	yes	up	99.4046	0.510205	0.114424	0.30071	no	up	99.4046	0.991868	0.0028321	0.00535946	no	up	99.4046	-0.762883	0.0236082	0.0411288	no	down	99.4046	-0.281221	0.415975	0.980565	no	down	99.4046	0.481662	0.142924
comp109372_c0	122	36	0	0	60	119	0	0	109.586	68.2718	0	0	59.1301	57.9348	0	0	36.8653	8.81715	9.80484e-09	4.57014e-08	yes	up	36.8653	0.61675	0.257002	0.494227	no	up	36.8653	9.00126	4.80469e-09	2.22394e-08	yes	up	36.8653	-8.2004	9.48147e-08	4.00592e-07	yes	down	36.8653	0	1	1	no	up	36.8653	8.38451	4.86442e-08
comp109412_c0	66	42	0	1	110	217	0	0	59.284	79.6505	0	0.724858	108.405	105.646	0	0	44.2138	7.0521	3.93753e-07	1.4467e-06	yes	up	44.2138	-0.636513	0.179678	0.399257	no	down	44.2138	8.61866	1.31703e-08	5.72761e-08	yes	up	44.2138	-7.68861	2.8695e-08	1.3123e-07	yes	down	44.2138	1.56656	0.433115	0.980565	no	up	44.2138	9.25517	9.26001e-10
comp109441_c0	1	0	261	975	0	1	71	50	0.898242	0	421.129	706.736	0	0.486847	61.6857	52.147	155.385	-9.81148	1.5791e-12	1.29627e-11	yes	down	155.385	0.908959	0.635595	0.83411	no	up	155.385	-6.5015	3.09123e-06	9.51262e-06	yes	down	155.385	10.7204	1.50434e-14	1.7411e-13	yes	up	155.385	3.30998	3.98814e-13	0.000241752	yes	up	155.385	-7.41046	1.20356e-07
comp109444_c0	687	242	1	11	122	158	0	0	617.092	458.939	1.61352	7.97343	120.231	76.9218	0	0	160.346	6.58686	1.02654e-24	2.51162e-23	yes	up	160.346	2.45755	2.01429e-07	8.45464e-06	yes	up	160.346	11.5872	2.08774e-14	2.0741e-13	yes	up	160.346	-4.12932	1.60348e-10	1.02574e-09	yes	down	160.346	5.00029	0.00153244	0.309444	no	up	160.346	9.1296	1.77667e-09
comp109462_c0	297	148	0	0	363	613	1	0	266.778	280.673	0	0	357.737	298.437	0.868813	0	150.562	10.4251	2.09335e-12	1.68856e-11	yes	up	150.562	-0.260724	0.454077	0.69079	no	down	150.562	9.17105	2.69097e-10	1.50131e-09	yes	up	150.562	-10.6859	5.64929e-13	5.28657e-12	yes	down	150.562	-1.25409	0.539845	0.993531	no	down	150.562	9.43178	8.04931e-11
comp109466_c0	460	189	0	1	267	503	0	0	413.191	358.427	0	0.724858	263.129	244.884	0	0	160.045	9.53853	1.62674e-12	1.33179e-11	yes	up	160.045	0.606333	0.073344	0.224371	no	up	160.045	11.1079	6.33947e-14	5.92077e-13	yes	up	160.045	-8.9322	3.70116e-11	2.61555e-10	yes	down	160.045	1.56937	0.426877	0.980565	no	up	160.045	10.5016	1.31602e-12
comp109510_c0	107	60	0	1	76	134	0	1	96.1119	113.786	0	0.724858	74.8981	65.2375	0	1.04294	43.9752	7.65457	3.07206e-08	1.33153e-07	yes	up	43.9752	0.58073	0.201805	0.429758	no	up	43.9752	7.77883	1.39986e-07	5.23054e-07	yes	up	43.9752	-7.07384	3.03918e-07	1.18991e-06	yes	down	43.9752	0.124265	0.949723	1	no	up	43.9752	7.1981	1.08605e-06
comp109515_c0	201	94	0	0	127	232	0	0	180.547	178.265	0	0	125.159	112.948	0	0	74.6149	9.81711	4.77317e-11	3.15106e-10	yes	up	74.6149	0.5941	0.12809	0.323008	no	up	74.6149	10.0012	2.06713e-11	1.35169e-10	yes	up	74.6149	-9.22301	6.32894e-10	3.72559e-09	yes	down	74.6149	0	1	1	no	up	74.6149	9.40711	2.87424e-10
comp109534_c0	17	3	2	1	26	64	2	0	15.2701	5.68932	3.22704	0.724858	25.623	31.1582	1.73763	0	10.4288	2.72549	0.0260594	0.0416612	yes	up	10.4288	-1.37832	0.137945	0.338646	no	down	10.4288	3.55974	0.00983665	0.0168044	yes	up	10.4288	-4.10381	0.000520108	0.00124494	yes	down	10.4288	0.83425	0.593044	1	no	up	10.4288	4.93806	0.000232621
comp109540_c0	144	58	18	46	80	141	60	60	129.347	109.994	29.0434	33.3435	78.8401	68.6454	52.1288	62.5764	70.4897	1.93152	5.87405e-07	2.10268e-06	yes	up	70.4897	0.712244	0.0427501	0.156066	no	up	70.4897	1.07217	0.00301869	0.00567811	yes	up	70.4897	-1.21927	0.00152496	0.00335417	yes	down	70.4897	-0.859341	0.0290906	0.616053	no	down	70.4897	0.359931	0.31652
comp109546_c0	117	65	1	5	41	90	8	9	105.094	123.269	1.61352	3.62429	40.4056	43.8162	6.95051	9.38646	41.7699	5.27433	6.30111e-13	5.49454e-12	yes	up	41.7699	1.42979	0.00108062	0.0103678	yes	up	41.7699	3.81137	2.41093e-12	1.80943e-11	yes	up	41.7699	-3.84453	1.80404e-07	7.29317e-07	yes	down	41.7699	-1.46296	0.0689788	0.733935	no	down	41.7699	2.38157	1.4168e-05
comp109551_c0	206	54	0	0	107	258	0	0	185.038	102.408	0	0	105.449	125.606	0	0	64.8126	9.50768	5.30476e-10	2.99161e-09	yes	up	64.8126	0.323787	0.532755	0.7564	no	up	64.8126	9.69179	2.45069e-10	1.37426e-09	yes	up	64.8126	-9.1839	1.94131e-09	1.05766e-08	yes	down	64.8126	0	1	1	no	up	64.8126	9.368	9.18445e-10
comp109556_c0	31	24	54	221	45	84	146	120	27.8455	45.5146	87.1302	160.194	44.3476	40.8951	126.847	125.153	82.2408	-1.80888	0.000141967	0.00034947	yes	down	82.2408	-0.252854	0.601261	0.809068	no	down	82.2408	-1.82005	0.000121689	0.000293084	yes	down	82.2408	1.55603	0.000581447	0.00138047	yes	up	82.2408	-0.0111624	0.979824	1	no	down	82.2408	-1.56719	0.000502698
comp109562_c0	328	145	0	1	562	951	0	0	294.623	274.984	0	0.724858	553.852	462.991	0	0	198.397	9.09976	1.62549e-11	1.15137e-10	yes	up	198.397	-0.833334	0.0137043	0.0701145	no	down	198.397	10.6691	5.90259e-13	4.8176e-12	yes	up	198.397	-9.9331	1.83551e-13	1.8428e-12	yes	down	198.397	1.56938	0.426865	0.980565	no	up	198.397	11.5025	7.75205e-15
comp109574_c0	44	24	0	1	24	43	0	0	39.5227	45.5146	0	0.724858	23.652	20.9344	0	0	16.2936	6.35601	1.21742e-05	3.56896e-05	yes	up	16.2936	0.930444	0.153223	0.361454	no	up	16.2936	7.91794	4.75096e-07	1.64085e-06	yes	up	16.2936	-5.42557	0.000188542	0.000486108	yes	down	16.2936	1.56193	0.443737	0.981478	no	up	16.2936	6.98749	8.82518e-06
comp109591_c0	112	54	38	45	24	76	9	13	100.603	102.408	61.3138	32.6186	23.652	37.0004	7.81932	13.5582	47.3717	1.14288	0.0282545	0.0448301	yes	up	47.3717	1.72348	0.000911871	0.00906554	yes	up	47.3717	3.26279	2.1358e-08	8.99707e-08	yes	up	47.3717	0.580603	0.273998	0.356098	no	up	47.3717	2.11991	0.000346195	0.208907	no	up	47.3717	1.53931	0.00923985
comp109613_c0	227	136	0	0	123	371	0	1	203.901	257.916	0	0	121.217	180.62	0	1.04294	95.5871	10.177	1.45731e-11	1.03775e-10	yes	up	95.5871	0.604675	0.171366	0.387823	no	up	95.5871	8.91831	1.49811e-09	7.44851e-09	yes	up	95.5871	-9.57231	2.11661e-10	1.32872e-09	yes	down	95.5871	-1.25867	0.541594	0.993531	no	down	95.5871	8.31363	1.73708e-08
comp109651_c0	108	66	1	0	407	862	0	0	97.0101	125.165	1.61352	0	401.099	419.662	0	0	130.569	7.71378	1.36214e-08	6.22413e-08	yes	up	130.569	-1.89658	6.6283e-07	2.32708e-05	yes	down	130.569	9.29833	4.55816e-10	2.45054e-09	yes	up	130.569	-9.61036	1.28967e-12	1.13971e-11	yes	down	130.569	1.58455	0.423173	0.980565	no	up	130.569	11.1949	5.32168e-14
comp109670_c0	104	38	0	0	106	210	0	0	93.4172	72.0647	0	0	104.463	102.238	0	0	46.5229	8.71032	8.77076e-09	4.11644e-08	yes	up	46.5229	-0.310394	0.506564	0.735296	no	down	46.5229	8.89442	4.24045e-09	1.98019e-08	yes	up	46.5229	-9.02071	2.36293e-09	1.27227e-08	yes	down	46.5229	0	1	1	no	up	46.5229	9.20482	1.11149e-09
comp109676_c0	818	439	2	2	422	824	4	1	734.762	832.537	3.22704	1.44972	415.882	401.162	3.47525	1.04294	299.192	8.59523	5.12269e-28	1.52925e-26	yes	up	299.192	0.938885	0.0023227	0.0186158	no	up	299.192	8.3746	1.16876e-31	3.90064e-30	yes	up	299.192	-7.65635	1.44571e-22	3.35648e-21	yes	down	299.192	-0.220632	0.827916	1	no	down	299.192	7.43572	2.62303e-25
comp109679_c0	1056	287	0	1	81	202	0	0	948.544	544.278	0	0.724858	79.8256	98.3431	0	0	208.964	10.4937	3.29148e-14	3.47182e-13	yes	up	208.964	3.06536	1.54203e-11	2.37709e-09	yes	up	208.964	12.0603	1.37065e-15	1.57782e-14	yes	up	208.964	-7.42837	8.27313e-08	3.52679e-07	yes	down	208.964	1.56659	0.433038	0.980565	no	up	208.964	8.99496	2.69453e-09
comp109720_c0	36	12	48	147	52	122	57	63	32.3367	22.7573	77.449	106.554	51.2461	59.3953	49.5224	65.7052	58.1208	-1.71622	0.000156533	0.000382285	yes	down	58.1208	-0.97489	0.0320569	0.127701	no	down	58.1208	-1.02416	0.0256189	0.0403842	yes	down	58.1208	0.741333	0.072932	0.113331	no	up	58.1208	0.692064	0.0977117	0.782084	no	up	58.1208	-0.0492684	0.906344
comp109729_c0	157	68	0	0	187	319	0	0	141.024	128.958	0	0	184.289	155.304	0	0	76.1969	9.40934	3.20308e-10	1.867e-09	yes	up	76.1969	-0.325587	0.418404	0.660037	no	down	76.1969	9.59344	1.43944e-10	8.34687e-10	yes	up	76.1969	-9.73493	7.26517e-11	4.90457e-10	yes	down	76.1969	0	1	1	no	up	76.1969	9.91903	3.17345e-11
comp109740_c0	537	235	0	2	392	787	1	2	482.356	445.663	0	1.44972	386.317	383.148	0.868813	2.08588	212.736	8.87317	1.37557e-16	1.87801e-15	yes	up	212.736	0.271686	0.382069	0.625037	no	up	212.736	8.34801	4.98618e-21	8.87519e-20	yes	up	212.736	-8.60148	1.07806e-15	1.43068e-14	yes	down	212.736	-0.525158	0.698756	1	no	down	212.736	8.07633	8.25733e-20
comp109743_c0	281	131	40	36	122	91	26	31	252.406	248.434	64.5409	26.0949	120.231	44.3031	22.5891	32.3311	101.366	2.4979	5.86686e-05	0.00015374	yes	up	101.366	1.61749	0.00774104	0.0461574	yes	up	101.366	3.19304	3.87122e-07	1.35531e-06	yes	up	101.366	-0.880408	0.158612	0.22304	no	down	101.366	0.695139	0.28169	0.931692	no	up	101.366	1.57555	0.0126633
comp109771_c0	341	189	0	2	404	936	1	0	306.301	358.427	0	1.44972	398.143	455.689	0.868813	0	190.11	8.38989	9.34648e-15	1.05544e-13	yes	up	190.11	-0.365287	0.27943	0.517852	no	down	190.11	9.44909	7.14809e-11	4.32765e-10	yes	up	190.11	-8.75518	5.7735e-16	7.8899e-15	yes	down	190.11	1.0592	0.551147	0.993531	no	up	190.11	9.81438	1.25623e-11
comp109775_c0	13	3	299	285	6	19	16	23	11.6771	5.68932	482.443	206.584	5.91301	9.25009	13.901	23.9876	94.9307	-5.21897	2.02417e-14	2.19859e-13	yes	down	94.9307	0.241331	0.746181	0.909218	no	up	94.9307	-1.03026	0.150995	0.200024	no	down	94.9307	5.4603	1.75214e-17	2.78977e-16	yes	up	94.9307	4.1887	5.95828e-12	0.000635379	yes	up	94.9307	-1.27159	0.0610822
comp109777_c0	273	126	53	78	147	305	124	75	245.22	238.951	85.5167	56.5389	144.869	148.488	107.733	78.2205	138.192	1.79761	5.77983e-07	2.07121e-06	yes	up	138.192	0.722998	0.0350538	0.135854	no	up	138.192	1.37778	8.6357e-05	0.000213008	yes	up	138.192	-1.07462	0.00272763	0.00573716	yes	down	138.192	-0.419838	0.251542	0.913697	no	down	138.192	0.654779	0.0612625
comp109780_c0	331	238	0	0	455	984	0	0	297.318	451.353	0	0	448.403	479.057	0	0	209.516	10.8727	3.57811e-13	3.22748e-12	yes	up	209.516	-0.314516	0.4267	0.666765	no	down	209.516	11.0568	1.42752e-13	1.26967e-12	yes	up	209.516	-11.1872	7.17236e-14	7.618e-13	yes	down	209.516	0	1	1	no	up	209.516	11.3713	2.78694e-14
comp109785_c0	251	131	1	1	128	315	1	0	225.459	248.434	1.61352	0.724858	126.144	153.357	0.868813	0	94.5751	7.87332	3.9876e-13	3.57345e-12	yes	up	94.5751	0.755884	0.0449739	0.162067	no	up	94.5751	8.96207	7.96532e-10	4.13703e-09	yes	up	94.5751	-7.11744	5.3376e-11	3.67118e-10	yes	down	94.5751	1.08875	0.540304	0.993531	no	up	94.5751	8.20619	1.82151e-08
comp109798_c0	59	37	64	189	69	158	165	130	52.9963	70.1683	103.265	136.998	67.9996	76.9218	143.354	135.582	98.4107	-1.00027	0.00610547	0.0111048	yes	down	98.4107	-0.263348	0.471219	0.705508	no	down	98.4107	-1.20325	0.000861702	0.00179799	yes	down	98.4107	0.736919	0.0336785	0.056632	no	up	98.4107	-0.202988	0.553195	0.993531	no	down	98.4107	-0.939907	0.00615251
comp109822_c0	319	98	26	101	138	252	60	42	286.539	185.851	41.9516	73.2106	135.999	122.685	52.1288	43.8035	117.771	2.01337	2.3128e-06	7.57615e-06	yes	up	117.771	0.878561	0.0318076	0.127022	no	up	117.771	2.30549	6.65442e-08	2.61224e-07	yes	up	117.771	-1.13481	0.0077229	0.0149047	yes	down	117.771	0.292116	0.509639	0.993531	no	up	117.771	1.42693	0.000825666
comp109881_c0	214	83	0	0	192	495	1	0	192.224	157.405	0	0	189.216	240.989	0.868813	0	97.5878	9.78446	6.21518e-11	4.02038e-10	yes	up	97.5878	-0.296764	0.460275	0.696016	no	down	97.5878	8.53083	5.86344e-09	2.67693e-08	yes	up	97.5878	-10.0812	1.54317e-11	1.15471e-10	yes	down	97.5878	-1.25363	0.541749	0.993531	no	down	97.5878	8.82759	1.64352e-09
comp109888_c0	5	2	6	21	11	40	23	10	4.49121	3.79288	9.68113	15.222	10.8405	19.4739	19.9827	10.4294	11.7392	-1.59732	0.0872937	0.123513	no	down	11.7392	-1.87022	0.0400947	0.148981	no	down	11.7392	-1.85949	0.043242	0.0650122	no	down	11.7392	-0.2729	0.725231	0.785466	no	down	11.7392	-0.262173	0.738974	1	no	down	11.7392	0.0107267	0.988727
comp109905_c0	23	14	68	178	30	67	154	124	20.6596	26.5502	109.719	129.025	29.565	32.6187	133.797	129.325	76.4074	-2.38264	5.09037e-09	2.47756e-08	yes	down	76.4074	-0.442179	0.297162	0.537059	no	down	76.4074	-2.5156	5.16015e-10	2.75271e-09	yes	down	76.4074	1.94046	8.3884e-08	3.57236e-07	yes	up	76.4074	-0.132963	0.695143	1	no	down	76.4074	-2.07343	7.58435e-09
comp109930_c0	59	48	28	145	58	167	79	37	52.9963	91.0291	45.1786	105.104	57.1591	81.3034	68.6363	38.5888	67.4995	-0.0977269	0.86772	0.893359	no	down	67.4995	0.0351547	0.951887	1	no	up	67.4995	0.405741	0.490969	0.557927	no	up	67.4995	0.132882	0.818443	0.861456	no	up	67.4995	0.503468	0.389739	0.980565	no	up	67.4995	0.370586	0.523749
comp109933_c0	13	9	18	44	36	71	74	59	11.6771	17.068	29.0434	31.8937	35.4781	34.5661	64.2922	61.5335	35.694	-1.15198	0.028772	0.0455581	yes	down	35.694	-1.34228	0.00863383	0.0501188	no	down	35.694	-2.18939	1.49346e-05	4.14334e-05	yes	down	35.694	-0.190305	0.6716	0.740944	no	down	35.694	-1.03741	0.0191062	0.561063	no	down	35.694	-0.847108	0.0456494
comp10994_c0	30	24	14	35	48	70	9	7	26.9473	45.5146	22.5893	25.37	47.3041	34.0793	7.81932	7.30058	27.1156	0.550207	0.327396	0.395096	no	up	27.1156	-0.191605	0.720186	0.891156	no	down	27.1156	2.22288	0.000427508	0.000940503	yes	up	27.1156	-0.741812	0.171669	0.238784	no	down	27.1156	1.67267	0.00871575	0.471599	no	up	27.1156	2.41448	8.43894e-05
comp1100_c0	8	5	0	0	1	18	0	0	7.18594	9.4822	0	0	0.985502	8.76324	0	0	3.30211	5.38126	0.0190413	0.0312952	yes	up	NA	NA	NA	NA	NA	NA	3.30211	5.56536	0.015311	0.0252595	yes	up	3.30211	-4.65048	0.0423143	0.0696742	no	down	NA	NA	NA	NA	NA	NA	3.30211	4.83458	0.0347899
comp110024_c0	0	0	134	34	0	1	198	194	0	0	216.212	24.6452	0	0.486847	172.025	202.33	76.9624	-8.9605	1.96953e-07	7.55332e-07	yes	down	76.9624	-0.463577	0.831185	0.950722	no	down	76.9624	-9.60654	2.38035e-08	9.97023e-08	yes	down	76.9624	8.49692	1.86621e-07	7.52741e-07	yes	up	76.9624	-0.646043	0.493667	0.993531	no	down	76.9624	-9.14296	1.98173e-08
comp110034_c0	56	37	23	89	64	125	60	54	50.3016	70.1683	37.111	64.5123	63.0721	60.8559	52.1288	56.3188	56.8086	0.191492	0.670958	0.723914	no	up	56.8086	-0.0600042	0.891284	0.984932	no	down	56.8086	0.132272	0.766773	0.807607	no	up	56.8086	-0.251497	0.565601	0.647756	no	down	56.8086	-0.0592207	0.894059	1	no	down	56.8086	0.192276	0.656859
comp110038_c0	72	63	0	3	18	68	0	0	64.6734	119.476	0	2.17457	17.739	33.1056	0	0	29.646	6.01086	4.47429e-08	1.89545e-07	yes	up	29.646	1.82836	0.00811891	0.0478828	yes	up	29.646	9.02795	1.37194e-08	5.94821e-08	yes	up	29.646	-4.1825	0.000153321	0.000401061	yes	down	29.646	3.01709	0.0953604	0.779267	no	up	29.646	7.19959	6.33009e-06
comp110039_c0	0	0	332	582	0	1	278	250	0	0	535.689	421.867	0	0.486847	241.53	260.735	182.539	-10.9589	1.51762e-13	1.44616e-12	yes	down	182.539	-0.482622	0.80816	0.943091	no	down	182.539	-10.0304	1.4025e-11	9.39951e-11	yes	down	182.539	10.4763	1.91285e-14	2.18607e-13	yes	up	182.539	0.928523	0.00846197	0.468608	no	up	182.539	-9.54778	3.05645e-12
comp110079_c0	650	384	1	0	572	1242	0	0	583.857	728.233	1.61352	0	563.707	604.664	0	0	310.259	10.2867	2.14665e-14	2.32159e-13	yes	up	310.259	0.164695	0.620223	0.823975	no	up	310.259	11.8692	1.06177e-15	1.23591e-14	yes	up	310.259	-10.122	5.43383e-14	5.84999e-13	yes	down	310.259	1.58247	0.422431	0.980565	no	up	310.259	11.7045	2.57703e-15
comp110108_c0	122	54	49	127	246	483	131	101	109.586	102.408	79.0626	92.0569	242.433	235.147	113.815	105.337	134.981	0.301796	0.324578	0.392206	no	up	134.981	-1.16604	5.47555e-05	0.00094632	yes	down	134.981	-0.0439531	0.883141	0.906049	no	down	134.981	-1.46783	4.01044e-07	1.54108e-06	yes	down	134.981	-0.34575	0.24845	0.912268	no	down	134.981	1.12208	6.84868e-05
comp110109_c0	205	60	0	0	68	117	0	0	184.14	113.786	0	0	67.0141	56.9611	0	0	52.7377	9.55756	3.85228e-10	2.21607e-09	yes	up	52.7377	1.27768	0.0125534	0.0658848	no	up	52.7377	9.74166	1.76533e-10	1.00928e-09	yes	up	52.7377	-8.27988	5.96062e-08	2.59431e-07	yes	down	52.7377	0	1	1	no	up	52.7377	8.46398	3.01623e-08
comp110125_c0	709	390	0	1	683	1430	0	2	636.854	739.612	0	0.724858	673.098	696.191	0	2.08588	343.571	10.369	1.21789e-14	1.35699e-13	yes	up	343.571	0.0056745	0.985416	1	no	up	343.571	9.49603	4.42583e-19	6.90277e-18	yes	up	343.571	-10.3633	1.23823e-14	1.44604e-13	yes	down	343.571	-0.872971	0.604529	1	no	down	343.571	9.49036	4.48376e-19
comp110149_c0	207	84	0	1	126	262	1	0	185.936	159.301	0	0.724858	124.173	127.554	0.868813	0	74.8197	8.38112	7.7437e-10	4.25744e-09	yes	up	74.8197	0.459556	0.235488	0.472	no	up	74.8197	8.51168	5.65347e-09	2.58909e-08	yes	up	74.8197	-7.92156	6.01288e-09	3.05572e-08	yes	down	74.8197	0.130565	0.946869	1	no	up	74.8197	8.05213	3.48741e-08
comp110159_c0	0	0	44	69	0	0	82	70	0	0	70.995	50.0152	0	0	71.2427	73.0058	33.1573	-7.96413	2.07808e-07	7.94392e-07	yes	down	33.1573	0	1	1	no	up	33.1573	-8.23067	7.74538e-08	3.01481e-07	yes	down	33.1573	8.87817	7.11945e-09	3.57975e-08	yes	up	33.1573	-0.26654	0.617698	1	no	down	33.1573	-9.14471	2.37831e-09
comp110168_c0	50	22	25	119	45	135	91	62	44.9121	41.7217	40.338	86.2581	44.3476	65.7243	79.062	64.6623	58.3783	-0.571788	0.270268	0.334981	no	down	58.3783	-0.351628	0.493917	0.72453	no	down	58.3783	-0.727334	0.157198	0.207392	no	down	58.3783	0.22016	0.659819	0.730606	no	up	58.3783	-0.155546	0.755897	1	no	down	58.3783	-0.375706	0.448341
comp11017_c0	0	0	5	19	0	0	16	11	0	0	8.06761	13.7723	0	0	13.901	11.4723	5.90166	-5.53137	0.00219923	0.0043616	yes	down	NA	NA	NA	NA	NA	NA	5.90166	-5.72526	0.00145625	0.00291585	yes	down	5.90166	6.4454	0.00035991	0.000886269	yes	up	NA	NA	NA	NA	NA	NA	5.90166	-6.6393	0.000222989
comp110213_c0	98	36	0	0	40	67	0	0	88.0277	68.2718	0	0	39.4201	32.6187	0	0	28.5423	8.62566	2.11344e-08	9.38308e-08	yes	up	28.5423	1.13157	0.0421534	0.154519	no	up	28.5423	8.80976	1.05261e-08	4.63571e-08	yes	up	28.5423	-7.49409	1.14687e-06	4.12388e-06	yes	down	28.5423	0	1	1	no	up	28.5423	7.67819	6.22477e-07
comp110232_c0	36	22	16	29	40	59	61	41	32.3367	41.7217	25.8163	21.0209	39.4201	28.724	52.9976	42.7606	35.5997	0.661649	0.189612	0.246044	no	up	35.5997	0.115329	0.808657	0.943091	no	up	35.5997	-0.394837	0.405538	0.474025	no	down	35.5997	-0.54632	0.263185	0.34415	no	down	35.5997	-1.05649	0.0299687	0.619829	no	down	35.5997	-0.510166	0.264805
comp110233_c0	33	12	36	76	34	73	92	94	29.642	22.7573	58.0868	55.0892	33.5071	35.5398	79.9308	98.0364	51.5737	-1.07502	0.0136417	0.0230915	yes	down	51.5737	-0.369894	0.396931	0.639112	no	down	51.5737	-1.72981	4.64855e-05	0.000119584	yes	down	51.5737	0.705122	0.0783263	0.120769	no	up	51.5737	-0.654799	0.0910731	0.774283	no	down	51.5737	-1.35992	0.000463344
comp110241_c0	360	228	5	4	250	593	2	0	323.367	432.388	8.06761	2.89943	246.375	288.7	1.73763	0	162.942	6.3187	1.54423e-24	3.74392e-23	yes	up	162.942	0.493091	0.211826	0.44264	no	up	162.942	8.64321	3.03007e-15	3.34734e-14	yes	up	162.942	-5.82561	3.77939e-21	7.96114e-20	yes	down	162.942	2.32451	0.0515143	0.691909	no	up	162.942	8.15012	9.87121e-14
comp110264_c0	60	45	68	196	29	53	158	113	53.8945	85.3398	109.719	142.072	28.5795	25.8029	137.273	117.852	87.5666	-0.893108	0.0249574	0.0400359	no	down	87.5666	1.33468	0.00149242	0.0132757	yes	up	87.5666	-0.904037	0.0225305	0.0359095	no	down	87.5666	2.22779	4.29386e-08	1.91092e-07	yes	up	87.5666	-0.0109286	0.977169	1	no	down	87.5666	-2.23872	3.15401e-08
comp1102835_c0	6	7	0	0	16	54	0	0	5.38945	13.2751	0	0	15.768	26.2897	0	0	7.59029	5.5	0.00244442	0.00480394	yes	up	NA	NA	NA	NA	NA	NA	7.59029	5.68411	0.00173876	0.00342731	yes	up	7.59029	-6.73181	0.000157672	0.00041141	yes	down	NA	NA	NA	NA	NA	NA	7.59029	6.91592	0.000103599
comp110289_c0	92	40	3	21	39	86	49	34	82.6383	75.8576	4.84057	15.222	38.4346	41.8688	42.5719	35.46	42.1117	2.84077	3.19658e-07	1.19012e-06	yes	up	42.1117	0.980984	0.0392016	0.146502	no	up	42.1117	1.02334	0.034025	0.0522677	no	up	42.1117	-1.85979	0.000830741	0.00191943	yes	down	42.1117	-1.81743	0.00123247	0.294182	no	down	42.1117	0.042355	0.930198
comp11029_c0	38	11	6	5	18	32	0	0	34.1332	20.8608	9.68113	3.62429	17.739	15.5791	0	0	12.7022	2.18002	0.0121538	0.0207928	yes	up	12.7022	0.748393	0.340225	0.582669	no	up	12.7022	7.31563	7.04092e-06	2.05027e-05	yes	up	12.7022	-1.43162	0.0983306	0.147498	no	down	12.7022	5.13562	0.0020926	0.331579	no	up	12.7022	6.56724	5.40951e-05
comp110294_c0	665	325	0	2	308	658	1	0	597.331	616.343	0	1.44972	303.534	320.345	0.868813	0	229.984	9.25841	5.90816e-18	9.15121e-17	yes	up	229.984	0.958953	0.00186511	0.0157648	no	up	229.984	10.32	8.54297e-13	6.81889e-12	yes	up	229.984	-8.29946	9.95711e-15	1.17632e-13	yes	down	229.984	1.06162	0.548901	0.993531	no	up	229.984	9.36108	8.72904e-11
comp110298_c0	108	42	46	129	153	286	80	44	97.0101	79.6505	74.222	93.5066	150.782	139.238	69.5051	45.8894	93.7255	0.0734716	0.847785	0.87685	no	up	93.7255	-0.702517	0.0584087	0.192763	no	down	93.7255	0.619341	0.10941	0.150179	no	up	93.7255	-0.775989	0.0352754	0.059049	no	down	93.7255	0.54587	0.1556	0.851907	no	up	93.7255	1.32186	0.000392534
comp110319_c0	87	33	0	0	81	151	0	0	78.1471	62.5825	0	0	79.8256	73.5139	0	0	36.7586	8.47547	2.61884e-08	1.14707e-07	yes	up	36.7586	-0.113104	0.820303	0.945091	no	down	36.7586	8.65958	1.3e-08	5.65756e-08	yes	up	36.7586	-8.58858	1.58681e-08	7.56553e-08	yes	down	36.7586	0	1	1	no	up	36.7586	8.77268	7.78465e-09
comp110336_c0	110	56	46	61	128	273	221	171	98.8066	106.201	74.222	44.2163	126.144	132.909	192.008	178.343	119.106	0.827521	0.0275379	0.043789	no	up	119.106	-0.342757	0.335352	0.577913	no	down	119.106	-0.857571	0.0157383	0.0258874	no	down	119.106	-1.17028	0.00133196	0.00296261	yes	down	119.106	-1.68509	3.67509e-06	0.0552268	no	down	119.106	-0.514815	0.134126
comp110343_c0	394	214	0	1	234	493	0	1	353.907	405.838	0	0.724858	230.607	240.016	0	1.04294	154.017	9.51131	1.81558e-12	1.47564e-11	yes	up	154.017	0.687985	0.0402055	0.149269	no	up	154.017	9.63928	2.79082e-11	1.78368e-10	yes	up	154.017	-8.82332	6.18575e-11	4.21651e-10	yes	down	154.017	0.127966	0.947693	1	no	up	154.017	8.95129	6.29353e-10
comp110366_c0	193	100	0	3	366	679	1	0	173.361	189.644	0	2.17457	360.694	330.569	0.868813	0	132.164	6.94068	2.7785e-14	2.95923e-13	yes	up	132.164	-0.931356	0.00739618	0.0447217	no	down	132.164	8.57647	3.49335e-09	1.65062e-08	yes	up	132.164	-7.87204	4.76635e-18	7.91041e-17	yes	down	132.164	1.63578	0.329494	0.955139	no	up	132.164	9.50782	5.49646e-11
comp110371_c0	0	0	8	14	0	0	11	6	0	0	12.9082	10.148	0	0	9.55695	6.25764	4.85885	-5.57598	0.00265325	0.00517766	yes	down	NA	NA	NA	NA	NA	NA	4.85885	-5.04616	0.00670008	0.0118132	yes	down	4.85885	6.49001	0.000468934	0.00113216	yes	up	NA	NA	NA	NA	NA	NA	4.85885	-5.96019	0.00136243
comp110381_c0	676	302	0	1	420	701	0	0	607.212	572.725	0	0.724858	413.911	341.28	0	0	241.981	10.1495	5.2205e-14	5.33273e-13	yes	up	241.981	0.64624	0.0499327	0.173483	no	up	241.981	11.719	2.32642e-15	2.60641e-14	yes	up	241.981	-9.50322	1.81647e-12	1.56795e-11	yes	down	241.981	1.56949	0.426611	0.980565	no	up	241.981	11.0727	7.07804e-14
comp11040_c0	2	2	16	40	1	3	10	12	1.79648	3.79288	25.8163	28.9943	0.985502	1.46054	8.68813	12.5153	10.5062	-3.4386	0.000595976	0.00131282	yes	down	10.5062	0.98489	0.422445	0.663248	no	up	10.5062	-2.05598	0.0452081	0.0676894	no	down	10.5062	4.42349	1.31183e-05	4.04417e-05	yes	up	10.5062	1.38262	0.0686679	0.733487	no	up	10.5062	-3.04087	0.00344937
comp110410_c0	168	74	106	265	136	203	177	152	150.905	140.337	171.033	192.087	134.028	98.8299	153.78	158.527	149.941	-0.319043	0.306113	0.37316	no	down	149.941	0.336884	0.279799	0.518162	no	up	149.941	-0.0967896	0.755979	0.798989	no	down	149.941	0.655928	0.0323995	0.0546957	no	up	149.941	0.222254	0.468126	0.986059	no	up	149.941	-0.433674	0.156813
comp11043_c0	58	36	1	1	57	95	1	0	52.098	68.2718	1.61352	0.724858	56.1736	46.2505	0.868813	0	28.2501	5.8768	2.87618e-07	1.07816e-06	yes	up	28.2501	0.226609	0.671643	0.85956	no	up	28.2501	6.97712	3.49933e-06	1.06915e-05	yes	up	28.2501	-5.65019	7.39995e-07	2.74419e-06	yes	down	28.2501	1.10032	0.543412	0.993531	no	up	28.2501	6.75051	6.87907e-06
comp110435_c0	105	33	0	0	77	138	0	0	94.3154	62.5825	0	0	75.8836	67.1849	0	0	37.4958	8.63655	1.78256e-08	8.00137e-08	yes	up	37.4958	0.148637	0.779146	0.93013	no	up	37.4958	8.82066	8.82284e-09	3.92891e-08	yes	up	37.4958	-8.48792	2.96098e-08	1.35067e-07	yes	down	37.4958	0	1	1	no	up	37.4958	8.67202	1.47908e-08
comp11045_c0	17	6	9	1	1	2	9	8	15.2701	11.3786	14.5217	0.724858	0.985502	0.973694	7.81932	8.34352	7.50217	0.928426	0.45137	0.520321	no	up	NA	NA	NA	NA	NA	NA	7.50217	0.733182	0.546129	0.610496	no	up	7.50217	2.85004	0.0517335	0.083409	no	up	NA	NA	NA	NA	NA	NA	7.50217	-3.04528	0.0357032
comp110472_c0	0	0	27	172	0	0	151	105	0	0	43.5651	124.676	0	0	131.191	109.509	51.1175	-8.46902	1.01468e-07	4.07045e-07	yes	down	51.1175	0	1	1	no	up	51.1175	-8.96994	1.64626e-08	7.04323e-08	yes	down	51.1175	9.38306	3.66489e-09	1.91957e-08	yes	up	51.1175	-0.500916	0.458839	0.983688	no	down	51.1175	-9.88398	4.9455e-10
comp110493_c0	90	40	99	387	46	79	174	155	80.8418	75.8576	159.739	280.52	45.3331	38.4609	151.174	161.656	124.198	-1.49805	0.000172789	0.000419015	yes	down	124.198	0.915165	0.0271637	0.113725	no	up	124.198	-0.993488	0.0130084	0.0217217	no	down	124.198	2.41322	1.43551e-09	7.98899e-09	yes	up	124.198	0.504562	0.188835	0.876484	no	up	124.198	-1.90865	1.82192e-06
comp110511_c0	0	0	89	301	0	1	104	100	0	0	143.603	218.182	0	0.486847	90.3566	104.294	69.6154	-9.56461	2.47121e-10	1.46499e-09	yes	down	69.6154	-0.480219	0.810981	0.943091	no	down	69.6154	-8.66227	1.02098e-08	4.50896e-08	yes	down	69.6154	9.08439	8.38077e-11	5.60454e-10	yes	up	69.6154	0.902343	0.0505034	0.689167	no	up	69.6154	-8.18205	5.11935e-09
comp110518_c0	51	25	23	55	41	93	34	26	45.8103	47.411	37.111	39.8672	40.4056	45.2768	29.5397	27.1164	39.0672	0.266579	0.532627	0.598128	no	up	39.0672	0.112435	0.785042	0.932972	no	up	39.0672	0.713395	0.0994893	0.137891	no	up	39.0672	-0.154143	0.708462	0.771434	no	down	39.0672	0.446816	0.302195	0.943972	no	up	39.0672	0.60096	0.150806
comp11052_c0	14	3	0	1	17	42	0	0	12.5754	5.68932	0	0.724858	16.7535	20.4476	0	0	7.02383	4.20478	0.0113817	0.0195967	yes	up	NA	NA	NA	NA	NA	NA	7.02383	5.75436	0.00109679	0.00224729	yes	up	7.02383	-5.18563	0.00145224	0.00320709	yes	down	NA	NA	NA	NA	NA	NA	7.02383	6.73521	0.00010061
comp110522_c0	660	331	4	21	1023	1663	5	9	592.84	627.722	6.45409	15.222	1008.17	809.626	4.34407	9.38646	384.22	5.68201	3.67933e-34	1.53644e-32	yes	up	384.22	-0.574471	0.104354	0.283153	no	down	384.22	6.50808	9.26183e-36	3.69772e-34	yes	up	384.22	-6.25648	2.48595e-41	1.5874e-39	yes	down	384.22	0.826065	0.170102	0.86223	no	up	384.22	7.08255	2.91866e-42
comp110542_c0	242	129	0	0	154	310	1	0	217.375	244.641	0	0	151.767	150.923	0.868813	0	95.6967	10.1786	7.54246e-12	5.59678e-11	yes	up	95.6967	0.607358	0.0965804	0.269455	no	up	95.6967	8.92465	8.68751e-10	4.48594e-09	yes	up	95.6967	-9.57127	1.19323e-10	7.79415e-10	yes	down	95.6967	-1.25398	0.540303	0.993531	no	down	95.6967	8.31729	1.08952e-08
comp110557_c0	56	34	32	194	47	87	56	45	50.3016	64.479	51.6327	140.622	46.3186	42.3557	48.6535	46.9323	61.412	-0.77643	0.155956	0.207015	no	down	61.412	0.364429	0.508806	0.736749	no	up	61.412	0.253274	0.648099	0.704357	no	up	61.412	1.14086	0.0346145	0.0580542	no	up	61.412	1.0297	0.0580959	0.709621	no	up	61.412	-0.111155	0.839191
comp110568_c0	0	0	43	196	0	0	44	72	0	0	69.3814	142.072	0	0	38.2278	75.0917	40.5966	-8.79186	3.33874e-08	1.43865e-07	yes	down	40.5966	0	1	1	no	up	40.5966	-7.87951	7.67315e-07	2.57453e-06	yes	down	40.5966	9.7059	1.08215e-09	6.1319e-09	yes	up	40.5966	0.912353	0.183527	0.871698	no	up	40.5966	-8.79355	3.4499e-08
comp110572_c0	0	0	277	1318	0	1	329	258	0	0	446.946	955.362	0	0.486847	285.84	269.079	244.714	-11.5148	4.30487e-14	4.45818e-13	yes	down	244.714	-0.47885	0.812591	0.943129	no	down	244.714	-10.1747	2.5597e-11	1.6478e-10	yes	down	244.714	11.0359	5.99387e-15	7.24539e-14	yes	up	244.714	1.34014	0.00705498	0.449024	no	up	244.714	-9.6958	7.22087e-12
comp110581_c0	106	40	0	0	45	104	0	0	95.2137	75.8576	0	0	44.3476	50.6321	0	0	33.2564	8.7554	1.00652e-08	4.68535e-08	yes	up	33.2564	0.852307	0.100682	0.276857	no	up	33.2564	8.9395	4.91259e-09	2.26926e-08	yes	up	33.2564	-7.90309	2.30702e-07	9.19085e-07	yes	down	33.2564	0	1	1	no	up	33.2564	8.08719	1.20177e-07
comp110592_c0	419	159	0	0	84	454	0	0	376.363	301.534	0	0	82.7821	221.028	0	0	122.714	10.7359	6.29828e-12	4.73274e-11	yes	up	122.714	1.15312	0.0559098	0.187488	no	up	122.714	10.92	2.73732e-12	2.03543e-11	yes	up	122.714	-9.58282	8.58968e-10	4.94665e-09	yes	down	122.714	0	1	1	no	up	122.714	9.76692	4.06615e-10
comp110601_c0	275	134	311	114	269	589	397	284	247.017	254.123	501.805	82.6338	265.1	286.753	344.919	296.195	284.818	-0.215102	0.755822	0.798633	no	down	284.818	-0.139474	0.839969	0.955712	no	down	284.818	-0.355677	0.606708	0.667473	no	down	284.818	0.0756281	0.912662	0.935189	no	up	284.818	-0.140575	0.838509	1	no	down	284.818	-0.216203	0.753592
comp110617_c0	30	20	27	97	20	43	38	43	26.9473	37.9288	43.5651	70.3112	19.71	20.9344	33.0149	44.8464	37.1573	-0.862515	0.0902733	0.127198	no	down	37.1573	0.642413	0.220688	0.453598	no	up	37.1573	-0.287181	0.576459	0.639397	no	down	37.1573	1.50493	0.00270783	0.00569803	yes	up	37.1573	0.575335	0.241202	0.907153	no	up	37.1573	-0.929594	0.0666371
comp110641_c0	196	71	0	0	87	179	0	0	176.055	134.647	0	0	85.7386	87.1456	0	0	60.4484	9.61572	1.65065e-10	1.00533e-09	yes	up	60.4484	0.852007	0.0514267	0.177271	no	up	60.4484	9.79982	7.36074e-11	4.45261e-10	yes	up	60.4484	-8.76371	5.70918e-09	2.91333e-08	yes	down	60.4484	0	1	1	no	up	60.4484	8.94782	2.72384e-09
comp110651_c0	45	8	105	334	51	125	173	97	40.4209	15.1715	169.42	242.102	50.2606	60.8559	150.305	101.165	103.713	-2.82133	6.07682e-08	2.52599e-07	yes	down	103.713	-0.932682	0.0774493	0.232857	no	down	103.713	-2.10752	5.55573e-05	0.000141304	yes	down	103.713	1.88865	0.000104967	0.000281947	yes	up	103.713	0.713813	0.137854	0.834758	no	up	103.713	-1.17484	0.0162849
comp110664_c0	394	178	0	0	160	299	0	1	353.907	337.566	0	0	157.68	145.567	0	1.04294	124.471	10.7641	3.76862e-13	3.38503e-12	yes	up	124.471	1.19167	0.000573075	0.00628088	yes	up	124.471	9.5066	5.48739e-11	3.37046e-10	yes	up	124.471	-9.5724	1.05932e-10	6.97918e-10	yes	down	124.471	-1.25747	0.538483	0.993531	no	down	124.471	8.31493	9.81026e-09
comp110677_c0	560	314	0	1	246	431	0	1	503.016	595.482	0	0.724858	242.433	209.831	0	1.04294	194.066	10.0438	1.04119e-13	1.01684e-12	yes	up	194.066	1.28034	0.000168633	0.0023723	yes	up	194.066	10.1715	2.22744e-12	1.67702e-11	yes	up	194.066	-8.76344	8.79088e-11	5.86136e-10	yes	down	194.066	0.12775	0.947812	1	no	up	194.066	8.89119	8.52655e-10
comp110682_c0	0	0	405	1435	0	3	406	303	0	0	653.476	1040.17	0	1.46054	352.738	316.011	295.482	-11.7865	3.55885e-15	4.22424e-14	yes	down	295.482	-1.99214	0.246922	0.484277	no	down	295.482	-10.444	3.1517e-12	2.32174e-11	yes	down	295.482	9.79437	1.65125e-25	4.66225e-24	yes	up	295.482	1.34254	0.000944443	0.275595	no	up	295.482	-8.45184	2.25864e-19
comp110688_c0	584	357	1	2	512	1225	1	2	524.573	677.029	1.61352	1.44972	504.577	596.387	0.868813	2.08588	288.573	8.64065	1.09616e-21	2.19947e-20	yes	up	288.573	0.122512	0.71973	0.890894	no	up	288.573	8.716	3.01239e-22	5.84142e-21	yes	up	288.573	-8.51814	3.81081e-21	8.02337e-20	yes	down	288.573	0.0753427	0.951036	1	no	up	288.573	8.59349	1.07092e-21
comp110693_c0	25	18	51	185	39	67	122	85	22.4561	34.1359	82.2896	134.099	38.4346	32.6187	105.995	88.6499	67.3348	-1.99314	2.55659e-05	7.10759e-05	yes	down	67.3348	-0.362371	0.454176	0.690888	no	down	67.3348	-1.82598	0.000112014	0.00027139	yes	down	67.3348	1.63077	0.000222165	0.000565966	yes	up	67.3348	0.167156	0.696844	1	no	up	67.3348	-1.46361	0.000899812
comp110714_c0	577	222	0	0	472	960	0	0	518.286	421.01	0	0	465.157	467.373	0	0	233.978	11.208	3.71174e-14	3.88251e-13	yes	up	233.978	0.0132966	0.968306	1	no	up	233.978	11.3921	1.41414e-14	1.43698e-13	yes	up	233.978	-11.1947	3.90249e-14	4.28892e-13	yes	down	233.978	0	1	1	no	up	233.978	11.3788	1.48753e-14
comp110721_c0	125	46	25	29	51	184	18	20	112.28	87.2363	40.338	21.0209	50.2606	89.5798	15.6386	20.8588	54.6517	1.75275	0.00121056	0.00252472	yes	up	54.6517	0.50831	0.323132	0.564957	no	up	54.6517	2.46351	9.19133e-06	2.63237e-05	yes	up	54.6517	-1.24444	0.0207888	0.0366746	yes	down	54.6517	0.710764	0.218472	0.893341	no	up	54.6517	1.9552	0.000399267
comp110731_c0	88	35	0	0	66	103	0	0	79.0453	66.3754	0	0	65.0431	50.1452	0	0	32.5761	8.51995	2.72443e-08	1.18954e-07	yes	up	32.5761	0.348563	0.511166	0.738969	no	up	32.5761	8.70406	1.3597e-08	5.89935e-08	yes	up	32.5761	-8.17139	9.3923e-08	3.97178e-07	yes	down	32.5761	0	1	1	no	up	32.5761	8.3555	4.80514e-08
comp110735_c0	166	103	32	39	141	213	63	50	149.108	195.333	51.6327	28.2695	138.956	103.698	54.7352	52.147	96.735	2.14865	8.80232e-07	3.06685e-06	yes	up	96.735	0.503874	0.217729	0.449882	no	up	96.735	1.68067	7.24977e-05	0.000181134	yes	up	96.735	-1.64477	0.00015403	0.000402759	yes	down	96.735	-0.467978	0.296781	0.940451	no	down	96.735	1.17679	0.00519514
comp110806_c0	457	242	0	1	485	1110	0	1	410.497	458.939	0	0.724858	477.968	540.4	0	1.04294	236.196	9.70621	5.69875e-13	4.99681e-12	yes	up	236.196	-0.230827	0.472735	0.706827	no	down	236.196	9.83451	1.01827e-11	6.97666e-11	yes	up	236.196	-9.93703	1.55207e-13	1.57489e-12	yes	down	236.196	0.128304	0.947506	1	no	up	236.196	10.0653	3.2462e-12
comp110817_c0	199	124	0	0	147	229	0	0	178.75	235.159	0	0	144.869	111.488	0	0	83.7832	10.0176	2.73238e-11	1.87179e-10	yes	up	83.7832	0.689988	0.110401	0.29362	no	up	83.7832	10.2017	1.17934e-11	7.9943e-11	yes	up	83.7832	-9.32758	5.54015e-10	3.28206e-09	yes	down	83.7832	0	1	1	no	up	83.7832	9.51168	2.52547e-10
comp110834_c0	1	0	266	620	0	2	640	514	0.898242	0	429.197	449.412	0	0.973694	556.041	536.071	246.574	-9.44567	2.70008e-12	2.14157e-11	yes	down	246.574	-0.0349784	0.983548	1	no	down	246.574	-9.75885	4.96746e-13	4.09742e-12	yes	down	246.574	9.41069	1.52189e-18	2.62151e-17	yes	up	246.574	-0.313183	0.305391	0.945729	no	down	246.574	-9.72388	1.04499e-19
comp110842_c0	698	420	1	2	285	588	0	1	626.973	796.505	1.61352	1.44972	280.868	286.266	0	1.04294	249.34	8.88564	4.81211e-23	1.05745e-21	yes	up	249.34	1.32514	6.73461e-05	0.00112404	yes	up	249.34	10.5452	3.21128e-13	2.71381e-12	yes	up	249.34	-7.56049	4.17572e-17	6.40972e-16	yes	down	249.34	1.65956	0.32072	0.951868	no	up	249.34	9.22006	1.9057e-10
comp110851_c0	879	475	0	1	252	562	0	0	789.555	900.809	0	0.724858	248.346	273.608	0	0	276.63	10.666	2.25539e-15	2.73561e-14	yes	up	276.63	1.69283	1.14959e-07	5.27997e-06	yes	up	276.63	12.2357	1.16822e-16	1.48926e-15	yes	up	276.63	-8.97319	2.62521e-11	1.90175e-10	yes	down	276.63	1.56972	0.426124	0.980565	no	up	276.63	10.5429	9.47555e-13
comp11086_c0	0	0	15	5	0	0	23	12	0	0	24.2028	3.62429	0	0	19.9827	12.5153	7.54064	-5.817	0.00301289	0.00581582	yes	down	NA	NA	NA	NA	NA	NA	7.54064	-6.08275	0.00185127	0.00362823	yes	down	7.54064	6.73103	0.00059802	0.00141659	yes	up	NA	NA	NA	NA	NA	NA	7.54064	-6.99678	0.000342442
comp110860_c0	306	106	0	0	152	299	0	0	274.862	201.023	0	0	149.796	145.567	0	0	96.406	10.23	8.22218e-12	6.05696e-11	yes	up	96.406	0.694443	0.0865612	0.250338	no	up	96.406	10.4141	3.46069e-12	2.53078e-11	yes	up	96.406	-9.53558	1.86682e-10	1.18216e-09	yes	down	96.406	0	1	1	no	up	96.406	9.71969	8.30674e-11
comp110890_c0	174	71	1	0	79	156	0	0	156.294	134.647	1.61352	0	77.8546	75.9481	0	0	55.7947	8.11493	3.11598e-09	1.56528e-08	yes	up	55.7947	0.924415	0.0316365	0.126514	no	up	55.7947	9.70249	1.05453e-10	6.23767e-10	yes	up	55.7947	-7.19052	1.51803e-07	6.21871e-07	yes	down	55.7947	1.58756	0.424246	0.980565	no	up	55.7947	8.77807	5.11087e-09
comp110922_c0	0	0	129	190	0	1	245	192	0	0	208.144	137.723	0	0.486847	212.859	200.245	94.9322	-9.48394	2.80453e-10	1.64841e-09	yes	down	94.9322	-0.480967	0.8101	0.943091	no	down	94.9322	-9.74899	8.65916e-11	5.18082e-10	yes	down	94.9322	9.00297	9.33902e-11	6.19878e-10	yes	up	94.9322	-0.265048	0.535596	0.993531	no	down	94.9322	-9.26802	2.52772e-11
comp110941_c0	319	193	0	0	277	556	0	1	286.539	366.013	0	0	272.984	270.687	0	1.04294	149.658	10.6753	6.69231e-13	5.81193e-12	yes	up	149.658	0.259138	0.469958	0.704262	no	up	149.658	9.41767	9.24446e-11	5.51171e-10	yes	up	149.658	-10.4162	2.32036e-12	1.97417e-11	yes	down	149.658	-1.25765	0.538946	0.993531	no	down	149.658	9.15853	2.91993e-10
comp110965_c0	140	45	0	0	147	339	0	0	125.754	85.3398	0	0	144.869	165.041	0	0	65.1254	9.06354	2.09023e-09	1.07685e-08	yes	up	65.1254	-0.543389	0.238569	0.47539	no	down	65.1254	9.24764	9.81931e-10	5.0134e-09	yes	up	65.1254	-9.60693	1.99579e-10	1.25731e-09	yes	down	65.1254	0	1	1	no	up	65.1254	9.79103	8.95731e-11
comp110971_c0	441	218	0	0	479	1024	0	0	396.125	413.424	0	0	472.055	498.531	0	0	222.517	10.9899	9.74099e-14	9.55511e-13	yes	up	222.517	-0.262951	0.404683	0.646496	no	down	222.517	11.174	3.75887e-14	3.61249e-13	yes	up	222.517	-11.2528	2.42211e-14	2.73224e-13	yes	down	222.517	0	1	1	no	up	222.517	11.4369	9.13634e-15
comp110975_c0	214	90	1	0	423	927	1	0	192.224	170.68	1.61352	0	416.867	451.307	0.868813	0	154.195	8.43847	3.97067e-10	2.28111e-09	yes	up	154.195	-1.2551	0.000270635	0.00344513	yes	down	154.195	8.58287	3.35194e-09	1.58872e-08	yes	up	154.195	-9.69357	6.12691e-13	5.70852e-12	yes	down	154.195	0.144408	0.94096	1	no	up	154.195	9.83798	1.1375e-11
comp110991_c0	137	50	1	0	339	609	0	0	123.059	94.822	1.61352	0	334.085	296.49	0	0	106.259	7.70578	1.58337e-08	7.16603e-08	yes	up	106.259	-1.52185	0.000139981	0.00203837	yes	down	106.259	9.29151	5.29703e-10	2.82149e-09	yes	up	106.259	-9.22763	1.13782e-11	8.72177e-11	yes	down	106.259	1.58573	0.423594	0.980565	no	up	106.259	10.8134	4.34678e-13
comp111004_c0	47	17	46	88	49	83	109	80	42.2174	32.2395	74.222	63.7875	48.2896	40.4083	94.7007	83.4352	59.9125	-0.852575	0.0363129	0.0562945	no	down	59.9125	-0.214466	0.598238	0.80716	no	down	59.9125	-1.23215	0.00205869	0.00399914	yes	down	59.9125	0.638109	0.0954353	0.143649	no	up	59.9125	-0.379574	0.311527	0.94855	no	down	59.9125	-1.01768	0.00661934
comp111011_c0	128	59	92	128	136	227	269	240	114.975	111.89	148.444	92.7818	134.028	110.514	233.711	250.306	149.581	-0.0669527	0.853088	0.881354	no	down	149.581	-0.102013	0.774631	0.927041	no	down	149.581	-1.09156	0.00200537	0.00390552	yes	down	149.581	-0.0350599	0.920831	0.941256	no	down	149.581	-1.02461	0.00339602	0.375096	no	down	149.581	-0.989551	0.00405347
comp111014_c0	139	83	0	0	134	285	0	0	124.856	157.405	0	0	132.057	138.751	0	0	69.1336	9.46363	2.77869e-10	1.63435e-09	yes	up	69.1336	0.0520123	0.900525	0.989829	no	up	69.1336	9.64774	1.24769e-10	7.30939e-10	yes	up	69.1336	-9.41162	3.33437e-10	2.03315e-09	yes	down	69.1336	0	1	1	no	up	69.1336	9.59573	1.50106e-10
comp111024_c0	513	356	1	0	528	909	1	1	460.798	675.133	1.61352	0	520.345	442.544	0.868813	1.04294	262.793	10.0746	1.20257e-13	1.16518e-12	yes	up	262.793	0.235889	0.536133	0.759133	no	up	262.793	9.22259	2.36955e-17	3.21451e-16	yes	up	262.793	-9.83867	4.3326e-13	4.12858e-12	yes	down	262.793	-0.85197	0.615854	1	no	down	262.793	8.9867	1.44819e-16
comp111025_c0	618	285	0	1	337	639	0	0	555.114	540.485	0	0.724858	332.114	311.095	0	0	217.442	10.0418	8.0419e-14	7.98377e-13	yes	up	217.442	0.769507	0.0140378	0.0713399	no	up	217.442	11.6117	3.55829e-15	3.89261e-14	yes	up	217.442	-9.27229	5.28371e-12	4.25395e-11	yes	down	217.442	1.56986	0.425824	0.980565	no	up	217.442	10.8421	2.00428e-13
comp111066_c0	200	84	12	5	33	82	11	10	179.648	159.301	19.3623	3.62429	32.5216	39.9214	9.55695	10.4294	56.7957	4.05138	1.33014e-09	7.06658e-09	yes	up	56.7957	2.22199	0.00019412	0.00265022	yes	up	56.7957	4.0877	5.50249e-10	2.92546e-09	yes	up	56.7957	-1.82939	0.00690969	0.0134605	yes	down	56.7957	0.0363166	0.960484	1	no	up	56.7957	1.86571	0.00523105
comp111071_c0	224	131	0	0	285	448	0	0	201.206	248.434	0	0	280.868	218.107	0	0	118.577	10.1379	1.19772e-11	8.60359e-11	yes	up	118.577	-0.152118	0.701237	0.878873	no	down	118.577	10.322	5.06943e-12	3.62506e-11	yes	up	118.577	-10.29	5.68206e-12	4.55236e-11	yes	down	118.577	0	1	1	no	up	118.577	10.4742	2.37252e-12
comp111080_c0	134	28	0	1	30	72	0	0	120.364	53.1003	0	0.724858	29.565	35.053	0	0	29.851	7.40672	4.21491e-07	1.54053e-06	yes	up	29.851	1.43535	0.0313776	0.125874	no	up	29.851	8.96734	1.44214e-08	6.22983e-08	yes	up	29.851	-5.97136	4.66056e-05	0.000131947	yes	down	29.851	1.56062	0.446812	0.981987	no	up	29.851	7.53198	1.98999e-06
comp111095_c0	423	141	0	0	406	876	2	1	379.956	267.398	0	0	400.114	426.478	1.73763	1.04294	184.591	10.6737	7.72567e-13	6.65121e-12	yes	up	184.591	-0.347399	0.351665	0.594891	no	down	184.591	7.83899	8.7448e-18	1.23168e-16	yes	up	184.591	-11.0211	1.3265e-13	1.35826e-12	yes	down	184.591	-2.83475	0.0965516	0.780604	no	down	184.591	8.18639	2.61074e-19
comp1111_c0	8	1	6	11	9	15	11	13	7.18594	1.89644	9.68113	7.97343	8.86951	7.3027	9.55695	13.5582	8.25304	-0.789891	0.409724	0.479022	no	down	NA	NA	NA	NA	NA	NA	8.25304	-1.19171	0.201826	0.258836	no	down	8.25304	0.120635	0.888593	0.91666	no	up	NA	NA	NA	NA	NA	NA	8.25304	-0.522455	0.530936
comp111123_c0	22	17	119	166	8	42	149	155	19.7613	32.2395	192.009	120.326	7.88401	20.4476	129.453	161.656	85.4721	-2.61887	2.46199e-06	8.03404e-06	yes	down	85.4721	0.773402	0.191908	0.415995	no	up	85.4721	-2.52412	5.42502e-06	1.60849e-05	yes	down	85.4721	3.39227	7.55536e-10	4.38887e-09	yes	up	85.4721	0.0947522	0.85277	1	no	up	85.4721	-3.29752	2.08199e-09
comp111186_c0	0	0	135	341	0	1	83	83	0	0	217.825	247.176	0	0.486847	72.1115	86.564	78.0205	-9.92182	3.12225e-11	2.12084e-10	yes	down	78.0205	-0.481752	0.809182	0.943091	no	down	78.0205	-8.36659	2.26342e-08	9.50562e-08	yes	down	78.0205	9.44007	7.82711e-12	6.13179e-11	yes	up	78.0205	1.55523	0.000120112	0.159483	no	up	78.0205	-7.88484	1.17367e-08
comp111202_c0	202	106	0	0	94	172	0	0	181.445	201.023	0	0	92.6372	83.7377	0	0	69.8553	9.90638	3.43469e-11	2.3212e-10	yes	up	69.8553	1.11682	0.00553517	0.0361882	yes	up	69.8553	10.0905	1.48082e-11	9.88734e-11	yes	up	69.8553	-8.78955	4.14913e-09	2.15707e-08	yes	down	69.8553	0	1	1	no	up	69.8553	8.97366	1.95795e-09
comp111213_c0	0	0	61	47	0	0	728	464	0	0	98.4248	34.0683	0	0	632.496	483.924	156.114	-8.0828	2.52879e-07	9.55234e-07	yes	down	156.114	0	1	1	no	up	156.114	-11.1832	8.21905e-13	6.57017e-12	yes	down	156.114	8.99684	9.54989e-09	4.71687e-08	yes	up	156.114	-3.10045	4.64995e-07	0.0289263	yes	down	156.114	-12.0973	9.75554e-15
comp111217_c0	52	16	20	108	148	275	79	58	46.7086	30.343	32.2704	78.2846	145.854	133.883	68.6363	60.4905	74.5588	-0.530241	0.315479	0.3829	no	down	74.5588	-1.83208	0.000358507	0.0042993	yes	down	74.5588	-0.71879	0.169274	0.221436	no	down	74.5588	-1.30184	0.00903134	0.0171891	yes	down	74.5588	-0.188548	0.710783	1	no	down	74.5588	1.11329	0.0239327
comp111224_c0	151	80	4	14	49	121	5	4	135.635	151.715	6.45409	10.148	48.2896	58.9085	4.34407	4.17176	52.4582	4.03205	3.08885e-14	3.27344e-13	yes	up	52.4582	1.41115	0.000622247	0.00671193	yes	up	52.4582	5.07097	3.90666e-16	4.74385e-15	yes	up	52.4582	-2.6209	9.47447e-07	3.45105e-06	yes	down	52.4582	1.03892	0.143237	0.840808	no	up	52.4582	3.65982	5.03367e-09
comp111228_c0	486	245	0	0	326	572	0	0	436.546	464.628	0	0	321.274	278.476	0	0	187.615	11.1444	5.04814e-14	5.16902e-13	yes	up	187.615	0.588129	0.0777869	0.233419	no	up	187.615	11.3285	1.93202e-14	1.92747e-13	yes	up	187.615	-10.5563	9.72629e-13	8.77503e-12	yes	down	187.615	0	1	1	no	up	187.615	10.7404	3.90685e-13
comp111230_c0	508	248	0	1	400	729	0	0	456.307	470.317	0	0.724858	394.201	354.911	0	0	209.558	9.7994	3.30652e-13	3.00152e-12	yes	up	209.558	0.307368	0.335074	0.577657	no	up	209.558	11.3691	1.37784e-14	1.40343e-13	yes	up	209.558	-9.49203	1.72601e-12	1.49469e-11	yes	down	209.558	1.56974	0.426066	0.980565	no	up	209.558	11.0618	6.77702e-14
comp111287_c0	349	267	1	0	447	922	0	2	313.486	506.35	1.61352	0	440.519	448.873	0	2.08588	214.116	9.60028	2.25253e-12	1.8074e-11	yes	up	214.116	-0.122529	0.768158	0.923402	no	down	214.116	8.74063	1.67104e-15	1.90564e-14	yes	up	214.116	-9.72281	1.15275e-12	1.02785e-11	yes	down	214.116	-0.85965	0.613784	1	no	down	214.116	8.86316	6.4053e-16
comp111290_c0	30	17	34	138	46	81	75	98	26.9473	32.2395	54.8597	100.03	45.3331	39.4346	65.161	102.208	58.2767	-1.42442	0.00553553	0.0101503	yes	down	58.2767	-0.528355	0.305896	0.546824	no	down	58.2767	-1.51193	0.00304646	0.00572504	yes	down	58.2767	0.896066	0.0639184	0.100772	no	up	58.2767	-0.087505	0.854591	1	no	down	58.2767	-0.983571	0.0405507
comp111331_c0	112	71	107	222	107	213	137	112	100.603	134.647	172.647	160.918	105.449	103.698	119.027	116.809	126.725	-0.519099	0.0944557	0.132462	no	down	126.725	0.151929	0.624611	0.827236	no	up	126.725	-0.0222176	0.943313	0.954711	no	down	126.725	0.671028	0.0264603	0.0455348	no	up	126.725	0.496881	0.102576	0.788366	no	up	126.725	-0.174146	0.567328
comp111333_c0	0	0	80	495	0	0	186	135	0	0	129.082	358.805	0	0	161.599	140.797	98.7853	-9.99542	1.90702e-10	1.1487e-09	yes	down	98.7853	0	1	1	no	up	98.7853	-9.29901	3.16185e-09	1.50597e-08	yes	down	98.7853	10.9095	3.62729e-12	3.00241e-11	yes	up	98.7853	0.696411	0.263864	0.920974	no	up	98.7853	-10.2131	7.76312e-11
comp111336_c0	38	8	31	56	59	124	34	42	34.1332	15.1715	50.0192	40.592	58.1446	60.369	29.5397	43.8035	41.4716	-0.798936	0.13872	0.186563	no	down	41.4716	-1.19892	0.0228905	0.101062	no	down	41.4716	-0.500351	0.354546	0.422643	no	down	41.4716	-0.399983	0.423861	0.512131	no	down	41.4716	0.298585	0.561575	0.994519	no	up	41.4716	0.698568	0.163248
comp111385_c0	276	152	0	1	108	255	0	0	247.915	288.259	0	0.724858	106.434	124.146	0	0	95.9348	9.00887	3.59755e-11	2.42136e-10	yes	up	95.9348	1.21113	0.00150384	0.0133566	yes	up	95.9348	10.5774	1.26162e-12	9.83666e-12	yes	up	95.9348	-7.79775	1.01618e-08	5.00002e-08	yes	down	95.9348	1.56855	0.428696	0.980565	no	up	95.9348	9.36629	3.29964e-10
comp111411_c0	70	20	26	85	25	64	52	65	62.8769	37.9288	41.9516	61.6129	24.6375	31.1582	45.1783	67.7911	46.6419	-0.0306864	0.951543	0.962129	no	down	46.6419	0.868758	0.087811	0.252735	no	up	46.6419	-0.133132	0.79006	0.827393	no	down	46.6419	0.899444	0.07434	0.115259	no	up	46.6419	-0.102446	0.836065	1	no	down	46.6419	-1.00189	0.0447117
comp111458_c0	210	73	132	340	50	106	132	136	188.631	138.44	212.985	246.452	49.2751	51.6058	114.683	141.84	142.989	-0.481786	0.140562	0.188742	no	down	142.989	1.70672	5.66333e-07	2.04541e-05	yes	up	142.989	0.365048	0.269802	0.333991	no	up	142.989	2.18851	7.45713e-11	5.02541e-10	yes	up	142.989	0.846834	0.00929418	0.47747	no	up	142.989	-1.34167	7.90244e-05
comp11150_c0	11	6	0	0	6	28	0	0	9.88066	11.3786	0	0	5.91301	13.6317	0	0	5.1005	5.7336	0.00244478	0.00480441	yes	up	NA	NA	NA	NA	NA	NA	5.1005	5.9177	0.00176366	0.00347038	yes	up	5.1005	-5.63791	0.00266498	0.005617	yes	down	NA	NA	NA	NA	NA	NA	5.1005	5.82201	0.0019219
comp111583_c0	0	0	87	324	0	0	41	37	0	0	140.376	234.854	0	0	35.6213	38.5888	56.1801	-9.6169	3.08681e-10	1.80465e-09	yes	down	56.1801	0	1	1	no	up	56.1801	-7.27102	2.155e-06	6.79404e-06	yes	down	56.1801	10.5309	5.47986e-12	4.40192e-11	yes	up	56.1801	2.34588	9.21889e-06	0.0738482	no	up	56.1801	-8.18506	9.61067e-08
comp111591_c0	61	49	64	171	92	163	144	121	54.7928	92.9256	103.265	123.951	90.6661	79.356	125.109	126.196	99.5327	-0.662169	0.0888305	0.125355	no	down	99.5327	-0.232183	0.548727	0.769116	no	down	99.5327	-0.800049	0.0381529	0.0580454	no	down	99.5327	0.429986	0.251875	0.331429	no	up	99.5327	-0.13788	0.712336	1	no	down	99.5327	-0.567866	0.12678
comp111629_c0	0	0	89	302	0	1	107	63	0	0	143.603	218.907	0	0.486847	92.963	65.7052	65.2082	-9.56661	3.22513e-10	1.87857e-09	yes	down	65.2082	-0.479299	0.812067	0.943091	no	down	65.2082	-8.37052	3.919e-08	1.5902e-07	yes	down	65.2082	9.08731	1.16955e-10	7.64855e-10	yes	up	65.2082	1.19609	0.0159261	0.538675	no	up	65.2082	-7.89123	2.3114e-08
comp111662_c0	22	6	31	168	52	81	108	88	19.7613	11.3786	50.0192	121.776	51.2461	39.4346	93.8318	91.7787	59.9033	-2.4304	5.35956e-05	0.000141356	yes	down	59.9033	-1.47948	0.0143336	0.0723677	no	down	59.9033	-2.5203	2.5933e-05	6.93999e-05	yes	down	59.9033	0.950922	0.0792389	0.122017	no	up	59.9033	-0.0898964	0.866852	1	no	down	59.9033	-1.04082	0.0534715
comp1117_c0	7	5	7	5	17	29	3	3	6.28769	9.4822	11.2947	3.62429	16.7535	14.1186	2.60644	3.12882	8.41202	0.148491	0.877635	0.901633	no	up	8.41202	-1.00478	0.265015	0.502646	no	down	8.41202	1.42402	0.1766	0.230033	no	up	8.41202	-1.15328	0.196933	0.268693	no	down	8.41202	1.27553	0.223231	0.896087	no	up	8.41202	2.4288	0.0141115
comp111717_c0	0	0	242	109	0	4	835	670	0	0	390.472	79.0095	0	1.94739	725.459	698.77	236.957	-9.92685	1.17778e-09	6.31209e-09	yes	down	236.957	-2.3225	0.197317	0.423609	no	down	236.957	-11.5344	1.51201e-12	1.16697e-11	yes	down	236.957	7.60435	2.02353e-12	1.73476e-11	yes	up	236.957	-1.60752	0.0352562	0.642215	no	down	236.957	-9.21188	1.42074e-17
comp111723_c0	0	0	213	408	0	0	424	304	0	0	343.68	295.742	0	0	368.377	317.054	165.607	-10.3765	2.67339e-12	2.12158e-11	yes	down	165.607	0	1	1	no	up	165.607	-10.4797	1.60728e-12	1.23536e-11	yes	down	165.607	11.2905	2.74233e-14	3.06916e-13	yes	up	165.607	-0.103246	0.768263	1	no	down	165.607	-11.3938	1.57782e-14
comp111786_c0	685	348	5	21	448	903	2	2	615.296	659.961	8.06761	15.222	441.505	439.623	1.73763	2.08588	272.937	5.66348	9.65385e-41	5.51341e-39	yes	up	272.937	0.532532	0.0824888	0.242395	no	up	272.937	8.39186	8.08545e-27	2.06828e-25	yes	up	272.937	-5.13095	7.6325e-34	3.36484e-32	yes	down	272.937	2.72838	0.00108861	0.285599	no	up	272.937	7.85933	9.63074e-24
comp111791_c0	35	18	53	46	23	62	60	62	31.4385	34.1359	85.5167	33.3435	22.6665	30.1845	52.1288	64.6623	44.2596	-0.831211	0.153958	0.204596	no	down	44.2596	0.294099	0.617882	0.822358	no	up	44.2596	-0.836351	0.149319	0.198128	no	down	44.2596	1.12531	0.0483817	0.0785833	no	up	44.2596	-0.00513973	0.99268	1	no	down	44.2596	-1.13045	0.0461767
comp111796_c0	433	155	19	18	193	574	34	15	388.939	293.948	30.6569	13.0474	190.202	279.45	29.5397	15.6441	155.178	4.04582	4.23682e-14	4.39516e-13	yes	up	155.178	0.540051	0.264529	0.50219	no	up	155.178	3.90916	8.68079e-14	7.96124e-13	yes	up	155.178	-3.50577	5.50825e-11	3.77821e-10	yes	down	155.178	-0.136658	0.810909	1	no	down	155.178	3.36911	1.1901e-10
comp111799_c0	37	15	0	0	62	103	0	0	33.235	28.4466	0	0	61.1011	50.1452	0	0	21.616	7.28552	3.17673e-06	1.01943e-05	yes	up	21.616	-0.837937	0.172682	0.389659	no	down	21.616	7.46962	1.78122e-06	5.68403e-06	yes	up	21.616	-8.12346	1.70402e-07	6.91827e-07	yes	down	21.616	0	1	1	no	up	21.616	8.30756	8.91596e-08
comp111815_c0	373	193	1	2	331	539	0	0	335.044	366.013	1.61352	1.44972	326.201	262.41	0	0	161.591	7.86443	3.79857e-18	6.00115e-17	yes	up	161.591	0.252977	0.46893	0.703387	no	up	161.591	10.9656	1.44942e-13	1.28808e-12	yes	up	161.591	-7.61145	3.9925e-17	6.1528e-16	yes	down	161.591	3.10121	0.068462	0.733454	no	up	161.591	10.7127	5.05951e-13
comp11183_c0	0	0	9	10	0	0	16	11	0	0	14.5217	7.24858	0	0	13.901	11.4723	5.89295	-5.47139	0.00265575	0.00518183	yes	down	NA	NA	NA	NA	NA	NA	5.89295	-5.72521	0.00157623	0.00313349	yes	down	5.89295	6.38542	0.000453214	0.00109724	yes	up	NA	NA	NA	NA	NA	NA	5.89295	-6.63924	0.000247551
comp111844_c0	0	0	166	196	0	0	133	98	0	0	267.845	142.072	0	0	115.552	102.208	78.4596	-9.73002	2.0256e-10	1.21636e-09	yes	down	78.4596	0	1	1	no	up	78.4596	-8.82555	8.1996e-09	3.67246e-08	yes	down	78.4596	10.6441	3.48225e-12	2.89019e-11	yes	up	78.4596	0.904471	0.0810525	0.75668	no	up	78.4596	-9.73959	2.0011e-10
comp111846_c0	82	34	60	112	70	202	126	72	73.6558	64.479	96.8113	81.1841	68.9851	98.3431	109.47	75.0917	83.5026	-0.349525	0.394996	0.464575	no	down	83.5026	-0.278661	0.491929	0.722953	no	down	83.5026	-0.413312	0.310644	0.377548	no	down	83.5026	0.0708644	0.858291	0.893253	no	up	83.5026	-0.0637864	0.873023	1	no	down	83.5026	-0.134651	0.732215
comp111865_c0	351	222	0	0	192	394	0	0	315.283	421.01	0	0	189.216	191.818	0	0	139.666	10.8497	3.269e-13	2.96934e-12	yes	up	139.666	0.946035	0.0120638	0.0639578	no	up	139.666	11.0338	1.29769e-13	1.16121e-12	yes	up	139.666	-9.90364	2.97691e-11	2.13553e-10	yes	down	139.666	0	1	1	no	up	139.666	10.0877	1.27643e-11
comp111897_c0	321	237	0	0	313	592	0	0	288.336	449.456	0	0	308.462	288.213	0	0	166.808	10.8515	4.60596e-13	4.08984e-12	yes	up	166.808	0.301565	0.464409	0.699368	no	up	166.808	11.0356	1.84992e-13	1.6234e-12	yes	up	166.808	-10.55	1.95731e-12	1.68238e-11	yes	down	166.808	0	1	1	no	up	166.808	10.7341	8.05003e-13
comp111899_c0	325	140	0	0	205	496	0	1	291.929	265.502	0	0	202.028	241.476	0	1.04294	125.247	10.4543	1.9888e-12	1.60877e-11	yes	up	125.247	0.329439	0.361245	0.604614	no	up	125.247	9.1966	2.52713e-10	1.41434e-09	yes	up	125.247	-10.1248	9.34549e-12	7.25082e-11	yes	down	125.247	-1.25765	0.538955	0.993531	no	down	125.247	8.86716	1.05256e-09
comp111909_c0	49	30	75	145	57	97	123	80	44.0139	56.8932	121.014	105.104	56.1736	47.2241	106.864	83.4352	77.5903	-1.18083	0.00210495	0.0041894	yes	down	77.5903	-0.049244	0.899309	0.989115	no	down	77.5903	-0.941028	0.0142221	0.0235814	no	down	77.5903	1.13159	0.00199506	0.00429962	yes	up	77.5903	0.239807	0.505824	0.993531	no	up	77.5903	-0.891784	0.0148054
comp11192_c0	33	10	0	0	43	83	0	0	29.642	18.9644	0	0	42.3766	40.4083	0	0	16.4239	6.95706	1.39571e-05	4.05133e-05	yes	up	16.4239	-0.742988	0.293991	0.533558	no	down	16.4239	7.14117	8.21497e-06	2.36863e-05	yes	up	16.4239	-7.70005	1.26379e-06	4.51969e-06	yes	down	16.4239	0	1	1	no	up	16.4239	7.88416	7.00534e-07
comp111936_c0	0	0	246	430	0	2	764	806	0	0	396.926	311.689	0	0.973694	663.773	840.61	276.747	-10.5238	1.46347e-12	1.20644e-11	yes	down	276.747	-1.4223	0.431434	0.670594	no	down	276.747	-11.613	5.53299e-15	5.92242e-14	yes	down	276.747	9.10155	7.2977e-17	1.09926e-15	yes	up	276.747	-1.0892	0.00259211	0.350565	no	down	276.747	-10.1907	8.87707e-21
comp111946_c0	183	70	0	0	211	390	0	0	164.378	132.751	0	0	207.941	189.87	0	0	86.8675	9.55116	1.66663e-10	1.01405e-09	yes	up	86.8675	-0.41333	0.297055	0.536915	no	down	86.8675	9.73527	7.39386e-11	4.47075e-10	yes	up	86.8675	-9.96449	2.48254e-11	1.80513e-10	yes	down	86.8675	0	1	1	no	up	86.8675	10.1486	1.06294e-11
comp111948_c0	0	0	46	336	0	0	5	12	0	0	74.222	243.552	0	0	4.34407	12.5153	41.8292	-9.37652	1.93859e-08	8.6635e-08	yes	down	41.8292	0	1	1	no	up	41.8292	-5.11756	0.00264424	0.00503136	yes	down	41.8292	10.2906	7.05086e-10	4.11427e-09	yes	up	41.8292	4.25895	2.70762e-06	0.0503434	no	up	41.8292	-6.0316	0.000395218
comp112022_c0	300	152	1	2	41	84	2	0	269.473	288.259	1.61352	1.44972	40.4056	40.8951	1.73763	0	80.4791	7.53448	1.67337e-16	2.26289e-15	yes	up	80.4791	2.77626	1.14577e-12	2.34005e-10	yes	up	80.4791	8.20619	4.23368e-14	4.03792e-13	yes	up	80.4791	-4.75822	2.39987e-07	9.53675e-07	yes	down	80.4791	0.671712	0.623878	1	no	up	80.4791	5.42993	6.67992e-07
comp112040_c0	16	9	28	152	44	80	143	98	14.3719	17.068	45.1786	110.178	43.3621	38.9478	124.24	102.208	61.9444	-2.35065	5.67497e-05	0.000149077	yes	down	61.9444	-1.40454	0.0166573	0.0805131	no	down	61.9444	-2.86904	7.04229e-07	2.37412e-06	yes	down	61.9444	0.94611	0.0690451	0.107935	no	up	61.9444	-0.518383	0.310439	0.948038	no	down	61.9444	-1.46449	0.00440091
comp112058_c0	325	131	0	0	191	310	0	0	291.929	248.434	0	0	188.231	150.923	0	0	109.939	10.4104	3.02607e-12	2.38507e-11	yes	up	109.939	0.678209	0.0797511	0.237015	no	up	109.939	10.5945	1.24861e-12	9.73881e-12	yes	up	109.939	-9.73221	6.88151e-11	4.66251e-10	yes	down	109.939	0	1	1	no	up	109.939	9.91631	2.99907e-11
comp112065_c0	42	11	58	18	1	2	145	118	37.7262	20.8608	93.5843	13.0474	0.985502	0.973694	125.978	123.067	52.0278	-0.817838	0.34106	0.409216	no	down	52.0278	4.92319	3.96091e-05	0.000719149	yes	up	52.0278	-2.06891	0.0149567	0.0247108	yes	down	52.0278	5.74103	1.33131e-06	4.74569e-06	yes	up	52.0278	-1.25107	0.134189	0.830104	no	down	52.0278	-6.9921	3.21278e-09
comp112073_c0	64	27	0	0	93	125	0	0	57.4875	51.2039	0	0	91.6516	60.8559	0	0	32.6499	8.09856	1.57574e-07	6.1401e-07	yes	up	32.6499	-0.477164	0.394578	0.636878	no	down	32.6499	8.28267	8.19953e-08	3.17768e-07	yes	up	32.6499	-8.57573	2.52897e-08	1.16606e-07	yes	down	32.6499	0	1	1	no	up	32.6499	8.75983	1.26395e-08
comp112097_c0	25	19	0	0	18	22	0	0	22.4561	36.0324	0	0	17.739	10.7106	0	0	10.8673	7.18413	1.78558e-05	5.09474e-05	yes	up	10.8673	1.04102	0.237435	0.4744	no	up	10.8673	7.36824	1.08209e-05	3.0668e-05	yes	up	10.8673	-6.14311	0.000246628	0.000623304	yes	down	10.8673	0	1	1	no	up	10.8673	6.32722	0.000159626
comp112098_c0	307	258	0	0	293	587	2	1	275.76	489.282	0	0	288.752	285.779	1.73763	1.04294	167.794	10.9034	4.72799e-13	4.18861e-12	yes	up	167.794	0.407579	0.354516	0.597829	no	up	167.794	8.06969	1.06901e-17	1.49434e-16	yes	up	167.794	-10.4959	3.30114e-12	2.74521e-11	yes	down	167.794	-2.83374	0.0998271	0.784081	no	down	167.794	7.66211	3.99143e-16
comp112109_c0	0	0	43	78	0	0	50	33	0	0	69.3814	56.5389	0	0	43.4407	34.417	25.4723	-8.02816	2.06693e-07	7.90697e-07	yes	down	25.4723	0	1	1	no	up	25.4723	-7.34347	2.09579e-06	6.61959e-06	yes	down	25.4723	8.94219	7.27527e-09	3.65251e-08	yes	up	25.4723	0.684688	0.236083	0.905224	no	up	25.4723	-8.25751	9.58594e-08
comp11211_c0	0	0	14	50	0	0	10	8	0	0	22.5893	36.2429	0	0	8.68813	8.34352	9.48298	-6.9502	3.53641e-05	9.62119e-05	yes	down	9.48298	0	1	1	no	up	9.48298	-5.14924	0.00249739	0.00477641	yes	down	9.48298	7.86423	2.87253e-06	9.76458e-06	yes	up	9.48298	1.80096	0.0520243	0.693731	no	up	9.48298	-6.06327	0.000370352
comp112161_c0	137	41	12	36	46	91	17	24	123.059	77.7541	19.3623	26.0949	45.3331	44.3031	14.7698	25.0306	46.9634	2.12989	2.60425e-05	7.23255e-05	yes	up	46.9634	1.17953	0.0125911	0.0660054	no	up	46.9634	2.36167	3.17296e-06	9.7522e-06	yes	up	46.9634	-0.950357	0.061946	0.0980136	no	down	46.9634	0.23178	0.668318	1	no	up	46.9634	1.18214	0.0203407
comp112209_c0	386	191	3	2	280	536	15	9	346.721	362.22	4.84057	1.44972	275.94	260.95	13.0322	9.38646	159.318	7.11234	3.26585e-23	7.24371e-22	yes	up	159.318	0.400917	0.212705	0.443938	no	up	159.318	4.96828	2.20904e-30	6.90836e-29	yes	up	159.318	-6.71142	6.85099e-21	1.41454e-19	yes	down	159.318	-2.14405	0.00552078	0.424744	no	down	159.318	4.56737	4.30552e-26
comp112223_c0	535	113	0	0	68	217	0	0	480.56	214.298	0	0	67.0141	105.646	0	0	108.44	10.775	4.31272e-12	3.31955e-11	yes	up	108.44	2.0081	0.000656627	0.00700762	yes	up	108.44	10.9591	1.85618e-12	1.41445e-11	yes	up	108.44	-8.76695	1.79916e-08	8.50391e-08	yes	down	108.44	0	1	1	no	up	108.44	8.95105	9.00303e-09
comp112238_c0	101	47	0	3	94	191	0	0	90.7224	89.1327	0	2.17457	92.6372	92.9878	0	0	45.9568	5.94388	4.90834e-10	2.78015e-09	yes	up	45.9568	-0.0449211	0.919422	1	no	down	45.9568	9.00519	2.28021e-09	1.10653e-08	yes	up	45.9568	-5.9888	3.06353e-10	1.87656e-09	yes	down	45.9568	3.06131	0.0760744	0.747121	no	up	45.9568	9.05011	1.78282e-09
comp112241_c0	137	63	0	0	94	221	0	0	123.059	119.476	0	0	92.6372	107.593	0	0	55.3457	9.2527	7.38674e-10	4.07482e-09	yes	up	55.3457	0.274404	0.522552	0.747885	no	up	55.3457	9.4368	3.38369e-10	1.8577e-09	yes	up	55.3457	-8.97829	2.22369e-09	1.20154e-08	yes	down	55.3457	0	1	1	no	up	55.3457	9.1624	1.03968e-09
comp112246_c0	389	238	0	0	224	401	1	0	349.416	451.353	0	0	220.752	195.226	0.868813	0	152.202	10.9714	1.63472e-13	1.5522e-12	yes	up	152.202	0.942972	0.0102649	0.0568241	no	up	152.202	9.71746	2.52033e-11	1.62416e-10	yes	up	152.202	-10.0284	1.56539e-11	1.17052e-10	yes	down	152.202	-1.25391	0.540585	0.993531	no	down	152.202	8.77449	1.69478e-09
comp112259_c0	428	303	5	9	255	628	1	0	384.448	574.621	8.06761	6.52372	251.303	305.74	0.868813	0	191.446	6.07581	1.43232e-28	4.42106e-27	yes	up	191.446	0.777907	0.0437623	0.158787	no	up	191.446	9.97728	8.69839e-12	6.00981e-11	yes	up	191.446	-5.29791	3.92092e-22	8.82031e-21	yes	down	191.446	3.90146	0.00988803	0.483372	no	up	191.446	9.19937	3.07955e-10
comp112268_c0	3	1	47	57	1	0	65	56	2.69473	1.89644	75.8355	41.3169	0.985502	0	56.4729	58.4047	29.7008	-4.58369	8.44109e-07	2.94965e-06	yes	down	29.7008	2.81804	0.0794342	0.236457	no	up	29.7008	-4.57499	8.42901e-07	2.8129e-06	yes	down	29.7008	7.40172	2.50967e-07	9.9481e-07	yes	up	29.7008	0.00869697	0.988127	1	no	up	29.7008	-7.39303	2.53425e-07
comp112272_c0	207	114	0	0	107	237	1	1	185.936	216.194	0	0	105.449	115.383	0.868813	1.04294	78.1092	9.97745	2.2266e-11	1.54714e-10	yes	up	78.1092	0.858925	0.0263405	0.111357	no	up	78.1092	7.72415	1.24259e-12	9.69358e-12	yes	up	78.1092	-9.11852	9.66738e-10	5.51597e-09	yes	down	78.1092	-2.2533	0.211864	0.891122	no	down	78.1092	6.86522	2.75829e-10
comp112279_c0	51	19	10	50	25	78	28	32	45.8103	36.0324	16.1352	36.2429	24.6375	37.9741	24.3268	33.3741	31.8167	0.60542	0.307195	0.374281	no	up	31.8167	0.383415	0.505821	0.734846	no	up	31.8167	0.520958	0.373582	0.441932	no	up	31.8167	-0.222005	0.703817	0.767685	no	down	31.8167	-0.0844617	0.886753	1	no	down	31.8167	0.137543	0.811408
comp112281_c0	468	212	0	2	346	713	0	0	420.377	402.045	0	1.44972	340.984	347.122	0	0	188.997	8.69896	6.10573e-16	7.84689e-15	yes	up	188.997	0.257847	0.417423	0.659094	no	up	188.997	11.1983	3.35027e-14	3.24168e-13	yes	up	188.997	-8.44112	4.09952e-15	5.06002e-14	yes	down	188.997	2.49935	0.164642	0.859099	no	up	188.997	10.9405	1.24807e-13
comp112286_c0	149	61	41	26	65	166	31	29	133.838	115.683	66.1544	18.8463	64.0576	80.8166	26.9332	30.2453	67.0718	1.60545	0.00701041	0.0125974	yes	up	67.0718	0.783388	0.176577	0.395244	no	up	67.0718	2.12958	0.00038881	0.00086167	yes	up	67.0718	-0.822063	0.166752	0.2328	no	down	67.0718	0.524129	0.393791	0.980565	no	up	67.0718	1.34619	0.0247132
comp112292_c0	17	6	20	5	4	25	17	17	15.2701	11.3786	32.2704	3.62429	3.94201	12.1712	14.7698	17.73	13.8946	-0.358812	0.736311	0.782002	no	down	13.8946	0.699835	0.515279	0.742307	no	up	13.8946	-0.271251	0.79836	0.834458	no	down	13.8946	1.05865	0.317282	0.402326	no	up	13.8946	0.0875604	0.933193	1	no	up	13.8946	-0.971086	0.357237
comp1123_c0	3	4	3	4	3	14	10	7	2.69473	7.58576	4.84057	2.89943	2.9565	6.81586	8.68813	7.30058	5.47269	0.362411	0.758539	0.80093	no	up	NA	NA	NA	NA	NA	NA	5.47269	-0.750589	0.494443	0.561236	no	down	5.47269	-0.452271	0.685572	0.752607	no	down	NA	NA	NA	NA	NA	NA	5.47269	-0.660729	0.521953
comp112320_c0	285	189	2	0	127	330	0	1	255.999	358.427	3.22704	0	125.159	160.659	0	1.04294	113.064	8.19521	6.76214e-14	6.79379e-13	yes	up	113.064	1.09656	0.0126385	0.066185	no	up	113.064	9.32988	2.50072e-10	1.4014e-09	yes	up	113.064	-7.09865	8.68301e-11	5.79487e-10	yes	down	113.064	1.13467	0.524469	0.993531	no	up	113.064	8.23332	2.37014e-08
comp112331_c0	402	189	0	0	232	397	0	0	361.093	358.427	0	0	228.636	193.278	0	0	142.679	10.8207	2.97811e-13	2.72074e-12	yes	up	142.679	0.772655	0.0270915	0.113518	no	up	142.679	11.0048	1.17557e-13	1.0568e-12	yes	up	142.679	-10.048	1.24354e-11	9.46254e-11	yes	down	142.679	0	1	1	no	up	142.679	10.2321	5.22977e-12
comp112350_c0	44	36	3	8	27	38	19	15	39.5227	68.2718	4.84057	5.79886	26.6085	18.5002	16.5075	15.6441	24.4618	3.28579	2.72862e-06	8.84737e-06	yes	up	24.4618	1.25116	0.0272036	0.113857	no	up	24.4618	1.72007	0.00359591	0.00667596	yes	up	24.4618	-2.03463	0.00392006	0.00799413	yes	down	24.4618	-1.56572	0.0308019	0.623772	no	down	24.4618	0.468913	0.431771
comp112352_c0	24	13	29	20	24	52	67	65	21.5578	24.6537	46.7921	14.4972	23.652	25.316	58.2105	67.7911	35.3088	-0.357132	0.584041	0.645177	no	down	35.3088	-0.0960025	0.881673	0.979409	no	down	35.3088	-1.45596	0.0215118	0.034421	yes	down	35.3088	0.261129	0.677811	0.746158	no	up	35.3088	-1.09883	0.0747374	0.744698	no	down	35.3088	-1.35996	0.0255018
comp112394_c0	100	26	0	0	54	95	0	0	89.8242	49.3074	0	0	53.2171	46.2505	0	0	29.8249	8.46619	6.00468e-08	2.49697e-07	yes	up	29.8249	0.503207	0.411269	0.652721	no	up	29.8249	8.65029	3.08585e-08	1.27084e-07	yes	up	29.8249	-7.96298	3.36228e-07	1.30885e-06	yes	down	29.8249	0	1	1	no	up	29.8249	8.14709	1.79045e-07
comp112415_c0	786	442	0	1	112	339	0	0	706.018	838.227	0	0.724858	110.376	165.041	0	0	227.548	10.5373	1.19574e-14	1.33336e-13	yes	up	227.548	2.47944	3.74577e-10	3.69693e-08	yes	up	227.548	12.1054	5.41655e-16	6.48331e-15	yes	up	227.548	-8.05789	3.74486e-09	1.95906e-08	yes	down	227.548	1.56805	0.429792	0.980565	no	up	227.548	9.62594	1.21742e-10
comp112417_c0	448	237	0	0	537	1141	0	0	402.412	449.456	0	0	529.214	555.492	0	0	242.072	11.0623	6.86524e-14	6.88177e-13	yes	up	242.072	-0.350827	0.269997	0.507976	no	down	242.072	11.2464	2.63525e-14	2.58438e-13	yes	up	242.072	-11.4131	1.06299e-14	1.25234e-13	yes	down	242.072	0	1	1	no	up	242.072	11.5972	3.9596e-15
comp112462_c0	0	1	249	351	0	5	464	375	0	1.89644	401.767	254.425	0	2.43423	403.129	391.103	181.844	-9.00171	6.55493e-11	4.22162e-10	yes	down	181.844	-1.29692	0.396293	0.638569	no	down	181.844	-9.28228	1.62624e-11	1.07925e-10	yes	down	181.844	7.7048	1.18395e-22	2.76246e-21	yes	up	181.844	-0.280563	0.508424	0.993531	no	down	181.844	-7.98536	2.94788e-24
comp112472_c0	10	3	10	40	17	31	21	14	8.98242	5.68932	16.1352	28.9943	16.7535	15.0923	18.2451	14.6012	15.5617	-1.59769	0.0299792	0.0473082	yes	down	15.5617	-1.05015	0.15234	0.3601	no	down	15.5617	-1.10482	0.13685	0.183303	no	down	15.5617	0.547541	0.393789	0.4816	no	up	15.5617	0.492875	0.4499	0.982116	no	up	15.5617	-0.0546659	0.93293
comp1124861_c0	9	5	0	0	18	45	0	0	8.08418	9.4822	0	0	17.739	21.9081	0	0	7.15169	5.4527	0.00189231	0.00380126	yes	up	NA	NA	NA	NA	NA	NA	7.15169	5.63681	0.00132033	0.00266517	yes	up	7.15169	-6.64315	0.000112198	0.000299992	yes	down	NA	NA	NA	NA	NA	NA	7.15169	6.82726	7.19873e-05
comp112490_c0	1	0	274	130	0	1	918	789	0.898242	0	442.105	94.2315	0	0.486847	797.571	822.88	269.772	-8.73848	6.03277e-09	2.90349e-08	yes	down	269.772	0.90886	0.650191	0.844125	no	up	269.772	-10.3399	5.70776e-12	4.05033e-11	yes	down	269.772	9.64734	1.59009e-10	1.01809e-09	yes	up	269.772	-1.60147	0.0252899	0.599906	no	down	269.772	-11.2488	8.41012e-14
comp112502_c0	195	103	0	6	80	139	2	0	175.157	195.333	0	4.34915	78.8401	67.6717	1.73763	0	65.3861	6.01422	6.77358e-16	8.66608e-15	yes	up	65.3861	1.34011	0.00216412	0.0176364	yes	up	65.3861	7.6172	6.31944e-12	4.45994e-11	yes	up	65.3861	-4.67411	3.83003e-10	2.31651e-09	yes	down	65.3861	1.60298	0.204345	0.888713	no	up	65.3861	6.27709	1.538e-08
comp112521_c0	112	50	0	0	43	122	0	0	100.603	94.822	0	0	42.3766	59.3953	0	0	37.1496	8.94185	4.77927e-09	2.33786e-08	yes	up	37.1496	0.933831	0.0702284	0.217989	no	up	37.1496	9.12596	2.29776e-09	1.11453e-08	yes	up	37.1496	-8.00802	1.5788e-07	6.45034e-07	yes	down	37.1496	0	1	1	no	up	37.1496	8.19213	8.15509e-08
comp112542_c0	394	234	0	0	381	870	0	0	353.907	443.767	0	0	375.476	423.557	0	0	199.588	10.966	1.49321e-13	1.42512e-12	yes	up	199.588	-0.00676189	0.984668	1	no	down	199.588	11.1501	5.83233e-14	5.47586e-13	yes	up	199.588	-10.9727	1.41196e-13	1.44265e-12	yes	down	199.588	0	1	1	no	up	199.588	11.1568	5.50792e-14
comp11260_c0	0	0	16	6	0	0	17	10	0	0	25.8163	4.34915	0	0	14.7698	10.4294	6.92059	-5.93748	0.00239528	0.00471821	yes	down	NA	NA	NA	NA	NA	NA	6.92059	-5.71569	0.00345642	0.00643573	yes	down	6.92059	6.85151	0.000458927	0.00111013	yes	up	NA	NA	NA	NA	NA	NA	6.92059	-6.62972	0.00069514
comp112616_c0	158	119	0	0	115	249	0	0	141.922	225.676	0	0	113.333	121.225	0	0	75.2695	9.84305	7.85171e-11	5.00249e-10	yes	up	75.2695	0.638565	0.169317	0.384724	no	up	75.2695	10.0271	3.47122e-11	2.19489e-10	yes	up	75.2695	-9.20448	1.17684e-09	6.64024e-09	yes	down	75.2695	0	1	1	no	up	75.2695	9.38858	5.46813e-10
comp112638_c0	69	27	62	107	56	88	80	78	61.9787	51.2039	100.038	77.5598	55.1881	42.8425	69.5051	81.3493	67.4582	-0.621958	0.114778	0.157572	no	down	67.4582	0.235154	0.553459	0.772881	no	up	67.4582	-0.397877	0.312621	0.379668	no	down	67.4582	0.857112	0.0251169	0.043477	no	up	67.4582	0.224081	0.55521	0.993531	no	up	67.4582	-0.633031	0.0978083
comp112677_c0	143	74	0	0	209	430	0	0	128.449	140.337	0	0	205.97	209.344	0	0	85.5124	9.39672	2.89702e-10	1.70021e-09	yes	up	85.5124	-0.631232	0.096283	0.268943	no	down	85.5124	9.58083	1.29545e-10	7.55807e-10	yes	up	85.5124	-10.028	1.60279e-11	1.19681e-10	yes	down	85.5124	0	1	1	no	up	85.5124	10.2121	6.79116e-12
comp112683_c0	26	6	39	93	59	95	104	84	23.3543	11.3786	62.9273	67.4118	58.1446	46.2505	90.3566	87.607	55.9288	-1.821	0.000157211	0.000383832	yes	down	55.9288	-1.48716	0.0018674	0.0157741	yes	down	55.9288	-2.26665	1.79047e-06	5.71054e-06	yes	down	55.9288	0.33385	0.422583	0.510818	no	up	55.9288	-0.445649	0.279741	0.930085	no	down	55.9288	-0.779499	0.0560255
comp112690_c0	232	98	1	0	223	477	0	0	208.392	185.851	1.61352	0	219.767	232.226	0	0	105.981	8.55604	2.59669e-10	1.53427e-09	yes	up	105.981	-0.194765	0.5936	0.803359	no	down	105.981	10.1399	9.16992e-12	6.32434e-11	yes	up	105.981	-8.75081	9.67836e-11	6.41107e-10	yes	down	105.981	1.58384	0.422919	0.980565	no	up	105.981	10.3346	3.49906e-12
comp112776_c0	189	90	7	10	42	126	20	7	169.768	170.68	11.2947	7.24858	41.3911	61.3427	17.3763	7.30058	60.8002	4.26854	2.56746e-13	2.36786e-12	yes	up	60.8002	1.71653	0.000331255	0.00404115	yes	up	60.8002	3.76291	3.65511e-12	2.66318e-11	yes	up	60.8002	-2.55202	1.45888e-05	4.46081e-05	yes	down	60.8002	-0.505633	0.430325	0.980565	no	down	60.8002	2.04638	0.000183486
comp112789_c0	80	30	75	151	125	329	254	154	71.8594	56.8932	121.014	109.454	123.188	160.173	220.679	160.613	127.984	-0.818269	0.0295731	0.0467261	no	down	127.984	-1.1265	0.00228933	0.018407	yes	down	127.984	-1.55086	2.66117e-05	7.10959e-05	yes	down	127.984	-0.308231	0.383832	0.471311	no	down	127.984	-0.732588	0.0383749	0.652244	no	down	127.984	-0.424357	0.220834
comp112807_c0	41	10	6	13	18	49	32	26	36.8279	18.9644	9.68113	9.42315	17.739	23.8555	27.802	27.1164	21.4262	1.595	0.0149556	0.0251116	yes	up	21.4262	0.453305	0.441277	0.678955	no	up	21.4262	0.0675926	0.908668	0.926938	no	up	21.4262	-1.1417	0.0768541	0.11876	no	down	21.4262	-1.52741	0.0180202	0.553885	no	down	21.4262	-0.385712	0.504491
comp112809_c0	0	0	132	208	0	0	287	293	0	0	212.985	150.77	0	0	249.349	305.582	114.836	-9.55811	1.89635e-10	1.14292e-09	yes	down	114.836	0	1	1	no	up	114.836	-10.174	1.16434e-11	7.90422e-11	yes	down	114.836	10.4722	2.98176e-12	2.49467e-11	yes	up	114.836	-0.615912	0.139875	0.836619	no	down	114.836	-11.0881	1.42419e-13
comp112843_c0	0	0	81	143	0	0	194	136	0	0	130.695	103.655	0	0	168.55	141.84	68.0924	-8.92393	2.90616e-09	1.46488e-08	yes	down	68.0924	0	1	1	no	up	68.0924	-9.33716	5.06613e-10	2.70525e-09	yes	down	68.0924	9.83797	5.95538e-11	4.06723e-10	yes	up	68.0924	-0.41323	0.336074	0.958365	no	down	68.0924	-10.2512	8.75572e-12
comp112856_c0	0	1	137	168	0	1	546	490	0	1.89644	221.052	121.776	0	0.486847	474.372	511.041	166.328	-8.05752	6.39709e-09	3.0664e-08	yes	down	166.328	0.931284	0.627035	0.828347	no	up	166.328	-9.59143	4.5027e-12	3.24315e-11	yes	down	166.328	8.9888	1.34147e-10	8.69597e-10	yes	up	166.328	-1.53391	0.000734649	0.257448	no	down	166.328	-10.5227	5.14867e-14
comp11287_c0	0	1	10	11	0	0	45	55	0	1.89644	16.1352	7.97343	0	0	39.0966	57.3617	15.3079	-4.15938	0.00689698	0.0124118	yes	down	15.3079	2.35331	0.259232	0.496638	no	up	15.3079	-6.20927	4.0779e-05	0.000105931	yes	down	15.3079	6.51269	8.43717e-05	0.00022982	yes	up	15.3079	-2.04989	0.0131391	0.515384	no	down	15.3079	-8.56258	1.55419e-07
comp11289_c0	1	0	9	0	9	32	5	5	0.898242	0	14.5217	0	8.86951	15.5791	4.34407	5.2147	6.17842	-3.48903	0.0876497	0.123951	no	down	NA	NA	NA	NA	NA	NA	6.17842	-2.96109	0.148885	0.197609	no	down	6.17842	-0.835909	0.59396	0.673006	no	down	NA	NA	NA	NA	NA	NA	6.17842	1.36385	0.387749
comp112914_c0	303	108	4	5	222	527	0	1	272.167	204.816	6.45409	3.62429	218.781	256.568	0	1.04294	120.432	5.69791	1.86067e-20	3.4847e-19	yes	up	120.432	0.00908405	0.981125	1	no	up	120.432	8.97541	7.84108e-10	4.07895e-09	yes	up	120.432	-5.68883	1.54521e-20	3.13139e-19	yes	down	120.432	3.2775	0.0328406	0.631782	no	up	120.432	8.96633	7.94929e-10
comp112915_c0	37	7	9	99	66	130	51	45	33.235	13.2751	14.5217	71.7609	65.0431	63.2901	44.3095	46.9323	44.046	-0.884604	0.251293	0.314311	no	down	44.046	-1.42194	0.0617357	0.200409	no	down	44.046	-0.929812	0.225782	0.28569	no	down	44.046	-0.537334	0.467606	0.555344	no	down	44.046	-0.0452073	0.951705	1	no	down	44.046	0.492127	0.50379
comp112921_c0	104	20	77	298	2	30	13	18	93.4172	37.9288	124.241	216.008	1.971	14.6054	11.2946	18.7729	64.7798	-1.36089	0.072474	0.104772	no	down	64.7798	2.91485	0.000304905	0.00378394	yes	up	64.7798	2.14961	0.00691056	0.0121492	yes	up	64.7798	4.27574	8.4456e-08	3.59493e-07	yes	up	64.7798	3.5105	8.08767e-06	0.0709775	no	up	64.7798	-0.765244	0.359082
comp112954_c0	489	342	0	0	389	677	1	0	439.24	648.583	0	0	383.36	329.595	0.868813	0	225.206	11.4134	2.13974e-14	2.3147e-13	yes	up	225.206	0.607106	0.118684	0.307697	no	up	225.206	10.1597	3.7522e-12	2.7316e-11	yes	up	225.206	-10.8063	4.61104e-13	4.36954e-12	yes	down	225.206	-1.25367	0.54158	0.993531	no	down	225.206	9.55262	6.49254e-11
comp112996_c0	903	447	0	1	427	614	0	0	811.113	847.709	0	0.724858	420.809	298.924	0	0	297.41	10.6406	4.38344e-15	5.15573e-14	yes	up	297.41	1.20703	0.000808454	0.00826233	yes	up	297.41	12.2094	2.12731e-16	2.63945e-15	yes	up	297.41	-9.4336	3.57584e-12	2.96326e-11	yes	down	297.41	1.56879	0.428154	0.980565	no	up	297.41	11.0024	1.34209e-13
comp112998_c0	433	192	0	0	170	312	0	0	388.939	364.117	0	0	167.535	151.896	0	0	134.061	10.8874	2.05276e-13	1.92096e-12	yes	up	134.061	1.24024	0.000350809	0.00422209	yes	up	134.061	11.0715	8.04866e-14	7.41174e-13	yes	up	134.061	-9.64715	7.65691e-11	5.15273e-10	yes	down	134.061	0	1	1	no	up	134.061	9.83125	3.3258e-11
comp113005_c0	83	20	0	0	111	192	0	0	74.5541	37.9288	0	0	109.391	93.4746	0	0	39.4185	8.16631	1.54893e-07	6.04391e-07	yes	up	39.4185	-0.825999	0.161938	0.374369	no	down	39.4185	8.35042	8.09815e-08	3.14181e-07	yes	up	39.4185	-8.99231	6.70005e-09	3.38241e-08	yes	down	39.4185	0	1	1	no	up	39.4185	9.17642	3.27895e-09
comp113022_c0	0	0	101	83	0	0	74	53	0	0	162.966	60.1632	0	0	64.2922	55.2758	42.8371	-8.84824	2.79996e-08	1.22015e-07	yes	down	42.8371	0	1	1	no	up	42.8371	-7.96079	6.00955e-07	2.04673e-06	yes	down	42.8371	9.76228	8.94659e-10	5.13557e-09	yes	up	42.8371	0.887445	0.197308	0.883501	no	up	42.8371	-8.87483	2.63785e-08
comp113040_c0	258	132	60	234	149	306	101	69	231.746	250.33	96.8113	169.617	146.84	148.975	87.7501	71.9629	150.504	0.834781	0.024787	0.0397939	no	up	150.504	0.702523	0.0554966	0.1866	no	up	150.504	1.58983	2.43373e-05	6.53796e-05	yes	up	150.504	-0.132258	0.721299	0.78242	no	down	150.504	0.755051	0.0471923	0.679905	no	up	150.504	0.887309	0.0181413
comp11305_c0	24	14	0	0	23	42	0	0	21.5578	26.5502	0	0	22.6665	20.4476	0	0	11.4028	6.90772	2.29656e-05	6.4328e-05	yes	up	11.4028	0.150973	0.847416	0.960349	no	up	11.4028	7.09183	1.38164e-05	3.85337e-05	yes	up	11.4028	-6.75675	3.17685e-05	9.22896e-05	yes	down	11.4028	0	1	1	no	up	11.4028	6.94085	1.922e-05
comp113057_c0	56	39	55	26	85	157	97	95	50.3016	73.9612	88.7437	18.8463	83.7676	76.435	84.2749	99.0793	71.9262	0.233807	0.731856	0.778064	no	up	71.9262	-0.375474	0.576618	0.790799	no	down	71.9262	-0.570664	0.396807	0.465054	no	down	71.9262	-0.609281	0.364718	0.451907	no	down	71.9262	-0.804471	0.232073	0.902106	no	down	71.9262	-0.19519	0.768517
comp113059_c0	0	1	421	475	0	0	672	460	0	1.89644	679.293	344.307	0	0	583.843	479.753	261.136	-9.64022	5.17295e-12	3.93769e-11	yes	down	261.136	2.328	0.246218	0.483637	no	up	261.136	-9.69939	3.81142e-12	2.7714e-11	yes	down	261.136	11.9682	3.54618e-15	4.41145e-14	yes	up	261.136	-0.0591686	0.902474	1	no	down	261.136	-12.0274	2.5784e-15
comp113066_c0	37	7	33	44	35	50	64	60	33.235	13.2751	53.2462	31.8937	34.4926	24.3423	55.6041	62.5764	38.5832	-0.780927	0.189055	0.245399	no	down	38.5832	-0.258601	0.662486	0.853426	no	down	38.5832	-1.27788	0.0288893	0.0450738	yes	down	38.5832	0.522326	0.357309	0.444324	no	up	38.5832	-0.496956	0.374403	0.973674	no	down	38.5832	-1.01928	0.0673608
comp113094_c0	131	55	9	22	87	200	41	24	117.67	104.304	14.5217	15.9469	85.7386	97.3694	35.6213	25.0306	62.0253	2.85602	2.97735e-10	1.74471e-09	yes	up	62.0253	0.279441	0.457028	0.693392	no	up	62.0253	1.86924	4.32024e-06	1.2996e-05	yes	up	62.0253	-2.57658	9.07433e-09	4.49191e-08	yes	down	62.0253	-0.986783	0.0376177	0.650078	no	down	62.0253	1.5898	7.40309e-05
comp113160_c0	466	168	0	0	17	77	0	0	418.581	318.602	0	0	16.7535	37.4872	0	0	98.9279	10.8575	1.65639e-12	1.35373e-11	yes	up	98.9279	3.73593	2.00294e-11	2.96274e-09	yes	up	98.9279	11.0416	6.9484e-13	5.60689e-12	yes	up	98.9279	-7.12153	4.05302e-06	1.34792e-05	yes	down	98.9279	0	1	1	no	up	98.9279	7.30564	2.26981e-06
comp113191_c0	19	7	93	301	28	47	60	71	17.0666	13.2751	150.058	218.182	27.594	22.8818	52.1288	74.0488	71.9043	-3.5744	7.77337e-13	6.68688e-12	yes	down	71.9043	-0.686565	0.188032	0.410995	no	down	71.9043	-2.01745	7.16713e-05	0.000179216	yes	down	71.9043	2.88783	4.11235e-11	2.88418e-10	yes	up	71.9043	1.55695	0.000220373	0.18809	no	up	71.9043	-1.33088	0.00297368
comp113194_c0	865	528	0	1	587	944	0	0	776.979	1001.32	0	0.724858	578.489	459.583	0	0	352.137	10.7395	2.3372e-15	2.82681e-14	yes	up	352.137	0.776217	0.0291677	0.119517	no	up	352.137	12.3084	1.17092e-16	1.49225e-15	yes	up	352.137	-9.9633	1.98593e-13	1.98449e-12	yes	down	352.137	1.56887	0.427983	0.980565	no	up	352.137	11.5322	8.24499e-15
comp113219_c0	1511	537	0	1	333	715	0	1	1357.24	1018.39	0	0.724858	328.172	348.096	0	1.04294	381.708	11.1602	1.45068e-16	1.97488e-15	yes	up	381.708	1.81366	9.27893e-08	4.40766e-06	yes	up	381.708	11.2879	6.76907e-15	7.16471e-14	yes	up	381.708	-9.34655	4.64203e-12	3.76572e-11	yes	down	381.708	0.12765	0.947867	1	no	up	381.708	9.4742	6.33248e-11
comp113247_c0	172	42	0	0	181	317	0	0	154.498	79.6505	0	0	178.376	154.33	0	0	70.8568	9.21505	1.91745e-09	9.94191e-09	yes	up	70.8568	-0.49154	0.351539	0.594757	no	down	70.8568	9.39915	9.09032e-10	4.67473e-09	yes	up	70.8568	-9.70659	2.37129e-10	1.47709e-09	yes	down	70.8568	0	1	1	no	up	70.8568	9.89069	1.08008e-10
comp113266_c0	1008	427	0	0	644	1360	1	2	905.428	809.78	0	0	634.663	662.112	0.868813	2.08588	376.867	12.0749	2.4676e-16	3.28085e-15	yes	up	376.867	0.404257	0.177548	0.396593	no	up	376.867	9.2341	1.50974e-25	3.59703e-24	yes	up	376.867	-11.6707	2.3118e-15	2.94448e-14	yes	down	376.867	-2.84082	0.0930466	0.778112	no	down	376.867	8.82984	1.63472e-23
comp113275_c0	505	265	1	2	465	885	0	0	453.612	502.557	1.61352	1.44972	458.258	430.859	0	0	231.044	8.31243	1.17694e-20	2.22468e-19	yes	up	231.044	0.103809	0.740219	0.905393	no	up	231.044	11.4133	1.04063e-14	1.0743e-13	yes	up	231.044	-8.20862	3.26286e-20	6.47404e-19	yes	down	231.044	3.10085	0.0673852	0.731997	no	up	231.044	11.3095	1.77249e-14
comp113280_c0	8	5	4	9	2	15	14	8	7.18594	9.4822	6.45409	6.52372	1.971	7.3027	12.1634	8.34352	7.42832	0.334202	0.735636	0.781441	no	up	NA	NA	NA	NA	NA	NA	7.42832	-0.330482	0.72741	0.77376	no	down	7.42832	0.396305	0.685813	0.752766	no	up	NA	NA	NA	NA	NA	NA	7.42832	-1.06099	0.257728
comp113283_c0	0	0	62	176	0	0	55	34	0	0	100.038	127.575	0	0	47.7847	35.46	38.8573	-8.89424	5.77266e-09	2.78521e-08	yes	down	38.8573	0	1	1	no	up	38.8573	-7.44092	1.18646e-06	3.87566e-06	yes	down	38.8573	9.80827	1.34842e-10	8.73438e-10	yes	up	38.8573	1.45332	0.00561341	0.426535	no	up	38.8573	-8.35495	4.90865e-08
comp113288_c0	64	34	68	196	78	171	146	127	57.4875	64.479	109.719	142.072	76.8691	83.2508	126.847	132.453	99.1473	-1.06906	0.00191459	0.00384205	yes	down	99.1473	-0.40678	0.237736	0.474647	no	down	99.1473	-1.0983	0.0013245	0.00267271	yes	down	99.1473	0.662285	0.0410704	0.0678096	no	up	99.1473	-0.0292377	0.927561	1	no	down	99.1473	-0.691522	0.0315486
comp113305_c0	262	114	0	1	226	412	0	1	235.339	216.194	0	0.724858	222.723	200.581	0	1.04294	109.576	8.76554	9.73519e-11	6.12756e-10	yes	up	109.576	0.0968141	0.785165	0.933067	no	up	109.576	8.89298	9.20947e-10	4.72917e-09	yes	up	109.576	-8.66873	1.51024e-10	9.70022e-10	yes	down	109.576	0.12744	0.947983	1	no	up	109.576	8.79617	1.36259e-09
comp113329_c0	0	0	89	232	0	0	243	179	0	0	143.603	168.167	0	0	211.122	186.686	88.6973	-9.34711	3.78556e-10	2.18004e-09	yes	down	88.6973	0	1	1	no	up	88.6973	-9.69489	8.05687e-11	4.84626e-10	yes	down	88.6973	10.2612	6.19931e-12	4.93439e-11	yes	up	88.6973	-0.347777	0.371258	0.972479	no	down	88.6973	-10.6089	1.14149e-12
comp1133413_c0	0	0	18	7	0	0	13	12	0	0	29.0434	5.074	0	0	11.2946	12.5153	7.24091	-6.11775	0.00152649	0.00312026	yes	down	NA	NA	NA	NA	NA	NA	7.24091	-5.63126	0.00357886	0.00664632	yes	down	7.24091	7.03178	0.000269343	0.000676946	yes	up	NA	NA	NA	NA	NA	NA	7.24091	-6.54529	0.000709491
comp113351_c0	60	32	15	50	45	92	23	16	53.8945	60.6861	24.2028	36.2429	44.3476	44.7899	19.9827	16.687	37.6042	0.878014	0.0570419	0.0845221	no	up	37.6042	0.354067	0.419541	0.660864	no	up	37.6042	1.63104	0.000661725	0.00140904	yes	up	37.6042	-0.523947	0.247188	0.326287	no	down	37.6042	0.753022	0.125885	0.820283	no	up	37.6042	1.27697	0.00667201
comp113355_c0	77	48	19	57	28	78	29	29	69.1646	91.0291	30.6569	41.3169	27.594	37.9741	25.1956	30.2453	44.1471	1.11726	0.0144266	0.0243036	yes	up	44.1471	1.25819	0.00481804	0.03264	yes	up	44.1471	1.52129	0.000969156	0.00200307	yes	up	44.1471	0.140931	0.760181	0.814747	no	up	44.1471	0.404031	0.395973	0.980565	no	up	44.1471	0.2631	0.5724
comp113360_c0	0	0	301	585	0	0	113	97	0	0	485.67	424.042	0	0	98.1759	101.165	138.632	-10.886	2.12911e-13	1.98588e-12	yes	down	138.632	0	1	1	no	up	138.632	-8.69722	4.77595e-09	2.21188e-08	yes	down	138.632	11.8001	1.76667e-15	2.28214e-14	yes	up	138.632	2.18881	9.47895e-10	0.00375418	yes	up	138.632	-9.61126	9.79572e-11
comp113366_c0	130	43	28	10	149	241	199	130	116.771	81.5469	45.1786	7.24858	146.84	117.33	172.894	135.582	102.924	1.99861	0.00491135	0.00910507	yes	up	102.924	-0.4066	0.550178	0.770452	no	down	102.924	-0.632138	0.353273	0.421325	no	down	102.924	-2.40521	0.000638788	0.00150573	yes	down	102.924	-2.63075	0.000189737	0.181009	no	down	102.924	-0.225538	0.738121
comp113406_c0	70	34	26	46	44	76	36	51	62.8769	64.479	41.9516	33.3435	43.3621	37.0004	31.2773	53.19	45.9351	0.774921	0.0955711	0.133846	no	up	45.9351	0.670247	0.13738	0.337878	no	up	45.9351	0.598689	0.18974	0.244976	no	up	45.9351	-0.104674	0.82045	0.863059	no	down	45.9351	-0.176232	0.705574	1	no	down	45.9351	-0.0715581	0.874409
comp113422_c0	132	43	0	0	242	351	0	0	118.568	81.5469	0	0	238.491	170.883	0	0	76.1862	8.98583	3.25889e-09	1.63246e-08	yes	up	76.1862	-1.01834	0.0329077	0.130201	no	down	76.1862	9.16994	1.54837e-09	7.68948e-09	yes	up	76.1862	-10.0042	4.01114e-11	2.81643e-10	yes	down	76.1862	0	1	1	no	up	76.1862	10.1883	1.75363e-11
comp113427_c0	61	16	0	0	126	182	0	0	54.7928	30.343	0	0	124.173	88.6061	0	0	37.2394	7.76662	6.53066e-07	2.32254e-06	yes	up	37.2394	-1.29279	0.0319233	0.127336	no	down	37.2394	7.95072	3.52906e-07	1.24213e-06	yes	up	37.2394	-9.0594	5.42176e-09	2.77613e-08	yes	down	37.2394	0	1	1	no	up	37.2394	9.24351	2.64509e-09
comp113431_c0	400	206	0	0	291	472	0	0	359.297	390.667	0	0	286.781	229.792	0	0	158.317	10.8791	2.40831e-13	2.22974e-12	yes	up	158.317	0.53907	0.131955	0.329163	no	up	158.317	11.0632	9.48659e-14	8.65011e-13	yes	up	158.317	-10.34	3.34466e-12	2.7787e-11	yes	down	158.317	0	1	1	no	up	158.317	10.5241	1.37655e-12
comp113443_c0	433	219	127	65	584	970	58	52	388.939	415.32	204.917	47.1158	575.533	472.241	50.3912	54.2329	276.086	1.69175	0.00529319	0.00974201	yes	up	276.086	-0.381542	0.524723	0.74972	no	down	276.086	2.94257	1.66562e-06	5.33266e-06	yes	up	276.086	-2.0733	0.000609042	0.00144062	yes	down	276.086	1.25082	0.0433857	0.669133	no	up	276.086	3.32411	5.73617e-08
comp113530_c0	268	118	0	0	182	337	0	0	240.729	223.78	0	0	179.361	164.067	0	0	100.992	10.191	7.13419e-12	5.30732e-11	yes	up	100.992	0.438911	0.229192	0.46469	no	up	100.992	10.3751	2.97759e-12	2.19916e-11	yes	up	100.992	-9.75207	5.29827e-11	3.64639e-10	yes	down	100.992	0	1	1	no	up	100.992	9.93617	2.29056e-11
comp113544_c0	0	0	66	469	0	1	148	167	0	0	106.492	339.958	0	0.486847	128.584	174.171	93.7116	-9.86776	5.08264e-10	2.87355e-09	yes	down	93.7116	-0.473627	0.818829	0.944718	no	down	93.7116	-9.29983	4.70192e-09	2.17901e-08	yes	down	93.7116	9.39413	2.39181e-10	1.48836e-09	yes	up	93.7116	0.567924	0.39452	0.980565	no	up	93.7116	-8.82621	2.69259e-09
comp113577_c0	0	0	85	224	0	0	112	94	0	0	137.149	162.368	0	0	97.3071	98.0364	61.8576	-9.2892	5.77006e-10	3.23522e-09	yes	down	61.8576	0	1	1	no	up	61.8576	-8.66823	7.49027e-09	3.37137e-08	yes	down	61.8576	10.2032	1.00158e-11	7.73156e-11	yes	up	61.8576	0.620972	0.138933	0.835563	no	up	61.8576	-9.58227	1.67039e-10
comp11359_c0	15	4	0	0	9	14	0	0	13.4736	7.58576	0	0	8.86951	6.81586	0	0	4.5931	5.74954	0.00243357	0.00478548	yes	up	NA	NA	NA	NA	NA	NA	4.5931	5.93364	0.00175671	0.00345781	yes	up	4.5931	-5.29306	0.00503256	0.0100479	yes	down	NA	NA	NA	NA	NA	NA	4.5931	5.47716	0.00370192
comp1136191_c0	18	13	0	0	11	9	0	0	16.1684	24.6537	0	0	10.8405	4.38162	0	0	7.00553	6.66856	0.000219294	0.000521759	yes	up	NA	NA	NA	NA	NA	NA	7.00553	6.85266	0.000146036	0.000347181	yes	up	7.00553	-5.22481	0.00394945	0.00804906	yes	down	NA	NA	NA	NA	NA	NA	7.00553	5.40891	0.00284759
comp113624_c0	763	309	1	1	208	464	0	2	685.359	586	1.61352	0.724858	204.984	225.897	0	2.08588	213.333	9.30324	3.8551e-18	6.0837e-17	yes	up	213.333	1.56118	2.73621e-06	7.74725e-05	yes	up	213.333	9.38404	1.69655e-18	2.53498e-17	yes	up	213.333	-7.74205	5.12494e-13	4.81912e-12	yes	down	213.333	0.0808019	0.956375	1	no	up	213.333	7.82286	2.6355e-13
comp113675_c0	601	275	54	56	304	582	75	38	539.843	521.521	87.1302	40.592	299.592	283.345	65.161	39.6317	234.602	3.09193	3.44724e-12	2.69268e-11	yes	up	234.602	0.865171	0.0420184	0.154165	no	up	234.602	3.33492	6.01207e-14	5.63717e-13	yes	up	234.602	-2.22676	5.37153e-07	2.03068e-06	yes	down	234.602	0.242986	0.59907	1	no	up	234.602	2.46975	2.67294e-08
comp113723_c0	230	85	0	0	147	246	0	0	206.596	161.197	0	0	144.869	119.764	0	0	79.0533	9.85802	5.08044e-11	3.33894e-10	yes	up	79.0533	0.483566	0.250079	0.487343	no	up	79.0533	10.0421	2.21302e-11	1.43961e-10	yes	up	79.0533	-9.37445	4.12647e-10	2.48605e-09	yes	down	79.0533	0	1	1	no	up	79.0533	9.55856	1.86708e-10
comp113741_c0	86	59	63	132	80	135	209	182	77.2488	111.89	101.652	95.6812	78.8401	65.7243	181.582	189.815	112.804	-0.08123	0.816594	0.850623	no	down	112.804	0.372385	0.284595	0.523518	no	up	112.804	-0.99668	0.0034332	0.00639555	no	down	112.804	0.453615	0.186594	0.256702	no	up	112.804	-0.91545	0.00643568	0.439447	no	down	112.804	-1.36907	4.0736e-05
comp113762_c0	469	316	0	2	445	998	0	0	421.276	599.275	0	1.44972	438.548	485.873	0	0	243.303	9.01152	1.99976e-16	2.67882e-15	yes	up	243.303	0.138428	0.709547	0.884056	no	up	243.303	11.5052	1.11353e-14	1.14781e-13	yes	up	243.303	-8.87309	5.50464e-16	7.54662e-15	yes	down	243.303	2.4937	0.168523	0.860899	no	up	243.303	11.3668	2.26406e-14
comp113764_c0	856	472	0	3	432	878	2	0	768.895	895.12	0	2.17457	425.737	427.452	1.73763	0	315.139	9.1353	2.68786e-24	6.39324e-23	yes	up	315.139	0.962296	0.0020967	0.0172442	no	up	315.139	9.78134	5.30511e-20	8.83888e-19	yes	up	315.139	-8.173	9.1328e-20	1.75031e-18	yes	down	315.139	0.646037	0.634791	1	no	up	315.139	8.81904	1.49979e-16
comp113788_c0	2405	602	1	1	106	198	1	0	2160.27	1141.66	1.61352	0.724858	104.463	96.3957	0.868813	0	438.249	10.6719	7.9815e-22	1.61747e-20	yes	up	438.249	4.04191	2.73626e-19	2.20181e-16	yes	up	438.249	11.7671	1.72689e-15	1.96461e-14	yes	up	438.249	-6.63002	2.71287e-09	1.44664e-08	yes	down	438.249	1.09518	0.541986	0.993531	no	up	438.249	7.7252	1.81342e-07
comp113796_c0	1	0	175	734	0	1	182	127	0.898242	0	282.366	532.046	0	0.486847	158.124	132.453	138.297	-9.34399	2.49674e-11	1.72057e-10	yes	down	138.297	0.908949	0.637117	0.835221	no	up	138.297	-7.85341	2.10141e-08	8.85832e-08	yes	down	138.297	10.2529	3.09393e-13	3.00864e-12	yes	up	138.297	1.49059	0.00186426	0.323335	no	up	138.297	-8.76236	4.83743e-10
comp113833_c0	152	71	0	2	154	296	0	0	136.533	134.647	0	1.44972	151.767	144.107	0	0	71.063	7.10394	1.08198e-10	6.77232e-10	yes	up	71.063	-0.124345	0.749145	0.910992	no	down	71.063	9.59738	1.27114e-10	7.43045e-10	yes	up	71.063	-7.22829	4.62007e-11	3.21232e-10	yes	down	71.063	2.49344	0.168712	0.861161	no	up	71.063	9.72173	6.94677e-11
comp113834_c0	331	219	0	0	96	176	0	0	297.318	415.32	0	0	94.6082	85.6851	0	0	111.616	10.8024	5.36432e-13	4.72492e-12	yes	up	111.616	1.98094	1.37103e-06	4.31289e-05	yes	up	111.616	10.9865	2.1566e-13	1.87518e-12	yes	up	111.616	-8.8215	3.9372e-09	2.05207e-08	yes	down	111.616	0	1	1	no	up	111.616	9.0056	1.85904e-09
comp113852_c0	95	35	25	43	165	349	34	29	85.333	66.3754	40.338	31.1689	162.608	169.91	29.5397	30.2453	76.9397	1.13067	0.00407771	0.00767645	yes	up	76.9397	-1.11591	0.00172858	0.0148829	yes	down	76.9397	1.36115	0.000556061	0.00119953	yes	up	76.9397	-2.24657	2.26228e-09	1.22131e-08	yes	down	76.9397	0.230483	0.576007	0.998887	no	up	76.9397	2.47705	4.71034e-11
comp113889_c0	678	367	0	1	437	896	1	2	609.008	695.994	0	0.724858	430.664	436.215	0.868813	2.08588	271.945	10.2921	1.84697e-14	2.01534e-13	yes	up	271.945	0.588429	0.0565433	0.188888	no	up	271.945	8.83694	2.1065e-23	4.40468e-22	yes	up	271.945	-9.70367	5.05623e-13	4.76079e-12	yes	down	271.945	-1.45516	0.356939	0.965809	no	down	271.945	8.24851	1.31657e-20
comp113891_c0	37	33	39	248	56	103	114	74	33.235	62.5825	62.9273	179.765	55.1881	50.1452	99.0447	77.1776	77.5081	-1.3822	0.0207472	0.0338517	yes	down	77.5081	-0.160608	0.789467	0.93576	no	down	77.5081	-0.906094	0.130295	0.17542	no	down	77.5081	1.22159	0.0365545	0.0610251	no	up	77.5081	0.476106	0.413002	0.980565	no	up	77.5081	-0.745487	0.202951
comp113892_c0	62	8	66	243	127	247	134	108	55.691	15.1715	106.492	176.14	125.159	120.251	116.421	112.638	103.495	-1.9403	0.000673456	0.00146985	yes	down	103.495	-1.72835	0.00237056	0.0189202	yes	down	103.495	-1.62942	0.00430974	0.00788267	yes	down	103.495	0.211949	0.695717	0.761182	no	up	103.495	0.31088	0.567815	0.996109	no	up	103.495	0.098931	0.855192
comp113906_c0	592	287	7	7	284	470	20	11	531.759	544.278	11.2947	5.074	279.882	228.818	17.3763	11.4723	203.744	6.20334	1.29326e-33	5.2516e-32	yes	up	203.744	1.08307	0.00160818	0.0140599	yes	up	203.744	5.20612	4.21797e-34	1.56277e-32	yes	up	203.744	-5.12027	2.1091e-23	5.19899e-22	yes	down	203.744	-0.997223	0.0820277	0.758881	no	down	203.744	4.12305	5.74417e-22
comp113910_c0	64	18	51	123	87	208	67	56	57.4875	34.1359	82.2896	89.1575	85.7386	101.264	58.2105	58.4047	70.8361	-0.864908	0.0339367	0.0529239	no	down	70.8361	-0.990849	0.0134177	0.0690875	no	down	70.8361	-0.304751	0.459266	0.527133	no	down	70.8361	-0.12594	0.740738	0.798656	no	down	70.8361	0.560158	0.15326	0.851048	no	up	70.8361	0.686098	0.0746497
comp113920_c0	0	0	119	393	0	0	141	125	0	0	192.009	284.869	0	0	122.503	130.368	91.2185	-9.96172	3.50989e-11	2.36609e-10	yes	down	91.2185	0	1	1	no	up	91.2185	-9.04033	1.88926e-09	9.28629e-09	yes	down	91.2185	10.8758	4.7908e-13	4.52783e-12	yes	up	91.2185	0.921387	0.033866	0.636818	no	up	91.2185	-9.95437	3.73147e-11
comp113924_c0	98	28	14	45	29	45	16	9	88.0277	53.1003	22.5893	32.6186	28.5795	21.9081	13.901	9.38646	33.7639	1.34609	0.0123085	0.0210335	yes	up	33.7639	1.51596	0.00400742	0.0283614	yes	up	33.7639	2.60774	6.043e-06	1.77839e-05	yes	up	33.7639	0.169867	0.756116	0.811469	no	up	33.7639	1.26165	0.0338957	0.636915	no	up	33.7639	1.09179	0.0619469
comp113948_c0	875	416	0	1	435	839	0	1	785.962	788.919	0	0.724858	428.693	408.465	0	1.04294	301.726	10.5646	3.31353e-15	3.95172e-14	yes	up	301.726	0.912117	0.00220261	0.0178957	no	up	301.726	10.6936	1.1319e-13	1.01894e-12	yes	up	301.726	-9.65253	6.09595e-13	5.68339e-12	yes	down	301.726	0.128966	0.94714	1	no	up	301.726	9.7815	1.11154e-11
comp113950_c0	264	120	0	0	237	531	0	0	237.136	227.573	0	0	233.564	258.516	0	0	119.599	10.1909	6.5963e-12	4.93931e-11	yes	up	119.599	-0.0827971	0.814593	0.943555	no	down	119.599	10.375	2.74536e-12	2.0407e-11	yes	up	119.599	-10.2737	4.30554e-12	3.51411e-11	yes	down	119.599	0	1	1	no	up	119.599	10.4578	1.77766e-12
comp113978_c0	0	0	48	139	0	1	191	118	0	0	77.449	100.755	0	0.486847	165.943	123.067	58.4627	-8.54445	1.66188e-08	7.49591e-08	yes	down	58.4627	-0.480183	0.811024	0.943091	no	down	58.4627	-9.23466	1.00581e-09	5.12309e-09	yes	down	58.4627	8.06427	8.78261e-09	4.35501e-08	yes	up	58.4627	-0.690211	0.138859	0.835537	no	down	58.4627	-8.75448	3.9658e-10
comp11400_c0	10	11	2	5	30	41	7	2	8.98242	20.8608	3.22704	3.62429	29.565	19.9607	6.08169	2.08588	11.7985	2.04704	0.0357104	0.055451	no	up	11.7985	-0.778689	0.337392	0.580065	no	down	11.7985	1.78138	0.055546	0.0816289	no	up	11.7985	-2.82573	0.00263625	0.00556002	yes	down	11.7985	-0.265662	0.79912	1	no	down	11.7985	2.56007	0.00417361
comp114013_c0	101	54	20	68	69	140	34	30	90.7224	102.408	32.2704	49.2903	67.9996	68.1586	29.5397	31.2882	58.9596	1.20052	0.00291903	0.0056473	yes	up	58.9596	0.49792	0.192613	0.416986	no	up	58.9596	1.66182	4.93393e-05	0.000126529	yes	up	58.9596	-0.702601	0.0780938	0.120463	no	down	58.9596	0.4613	0.277735	0.928804	no	up	58.9596	1.1639	0.00404751
comp114019_c0	64	32	49	59	108	189	47	35	57.4875	60.6861	79.0626	42.7666	106.434	92.0141	40.8342	36.5029	64.4735	-0.0130903	0.97668	0.981739	no	down	64.4735	-0.748005	0.0847878	0.246878	no	down	64.4735	0.606516	0.181795	0.235936	no	up	64.4735	-0.734914	0.0868963	0.132339	no	down	64.4735	0.619606	0.168286	0.860728	no	up	64.4735	1.35452	0.00189065
comp114032_c0	78	57	74	126	80	149	180	113	70.0629	108.097	119.401	91.3321	78.8401	72.5402	156.386	117.852	101.814	-0.253666	0.522323	0.588442	no	down	101.814	0.215167	0.585686	0.797931	no	up	101.814	-0.646695	0.0983431	0.136415	no	down	101.814	0.468834	0.227688	0.304203	no	up	101.814	-0.393028	0.307444	0.946277	no	down	101.814	-0.861862	0.0245335
comp11406_c0	152	34	0	0	15	34	0	0	136.533	64.479	0	0	14.7825	16.5528	0	0	29.0434	8.99276	1.36692e-08	6.24327e-08	yes	up	29.0434	2.6881	9.6308e-05	0.00150137	yes	up	29.0434	9.17686	6.88466e-09	3.11553e-08	yes	up	29.0434	-6.30466	7.68151e-05	0.000210566	yes	down	29.0434	0	1	1	no	up	29.0434	6.48876	4.70958e-05
comp114076_c0	0	1	79	142	0	0	190	124	0	1.89644	127.468	102.93	0	0	165.075	129.325	65.8367	-7.49023	6.01233e-08	2.49991e-07	yes	down	65.8367	2.32398	0.244165	0.481744	no	up	65.8367	-7.85123	1.30751e-08	5.68852e-08	yes	down	65.8367	9.81421	7.31653e-11	4.93767e-10	yes	up	65.8367	-0.360998	0.414025	0.980565	no	down	65.8367	-10.1752	1.38821e-11
comp114078_c0	103	40	23	97	67	146	58	44	92.5189	75.8576	37.111	70.3112	66.0286	71.0796	50.3912	45.8894	63.6484	0.62081	0.160155	0.212033	no	up	63.6484	0.303249	0.480758	0.71378	no	up	63.6484	0.814207	0.064926	0.0939908	no	up	63.6484	-0.31756	0.465806	0.553666	no	down	63.6484	0.193397	0.664786	1	no	up	63.6484	0.510957	0.239639
comp114109_c0	2	0	53	622	3	1	60	29	1.79648	0	85.5167	450.861	2.9565	0.486847	52.1288	30.2453	77.999	-7.87193	7.68326e-09	3.64003e-08	yes	down	77.999	-0.359534	0.814099	0.943552	no	down	77.999	-5.16648	0.000162869	0.000384121	yes	down	77.999	7.5124	7.32755e-12	5.76899e-11	yes	up	77.999	2.70545	0.00168431	0.317066	no	up	77.999	-4.80695	1.37048e-05
comp114129_c0	119	67	2	13	1642	2621	7	19	106.891	127.061	3.22704	9.42315	1618.19	1276.03	6.08169	19.8159	395.84	4.04575	4.45387e-11	2.95351e-10	yes	up	395.84	-3.63336	1.05775e-14	3.37093e-12	yes	down	395.84	3.20084	4.65608e-09	2.15941e-08	yes	up	395.84	-7.67912	5.57495e-37	2.84196e-35	yes	down	395.84	-0.844914	0.204279	0.888713	no	down	395.84	6.8342	2.6037e-37
comp114135_c0	217	107	0	0	238	476	2	1	194.919	202.919	0	0	234.549	231.739	1.73763	1.04294	108.363	9.9645	1.81683e-11	1.28075e-10	yes	up	108.363	-0.230095	0.507636	0.735932	no	down	108.363	7.12931	2.60829e-15	2.90544e-14	yes	up	108.363	-10.1946	5.92759e-12	4.73044e-11	yes	down	108.363	-2.83519	0.0951829	0.779267	no	down	108.363	7.35941	2.75821e-16
comp114140_c0	172	98	0	1	138	243	0	0	154.498	185.851	0	0.724858	135.999	118.304	0	0	74.4221	8.35164	1.0165e-09	5.49667e-09	yes	up	74.4221	0.418096	0.30004	0.540175	no	up	74.4221	9.91973	3.3419e-11	2.11657e-10	yes	up	74.4221	-7.93355	6.4394e-09	3.2593e-08	yes	down	74.4221	1.56808	0.429724	0.980565	no	up	74.4221	9.50163	2.08824e-10
comp114149_c0	0	0	60	120	0	0	125	73	0	0	96.8113	86.9829	0	0	108.602	76.1346	46.0663	-8.57718	1.6951e-08	7.63369e-08	yes	down	46.0663	0	1	1	no	up	46.0663	-8.58982	1.58881e-08	6.81243e-08	yes	down	46.0663	9.49122	4.3312e-10	2.60414e-09	yes	up	46.0663	-0.0126353	0.979497	1	no	down	46.0663	-9.50385	4.02539e-10
comp114160_c0	0	1	55	136	1	5	71	48	0	1.89644	88.7437	98.5806	0.985502	2.43423	61.6857	50.0611	38.0484	-7.19916	2.3068e-07	8.76806e-07	yes	down	38.0484	-1.57688	0.297334	0.537225	no	down	38.0484	-6.45264	3.65013e-06	1.11204e-05	yes	down	38.0484	5.62228	1.61601e-13	1.63627e-12	yes	up	38.0484	0.746525	0.12228	0.816933	no	up	38.0484	-4.87576	1.88666e-10
comp114242_c0	0	0	240	209	0	0	628	449	0	0	387.245	151.495	0	0	545.615	468.28	194.079	-10.1251	6.44219e-11	4.15465e-10	yes	down	194.079	0	1	1	no	up	194.079	-11.0442	1.00426e-12	7.95202e-12	yes	down	194.079	11.0392	1.05733e-12	9.48315e-12	yes	up	194.079	-0.919081	0.105619	0.792384	no	down	194.079	-11.9583	1.16365e-14
comp114244_c0	41	14	36	178	51	126	55	41	36.8279	26.5502	58.0868	129.025	50.2606	61.3427	47.7847	42.7606	56.5798	-1.55919	0.00345119	0.00658588	yes	down	56.5798	-0.798006	0.135065	0.334351	no	down	56.5798	-0.492328	0.363523	0.431635	no	down	56.5798	0.761182	0.131158	0.189453	no	up	56.5798	1.06686	0.0373789	0.649387	no	up	56.5798	0.305678	0.551558
comp114258_c0	0	0	218	465	0	0	466	471	0	0	351.748	337.059	0	0	404.867	491.225	198.112	-10.4857	1.46401e-12	1.20666e-11	yes	down	198.112	0	1	1	no	up	198.112	-10.8654	2.19509e-13	1.90516e-12	yes	down	198.112	11.3997	1.41725e-14	1.64342e-13	yes	up	198.112	-0.379762	0.264126	0.921201	no	down	198.112	-11.7795	1.81378e-15
comp11427_c0	8	12	0	0	63	100	0	0	7.18594	22.7573	0	0	62.0866	48.6847	0	0	17.5893	6.1686	0.000245819	0.000580173	yes	up	17.5893	-1.95011	0.0255662	0.109127	no	down	17.5893	6.3527	0.000159363	0.00037633	yes	up	17.5893	-8.11871	9.60242e-07	3.49589e-06	yes	down	17.5893	0	1	1	no	up	17.5893	8.30281	5.42262e-07
comp114279_c0	164	69	0	0	75	125	0	0	147.312	130.854	0	0	73.9126	60.8559	0	0	51.6168	9.45265	3.57342e-10	2.06623e-09	yes	up	51.6168	1.05396	0.0189062	0.0879697	no	up	51.6168	9.63675	1.61861e-10	9.31001e-10	yes	up	51.6168	-8.39869	2.53079e-08	1.16666e-07	yes	down	51.6168	0	1	1	no	up	51.6168	8.58279	1.24635e-08
comp11428_c0	20	15	0	0	52	90	0	0	17.9648	28.4466	0	0	51.2461	43.8162	0	0	17.6842	6.83825	1.88307e-05	5.34894e-05	yes	up	17.6842	-1.05946	0.129902	0.32576	no	down	17.6842	7.02235	1.11537e-05	3.15232e-05	yes	up	17.6842	-7.89771	6.15771e-07	2.3097e-06	yes	down	17.6842	0	1	1	no	up	17.6842	8.08181	3.35306e-07
comp114292_c0	175	59	0	0	258	528	0	0	157.192	111.89	0	0	254.259	257.055	0	0	97.5496	9.41207	3.42409e-10	1.98499e-09	yes	up	97.5496	-0.915784	0.0259424	0.110229	no	down	97.5496	9.59617	1.54309e-10	8.90801e-10	yes	up	97.5496	-10.3278	5.17245e-12	4.17215e-11	yes	down	97.5496	0	1	1	no	up	97.5496	10.512	2.15954e-12
comp114294_c0	75	40	0	0	46	153	0	0	67.3682	75.8576	0	0	45.3331	74.4876	0	0	32.8808	8.48814	4.23645e-08	1.80077e-07	yes	up	32.8808	0.24439	0.670434	0.858778	no	up	32.8808	8.67225	2.14879e-08	9.05001e-08	yes	up	32.8808	-8.24375	9.75716e-08	4.11305e-07	yes	down	32.8808	0	1	1	no	up	32.8808	8.42786	5.02996e-08
comp114347_c0	243	82	0	0	113	200	0	0	218.273	155.508	0	0	111.362	97.3694	0	0	72.814	9.8826	5.30299e-11	3.47451e-10	yes	up	72.814	0.849908	0.0536261	0.182291	no	up	72.814	10.0667	2.31844e-11	1.50313e-10	yes	up	72.814	-9.03269	1.99372e-09	1.08483e-08	yes	down	72.814	0	1	1	no	up	72.814	9.2168	9.32384e-10
comp114370_c0	119	59	1	1	38	72	0	1	106.891	111.89	1.61352	0.724858	37.4491	35.053	0	1.04294	36.833	6.75373	1.38172e-09	7.32338e-09	yes	up	36.833	1.59489	0.000733911	0.0076571	yes	up	36.833	7.84282	1.15085e-07	4.35882e-07	yes	up	36.833	-5.15884	3.96999e-06	1.32155e-05	yes	down	36.833	1.08908	0.543676	0.993531	no	up	36.833	6.24792	2.48935e-05
comp114379_c0	1	0	296	1877	0	1	101	81	0.898242	0	477.602	1360.56	0	0.486847	87.7501	84.4782	251.472	-10.5193	2.83576e-13	2.59847e-12	yes	down	251.472	0.908912	0.642454	0.838802	no	up	251.472	-7.10154	8.7688e-07	2.91968e-06	yes	down	251.472	11.4282	2.79103e-15	3.514e-14	yes	up	251.472	3.41778	6.11898e-09	0.00723275	yes	up	251.472	-8.01046	3.31649e-08
comp114390_c0	0	0	371	242	0	0	387	329	0	0	598.617	175.416	0	0	336.231	343.127	181.674	-10.6503	1.83013e-11	1.28906e-10	yes	down	181.674	0	1	1	no	up	181.674	-10.4664	4.02234e-11	2.51656e-10	yes	down	181.674	11.5643	2.97399e-13	2.89927e-12	yes	up	181.674	0.183881	0.780195	1	no	up	181.674	-11.3805	6.97743e-13
comp1144_c0	9	1	4	15	13	29	11	3	8.08418	1.89644	6.45409	10.8729	12.8115	14.1186	9.55695	3.12882	8.36543	-0.702877	0.499488	0.566583	no	down	NA	NA	NA	NA	NA	NA	8.36543	-0.234595	0.823514	0.856308	no	down	8.36543	-0.600783	0.52374	0.608675	no	down	NA	NA	NA	NA	NA	NA	8.36543	1.06906	0.262669
comp1144097_c0	7	11	0	0	10	16	0	0	6.28769	20.8608	0	0	9.85502	7.78955	0	0	5.59914	6.05554	0.00149596	0.00306283	yes	up	NA	NA	NA	NA	NA	NA	5.59914	6.23964	0.00106787	0.00219202	yes	up	5.59914	-5.46467	0.00404931	0.00823333	yes	down	NA	NA	NA	NA	NA	NA	5.59914	5.64878	0.00296707
comp114413_c0	113	47	0	0	87	140	0	0	101.501	89.1327	0	0	85.7386	68.1586	0	0	43.0664	8.90867	4.25996e-09	2.09866e-08	yes	up	43.0664	0.318155	0.506031	0.734999	no	up	43.0664	9.09278	2.03292e-09	9.94553e-09	yes	up	43.0664	-8.59052	1.42589e-08	6.85565e-08	yes	down	43.0664	0	1	1	no	up	43.0664	8.77462	6.96485e-09
comp114443_c0	91	18	0	1	83	114	0	0	81.74	34.1359	0	0.724858	81.7966	55.5005	0	0	31.7372	6.83192	3.67621e-06	1.16961e-05	yes	up	31.7372	-0.218474	0.749094	0.910968	no	down	31.7372	8.39184	1.37321e-07	5.13812e-07	yes	up	31.7372	-7.05039	1.65511e-06	5.82363e-06	yes	down	31.7372	1.55993	0.448459	0.982116	no	up	31.7372	8.61032	5.95469e-08
comp114450_c0	36	12	34	141	34	80	61	45	32.3367	22.7573	54.8597	102.205	33.5071	38.9478	52.9976	46.9323	48.0679	-1.50288	0.00317334	0.00609295	yes	down	48.0679	-0.370986	0.471221	0.705508	no	down	48.0679	-0.829674	0.106608	0.146658	no	down	48.0679	1.13189	0.0184428	0.0328698	yes	up	48.0679	0.673201	0.160339	0.856681	no	up	48.0679	-0.458688	0.344657
comp114461_c0	1	0	150	5074	1	1	19	27	0.898242	0	242.028	3677.93	0.985502	0.486847	16.5075	28.1594	495.874	-11.6253	2.10583e-12	1.69798e-11	yes	down	495.874	-0.125822	0.948379	1	no	down	495.874	-5.16637	0.00194716	0.00379907	yes	down	495.874	11.4995	5.91432e-16	8.06942e-15	yes	up	495.874	6.45896	1.73489e-10	0.0020574	yes	up	495.874	-5.04055	0.000450563
comp114462_c0	13	9	13	3	30	24	44	45	11.6771	17.068	20.9758	2.17457	29.565	11.6843	38.2278	46.9323	22.2881	0.396016	0.689846	0.741354	no	up	22.2881	-0.522561	0.584398	0.796931	no	down	22.2881	-1.58646	0.094258	0.13134	no	down	22.2881	-0.918577	0.338789	0.425119	no	down	22.2881	-1.98248	0.0375092	0.649848	no	down	22.2881	-1.0639	0.244655
comp114476_c0	91	61	0	0	57	168	0	0	81.74	115.683	0	0	56.1736	81.7903	0	0	41.9233	8.94585	5.76241e-09	2.78058e-08	yes	up	41.9233	0.501019	0.351669	0.594891	no	up	41.9233	9.12995	2.79243e-09	1.33778e-08	yes	up	41.9233	-8.44483	3.76256e-08	1.68979e-07	yes	down	41.9233	0	1	1	no	up	41.9233	8.62893	1.89209e-08
comp114513_c0	277	240	0	0	227	434	0	0	248.813	455.146	0	0	223.709	211.292	0	0	142.37	10.7833	1.12622e-12	9.44653e-12	yes	up	142.37	0.689222	0.141434	0.344256	no	up	142.37	10.9674	4.63518e-13	3.83601e-12	yes	up	142.37	-10.0941	2.73235e-11	1.97301e-10	yes	down	142.37	0	1	1	no	up	142.37	10.2782	1.18692e-11
comp114517_c0	127	57	0	0	76	171	0	0	114.077	108.097	0	0	74.8981	83.2508	0	0	47.5403	9.12702	1.37772e-09	7.30482e-09	yes	up	47.5403	0.489641	0.271189	0.509337	no	up	47.5403	9.31113	6.39963e-10	3.37263e-09	yes	up	47.5403	-8.63738	9.62382e-09	4.75174e-08	yes	down	47.5403	0	1	1	no	up	47.5403	8.82149	4.64217e-09
comp114536_c0	756	384	0	5	489	1045	0	0	679.071	728.233	0	3.62429	481.91	508.755	0	0	300.199	8.17042	2.9237e-29	9.41912e-28	yes	up	300.199	0.50529	0.106925	0.28728	no	up	300.199	11.9717	4.98288e-16	5.97932e-15	yes	up	300.199	-7.66513	5.64433e-26	1.62589e-24	yes	down	300.199	3.80133	0.0185949	0.557657	no	up	300.199	11.4665	7.8205e-15
comp11454_c0	127	23	0	3	11	27	0	0	114.077	43.6181	0	2.17457	10.8405	13.1449	0	0	22.9819	5.82768	4.40878e-07	1.60685e-06	yes	up	22.9819	2.72249	0.000553227	0.00609155	yes	up	22.9819	8.82925	5.53139e-08	2.19504e-07	yes	up	22.9819	-3.10519	0.00810547	0.015574	yes	down	22.9819	3.00157	0.103293	0.789478	no	up	22.9819	6.10676	0.000193738
comp114563_c0	285	170	0	0	325	601	0	0	255.999	322.395	0	0	320.288	292.595	0	0	148.91	10.5011	1.6275e-12	1.33215e-11	yes	up	148.91	-0.0871606	0.810084	0.943091	no	down	148.91	10.6852	6.62319e-13	5.3627e-12	yes	up	148.91	-10.5883	1.03455e-12	9.29248e-12	yes	down	148.91	0	1	1	no	up	148.91	10.7724	4.17602e-13
comp114567_c0	1001	537	0	1	345	728	1	2	899.14	1018.39	0	0.724858	339.998	354.425	0.868813	2.08588	326.954	10.8478	6.38179e-16	8.1869e-15	yes	up	326.954	1.46382	1.48251e-06	4.6346e-05	yes	up	326.954	9.39276	2.50668e-26	6.23301e-25	yes	up	326.954	-9.38393	2.75084e-12	2.30961e-11	yes	down	326.954	-1.45499	0.35675	0.965809	no	down	326.954	7.92894	3.31303e-19
comp114569_c0	33	16	0	0	25	36	0	0	29.642	30.343	0	0	24.6375	17.5265	0	0	12.7686	7.23522	7.89823e-06	2.3828e-05	yes	up	12.7686	0.51828	0.495074	0.725693	no	up	12.7686	7.41933	4.61404e-06	1.38195e-05	yes	up	12.7686	-6.71694	3.22534e-05	9.36178e-05	yes	down	12.7686	0	1	1	no	up	12.7686	6.90104	1.94703e-05
comp114591_c0	300	152	0	1	174	290	0	0	269.473	288.259	0	0.724858	171.477	141.186	0	0	108.89	9.06711	2.44928e-11	1.69168e-10	yes	up	108.89	0.837053	0.0234891	0.102903	no	up	108.89	10.6359	8.70343e-13	6.9366e-12	yes	up	108.89	-8.23006	1.35687e-09	7.57997e-09	yes	down	108.89	1.56877	0.428191	0.980565	no	up	108.89	9.79883	4.47724e-11
comp1145923_c0	0	0	6	6	0	0	11	7	0	0	9.68113	4.34915	0	0	9.55695	7.30058	3.86098	-4.83272	0.0153379	0.0256989	yes	down	NA	NA	NA	NA	NA	NA	3.86098	-5.13586	0.00946939	0.0162211	yes	down	3.86098	5.74675	0.00394163	0.0080339	yes	up	NA	NA	NA	NA	NA	NA	3.86098	-6.04989	0.00224037
comp114604_c0	289	223	0	0	302	475	0	0	259.592	422.906	0	0	297.621	231.252	0	0	151.421	10.7391	1.13108e-12	9.47796e-12	yes	up	151.421	0.364455	0.415862	0.657575	no	up	151.421	10.9232	4.63873e-13	3.83811e-12	yes	up	151.421	-10.3747	6.23494e-12	4.96182e-11	yes	down	151.421	0	1	1	no	up	151.421	10.5588	2.63071e-12
comp114607_c0	424	190	0	1	231	406	0	0	380.855	360.324	0	0.724858	227.651	197.66	0	0	145.902	9.4791	2.29721e-12	1.84048e-11	yes	up	145.902	0.804379	0.0188368	0.0877349	no	up	145.902	11.0484	8.83756e-14	8.08939e-13	yes	up	145.902	-8.67472	1.35932e-10	8.79694e-10	yes	down	145.902	1.56931	0.427012	0.980565	no	up	145.902	10.244	4.68635e-12
comp114615_c0	63	38	2	4	67	204	3	4	56.5892	72.0647	3.22704	2.89943	66.0286	99.3168	2.60644	4.17176	38.363	4.4048	1.21564e-08	5.59178e-08	yes	up	38.363	-0.380415	0.44592	0.683524	no	down	38.363	4.25808	6.07179e-09	2.76496e-08	yes	up	38.363	-4.78522	3.88096e-10	2.34532e-09	yes	down	38.363	-0.146722	0.87513	1	no	down	38.363	4.6385	1.42401e-10
comp114632_c0	273	88	0	0	61	143	0	0	245.22	166.887	0	0	60.1156	69.6191	0	0	67.7302	10.0231	3.34888e-11	2.2672e-10	yes	up	67.7302	1.67014	0.000320947	0.00393209	yes	up	67.7302	10.2072	1.45682e-11	9.73774e-11	yes	up	67.7302	-8.35292	3.39191e-08	1.53284e-07	yes	down	67.7302	0	1	1	no	up	67.7302	8.53703	1.68514e-08
comp114637_c0	57	29	0	0	55	144	0	0	51.1998	54.9968	0	0	54.2026	70.106	0	0	28.8131	8.05708	1.66125e-07	6.4492e-07	yes	up	28.8131	-0.235742	0.667275	0.856244	no	down	28.8131	8.24118	8.63559e-08	3.33457e-07	yes	up	28.8131	-8.29282	6.53083e-08	2.82722e-07	yes	down	28.8131	0	1	1	no	up	28.8131	8.47692	3.32152e-08
comp114651_c0	278	153	0	0	227	448	0	0	249.711	290.155	0	0	223.709	218.107	0	0	122.71	10.4029	2.43955e-12	1.94904e-11	yes	up	122.71	0.28625	0.420777	0.661931	no	up	122.71	10.587	9.98387e-13	7.90988e-12	yes	up	122.71	-10.1166	9.30532e-12	7.22228e-11	yes	down	122.71	0	1	1	no	up	122.71	10.3007	3.89577e-12
comp114661_c0	1	0	233	925	0	2	149	172	0.898242	0	375.951	670.493	0	0.973694	129.453	179.386	169.644	-9.70435	3.94085e-12	3.05146e-11	yes	down	169.644	-0.0217607	0.990022	1	no	down	169.644	-7.93934	1.41805e-08	6.13074e-08	yes	down	169.644	9.68259	1.63324e-17	2.60727e-16	yes	up	169.644	1.76501	0.000195735	0.182492	no	up	169.644	-7.91758	3.56089e-12
comp114671_c0	0	0	243	917	0	0	77	71	0	0	392.086	664.695	0	0	66.8986	74.0488	149.716	-11.1071	1.89385e-13	1.77849e-12	yes	down	149.716	0	1	1	no	up	149.716	-8.19659	6.14701e-08	2.42424e-07	yes	down	149.716	12.0211	1.70118e-15	2.2042e-14	yes	up	149.716	2.91052	2.75974e-10	0.00244069	yes	up	149.716	-9.11063	1.76338e-09
comp114712_c0	256	137	0	0	193	369	0	0	229.95	259.812	0	0	190.202	179.647	0	0	107.451	10.2628	4.99178e-12	3.81201e-11	yes	up	107.451	0.403229	0.265765	0.503379	no	up	107.451	10.4469	2.06989e-12	1.56724e-11	yes	up	107.451	-9.85958	3.19842e-11	2.28189e-10	yes	down	107.451	0	1	1	no	up	107.451	10.0437	1.3698e-11
comp114716_c0	495	249	1	0	471	829	0	0	444.63	472.214	1.61352	0	464.171	403.596	0	0	223.278	9.77137	3.69045e-13	3.31899e-12	yes	up	223.278	0.0795998	0.807589	0.943091	no	up	223.278	11.3534	1.61362e-14	1.62922e-13	yes	up	223.278	-9.69177	5.59388e-13	5.23702e-12	yes	down	223.278	1.58203	0.422273	0.980565	no	up	223.278	11.2738	2.40702e-14
comp11474_c0	7	6	5	1	8	9	1	1	6.28769	11.3786	8.06761	0.724858	7.88401	4.38162	0.868813	1.04294	5.07952	1.13491	0.38517	0.454658	no	up	NA	NA	NA	NA	NA	NA	5.07952	3.18368	0.042128	0.0635094	no	up	5.07952	-0.616638	0.633114	0.707418	no	down	NA	NA	NA	NA	NA	NA	5.07952	2.6654	0.0863133
comp114740_c0	54	29	61	164	49	137	130	95	48.5051	54.9968	98.4248	118.877	48.2896	66.698	112.946	99.0793	80.977	-1.08985	0.00447562	0.0083582	yes	down	80.977	-0.178063	0.644624	0.840363	no	down	80.977	-1.04693	0.00605899	0.0107744	yes	down	80.977	0.911789	0.0123517	0.0228697	no	up	80.977	0.0429244	0.904974	1	no	up	80.977	-0.868865	0.0164991
comp114787_c0	3	7	4	0	15	32	9	17	2.69473	13.2751	6.45409	0	14.7825	15.5791	7.81932	17.73	9.79185	1.46637	0.292498	0.358769	no	up	9.79185	-1.00626	0.422158	0.663067	no	down	9.79185	-0.751046	0.552633	0.61662	no	down	9.79185	-2.47263	0.0656079	0.10309	no	down	9.79185	-2.21741	0.101346	0.786854	no	down	9.79185	0.255219	0.832877
comp114803_c0	26	15	78	247	46	108	66	46	23.3543	28.4466	125.855	179.04	45.3331	52.5795	57.3417	47.9753	69.9906	-2.59181	2.65859e-09	1.34772e-08	yes	down	69.9906	-0.94963	0.0324277	0.12882	no	down	69.9906	-1.05041	0.0190373	0.0307597	yes	down	69.9906	1.64218	2.41152e-05	7.12678e-05	yes	up	69.9906	1.5414	8.94859e-05	0.147085	no	up	69.9906	-0.100775	0.802441
comp11481_c0	1	1	10	16	9	15	3	14	0.898242	1.89644	16.1352	11.5977	8.86951	7.3027	2.60644	14.6012	7.98843	-3.43663	0.0142274	0.0239993	yes	down	NA	NA	NA	NA	NA	NA	7.98843	-2.74367	0.0521234	0.0770497	no	down	7.98843	0.771124	0.444673	0.532922	no	up	NA	NA	NA	NA	NA	NA	7.98843	-0.0781631	0.939151
comp114814_c0	0	0	57	36	0	0	117	86	0	0	91.9707	26.0949	0	0	101.651	89.6929	38.6762	-7.92055	1.22285e-06	4.17145e-06	yes	down	38.6762	0	1	1	no	up	38.6762	-8.63873	1.1447e-07	4.33823e-07	yes	down	38.6762	8.83458	6.24028e-08	2.70941e-07	yes	up	38.6762	-0.718188	0.351418	0.963859	no	down	38.6762	-9.55277	4.54376e-09
comp114831_c0	47	35	33	159	74	112	86	74	42.2174	66.3754	53.2462	115.252	72.9271	54.5269	74.7179	77.1776	69.5551	-0.678842	0.187348	0.243461	no	down	69.5551	-0.246712	0.630496	0.830573	no	down	69.5551	-0.506461	0.324459	0.391885	no	down	69.5551	0.432129	0.387931	0.47562	no	up	69.5551	0.172381	0.731127	1	no	up	69.5551	-0.259748	0.603133
comp114848_c0	28	17	17	76	40	62	52	41	25.1508	32.2395	27.4299	55.0892	39.4201	30.1845	45.1783	42.7606	37.1816	-0.582982	0.280418	0.345979	no	down	37.1816	-0.287993	0.589976	0.800873	no	down	37.1816	-0.637091	0.233911	0.294493	no	down	37.1816	0.294989	0.566016	0.648091	no	up	37.1816	-0.0541091	0.91629	1	no	down	37.1816	-0.349098	0.49267
comp11486_c0	0	0	31	64	0	0	40	29	0	0	50.0192	46.3909	0	0	34.7525	30.2453	20.176	-7.64671	9.08067e-07	3.15842e-06	yes	down	20.176	0	1	1	no	up	20.176	-7.08221	5.55406e-06	1.6439e-05	yes	down	20.176	8.56074	3.85166e-08	1.72672e-07	yes	up	20.176	0.564498	0.356012	0.965671	no	up	20.176	-7.99624	2.91379e-07
comp114889_c0	45	21	35	165	53	129	47	41	40.4209	39.8252	56.4733	119.602	52.2316	62.8032	40.8342	42.7606	56.8688	-1.15609	0.0201403	0.032938	yes	down	56.8688	-0.523818	0.292139	0.531323	no	down	56.8688	-0.0573773	0.910049	0.927904	no	down	56.8688	0.632273	0.18316	0.25254	no	up	56.8688	1.09871	0.0238096	0.591556	no	up	56.8688	0.466441	0.337018
comp11489_c0	37	12	0	0	11	45	0	0	33.235	22.7573	0	0	10.8405	21.9081	0	0	11.0926	7.14889	2.28465e-05	6.4007e-05	yes	up	11.0926	0.767127	0.395068	0.637402	no	up	11.0926	7.33299	1.39816e-05	3.89665e-05	yes	up	11.0926	-6.38176	0.000154316	0.000403417	yes	down	11.0926	0	1	1	no	up	11.0926	6.56587	9.89381e-05
comp114899_c0	16	16	36	190	27	47	81	59	14.3719	30.343	58.0868	137.723	26.6085	22.8818	70.3739	61.5335	52.7403	-2.20703	0.000290935	0.000677189	yes	down	52.7403	-0.19925	0.749489	0.911245	no	down	52.7403	-1.62082	0.008038	0.0139521	yes	down	52.7403	2.00778	0.000537565	0.00128356	yes	up	52.7403	0.586209	0.300871	0.943093	no	up	52.7403	-1.42157	0.0146811
comp114901_c0	121	129	0	0	183	346	0	0	108.687	244.641	0	0	180.347	168.449	0	0	87.7655	9.78408	2.4404e-10	1.44774e-09	yes	up	87.7655	0.00864003	0.98765	1	no	up	87.7655	9.96819	1.11976e-10	6.6043e-10	yes	up	87.7655	-9.77544	2.44803e-10	1.52134e-09	yes	down	87.7655	0	1	1	no	up	87.7655	9.95955	1.12261e-10
comp114914_c0	69	24	41	104	103	177	81	57	61.9787	45.5146	66.1544	75.3852	101.507	86.1719	70.3739	59.4476	70.8166	-0.379837	0.328452	0.396226	no	down	70.8166	-0.773167	0.0406448	0.150525	no	down	70.8166	-0.249075	0.519937	0.585722	no	down	70.8166	-0.39333	0.282022	0.36496	no	down	70.8166	0.130762	0.727552	1	no	up	70.8166	0.524092	0.149844
comp114929_c0	43	15	47	155	67	91	73	71	38.6244	28.4466	75.8355	112.353	66.0286	44.3031	63.4234	74.0488	62.8829	-1.47621	0.00150089	0.00307218	yes	down	62.8829	-0.677303	0.146401	0.35147	no	down	62.8829	-1.00726	0.0310428	0.0480948	yes	down	62.8829	0.798902	0.0663459	0.104119	no	up	62.8829	0.468947	0.282005	0.931943	no	up	62.8829	-0.329955	0.450543
comp114950_c0	252	136	0	1	201	357	1	0	226.357	257.916	0	0.724858	198.086	173.804	0.868813	0	107.22	8.8615	6.46545e-11	4.16839e-10	yes	up	107.22	0.379943	0.295036	0.53485	no	up	107.22	8.99234	6.41668e-10	3.38078e-09	yes	up	107.22	-8.48156	3.95932e-10	2.38997e-09	yes	down	107.22	0.130836	0.946656	1	no	up	107.22	8.61239	3.19366e-09
comp114960_c0	131	80	37	13	86	159	46	49	117.67	151.715	59.7003	9.42315	84.7531	77.4087	39.9654	51.1041	73.9675	2.01322	0.00555946	0.0101894	yes	up	73.9675	0.730262	0.302098	0.542423	no	up	73.9675	1.56316	0.0291101	0.0453869	yes	up	73.9675	-1.28296	0.07686	0.118765	no	down	73.9675	-0.450065	0.539594	0.993531	no	down	73.9675	0.832897	0.244361
comp114968_c0	289	154	0	0	221	376	0	0	259.592	292.052	0	0	217.796	183.054	0	0	119.062	10.4349	2.30574e-12	1.8463e-11	yes	up	119.062	0.460752	0.210498	0.44085	no	up	119.062	10.619	9.44377e-13	7.49867e-12	yes	up	119.062	-9.97418	1.98598e-11	1.463e-10	yes	down	119.062	0	1	1	no	up	119.062	10.1583	8.44137e-12
comp114975_c0	37	30	1	9	8	25	0	5	33.235	56.8932	1.61352	6.52372	7.88401	12.1712	0	5.2147	15.4419	3.32747	0.00121098	0.00252547	yes	up	15.4419	2.14035	0.0220974	0.0984884	no	up	15.4419	4.16936	0.000140197	0.000334229	yes	up	15.4419	-1.18712	0.257479	0.337701	no	down	15.4419	0.841889	0.480402	0.989922	no	up	15.4419	2.02901	0.0685287
comp114982_c0	0	0	97	180	0	0	59	53	0	0	156.512	130.474	0	0	51.26	55.2758	49.1902	-9.21902	9.62826e-10	5.2263e-09	yes	down	49.1902	0	1	1	no	up	49.1902	-7.79277	2.4997e-07	8.97651e-07	yes	down	49.1902	10.1331	1.79568e-11	1.32785e-10	yes	up	49.1902	1.42624	0.00185021	0.322861	no	up	49.1902	-8.70681	8.28026e-09
comp115000_c0	1	0	37	94	1	4	116	89	0.898242	0	59.7003	68.1366	0.985502	1.94739	100.782	92.8217	40.659	-6.67318	1.57998e-06	5.30414e-06	yes	down	40.659	-1.35018	0.377949	0.620694	no	down	40.659	-7.26619	1.61794e-07	5.98415e-07	yes	down	40.659	5.323	1.80703e-11	1.33577e-10	yes	up	40.659	-0.593008	0.191453	0.878937	no	down	40.659	-5.91601	5.52386e-14
comp115002_c0	196	108	0	0	48	88	0	0	176.055	204.816	0	0	47.3041	42.8425	0	0	58.8772	9.89954	4.29387e-11	2.85638e-10	yes	up	58.8772	2.07979	1.77732e-06	5.41733e-05	yes	up	58.8772	10.0836	1.86541e-11	1.22673e-10	yes	up	58.8772	-7.81974	2.01667e-07	8.10063e-07	yes	down	58.8772	0	1	1	no	up	58.8772	8.00385	1.03671e-07
comp115007_c0	92	44	0	0	147	265	1	0	82.6383	83.4434	0	0	144.869	129.014	0.868813	0	55.1042	8.70498	6.86734e-09	3.27564e-08	yes	up	55.1042	-0.720255	0.0907637	0.258633	no	down	55.1042	7.45146	4.12444e-07	1.43736e-06	yes	up	55.1042	-9.42523	3.18154e-10	1.94493e-09	yes	down	55.1042	-1.25352	0.542213	0.993531	no	down	55.1042	8.17171	2.58583e-08
comp11501_c0	19	12	0	0	11	39	0	0	17.0666	22.7573	0	0	10.8405	18.987	0	0	8.70643	6.63352	0.000107912	0.00027101	yes	up	8.70643	0.389976	0.681646	0.866058	no	up	8.70643	6.81762	6.90484e-05	0.000173063	yes	up	8.70643	-6.24354	0.00025403	0.000640645	yes	down	8.70643	0	1	1	no	up	8.70643	6.42765	0.000165863
comp115010_c0	169	102	138	466	140	251	202	156	151.803	193.437	222.666	337.784	137.97	122.199	175.5	162.699	188.007	-0.716083	0.0373149	0.0576902	no	down	188.007	0.402514	0.244907	0.482443	no	up	188.007	0.0206123	0.952526	0.962118	no	up	188.007	1.1186	0.00101048	0.00229904	yes	up	188.007	0.736696	0.0304048	0.621665	no	up	188.007	-0.381902	0.264973
comp115040_c0	641	263	0	0	83	222	0	0	575.773	498.764	0	0	81.7966	108.08	0	0	158.052	11.4006	1.95481e-14	2.12813e-13	yes	up	158.052	2.49482	6.0613e-11	7.5972e-09	yes	up	158.052	11.5847	7.41706e-15	7.8061e-14	yes	up	158.052	-8.90578	2.34838e-09	1.26492e-08	yes	down	158.052	0	1	1	no	up	158.052	9.08988	1.09357e-09
comp115044_c0	0	0	263	291	0	1	534	434	0	0	424.356	210.934	0	0.486847	463.946	452.636	194.045	-10.3636	9.21427e-12	6.73553e-11	yes	down	194.045	-0.479347	0.812004	0.943091	no	down	194.045	-10.8986	7.34727e-13	5.90866e-12	yes	down	194.045	9.88423	2.27212e-12	1.93584e-11	yes	up	194.045	-0.534979	0.265829	0.922405	no	down	194.045	-10.4192	1.36657e-13
comp115054_c0	0	0	113	91	0	0	217	143	0	0	182.328	65.9621	0	0	188.532	149.14	73.2454	-9.00215	1.17492e-08	5.41554e-08	yes	down	73.2454	0	1	1	no	up	73.2454	-9.45833	2.00907e-09	9.83908e-09	yes	down	73.2454	9.91619	3.33433e-10	2.03315e-09	yes	up	73.2454	-0.456184	0.479349	0.989621	no	down	73.2454	-10.3724	4.81398e-11
comp115089_c0	0	0	44	305	0	0	55	57	0	0	70.995	221.082	0	0	47.7847	59.4476	49.9136	-9.25777	8.27936e-09	3.90124e-08	yes	down	49.9136	0	1	1	no	up	49.9136	-7.80201	1.25453e-06	4.0854e-06	yes	down	49.9136	10.1718	2.4265e-10	1.50885e-09	yes	up	49.9136	1.45577	0.0431263	0.66824	no	up	49.9136	-8.71605	6.14205e-08
comp11510_c0	2	3	13	18	2	6	17	17	1.79648	5.68932	20.9758	13.0474	1.971	2.92108	14.7698	17.73	9.86262	-2.33727	0.0178707	0.0295372	yes	down	9.86262	0.380393	0.726945	0.895694	no	up	9.86262	-2.29806	0.0192917	0.0311341	yes	down	9.86262	2.71767	0.00324433	0.006723	yes	up	9.86262	0.0392194	0.960601	1	no	up	9.86262	-2.67845	0.00353178
comp115113_c0	85	27	22	69	19	111	13	27	76.3506	51.2039	35.4975	50.0152	18.7245	54.04	11.2946	28.1594	40.6607	0.57577	0.402786	0.472261	no	up	40.6607	0.79857	0.242259	0.479748	no	up	40.6607	1.71356	0.0150268	0.0248156	yes	up	40.6607	0.2228	0.745652	0.802537	no	up	40.6607	1.13779	0.108285	0.796187	no	up	40.6607	0.914993	0.193303
comp11513_c0	0	0	10	9	0	0	27	12	0	0	16.1352	6.52372	0	0	23.458	12.5153	7.32902	-5.52198	0.00244287	0.00480155	yes	down	NA	NA	NA	NA	NA	NA	7.32902	-6.23082	0.000567442	0.0012218	yes	down	7.32902	6.43601	0.000412582	0.00100548	yes	up	NA	NA	NA	NA	NA	NA	7.32902	-7.14485	7.74021e-05
comp115130_c0	872	540	1	0	301	521	0	1	783.267	1024.08	1.61352	0	296.636	253.647	0	1.04294	295.036	10.748	1.76721e-15	2.16562e-14	yes	up	295.036	1.71552	1.23239e-06	3.94462e-05	yes	up	295.036	10.8899	6.48802e-14	6.05289e-13	yes	up	295.036	-9.03245	2.31646e-11	1.69099e-10	yes	down	295.036	0.141933	0.942035	1	no	up	295.036	9.17438	2.70287e-10
comp115161_c0	28	10	17	27	33	89	57	53	25.1508	18.9644	27.4299	19.5712	32.5216	43.3294	49.5224	55.2758	33.9707	-0.0255258	0.961791	0.970263	no	down	33.9707	-0.764354	0.128876	0.324159	no	down	33.9707	-1.21639	0.0155403	0.0256013	yes	down	33.9707	-0.738829	0.13351	0.192393	no	down	33.9707	-1.19086	0.0154586	0.535315	no	down	33.9707	-0.452033	0.32543
comp115229_c0	50	43	0	0	78	181	0	0	44.9121	81.5469	0	0	76.8691	88.1193	0	0	36.4309	8.29227	9.1724e-08	3.7046e-07	yes	up	36.4309	-0.405547	0.484844	0.717091	no	down	36.4309	8.47637	4.73431e-08	1.89688e-07	yes	up	36.4309	-8.69782	1.913e-08	8.98931e-08	yes	down	36.4309	0	1	1	no	up	36.4309	8.88192	9.54398e-09
comp115242_c0	307	156	0	0	158	356	0	0	275.76	295.845	0	0	155.709	173.317	0	0	112.579	10.4871	1.64598e-12	1.34573e-11	yes	up	112.579	0.793491	0.0270091	0.113291	no	up	112.579	10.6712	6.69291e-13	5.41505e-12	yes	up	112.579	-9.69364	6.66851e-11	4.52969e-10	yes	down	112.579	0	1	1	no	up	112.579	9.87774	2.89315e-11
comp115281_c0	365	100	0	0	348	718	0	0	327.858	189.644	0	0	342.955	349.556	0	0	151.252	10.3527	6.86102e-12	5.12316e-11	yes	up	151.252	-0.412761	0.353627	0.596955	no	down	151.252	10.5368	2.89928e-12	2.14652e-11	yes	up	151.252	-10.7655	9.38139e-13	8.49076e-12	yes	down	151.252	0	1	1	no	up	151.252	10.9496	3.83156e-13
comp1152873_c0	0	0	18	7	0	0	15	15	0	0	29.0434	5.074	0	0	13.0322	15.6441	7.84921	-6.11625	0.00137468	0.00283614	yes	down	NA	NA	NA	NA	NA	NA	7.84921	-5.89919	0.00201839	0.00392783	yes	down	7.84921	7.03028	0.000234984	0.00059624	yes	up	NA	NA	NA	NA	NA	NA	7.84921	-6.81323	0.000362649
comp115293_c0	62	50	0	0	69	122	2	2	55.691	94.822	0	0	67.9996	59.3953	1.73763	2.08588	35.2164	8.54598	2.71839e-08	1.18727e-07	yes	up	35.2164	0.225902	0.677066	0.863507	no	up	35.2164	5.29099	3.50878e-09	1.65699e-08	yes	up	35.2164	-8.32008	5.95628e-08	2.59287e-07	yes	down	35.2164	-3.25499	0.0544653	0.699504	no	down	35.2164	5.06509	1.35039e-08
comp115295_c0	60	31	0	0	64	163	0	1	53.8945	58.7896	0	0	63.0721	79.356	0	1.04294	32.0194	8.14175	1.0228e-07	4.098e-07	yes	up	32.0194	-0.346722	0.503881	0.733126	no	down	32.0194	6.88229	4.35085e-06	1.30798e-05	yes	up	32.0194	-8.48847	2.59515e-08	1.19476e-07	yes	down	32.0194	-1.25946	0.543631	0.993531	no	down	32.0194	7.22901	1.29089e-06
comp115309_c0	238	133	0	0	221	416	1	0	213.782	252.227	0	0	217.796	202.528	0.868813	0	110.9	10.1899	7.1333e-12	5.30732e-11	yes	up	110.9	0.145895	0.687965	0.870345	no	up	110.9	8.93595	8.25502e-10	4.27657e-09	yes	up	110.9	-10.044	1.373e-11	1.03664e-10	yes	down	110.9	-1.25398	0.540293	0.993531	no	down	110.9	8.79005	1.50946e-09
comp115341_c0	18	7	47	154	18	62	61	68	16.1684	13.2751	75.8355	111.628	17.739	30.1845	52.9976	70.9199	48.5935	-2.65775	1.39518e-06	4.72047e-06	yes	down	48.5935	-0.70802	0.211508	0.442167	no	down	48.5935	-2.04597	0.00022057	0.000508446	yes	down	48.5935	1.94973	7.59242e-05	0.000208311	yes	up	48.5935	0.611778	0.200509	0.886007	no	up	48.5935	-1.33795	0.00700739
comp115366_c0	0	1	258	487	0	0	461	350	0	1.89644	416.289	353.006	0	0	400.523	365.029	192.093	-9.23888	9.41263e-12	6.86995e-11	yes	down	192.093	2.31849	0.241349	0.478831	no	up	192.093	-9.2346	9.55439e-12	6.57571e-11	yes	down	192.093	11.5574	6.05309e-15	7.31077e-14	yes	up	192.093	0.00428665	0.98992	1	no	up	192.093	-11.5531	6.14604e-15
comp115381_c0	75	16	6	28	20	56	31	44	67.3682	30.343	9.68113	20.296	19.71	27.2634	26.9332	45.8894	30.9355	1.67397	0.0135402	0.0229424	yes	up	30.9355	1.0719	0.0968574	0.26995	no	up	30.9355	0.455947	0.477714	0.545173	no	up	30.9355	-0.602072	0.376088	0.463454	no	down	30.9355	-1.21802	0.0719812	0.739136	no	down	30.9355	-0.61595	0.339296
comp11540_c0	6	9	0	6	8	21	0	0	5.38945	17.068	0	4.34915	7.88401	10.2238	0	0	5.61429	2.12605	0.141121	0.189422	no	up	NA	NA	NA	NA	NA	NA	5.61429	5.96184	0.00196519	0.00383163	yes	up	5.61429	-1.86291	0.192102	0.263186	no	down	NA	NA	NA	NA	NA	NA	5.61429	5.6987	0.00290226
comp11541_c0	2	1	5	3	8	17	9	9	1.79648	1.89644	8.06761	2.17457	7.88401	8.2764	7.81932	9.38646	5.91266	-1.34425	0.303729	0.37064	no	down	NA	NA	NA	NA	NA	NA	5.91266	-2.22674	0.0763235	0.108736	no	down	5.91266	-0.797339	0.442305	0.530559	no	down	NA	NA	NA	NA	NA	NA	5.91266	-0.085152	0.930272
comp115425_c0	128	35	0	0	83	173	0	0	114.975	66.3754	0	0	81.7966	84.2245	0	0	43.4214	8.84693	8.70101e-09	4.08505e-08	yes	up	43.4214	0.141562	0.793189	0.937795	no	up	43.4214	9.03104	4.25328e-09	1.98597e-08	yes	up	43.4214	-8.70537	1.42789e-08	6.86298e-08	yes	down	43.4214	0	1	1	no	up	43.4214	8.88947	7.04196e-09
comp115433_c0	92	58	0	0	49	122	0	0	82.6383	109.994	0	0	48.2896	59.3953	0	0	37.5396	8.91104	5.41982e-09	2.62743e-08	yes	up	37.5396	0.825313	0.109487	0.291959	no	up	37.5396	9.09515	2.6124e-09	1.25802e-08	yes	up	37.5396	-8.08573	1.19323e-07	4.97012e-07	yes	down	37.5396	0	1	1	no	up	37.5396	8.26984	6.1261e-08
comp115444_c0	39	19	56	50	31	71	37	48	35.0314	36.0324	90.3572	36.2429	30.5505	34.5661	32.1461	50.0611	43.1235	-0.80589	0.168066	0.221305	no	down	43.1235	0.120173	0.83803	0.954515	no	up	43.1235	-0.207581	0.724462	0.77122	no	down	43.1235	0.926063	0.104328	0.155414	no	up	43.1235	0.598309	0.294869	0.939192	no	up	43.1235	-0.327753	0.568341
comp115465_c0	58	21	14	53	57	149	35	32	52.098	39.8252	22.5893	38.4175	56.1736	72.5402	30.4085	33.3741	43.1783	0.56632	0.248287	0.310916	no	up	43.1783	-0.475003	0.305985	0.546828	no	down	43.1783	0.546994	0.258951	0.322126	no	up	43.1783	-1.04132	0.0271357	0.0465808	yes	down	43.1783	-0.0193254	0.968637	1	no	down	43.1783	1.022	0.0279796
comp115493_c0	1	0	209	86	1	1	758	510	0.898242	0	337.226	62.3378	0.985502	0.486847	658.561	531.9	199.049	-8.31341	4.73578e-08	1.99928e-07	yes	down	199.049	-0.0979503	0.957334	1	no	down	199.049	-9.89656	7.65991e-11	4.62311e-10	yes	down	199.049	8.21546	9.55012e-11	6.33299e-10	yes	up	199.049	-1.58315	0.0362244	0.645824	no	down	199.049	-9.79861	1.05782e-14
comp115504_c0	115	90	0	0	62	73	0	0	103.298	170.68	0	0	61.1011	35.5398	0	0	46.3273	9.41979	1.38249e-09	7.32644e-09	yes	up	46.3273	1.50712	0.0111545	0.0603608	no	up	46.3273	9.60389	6.57895e-10	3.46159e-09	yes	up	46.3273	-7.91267	3.71836e-07	1.43725e-06	yes	down	46.3273	0	1	1	no	up	46.3273	8.09677	1.98112e-07
comp115510_c0	167	41	0	1	37	88	0	0	150.006	77.7541	0	0.724858	36.4636	42.8425	0	0	38.4739	7.79417	5.11401e-08	2.14856e-07	yes	up	38.4739	1.52984	0.00940481	0.0534453	no	up	38.4739	9.35725	1.65647e-09	8.20055e-09	yes	up	38.4739	-6.26433	1.2357e-05	3.8216e-05	yes	down	38.4739	1.56308	0.441038	0.981004	no	up	38.4739	7.82742	4.75386e-07
comp115524_c0	1323	275	1	1	106	249	0	0	1188.37	521.521	1.61352	0.724858	104.463	121.225	0	0	242.24	9.71764	1.92062e-17	2.83839e-16	yes	up	242.24	2.92228	2.3078e-08	1.31333e-06	yes	up	242.24	12.256	1.26415e-15	1.45994e-14	yes	up	242.24	-6.79537	3.00362e-09	1.59196e-08	yes	down	242.24	2.53837	0.167824	0.860728	no	up	242.24	9.33373	1.1687e-09
comp115590_c0	24	16	103	180	97	161	267	172	21.5578	30.343	166.193	130.474	95.5937	78.3823	231.973	179.386	116.738	-2.55127	1.18765e-09	6.36177e-09	yes	down	116.738	-1.78318	2.2005e-05	0.000440692	yes	down	116.738	-3.03252	2.93637e-13	2.49878e-12	yes	down	116.738	0.768092	0.0335504	0.0564557	no	up	116.738	-0.481252	0.176393	0.866321	no	down	116.738	-1.24934	0.000463068
comp115606_c0	1	0	57	228	0	1	142	141	0.898242	0	91.9707	165.268	0	0.486847	123.371	147.055	66.1312	-7.68887	4.75541e-08	2.00678e-07	yes	down	66.1312	0.908941	0.637873	0.835547	no	up	66.1312	-7.74883	3.68164e-08	1.50185e-07	yes	down	66.1312	8.59781	1.20972e-09	6.81497e-09	yes	up	66.1312	-0.059961	0.904933	1	no	down	66.1312	-8.65777	9.10847e-10
comp115619_c0	116	94	0	0	106	411	0	0	104.196	178.265	0	0	104.463	200.094	0	0	73.3773	9.46351	1.16152e-09	6.23118e-09	yes	up	73.3773	-0.121304	0.835672	0.953004	no	down	73.3773	9.64761	5.50967e-10	2.92891e-09	yes	up	73.3773	-9.58481	6.82012e-10	3.99217e-09	yes	down	73.3773	0	1	1	no	up	73.3773	9.76892	3.2009e-10
comp115637_c0	0	0	53	174	0	0	83	52	0	0	85.5167	126.125	0	0	72.1115	54.2329	42.2483	-8.79251	9.59087e-09	4.47724e-08	yes	down	42.2483	0	1	1	no	up	42.2483	-8.04167	1.58072e-07	5.85763e-07	yes	down	42.2483	9.70655	2.38498e-10	1.48454e-09	yes	up	42.2483	0.750839	0.15781	0.855127	no	up	42.2483	-8.95571	5.25831e-09
comp115697_c0	16	5	29	95	38	74	64	60	14.3719	9.4822	46.7921	68.8615	37.4491	36.0267	55.6041	62.5764	41.3955	-2.23744	2.93188e-05	8.0742e-05	yes	down	41.3955	-1.55948	0.00360124	0.0261701	yes	down	41.3955	-2.24574	2.46008e-05	6.60375e-05	yes	down	41.3955	0.67796	0.128691	0.18645	no	up	41.3955	-0.00830533	0.985016	1	no	down	41.3955	-0.686266	0.120965
comp115742_c0	130	44	3	25	37	110	16	9	116.771	83.4434	4.84057	18.1214	36.4636	53.5532	13.901	9.38646	42.0601	3.01239	2.45501e-06	8.01313e-06	yes	up	42.0601	1.15144	0.0461385	0.16492	no	up	42.0601	3.10225	9.73485e-07	3.2185e-06	yes	up	42.0601	-1.86095	0.00370556	0.0075944	yes	down	42.0601	0.0898616	0.896703	1	no	up	42.0601	1.95081	0.00213991
comp115757_c0	50	17	19	56	32	62	15	16	44.9121	32.2395	30.6569	40.592	31.5361	30.1845	13.0322	16.687	29.98	0.118649	0.811435	0.846509	no	up	29.98	0.348814	0.475753	0.709389	no	up	29.98	1.40779	0.00802699	0.0139347	yes	up	29.98	0.230165	0.635579	0.709411	no	up	29.98	1.28914	0.014606	0.529802	no	up	29.98	1.05897	0.0417719
comp115765_c0	226	172	0	1	297	581	0	0	203.003	326.188	0	0.724858	292.694	282.858	0	0	138.183	8.98674	6.32007e-11	4.08267e-10	yes	up	138.183	-0.128219	0.761736	0.918899	no	down	138.183	10.5541	2.15107e-12	1.62382e-11	yes	up	138.183	-9.11496	3.26313e-11	2.32368e-10	yes	down	138.183	1.56738	0.431282	0.980565	no	up	138.183	10.6823	1.12634e-12
comp115806_c0	456	184	0	0	270	777	0	0	409.598	348.945	0	0	266.085	378.28	0	0	175.364	10.8988	3.05153e-13	2.78365e-12	yes	up	175.364	0.234737	0.550811	0.770901	no	up	175.364	11.0829	1.21366e-13	1.08921e-12	yes	up	175.364	-10.664	9.51503e-13	8.60806e-12	yes	down	175.364	0	1	1	no	up	175.364	10.8481	3.85478e-13
comp115816_c0	343	212	0	0	148	233	0	0	308.097	402.045	0	0	145.854	113.435	0	0	121.179	10.7982	5.40426e-13	4.75617e-12	yes	up	121.179	1.45446	0.000337081	0.00409731	yes	up	121.179	10.9823	2.17241e-13	1.88778e-12	yes	up	121.179	-9.34374	4.36354e-10	2.62211e-09	yes	down	121.179	0	1	1	no	up	121.179	9.52785	1.97344e-10
comp115822_c0	238	101	0	0	200	377	0	0	213.782	191.54	0	0	197.1	183.541	0	0	98.2455	9.9955	1.84181e-11	1.29664e-10	yes	up	98.2455	0.0945831	0.797851	0.940708	no	up	98.2455	10.1796	7.82148e-12	5.44267e-11	yes	up	98.2455	-9.90092	2.75534e-11	1.98827e-10	yes	down	98.2455	0	1	1	no	up	98.2455	10.085	1.17779e-11
comp1158419_c0	19	12	1	0	7	15	0	0	17.0666	22.7573	1.61352	0	6.89851	7.3027	0	0	6.95483	5.17563	0.00131092	0.00271533	yes	up	NA	NA	NA	NA	NA	NA	6.95483	6.81842	8.3059e-05	0.000205431	yes	up	6.95483	-3.70176	0.0223736	0.0392033	yes	down	NA	NA	NA	NA	NA	NA	6.95483	5.34455	0.00215562
comp115861_c0	198	108	0	1	121	225	0	0	177.852	204.816	0	0.724858	119.246	109.541	0	0	76.5223	8.52173	4.10566e-10	2.35296e-09	yes	up	76.5223	0.740315	0.0580292	0.191923	no	up	76.5223	10.0901	1.37048e-11	9.19661e-11	yes	up	76.5223	-7.78141	1.14072e-08	5.5679e-08	yes	down	76.5223	1.5684	0.429028	0.980565	no	up	76.5223	9.34981	3.70007e-10
comp115896_c0	1	0	87	51	0	0	166	172	0.898242	0	140.376	36.9677	0	0	144.223	179.386	62.7314	-7.13221	2.319e-06	7.59471e-06	yes	down	62.7314	2.29434	0.271174	0.509333	no	up	62.7314	-8.01589	1.05168e-07	4.01132e-07	yes	down	62.7314	9.42656	5.55515e-09	2.84034e-08	yes	up	62.7314	-0.883672	0.228947	0.900265	no	down	62.7314	-10.3102	1.70912e-10
comp11590_c0	9	1	0	0	21	37	0	0	8.08418	1.89644	0	0	20.6955	18.0133	0	0	6.08619	4.73608	0.0143961	0.0242627	yes	up	NA	NA	NA	NA	NA	NA	6.08619	4.92018	0.0110108	0.0186264	yes	up	6.08619	-6.60247	0.000433209	0.00105221	yes	down	NA	NA	NA	NA	NA	NA	6.08619	6.78657	0.000297918
comp115901_c0	0	0	189	322	0	0	393	320	0	0	304.956	233.404	0	0	341.444	333.741	151.693	-10.126	9.97731e-12	7.25828e-11	yes	down	151.693	0	1	1	no	up	151.693	-10.4576	2.03276e-12	1.54049e-11	yes	down	151.693	11.04	1.1605e-13	1.19574e-12	yes	up	151.693	-0.331637	0.366079	0.970142	no	down	151.693	-11.3717	2.06014e-14
comp115905_c0	28	18	36	192	49	98	100	69	25.1508	34.1359	58.0868	139.173	48.2896	47.711	86.8813	71.9629	63.9239	-1.77868	0.00106673	0.00224836	yes	down	63.9239	-0.718404	0.18906	0.412329	no	down	63.9239	-1.44644	0.00784248	0.0136443	yes	down	63.9239	1.06027	0.0387749	0.0643797	no	up	63.9239	0.33224	0.514666	0.993531	no	up	63.9239	-0.728034	0.156299
comp115918_c0	37	13	70	285	88	229	163	95	33.235	24.6537	112.947	206.584	86.7241	111.488	141.617	99.0793	102.041	-2.45039	5.94491e-07	2.12608e-06	yes	down	102.041	-1.75413	0.000352858	0.00424041	yes	down	102.041	-2.03153	3.58303e-05	9.38118e-05	yes	down	102.041	0.696258	0.120729	0.176401	no	up	102.041	0.418859	0.351296	0.963841	no	up	102.041	-0.277398	0.537212
comp115978_c0	0	0	206	231	0	0	448	283	0	0	332.385	167.442	0	0	389.228	295.152	148.026	-10.0169	5.74574e-11	3.73994e-10	yes	down	148.026	0	1	1	no	up	148.026	-10.4775	7.1696e-12	5.01849e-11	yes	down	148.026	10.931	8.81363e-13	8.01767e-12	yes	up	148.026	-0.460541	0.366602	0.970312	no	down	148.026	-11.3915	9.18366e-14
comp115979_c0	11	17	64	117	9	22	11	15	9.88066	32.2395	103.265	84.8084	8.86951	10.7106	9.55695	15.6441	34.3719	-2.23998	0.000561244	0.00124272	yes	down	34.3719	1.00565	0.148092	0.353778	no	up	34.3719	0.666103	0.340366	0.408178	no	up	34.3719	3.24564	6.58105e-07	2.45855e-06	yes	up	34.3719	2.90609	9.46038e-06	0.0745226	no	up	34.3719	-0.339549	0.628449
comp116_c0	3	4	0	0	14	36	0	0	2.69473	7.58576	0	0	13.797	17.5265	0	0	5.2005	4.61709	0.0176441	0.0291989	yes	up	NA	NA	NA	NA	NA	NA	5.2005	4.80119	0.0136013	0.0226338	yes	up	5.2005	-6.30261	0.00081905	0.00189427	yes	down	NA	NA	NA	NA	NA	NA	5.2005	6.48671	0.000573128
comp116025_c0	683	312	3	41	285	470	4	5	613.499	591.689	4.84057	29.7192	280.868	228.818	3.47525	5.2147	219.766	5.0071	4.28168e-17	6.13172e-16	yes	up	219.766	1.24274	0.0223306	0.0991229	no	up	219.766	7.1321	6.21319e-23	1.26753e-21	yes	up	219.766	-3.76436	2.72664e-10	1.68274e-09	yes	down	219.766	2.125	0.00537886	0.42202	no	up	219.766	5.88936	4.04501e-16
comp116026_c0	71	30	23	107	36	89	40	59	63.7752	56.8932	37.111	77.5598	35.4781	43.3294	34.7525	61.5335	51.3041	0.0504578	0.925076	0.941075	no	up	51.3041	0.61282	0.252295	0.489539	no	up	51.3041	0.335796	0.531658	0.597022	no	up	51.3041	0.562362	0.290814	0.374572	no	up	51.3041	0.285338	0.593058	1	no	up	51.3041	-0.277024	0.603027
comp116043_c0	164	75	0	0	97	177	0	0	147.312	142.233	0	0	95.5937	86.1719	0	0	58.9138	9.50836	2.2431e-10	1.33813e-09	yes	up	58.9138	0.675224	0.105095	0.284238	no	up	58.9138	9.69246	1.00279e-10	5.94729e-10	yes	up	58.9138	-8.83313	3.74154e-09	1.9578e-08	yes	down	58.9138	0	1	1	no	up	58.9138	9.01724	1.76473e-09
comp116046_c0	106	72	0	0	79	176	0	0	95.2137	136.544	0	0	77.8546	85.6851	0	0	49.4121	9.17624	1.48726e-09	7.84471e-09	yes	up	49.4121	0.491149	0.307496	0.548233	no	up	49.4121	9.36035	6.9582e-10	3.64408e-09	yes	up	49.4121	-8.68509	1.02755e-08	5.0525e-08	yes	down	49.4121	0	1	1	no	up	49.4121	8.8692	4.99025e-09
comp116076_c0	1	0	100	412	1	0	126	100	0.898242	0	161.352	298.641	0.985502	0	109.47	104.294	84.4552	-8.52287	1.34534e-09	7.14377e-09	yes	down	84.4552	0.884046	0.646252	0.84133	no	up	84.4552	-7.41047	1.39979e-07	5.23054e-07	yes	down	84.4552	9.40692	2.22943e-11	1.63109e-10	yes	up	84.4552	1.1124	0.0254756	0.600911	no	up	84.4552	-8.29452	3.7935e-09
comp116156_c0	570	356	0	0	167	339	0	0	511.998	675.133	0	0	164.579	165.041	0	0	189.594	11.5403	8.10832e-15	9.23924e-14	yes	up	189.594	1.84586	3.5797e-07	1.37692e-05	yes	up	189.594	11.7244	3.02754e-15	3.34541e-14	yes	up	189.594	-9.69439	7.00636e-11	4.74108e-10	yes	down	189.594	0	1	1	no	up	189.594	9.87849	3.04557e-11
comp116165_c0	27	14	14	42	35	57	8	21	24.2525	26.5502	22.5893	30.444	34.4926	27.7503	6.95051	21.9017	24.3664	-0.0853336	0.896613	0.917928	no	down	24.3664	-0.292129	0.648903	0.843232	no	down	24.3664	0.830546	0.219275	0.278339	no	up	24.3664	-0.206796	0.743698	0.800939	no	down	24.3664	0.915879	0.16997	0.86223	no	up	24.3664	1.12268	0.0853668
comp116169_c0	0	0	159	247	0	0	230	154	0	0	256.55	179.04	0	0	199.827	160.613	99.5037	-9.81937	6.64814e-11	4.27971e-10	yes	down	99.5037	0	1	1	no	up	99.5037	-9.55288	2.13533e-10	1.2058e-09	yes	down	99.5037	10.7334	9.6057e-13	8.67722e-12	yes	up	99.5037	0.26649	0.537191	0.993531	no	up	99.5037	-10.4669	3.42844e-12
comp116183_c0	0	2	3	7	18	38	34	29	0	3.79288	4.84057	5.074	17.739	18.5002	29.5397	30.2453	13.7164	-1.91497	0.129615	0.17545	no	down	13.7164	-3.77956	0.00147565	0.0131586	yes	down	13.7164	-4.49974	0.000146941	0.000349101	yes	down	13.7164	-1.8646	0.0213581	0.0375689	yes	down	13.7164	-2.58478	0.0013251	0.29988	no	down	13.7164	-0.72018	0.290877
comp116211_c0	0	0	127	270	0	1	183	157	0	0	204.917	195.712	0	0.486847	158.993	163.742	90.4813	-9.70339	6.62703e-11	4.26677e-10	yes	down	90.4813	-0.48251	0.808294	0.943091	no	down	90.4813	-9.39244	2.6256e-10	1.46753e-09	yes	down	90.4813	9.22088	1.74623e-11	1.29396e-10	yes	up	90.4813	0.310951	0.395112	0.980565	no	up	90.4813	-8.90993	8.10081e-11
comp116227_c0	1	0	108	242	2	7	55	48	0.898242	0	174.26	175.416	1.971	3.40793	47.7847	50.0611	56.7249	-8.11766	3.40025e-09	1.69949e-08	yes	down	56.7249	-2.19417	0.131914	0.329082	no	down	56.7249	-6.27939	5.20773e-06	1.54697e-05	yes	down	56.7249	5.92349	3.33442e-21	7.04672e-20	yes	up	56.7249	1.83827	8.85366e-06	0.0730227	no	up	56.7249	-4.08522	1.45734e-10
comp116240_c0	60	24	101	126	37	52	102	97	53.8945	45.5146	162.966	91.3321	36.4636	25.316	88.619	101.165	75.6588	-1.32865	0.0038424	0.00726524	yes	down	75.6588	0.717036	0.131657	0.328624	no	up	75.6588	-0.921126	0.0455369	0.0681507	no	down	75.6588	2.04569	7.14139e-06	2.28982e-05	yes	up	75.6588	0.407528	0.35436	0.964779	no	up	75.6588	-1.63816	0.000334627
comp116245_c0	33	10	3	3	50	92	76	45	29.642	18.9644	4.84057	2.17457	49.2751	44.7899	66.0298	46.9323	32.8311	3.00476	0.000134458	0.000332615	yes	up	32.8311	-0.910429	0.0900759	0.25723	no	down	32.8311	-1.18069	0.0283397	0.0442923	yes	down	32.8311	-3.91519	2.71868e-07	1.0711e-06	yes	down	32.8311	-4.18545	4.0209e-08	0.0134251	yes	down	32.8311	-0.270258	0.589153
comp116266_c0	0	0	119	187	0	1	221	177	0	0	192.009	135.548	0	0.486847	192.008	184.6	88.0816	-9.40593	3.55889e-10	2.05866e-09	yes	down	88.0816	-0.481308	0.809701	0.943091	no	down	88.0816	-9.61549	1.4084e-10	8.1802e-10	yes	down	88.0816	8.92462	1.19915e-10	7.82922e-10	yes	up	88.0816	-0.209565	0.614152	1	no	down	88.0816	-9.13418	4.27401e-11
comp116307_c0	0	0	6	303	0	0	14	9	0	0	9.68113	219.632	0	0	12.1634	9.38646	31.3579	-8.90134	0.00158678	0.00323159	yes	down	31.3579	0	1	1	no	up	31.3579	-5.48849	0.052689	0.0778239	no	down	31.3579	9.81541	0.000496559	0.00119272	yes	up	31.3579	3.41285	0.161927	0.857112	no	up	31.3579	-6.40256	0.0238149
comp11633_c0	6	3	11	21	11	15	11	6	5.38945	5.68932	17.7487	15.222	10.8405	7.3027	9.55695	6.25764	9.75092	-1.56991	0.0635987	0.0931457	no	down	9.75092	-0.690611	0.418269	0.659948	no	down	9.75092	-0.531916	0.544207	0.608762	no	down	9.75092	0.879297	0.237732	0.315472	no	up	9.75092	1.03799	0.178755	0.868886	no	up	9.75092	0.158695	0.838681
comp116335_c0	211	107	0	5	150	299	0	3	189.529	202.919	0	3.62429	147.825	145.567	0	3.12882	86.5742	6.34353	1.86553e-16	2.50767e-15	yes	up	86.5742	0.418298	0.293704	0.533084	no	up	86.5742	7.09316	1.04713e-14	1.08072e-13	yes	up	86.5742	-5.92523	1.34331e-14	1.56235e-13	yes	down	86.5742	0.749634	0.506675	0.993531	no	up	86.5742	6.67486	3.17749e-13
comp116386_c0	118	86	0	0	123	200	0	0	105.993	163.094	0	0	121.217	97.3694	0	0	60.9591	9.39169	6.51116e-10	3.62552e-09	yes	up	60.9591	0.293169	0.546977	0.768053	no	up	60.9591	9.5758	3.00291e-10	1.6621e-09	yes	up	60.9591	-9.09853	2.10365e-09	1.13985e-08	yes	down	60.9591	0	1	1	no	up	60.9591	9.28263	9.91388e-10
comp11640_c0	18	5	1	1	10	15	0	0	16.1684	9.4822	1.61352	0.724858	9.85502	7.3027	0	0	5.64333	3.64045	0.0109635	0.0189347	yes	up	NA	NA	NA	NA	NA	NA	5.64333	6.22113	0.000400369	0.000885129	yes	up	5.64333	-3.02172	0.0338397	0.0568685	no	down	NA	NA	NA	NA	NA	NA	5.64333	5.60239	0.00138271
comp116420_c0	33	5	6	2	10	55	1	0	29.642	9.4822	9.68113	1.44972	9.85502	26.7766	0.868813	0	10.9694	1.97084	0.0975613	0.136369	no	up	10.9694	0.109796	0.921064	1	no	up	10.9694	5.40553	0.00245015	0.0046932	yes	up	10.9694	-1.86105	0.113713	0.167472	no	down	10.9694	3.43469	0.0602145	0.714587	no	up	10.9694	5.29574	0.00286101
comp116458_c0	351	343	14	23	446	884	46	41	315.283	650.479	22.5893	16.6717	439.534	430.373	39.9654	42.7606	244.707	4.64972	1.35647e-21	2.71287e-20	yes	up	244.707	0.144908	0.732252	0.89953	no	up	244.707	3.54021	3.18087e-15	3.50396e-14	yes	up	244.707	-4.50481	1.82011e-20	3.67629e-19	yes	down	244.707	-1.10951	0.0290292	0.616047	no	down	244.707	3.39531	3.3373e-14
comp116473_c0	172	83	0	0	85	148	0	0	154.498	157.405	0	0	83.7676	72.0533	0	0	58.4654	9.61413	1.46463e-10	8.97925e-10	yes	up	58.4654	1.00474	0.0174514	0.0832017	no	up	58.4654	9.79823	6.50086e-11	3.95758e-10	yes	up	58.4654	-8.60939	9.54915e-09	4.71687e-08	yes	down	58.4654	0	1	1	no	up	58.4654	8.79349	4.59363e-09
[truncated: 41,538 more rows]
[truncated: 4 more columns]
