# Supplementary material for: An Emiliania huxleyi pan-transcriptome reveals basal strain specificity in gene expression patterns
Source: Sci Rep. 2021 Oct 21;11:20795. doi: 10.1038/s41598-021-00072-5 (PMC8531018; doi:10.1038/s41598-021-00072-5)
Supplement: Supplementary file 5 — Supplementary Table S4. [file 41598_2021_72_MOESM5_ESM.xlsx]

## Sheet: cluster1
Supplementary Table S4: GO analysis results for each cluster including Revigo TreeMap Summary
ID	Name	p-Value	p-Value (Adj)	Study Count	Population Count	Cluster size	Population size	Fold enrichment		Revigo TreeMap Summary
GO:0005875	microtubule associated complex	1.391e-13	1.391e-13	35	51	4029	19715	3.35813		term_ID	description	frequencyInDb	log10pvalue	uniqueness	dispensability	representative
GO:0031514	motile cilium	2.43161e-12	2.43161e-12	28	38	4029	19715	3.60557		GO:0001906	cell killing	0.00032	-2.0691	0.962	0	cell killing
GO:0003777	microtubule motor activity	2.55038e-10	2.55038e-10	47	95	4029	19715	2.42088		GO:0009405	pathogenesis	0.00095	-2.464	0.962	0	pathogenesis
GO:0005930	axoneme	9.84256e-10	9.84256e-10	20	26	4029	19715	3.76406		GO:0010970	transport along microtubule	0.00051	-7.767	0.667	0	transport along microtubule
GO:0042073	intraciliary transport	2.64396e-09	2.64396e-09	14	15	4029	19715	4.56706		GO:0006548	histidine catabolic process	0.00052	-2.7589	0.811	0.124	transport along microtubule
GO:0097014	ciliary plasm	3.91854e-09	3.91854e-09	25	39	4029	19715	3.13671		GO:0060285	cilium-dependent cell motility	6e-05	-5.2984	0.758	0.532	transport along microtubule
GO:0010970	transport along microtubule	1.71325e-08	1.71325e-08	14	16	4029	19715	4.28161		GO:0070286	axonemal dynein complex assembly	0.00011	-3.8657	0.699	0.599	transport along microtubule
GO:0030286	dynein complex	2.7772e-07	2.7772e-07	24	28	4029	19715	4.19423		GO:0015074	DNA integration	0.00682	-2.2766	0.897	0.137	transport along microtubule
GO:0004867	serine-type endopeptidase inhibitor activity	2.95389e-07	2.95389e-07	23	40	4029	19715	2.81363		GO:0006816	calcium ion transport	0.00197	-2.0814	0.852	0.547	transport along microtubule
GO:0045503	dynein light chain binding	3.02552e-06	3.02552e-06	8	8	4029	19715	4.89327		GO:0061512	protein localization to cilium	0.0001	-2.0691	0.87	0.453	transport along microtubule
GO:0045505	dynein intermediate chain binding	3.02552e-06	3.02552e-06	8	8	4029	19715	4.89327		GO:0048536	spleen development	8e-05	-2.1483	0.565	0.553	transport along microtubule
GO:0030990	intraciliary transport particle	3.02552e-06	3.02552e-06	8	8	4029	19715	4.89327		GO:0015696	ammonium transport	0.00148	-2.1445	0.861	0.443	transport along microtubule
GO:0010951	negative regulation of endopeptidase activity	4.68242e-06	4.68242e-06	23	45	4029	19715	2.50101		GO:0035710	CD4-positive, alpha-beta T cell activation	0.00013	-2.1483	0.478	0.113	transport along microtubule
GO:0060285	cilium-dependent cell motility	5.03094e-06	5.03094e-06	11	14	4029	19715	3.84472		GO:0035444	nickel cation transmembrane transport	0.00021	-2.7589	0.857	0.178	transport along microtubule
GO:0001539	cilium or flagellum-dependent cell motility	5.03094e-06	5.03094e-06	11	14	4029	19715	3.84472		GO:0015675	nickel cation transport	0.00023	-2.7589	0.857	0.67	transport along microtubule
GO:0010466	negative regulation of peptidase activity	7.59798e-06	7.59798e-06	24	49	4029	19715	2.39671		GO:0001539	cilium or flagellum-dependent cell motility	0.00314	-5.2984	0.712	0.688	transport along microtubule
GO:0052548	regulation of endopeptidase activity	1.19466e-05	1.19466e-05	23	47	4029	19715	2.39458		GO:0006895	Golgi to endosome transport	0.00012	-2.7517	0.848	0.493	transport along microtubule
GO:0051959	dynein light intermediate chain binding	1.48252e-05	1.48252e-05	7	7	4029	19715	4.89327		GO:0006892	post-Golgi vesicle-mediated transport	0.00052	-2.464	0.875	0.7	transport along microtubule
GO:0004866	endopeptidase inhibitor activity	1.8517e-05	1.8517e-05	23	48	4029	19715	2.34469		GO:0010951	negative regulation of endopeptidase activity	0.00157	-5.3298	0.708	0.023	negative regulation of endopeptidase activity
GO:0005576	extracellular region	2.22233e-05	2.22233e-05	27	61	4029	19715	2.16588		GO:0071354	cellular response to interleukin-6	5e-05	-2.1483	0.843	0.223	negative regulation of endopeptidase activity
GO:0004089	carbonate dehydratase activity	4.00153e-05	4.00153e-05	11	16	4029	19715	3.36413		GO:0070741	response to interleukin-6	5e-05	-2.1483	0.859	0.662	negative regulation of endopeptidase activity
GO:0034464	BBSome	7.40128e-05	7.40128e-05	9	12	4029	19715	3.66996		GO:0048016	inositol phosphate-mediated signaling	0.00012	-2.7517	0.778	0.175	negative regulation of endopeptidase activity
GO:0051260	protein homooligomerization	8.12016e-05	8.12016e-05	13	22	4029	19715	2.89148		GO:0031062	positive regulation of histone methylation	9e-05	-2.1483	0.674	0.528	negative regulation of endopeptidase activity
GO:0038023	signaling receptor activity	0.000105024	0.000105024	28	69	4029	19715	1.98568		GO:0006471	protein ADP-ribosylation	0.00019	-2.0168	0.795	0.222	negative regulation of endopeptidase activity
GO:0003341	cilium movement	0.000125604	0.000125604	12	20	4029	19715	2.93596		GO:0051260	protein homooligomerization	0.00106	-4.0904	0.825	0.024	protein homooligomerization
GO:0070286	axonemal dynein complex assembly	0.000136227	0.000136227	10	15	4029	19715	3.26218		GO:0010265	SCF complex assembly	1e-05	-2.7517	0.85	0.499	protein homooligomerization
GO:0036064	ciliary basal body	0.000196683	0.000196683	9	13	4029	19715	3.38765		GO:0043009	chordate embryonic development	0.00135	-3.1706	0.693	0.058	chordate embryonic development
GO:0008484	sulfuric ester hydrolase activity	0.000534713	0.000534713	33	93	4029	19715	1.73632
GO:0035082	axoneme assembly	0.000588322	0.000588322	10	17	4029	19715	2.8784
GO:0043009	chordate embryonic development	0.000675102	0.000675102	8	12	4029	19715	3.26218
GO:0048568	embryonic organ development	0.000675102	0.000675102	8	12	4029	19715	3.26218
GO:0009792	embryo development ending in birth or egg hatching	0.000922034	0.000922034	9	15	4029	19715	2.93596
GO:0060089	molecular transducer activity	0.00111142	0.00111142	28	78	4029	19715	1.75656
GO:0000987	proximal promoter sequence-specific DNA binding	0.00144057	0.00144057	8	13	4029	19715	3.01125
GO:0008017	microtubule binding	0.00161263	0.00161263	27	76	4029	19715	1.7384
GO:0044441	ciliary part	0.00166123	0.00166123	39	62	4029	19715	3.07803
GO:0005220	inositol 1,4,5-trisphosphate-sensitive calcium-release channel activity	0.00174216	0.00174216	4	4	4029	19715	4.89327
GO:0035444	nickel cation transmembrane transport	0.00174216	0.00174216	4	4	4029	19715	4.89327
GO:0006548	histidine catabolic process	0.00174216	0.00174216	4	4	4029	19715	4.89327
GO:0015099	nickel cation transmembrane transporter activity	0.00174216	0.00174216	4	4	4029	19715	4.89327
GO:0015675	nickel cation transport	0.00174216	0.00174216	4	4	4029	19715	4.89327
GO:0052805	imidazole-containing compound catabolic process	0.00174216	0.00174216	4	4	4029	19715	4.89327
GO:0070679	inositol 1,4,5 trisphosphate binding	0.00174216	0.00174216	4	4	4029	19715	4.89327
GO:0043178	alcohol binding	0.00174216	0.00174216	4	4	4029	19715	4.89327
GO:0044447	axoneme part	0.0017509	0.0017509	14	15	4029	19715	4.56706
GO:0015278	calcium-release channel activity	0.00177135	0.00177135	5	6	4029	19715	4.07773
GO:0006895	Golgi to endosome transport	0.00177135	0.00177135	5	6	4029	19715	4.07773
GO:0048016	inositol phosphate-mediated signaling	0.00177135	0.00177135	5	6	4029	19715	4.07773
GO:0010265	SCF complex assembly	0.00177135	0.00177135	5	6	4029	19715	4.07773
GO:0008146	sulfotransferase activity	0.00181655	0.00181655	33	99	4029	19715	1.63109
GO:0015631	tubulin binding	0.00194145	0.00194145	35	107	4029	19715	1.6006
GO:0006892	post-Golgi vesicle-mediated transport	0.00343592	0.00343592	6	9	4029	19715	3.26218
GO:0009405	pathogenesis	0.00343592	0.00343592	6	9	4029	19715	3.26218
GO:0017171	serine hydrolase activity	0.00416799	0.00416799	67	235	4029	19715	1.3951
GO:0008236	serine-type peptidase activity	0.00416799	0.00416799	67	235	4029	19715	1.3951
GO:0051346	negative regulation of hydrolase activity	0.00463425	0.00463425	24	55	4029	19715	2.13525
GO:0015074	DNA integration	0.00528956	0.00528956	13	31	4029	19715	2.05202
GO:0004888	transmembrane signaling receptor activity	0.00549544	0.00549544	26	64	4029	19715	1.98789
GO:0003774	motor activity	0.00591035	0.00591035	53	187	4029	19715	1.38686
GO:0003956	NAD(P)+-protein-arginine ADP-ribosyltransferase activity	0.00637823	0.00637823	14	35	4029	19715	1.95731
GO:0032838	plasma membrane bounded cell projection cytoplasm	0.0069888	0.0069888	25	39	4029	19715	3.13671
GO:0045624	positive regulation of T-helper cell differentiation	0.00710742	0.00710742	6	10	4029	19715	2.93596
GO:0045622	regulation of T-helper cell differentiation	0.00710742	0.00710742	6	10	4029	19715	2.93596
GO:0043372	positive regulation of CD4-positive, alpha-beta T cell differentiation	0.00710742	0.00710742	6	10	4029	19715	2.93596
GO:0042093	T-helper cell differentiation	0.00710742	0.00710742	6	10	4029	19715	2.93596
GO:0043370	regulation of CD4-positive, alpha-beta T cell differentiation	0.00710742	0.00710742	6	10	4029	19715	2.93596
GO:0051571	positive regulation of histone H3-K4 methylation	0.00710742	0.00710742	6	10	4029	19715	2.93596
GO:0002294	CD4-positive, alpha-beta T cell differentiation involved in immune response	0.00710742	0.00710742	6	10	4029	19715	2.93596
GO:0051574	positive regulation of histone H3-K9 methylation	0.00710742	0.00710742	6	10	4029	19715	2.93596
GO:0043367	CD4-positive, alpha-beta T cell differentiation	0.00710742	0.00710742	6	10	4029	19715	2.93596
GO:0002293	alpha-beta T cell differentiation involved in immune response	0.00710742	0.00710742	6	10	4029	19715	2.93596
GO:0031062	positive regulation of histone methylation	0.00710742	0.00710742	6	10	4029	19715	2.93596
GO:0002292	T cell differentiation involved in immune response	0.00710742	0.00710742	6	10	4029	19715	2.93596
GO:2000516	positive regulation of CD4-positive, alpha-beta T cell activation	0.00710742	0.00710742	6	10	4029	19715	2.93596
GO:2000514	regulation of CD4-positive, alpha-beta T cell activation	0.00710742	0.00710742	6	10	4029	19715	2.93596
GO:0002287	alpha-beta T cell activation involved in immune response	0.00710742	0.00710742	6	10	4029	19715	2.93596
GO:0035710	CD4-positive, alpha-beta T cell activation	0.00710742	0.00710742	6	10	4029	19715	2.93596
GO:0048536	spleen development	0.00710742	0.00710742	6	10	4029	19715	2.93596
GO:0002286	T cell activation involved in immune response	0.00710742	0.00710742	6	10	4029	19715	2.93596
GO:0071354	cellular response to interleukin-6	0.00710742	0.00710742	6	10	4029	19715	2.93596
GO:0070741	response to interleukin-6	0.00710742	0.00710742	6	10	4029	19715	2.93596
GO:0002285	lymphocyte activation involved in immune response	0.00710742	0.00710742	6	10	4029	19715	2.93596
GO:0071987	WD40-repeat domain binding	0.00710742	0.00710742	6	10	4029	19715	2.93596
GO:0005230	extracellular ligand-gated ion channel activity	0.0071692	0.0071692	10	22	4029	19715	2.22422
GO:0015696	ammonium transport	0.0071692	0.0071692	10	22	4029	19715	2.22422
GO:0008519	ammonium transmembrane transporter activity	0.0071692	0.0071692	10	22	4029	19715	2.22422
GO:0004174	electron-transferring-flavoprotein dehydrogenase activity	0.00728778	0.00728778	4	5	4029	19715	3.91462
GO:0016649	oxidoreductase activity, acting on the CH-NH group of donors, quinone or similar compound as acceptor	0.00728778	0.00728778	4	5	4029	19715	3.91462
GO:0002366	leukocyte activation involved in immune response	0.00790681	0.00790681	7	13	4029	19715	2.63484
GO:0004650	polygalacturonase activity	0.00799745	0.00799745	8	16	4029	19715	2.44664
GO:0006816	calcium ion transport	0.00829131	0.00829131	16	43	4029	19715	1.82075
GO:0045861	negative regulation of proteolysis	0.00839904	0.00839904	24	57	4029	19715	2.06033
GO:0061512	protein localization to cilium	0.0085299	0.0085299	3	3	4029	19715	4.89327
GO:0008889	glycerophosphodiester phosphodiesterase activity	0.0085299	0.0085299	3	3	4029	19715	4.89327
GO:0001906	cell killing	0.0085299	0.0085299	3	3	4029	19715	4.89327
GO:0004601	peroxidase activity	0.00929667	0.00929667	11	26	4029	19715	2.07023
GO:0006471	protein ADP-ribosylation	0.00962123	0.00962123	15	40	4029	19715	1.83498
GO:0016836	hydro-lyase activity	0.0100877	0.0100877	23	70	4029	19715	1.60779
GO:0046912	transferase activity, transferring acyl groups, acyl groups converted into alkyl on transfer	0.012434	0.012434	8	17	4029	19715	2.30272
GO:0046638	positive regulation of alpha-beta T cell differentiation	0.0129513	0.0129513	6	11	4029	19715	2.66906
GO:0051569	regulation of histone H3-K4 methylation	0.0129513	0.0129513	6	11	4029	19715	2.66906
GO:0030183	B cell differentiation	0.0129513	0.0129513	6	11	4029	19715	2.66906
GO:0031058	positive regulation of histone modification	0.0129513	0.0129513	6	11	4029	19715	2.66906
GO:0048538	thymus development	0.0129513	0.0129513	6	11	4029	19715	2.66906
GO:0042113	B cell activation	0.0129513	0.0129513	6	11	4029	19715	2.66906
GO:0002699	positive regulation of immune effector process	0.0129513	0.0129513	6	11	4029	19715	2.66906
GO:0001228	DNA-binding transcription activator activity, RNA polymerase II-specific	0.0129513	0.0129513	6	11	4029	19715	2.66906
GO:0048872	homeostasis of number of cells	0.0129513	0.0129513	6	11	4029	19715	2.66906
GO:0017145	stem cell division	0.0129513	0.0129513	6	11	4029	19715	2.66906
GO:0016684	oxidoreductase activity, acting on peroxide as acceptor	0.017322	0.017322	11	28	4029	19715	1.92236
GO:0005217	intracellular ligand-gated ion channel activity	0.0183042	0.0183042	5	6	4029	19715	4.07773
GO:0099604	ligand-gated calcium channel activity	0.0183042	0.0183042	5	6	4029	19715	4.07773
GO:1905515	non-motile cilium assembly	0.0183207	0.0183207	4	6	4029	19715	3.26218
GO:0097730	non-motile cilium	0.0183207	0.0183207	4	6	4029	19715	3.26218
GO:0047869	dimethylpropiothetin dethiomethylase activity	0.0183207	0.0183207	4	6	4029	19715	3.26218
GO:0016846	carbon-sulfur lyase activity	0.0184366	0.0184366	8	18	4029	19715	2.17479
GO:0060271	cilium assembly	0.0210722	0.0210722	30	51	4029	19715	2.8784
GO:0034551	mitochondrial respiratory chain complex III assembly	0.0214157	0.0214157	5	9	4029	19715	2.71849
GO:0017062	respiratory chain complex III assembly	0.0214157	0.0214157	5	9	4029	19715	2.71849
GO:0002263	cell activation involved in immune response	0.0214573	0.0214573	7	13	4029	19715	2.63484
GO:0000041	transition metal ion transport	0.0214775	0.0214775	6	12	4029	19715	2.44664
GO:0046915	transition metal ion transmembrane transporter activity	0.0214775	0.0214775	6	12	4029	19715	2.44664
GO:0048732	gland development	0.0214775	0.0214775	6	12	4029	19715	2.44664
GO:0005874	microtubule	0.022689	0.022689	19	59	4029	19715	1.5758
GO:0120029	proton export across plasma membrane	0.0288931	0.0288931	3	4	4029	19715	3.66996
GO:0017112	Rab guanyl-nucleotide exchange factor activity	0.0288931	0.0288931	3	4	4029	19715	3.66996
GO:0010410	hemicellulose metabolic process	0.0288931	0.0288931	3	4	4029	19715	3.66996
GO:0044458	motile cilium assembly	0.0288931	0.0288931	3	4	4029	19715	3.66996
GO:0010383	cell wall polysaccharide metabolic process	0.0288931	0.0288931	3	4	4029	19715	3.66996
GO:0140115	export across plasma membrane	0.0288931	0.0288931	3	4	4029	19715	3.66996
GO:0000122	negative regulation of transcription by RNA polymerase II	0.0310539	0.0310539	9	23	4029	19715	1.91476
GO:0051570	regulation of histone H3-K9 methylation	0.0331095	0.0331095	6	13	4029	19715	2.25843
GO:0052692	raffinose alpha-galactosidase activity	0.0331095	0.0331095	6	13	4029	19715	2.25843
GO:0048565	digestive tract development	0.0331095	0.0331095	6	13	4029	19715	2.25843
GO:0004557	alpha-galactosidase activity	0.0331095	0.0331095	6	13	4029	19715	2.25843
GO:0016755	transferase activity, transferring amino-acyl groups	0.0331095	0.0331095	6	13	4029	19715	2.25843
GO:0020037	heme binding	0.0336504	0.0336504	34	123	4029	19715	1.35261
GO:0051286	cell tip	0.0358801	0.0358801	4	7	4029	19715	2.79616
GO:0031683	G-protein beta/gamma-subunit complex binding	0.0358801	0.0358801	4	7	4029	19715	2.79616
GO:0000977	RNA polymerase II regulatory region sequence-specific DNA binding	0.0361043	0.0361043	8	20	4029	19715	1.95731
GO:0000788	nuclear nucleosome	0.0417556	0.0417556	2	2	4029	19715	4.89327
GO:0048812	neuron projection morphogenesis	0.0417556	0.0417556	2	2	4029	19715	4.89327
GO:0042025	host cell nucleus	0.0417556	0.0417556	2	2	4029	19715	4.89327
GO:0090090	negative regulation of canonical Wnt signaling pathway	0.0417556	0.0417556	2	2	4029	19715	4.89327
GO:0017186	peptidyl-pyroglutamic acid biosynthetic process, using glutaminyl-peptide cyclotransferase	0.0417556	0.0417556	2	2	4029	19715	4.89327
GO:0034663	endoplasmic reticulum chaperone complex	0.0417556	0.0417556	2	2	4029	19715	4.89327
GO:0033648	host intracellular membrane-bounded organelle	0.0417556	0.0417556	2	2	4029	19715	4.89327
GO:0016266	O-glycan processing	0.0417556	0.0417556	2	2	4029	19715	4.89327
GO:0030178	negative regulation of Wnt signaling pathway	0.0417556	0.0417556	2	2	4029	19715	4.89327
GO:0005790	smooth endoplasmic reticulum	0.0417556	0.0417556	2	2	4029	19715	4.89327
GO:0018199	peptidyl-glutamine modification	0.0417556	0.0417556	2	2	4029	19715	4.89327
GO:0033647	host intracellular organelle	0.0417556	0.0417556	2	2	4029	19715	4.89327
GO:0007368	determination of left/right symmetry	0.0417556	0.0417556	2	2	4029	19715	4.89327
GO:0033646	host intracellular part	0.0417556	0.0417556	2	2	4029	19715	4.89327
GO:0009855	determination of bilateral symmetry	0.0417556	0.0417556	2	2	4029	19715	4.89327
GO:0043656	intracellular region of host	0.0417556	0.0417556	2	2	4029	19715	4.89327
GO:0009897	external side of plasma membrane	0.0417556	0.0417556	2	2	4029	19715	4.89327
GO:0006013	mannose metabolic process	0.0417556	0.0417556	2	2	4029	19715	4.89327
GO:0008260	3-oxoacid CoA-transferase activity	0.0417556	0.0417556	2	2	4029	19715	4.89327
GO:0009799	specification of symmetry	0.0417556	0.0417556	2	2	4029	19715	4.89327
GO:0043606	formamide metabolic process	0.0417556	0.0417556	2	2	4029	19715	4.89327
GO:2000574	regulation of microtubule motor activity	0.0417556	0.0417556	2	2	4029	19715	4.89327
GO:0031490	chromatin DNA binding	0.0417556	0.0417556	2	2	4029	19715	4.89327
GO:0016153	urocanate hydratase activity	0.0417556	0.0417556	2	2	4029	19715	4.89327
GO:0046952	ketone body catabolic process	0.0417556	0.0417556	2	2	4029	19715	4.89327
GO:0033643	host cell part	0.0417556	0.0417556	2	2	4029	19715	4.89327
GO:0004044	amidophosphoribosyltransferase activity	0.0417556	0.0417556	2	2	4029	19715	4.89327
GO:1901569	fatty acid derivative catabolic process	0.0417556	0.0417556	2	2	4029	19715	4.89327
GO:0044364	disruption of cells of other organism	0.0417556	0.0417556	2	2	4029	19715	4.89327
GO:0019894	kinesin binding	0.0417556	0.0417556	2	2	4029	19715	4.89327
GO:0043657	host cell	0.0417556	0.0417556	2	2	4029	19715	4.89327
GO:1902224	ketone body metabolic process	0.0417556	0.0417556	2	2	4029	19715	4.89327
GO:0044216	other organism cell	0.0417556	0.0417556	2	2	4029	19715	4.89327
GO:0070840	dynein complex binding	0.0417556	0.0417556	2	2	4029	19715	4.89327
GO:0046950	cellular ketone body metabolic process	0.0417556	0.0417556	2	2	4029	19715	4.89327
GO:0009612	response to mechanical stimulus	0.0417556	0.0417556	2	2	4029	19715	4.89327
GO:0045504	dynein heavy chain binding	0.0417556	0.0417556	2	2	4029	19715	4.89327
GO:0018995	host	0.0417556	0.0417556	2	2	4029	19715	4.89327
GO:0044217	other organism part	0.0417556	0.0417556	2	2	4029	19715	4.89327
GO:0015976	carbon utilization	0.0417556	0.0417556	2	2	4029	19715	4.89327
GO:0044215	other organism	0.0417556	0.0417556	2	2	4029	19715	4.89327
GO:0050778	positive regulation of immune response	0.0418321	0.0418321	7	17	4029	19715	2.01488
GO:0005509	calcium ion binding	0.0437558	0.0437558	104	436	4029	19715	1.1672
GO:1990830	cellular response to leukemia inhibitory factor	0.0481519	0.0481519	6	14	4029	19715	2.09712
GO:1990823	response to leukemia inhibitory factor	0.0481519	0.0481519	6	14	4029	19715	2.09712
GO:0043130	ubiquitin binding	0.0547011	0.0547011	5	11	4029	19715	2.22422
GO:0016702	oxidoreductase activity, acting on single donors with incorporation of molecular oxygen, incorporation of two atoms of oxygen	0.0602535	0.0602535	13	41	4029	19715	1.55153
GO:0006435	threonyl-tRNA aminoacylation	0.0603333	0.0603333	4	8	4029	19715	2.44664
GO:0031503	protein-containing complex localization	0.0606043	0.0606043	14	45	4029	19715	1.52235
GO:0008569	ATP-dependent microtubule motor activity, minus-end-directed	0.0611412	0.0611412	7	9	4029	19715	3.80588
GO:0005700	polytene chromosome	0.0613012	0.0613012	3	5	4029	19715	2.93596
GO:0008410	CoA-transferase activity	0.0613012	0.0613012	3	5	4029	19715	2.93596
GO:0071555	cell wall organization	0.0613012	0.0613012	3	5	4029	19715	2.93596
GO:0045229	external encapsulating structure organization	0.0613012	0.0613012	3	5	4029	19715	2.93596
GO:0099513	polymeric cytoskeletal fiber	0.0688951	0.0688951	20	65	4029	19715	1.50562
GO:0032182	ubiquitin-like protein binding	0.0784323	0.0784323	5	12	4029	19715	2.03886
GO:0016209	antioxidant activity	0.0807938	0.0807938	16	55	4029	19715	1.4235
GO:0016782	transferase activity, transferring sulfur-containing groups	0.0809117	0.0809117	37	117	4029	19715	1.54745
GO:0004620	phospholipase activity	0.083265	0.083265	14	47	4029	19715	1.45757
GO:0017004	cytochrome complex assembly	0.0890006	0.0890006	6	16	4029	19715	1.83498
GO:0051259	protein complex oligomerization	0.0910278	0.0910278	14	27	4029	19715	2.53725
GO:0017137	Rab GTPase binding	0.0914674	0.0914674	4	9	4029	19715	2.17479
GO:0004829	threonine-tRNA ligase activity	0.0914674	0.0914674	4	9	4029	19715	2.17479
GO:0030248	cellulose binding	0.0914674	0.0914674	4	9	4029	19715	2.17479
GO:0004499	N,N-dimethylaniline monooxygenase activity	0.0951624	0.0951624	7	20	4029	19715	1.71265
GO:0005815	microtubule organizing center	0.0997972	0.0997972	18	65	4029	19715	1.35506
GO:0008553	proton-exporting ATPase activity, phosphorylative mechanism	0.104282	0.104282	3	6	4029	19715	2.44664
GO:0019511	peptidyl-proline hydroxylation	0.104282	0.104282	3	6	4029	19715	2.44664
GO:0009793	embryo development ending in seed dormancy	0.104282	0.104282	3	6	4029	19715	2.44664
GO:0019566	arabinose metabolic process	0.104282	0.104282	3	6	4029	19715	2.44664
GO:0009395	phospholipid catabolic process	0.104282	0.104282	3	6	4029	19715	2.44664
GO:0031098	stress-activated protein kinase signaling cascade	0.104282	0.104282	3	6	4029	19715	2.44664
GO:0030427	site of polarized growth	0.104282	0.104282	3	6	4029	19715	2.44664
GO:0052547	regulation of peptidase activity	0.105751	0.105751	24	52	4029	19715	2.25843
GO:0006189	'de novo' IMP biosynthetic process	0.106759	0.106759	5	13	4029	19715	1.88203
GO:0099111	microtubule-based transport	0.107745	0.107745	14	16	4029	19715	4.28161
GO:0030705	cytoskeleton-dependent intracellular transport	0.107745	0.107745	14	16	4029	19715	4.28161
GO:0005719	nuclear euchromatin	0.108207	0.108207	2	3	4029	19715	3.26218
GO:0000791	euchromatin	0.108207	0.108207	2	3	4029	19715	3.26218
GO:0045910	negative regulation of DNA recombination	0.108207	0.108207	2	3	4029	19715	3.26218
GO:0060828	regulation of canonical Wnt signaling pathway	0.108207	0.108207	2	3	4029	19715	3.26218
GO:0002084	protein depalmitoylation	0.108207	0.108207	2	3	4029	19715	3.26218
GO:0120039	plasma membrane bounded cell projection morphogenesis	0.108207	0.108207	2	3	4029	19715	3.26218
GO:0008589	regulation of smoothened signaling pathway	0.108207	0.108207	2	3	4029	19715	3.26218
GO:0042159	lipoprotein catabolic process	0.108207	0.108207	2	3	4029	19715	3.26218
GO:0015018	galactosylgalactosylxylosylprotein 3-beta-glucuronosyltransferase activity	0.108207	0.108207	2	3	4029	19715	3.26218
GO:0004160	dihydroxy-acid dehydratase activity	0.108207	0.108207	2	3	4029	19715	3.26218
GO:0046429	4-hydroxy-3-methylbut-2-en-1-yl diphosphate synthase activity	0.108207	0.108207	2	3	4029	19715	3.26218
GO:0015020	glucuronosyltransferase activity	0.108207	0.108207	2	3	4029	19715	3.26218
GO:0010927	cellular component assembly involved in morphogenesis	0.108207	0.108207	2	3	4029	19715	3.26218
GO:0008941	nitric oxide dioxygenase activity	0.108207	0.108207	2	3	4029	19715	3.26218
GO:0016708	oxidoreductase activity, acting on paired donors, with incorporation or reduction of molecular oxygen, NAD(P)H as one donor, and incorporation of two atoms of oxygen into one donor	0.108207	0.108207	2	3	4029	19715	3.26218
GO:0052592	oxidoreductase activity, acting on CH or CH2 groups, with an iron-sulfur protein as acceptor	0.108207	0.108207	2	3	4029	19715	3.26218
GO:0010212	response to ionizing radiation	0.108207	0.108207	2	3	4029	19715	3.26218
GO:1901568	fatty acid derivative metabolic process	0.108207	0.108207	2	3	4029	19715	3.26218
GO:0009856	pollination	0.108207	0.108207	2	3	4029	19715	3.26218
GO:0051409	response to nitrosative stress	0.108207	0.108207	2	3	4029	19715	3.26218
GO:0044706	multi-multicellular organism process	0.108207	0.108207	2	3	4029	19715	3.26218
GO:0033108	mitochondrial respiratory chain complex assembly	0.120187	0.120187	8	25	4029	19715	1.56585
GO:0000082	G1/S transition of mitotic cell cycle	0.128447	0.128447	7	15	4029	19715	2.28353
GO:0008378	galactosyltransferase activity	0.133172	0.133172	12	42	4029	19715	1.39808
GO:0004435	phosphatidylinositol phospholipase C activity	0.136478	0.136478	11	38	4029	19715	1.41647
GO:0006188	IMP biosynthetic process	0.139318	0.139318	5	14	4029	19715	1.7476
GO:0008061	chitin binding	0.139318	0.139318	5	14	4029	19715	1.7476
GO:0000786	nucleosome	0.143733	0.143733	6	18	4029	19715	1.63109
GO:0043666	regulation of phosphoprotein phosphatase activity	0.143733	0.143733	6	18	4029	19715	1.63109
GO:0035304	regulation of protein dephosphorylation	0.143733	0.143733	6	18	4029	19715	1.63109
GO:0016709	oxidoreductase activity, acting on paired donors, with incorporation or reduction of molecular oxygen, NAD(P)H as one donor, and incorporation of one atom of oxygen	0.144841	0.144841	7	22	4029	19715	1.55695
GO:0019888	protein phosphatase regulator activity	0.144841	0.144841	7	22	4029	19715	1.55695
GO:0016298	lipase activity	0.149712	0.149712	16	60	4029	19715	1.30487
GO:0030099	myeloid cell differentiation	0.155317	0.155317	7	12	4029	19715	2.85441
GO:0045582	positive regulation of T cell differentiation	0.155388	0.155388	6	11	4029	19715	2.66906
GO:0046635	positive regulation of alpha-beta T cell activation	0.155388	0.155388	6	11	4029	19715	2.66906
GO:0046637	regulation of alpha-beta T cell differentiation	0.155388	0.155388	6	11	4029	19715	2.66906
GO:1905269	positive regulation of chromatin organization	0.155388	0.155388	6	11	4029	19715	2.66906
GO:0032975	amino acid transmembrane import into vacuole	0.155583	0.155583	3	7	4029	19715	2.09712
GO:0000018	regulation of DNA recombination	0.155583	0.155583	3	7	4029	19715	2.09712
GO:0048316	seed development	0.155583	0.155583	3	7	4029	19715	2.09712
GO:0009143	nucleoside triphosphate catabolic process	0.155583	0.155583	3	7	4029	19715	2.09712
GO:0048471	perinuclear region of cytoplasm	0.155583	0.155583	3	7	4029	19715	2.09712
GO:0000009	alpha-1,6-mannosyltransferase activity	0.155583	0.155583	3	7	4029	19715	2.09712
GO:0046556	alpha-L-arabinofuranosidase activity	0.155583	0.155583	3	7	4029	19715	2.09712
GO:0034486	vacuolar transmembrane transport	0.155583	0.155583	3	7	4029	19715	2.09712
GO:0006002	fructose 6-phosphate metabolic process	0.155583	0.155583	3	7	4029	19715	2.09712
GO:0030688	preribosome, small subunit precursor	0.155583	0.155583	3	7	4029	19715	2.09712
GO:0009986	cell surface	0.155583	0.155583	3	7	4029	19715	2.09712
GO:0047429	nucleoside-triphosphate diphosphatase activity	0.170875	0.170875	4	11	4029	19715	1.77937
GO:0005200	structural constituent of cytoskeleton	0.170875	0.170875	4	11	4029	19715	1.77937
GO:0015171	amino acid transmembrane transporter activity	0.175591	0.175591	5	15	4029	19715	1.63109
GO:0031167	rRNA methylation	0.175691	0.175691	6	19	4029	19715	1.54524
GO:0010921	regulation of phosphatase activity	0.175691	0.175691	6	19	4029	19715	1.54524
GO:0016701	oxidoreductase activity, acting on single donors with incorporation of molecular oxygen	0.179561	0.179561	14	53	4029	19715	1.29256
GO:0008081	phosphoric diester hydrolase activity	0.179889	0.179889	19	75	4029	19715	1.23963
GO:0070838	divalent metal ion transport	0.182476	0.182476	23	93	4029	19715	1.21016
GO:0016763	transferase activity, transferring pentosyl groups	0.183084	0.183084	30	111	4029	19715	1.32251
GO:0098869	cellular oxidant detoxification	0.186599	0.186599	13	49	4029	19715	1.29822
GO:0001578	microtubule bundle formation	0.1871	0.1871	10	17	4029	19715	2.8784
GO:0000978	RNA polymerase II proximal promoter sequence-specific DNA binding	0.187177	0.187177	7	12	4029	19715	2.85441
GO:0031012	extracellular matrix	0.187335	0.187335	4	7	4029	19715	2.79616
GO:0043406	positive regulation of MAP kinase activity	0.187521	0.187521	2	4	4029	19715	2.44664
GO:0043405	regulation of MAP kinase activity	0.187521	0.187521	2	4	4029	19715	2.44664
GO:0043410	positive regulation of MAPK cascade	0.187521	0.187521	2	4	4029	19715	2.44664
GO:1990116	ribosome-associated ubiquitin-dependent protein catabolic process	0.187521	0.187521	2	4	4029	19715	2.44664
GO:0018095	protein polyglutamylation	0.187521	0.187521	2	4	4029	19715	2.44664
GO:0006446	regulation of translational initiation	0.187521	0.187521	2	4	4029	19715	2.44664
GO:0007099	centriole replication	0.187521	0.187521	2	4	4029	19715	2.44664
GO:0098534	centriole assembly	0.187521	0.187521	2	4	4029	19715	2.44664
GO:0042162	telomeric DNA binding	0.187521	0.187521	2	4	4029	19715	2.44664
GO:0048588	developmental cell growth	0.187521	0.187521	2	4	4029	19715	2.44664
GO:0030203	glycosaminoglycan metabolic process	0.187521	0.187521	2	4	4029	19715	2.44664
GO:0036361	racemase activity, acting on amino acids and derivatives	0.187521	0.187521	2	4	4029	19715	2.44664
GO:0004020	adenylylsulfate kinase activity	0.187521	0.187521	2	4	4029	19715	2.44664
GO:0016855	racemase and epimerase activity, acting on amino acids and derivatives	0.187521	0.187521	2	4	4029	19715	2.44664
GO:0030686	90S preribosome	0.187521	0.187521	2	4	4029	19715	2.44664
GO:0002443	leukocyte mediated immunity	0.187521	0.187521	2	4	4029	19715	2.44664
GO:0009975	cyclase activity	0.187521	0.187521	2	4	4029	19715	2.44664
GO:1990112	RQC complex	0.187521	0.187521	2	4	4029	19715	2.44664
GO:0007186	G-protein coupled receptor signaling pathway	0.201778	0.201778	11	41	4029	19715	1.31283
GO:0046351	disaccharide biosynthetic process	0.204326	0.204326	7	24	4029	19715	1.4272
GO:0016581	NuRD complex	0.204362	0.204362	1	1	4029	19715	4.89327
GO:0090545	CHD-type complex	0.204362	0.204362	1	1	4029	19715	4.89327
GO:0016586	RSC-type complex	0.204362	0.204362	1	1	4029	19715	4.89327
GO:0031298	replication fork protection complex	0.204362	0.204362	1	1	4029	19715	4.89327
GO:0043137	DNA replication, removal of RNA primer	0.204362	0.204362	1	1	4029	19715	4.89327
GO:0031564	transcription antitermination	0.204362	0.204362	1	1	4029	19715	4.89327
GO:0009533	chloroplast stromal thylakoid	0.204362	0.204362	1	1	4029	19715	4.89327
GO:0005762	mitochondrial large ribosomal subunit	0.204362	0.204362	1	1	4029	19715	4.89327
GO:0043141	ATP-dependent 5'-3' DNA helicase activity	0.204362	0.204362	1	1	4029	19715	4.89327
GO:0010133	proline catabolic process to glutamate	0.204362	0.204362	1	1	4029	19715	4.89327
GO:0043985	histone H4-R3 methylation	0.204362	0.204362	1	1	4029	19715	4.89327
GO:0071929	alpha-tubulin acetylation	0.204362	0.204362	1	1	4029	19715	4.89327
GO:0031286	negative regulation of sorocarp stalk cell differentiation	0.204362	0.204362	1	1	4029	19715	4.89327
GO:0000315	organellar large ribosomal subunit	0.204362	0.204362	1	1	4029	19715	4.89327
GO:0045652	regulation of megakaryocyte differentiation	0.204362	0.204362	1	1	4029	19715	4.89327
GO:0004970	ionotropic glutamate receptor activity	0.204362	0.204362	1	1	4029	19715	4.89327
GO:0031361	integral component of thylakoid membrane	0.204362	0.204362	1	1	4029	19715	4.89327
GO:0005865	striated muscle thin filament	0.204362	0.204362	1	1	4029	19715	4.89327
GO:0071923	negative regulation of cohesin loading	0.204362	0.204362	1	1	4029	19715	4.89327
GO:0035327	transcriptionally active chromatin	0.204362	0.204362	1	1	4029	19715	4.89327
GO:0036379	myofilament	0.204362	0.204362	1	1	4029	19715	4.89327
GO:0071204	histone pre-mRNA 3'end processing complex	0.204362	0.204362	1	1	4029	19715	4.89327
GO:0010804	negative regulation of tumor necrosis factor-mediated signaling pathway	0.204362	0.204362	1	1	4029	19715	4.89327
GO:0031285	regulation of sorocarp stalk cell differentiation	0.204362	0.204362	1	1	4029	19715	4.89327
GO:0003146	heart jogging	0.204362	0.204362	1	1	4029	19715	4.89327
GO:0031360	intrinsic component of thylakoid membrane	0.204362	0.204362	1	1	4029	19715	4.89327
GO:0031952	regulation of protein autophosphorylation	0.204362	0.204362	1	1	4029	19715	4.89327
GO:0080092	regulation of pollen tube growth	0.204362	0.204362	1	1	4029	19715	4.89327
GO:0071922	regulation of cohesin loading	0.204362	0.204362	1	1	4029	19715	4.89327
GO:0035059	RCAF complex	0.204362	0.204362	1	1	4029	19715	4.89327
GO:0045875	negative regulation of sister chromatid cohesion	0.204362	0.204362	1	1	4029	19715	4.89327
GO:0030017	sarcomere	0.204362	0.204362	1	1	4029	19715	4.89327
GO:0019799	tubulin N-acetyltransferase activity	0.204362	0.204362	1	1	4029	19715	4.89327
GO:0016222	procollagen-proline 4-dioxygenase complex	0.204362	0.204362	1	1	4029	19715	4.89327
GO:0042351	'de novo' GDP-L-fucose biosynthetic process	0.204362	0.204362	1	1	4029	19715	4.89327
GO:0120186	negative regulation of protein localization to chromatin	0.204362	0.204362	1	1	4029	19715	4.89327
GO:0032143	single thymine insertion binding	0.204362	0.204362	1	1	4029	19715	4.89327
GO:0001947	heart looping	0.204362	0.204362	1	1	4029	19715	4.89327
GO:0097186	amelogenesis	0.204362	0.204362	1	1	4029	19715	4.89327
GO:0030123	AP-3 adaptor complex	0.204362	0.204362	1	1	4029	19715	4.89327
GO:0034755	iron ion transmembrane transport	0.204362	0.204362	1	1	4029	19715	4.89327
GO:0075262	negative regulation of spore-bearing organ development	0.204362	0.204362	1	1	4029	19715	4.89327
GO:0043524	negative regulation of neuron apoptotic process	0.204362	0.204362	1	1	4029	19715	4.89327
GO:0007179	transforming growth factor beta receptor signaling pathway	0.204362	0.204362	1	1	4029	19715	4.89327
GO:0003143	embryonic heart tube morphogenesis	0.204362	0.204362	1	1	4029	19715	4.89327
GO:0006290	pyrimidine dimer repair	0.204362	0.204362	1	1	4029	19715	4.89327
GO:0048793	pronephros development	0.204362	0.204362	1	1	4029	19715	4.89327
GO:0006826	iron ion transport	0.204362	0.204362	1	1	4029	19715	4.89327
GO:0071921	cohesin loading	0.204362	0.204362	1	1	4029	19715	4.89327
GO:0005381	iron ion transmembrane transporter activity	0.204362	0.204362	1	1	4029	19715	4.89327
GO:0030500	regulation of bone mineralization	0.204362	0.204362	1	1	4029	19715	4.89327
GO:0030016	myofibril	0.204362	0.204362	1	1	4029	19715	4.89327
GO:0030552	cAMP binding	0.204362	0.204362	1	1	4029	19715	4.89327
GO:0042350	GDP-L-fucose biosynthetic process	0.204362	0.204362	1	1	4029	19715	4.89327
GO:0032138	single base insertion or deletion binding	0.204362	0.204362	1	1	4029	19715	4.89327
GO:0007063	regulation of sister chromatid cohesion	0.204362	0.204362	1	1	4029	19715	4.89327
GO:0044449	contractile fiber part	0.204362	0.204362	1	1	4029	19715	4.89327
GO:0018343	protein farnesylation	0.204362	0.204362	1	1	4029	19715	4.89327
GO:0001960	negative regulation of cytokine-mediated signaling pathway	0.204362	0.204362	1	1	4029	19715	4.89327
GO:0019934	cGMP-mediated signaling	0.204362	0.204362	1	1	4029	19715	4.89327
GO:0042475	odontogenesis of dentin-containing tooth	0.204362	0.204362	1	1	4029	19715	4.89327
GO:0030194	positive regulation of blood coagulation	0.204362	0.204362	1	1	4029	19715	4.89327
GO:0075260	regulation of spore-bearing organ development	0.204362	0.204362	1	1	4029	19715	4.89327
GO:1905634	regulation of protein localization to chromatin	0.204362	0.204362	1	1	4029	19715	4.89327
GO:0071168	protein localization to chromatin	0.204362	0.204362	1	1	4029	19715	4.89327
GO:0043523	regulation of neuron apoptotic process	0.204362	0.204362	1	1	4029	19715	4.89327
GO:0007178	transmembrane receptor protein serine/threonine kinase signaling pathway	0.204362	0.204362	1	1	4029	19715	4.89327
GO:0010769	regulation of cell morphogenesis involved in differentiation	0.204362	0.204362	1	1	4029	19715	4.89327
GO:0070167	regulation of biomineral tissue development	0.204362	0.204362	1	1	4029	19715	4.89327
GO:0004144	diacylglycerol O-acyltransferase activity	0.204362	0.204362	1	1	4029	19715	4.89327
GO:0015942	formate metabolic process	0.204362	0.204362	1	1	4029	19715	4.89327
GO:0004687	myosin light chain kinase activity	0.204362	0.204362	1	1	4029	19715	4.89327
GO:1905225	response to thyrotropin-releasing hormone	0.204362	0.204362	1	1	4029	19715	4.89327
GO:0051290	protein heterotetramerization	0.204362	0.204362	1	1	4029	19715	4.89327
GO:0006751	glutathione catabolic process	0.204362	0.204362	1	1	4029	19715	4.89327
GO:0060027	convergent extension involved in gastrulation	0.204362	0.204362	1	1	4029	19715	4.89327
GO:0030336	negative regulation of cell migration	0.204362	0.204362	1	1	4029	19715	4.89327
GO:0050829	defense response to Gram-negative bacterium	0.204362	0.204362	1	1	4029	19715	4.89327
GO:0051873	killing by host of symbiont cells	0.204362	0.204362	1	1	4029	19715	4.89327
GO:0080058	protein deglutathionylation	0.204362	0.204362	1	1	4029	19715	4.89327
GO:0090303	positive regulation of wound healing	0.204362	0.204362	1	1	4029	19715	4.89327
GO:0038111	interleukin-7-mediated signaling pathway	0.204362	0.204362	1	1	4029	19715	4.89327
GO:0034553	mitochondrial respiratory chain complex II assembly	0.204362	0.204362	1	1	4029	19715	4.89327
GO:0097542	ciliary tip	0.204362	0.204362	1	1	4029	19715	4.89327
GO:0097546	ciliary base	0.204362	0.204362	1	1	4029	19715	4.89327
GO:0042766	nucleosome mobilization	0.204362	0.204362	1	1	4029	19715	4.89327
GO:0043292	contractile fiber	0.204362	0.204362	1	1	4029	19715	4.89327
GO:0046368	GDP-L-fucose metabolic process	0.204362	0.204362	1	1	4029	19715	4.89327
GO:0051500	D-tyrosyl-tRNA(Tyr) deacylase activity	0.204362	0.204362	1	1	4029	19715	4.89327
GO:0022835	transmitter-gated channel activity	0.204362	0.204362	1	1	4029	19715	4.89327
GO:0005965	protein farnesyltransferase complex	0.204362	0.204362	1	1	4029	19715	4.89327
GO:0016263	glycoprotein-N-acetylgalactosamine 3-beta-galactosyltransferase activity	0.204362	0.204362	1	1	4029	19715	4.89327
GO:0032137	guanine/thymine mispair binding	0.204362	0.204362	1	1	4029	19715	4.89327
GO:0071567	UFM1 hydrolase activity	0.204362	0.204362	1	1	4029	19715	4.89327
GO:0070037	rRNA (pseudouridine) methyltransferase activity	0.204362	0.204362	1	1	4029	19715	4.89327
GO:0015794	glycerol-3-phosphate transmembrane transport	0.204362	0.204362	1	1	4029	19715	4.89327
GO:0042476	odontogenesis	0.204362	0.204362	1	1	4029	19715	4.89327
GO:0030193	regulation of blood coagulation	0.204362	0.204362	1	1	4029	19715	4.89327
GO:0075259	spore-bearing structure development	0.204362	0.204362	1	1	4029	19715	4.89327
GO:0016411	acylglycerol O-acyltransferase activity	0.204362	0.204362	1	1	4029	19715	4.89327
GO:0010275	NAD(P)H dehydrogenase complex assembly	0.204362	0.204362	1	1	4029	19715	4.89327
GO:0090354	regulation of auxin metabolic process	0.204362	0.204362	1	1	4029	19715	4.89327
GO:1903841	cellular response to arsenite(3-)	0.204362	0.204362	1	1	4029	19715	4.89327
GO:2000146	negative regulation of cell motility	0.204362	0.204362	1	1	4029	19715	4.89327
GO:0051499	D-aminoacyl-tRNA deacylase activity	0.204362	0.204362	1	1	4029	19715	4.89327
GO:0004422	hypoxanthine phosphoribosyltransferase activity	0.204362	0.204362	1	1	4029	19715	4.89327
GO:0060761	negative regulation of response to cytokine stimulus	0.204362	0.204362	1	1	4029	19715	4.89327
GO:1903036	positive regulation of response to wounding	0.204362	0.204362	1	1	4029	19715	4.89327
GO:0046503	glycerolipid catabolic process	0.204362	0.204362	1	1	4029	19715	4.89327
GO:0007608	sensory perception of smell	0.204362	0.204362	1	1	4029	19715	4.89327
GO:0004573	mannosyl-oligosaccharide glucosidase activity	0.204362	0.204362	1	1	4029	19715	4.89327
GO:1900048	positive regulation of hemostasis	0.204362	0.204362	1	1	4029	19715	4.89327
GO:0071207	histone pre-mRNA stem-loop binding	0.204362	0.204362	1	1	4029	19715	4.89327
GO:0004660	protein farnesyltransferase activity	0.204362	0.204362	1	1	4029	19715	4.89327
GO:0060026	convergent extension	0.204362	0.204362	1	1	4029	19715	4.89327
GO:0061055	myotome development	0.204362	0.204362	1	1	4029	19715	4.89327
GO:0051852	disruption by host of symbiont cells	0.204362	0.204362	1	1	4029	19715	4.89327
GO:0034502	protein localization to chromosome	0.204362	0.204362	1	1	4029	19715	4.89327
GO:0009953	dorsal/ventral pattern formation	0.204362	0.204362	1	1	4029	19715	4.89327
GO:0034552	respiratory chain complex II assembly	0.204362	0.204362	1	1	4029	19715	4.89327
GO:0003838	sterol 24-C-methyltransferase activity	0.204362	0.204362	1	1	4029	19715	4.89327
GO:0097068	response to thyroxine	0.204362	0.204362	1	1	4029	19715	4.89327
GO:0015169	glycerol-3-phosphate transmembrane transporter activity	0.204362	0.204362	1	1	4029	19715	4.89327
GO:0001913	T cell mediated cytotoxicity	0.204362	0.204362	1	1	4029	19715	4.89327
GO:0022408	negative regulation of cell-cell adhesion	0.204362	0.204362	1	1	4029	19715	4.89327
GO:0071560	cellular response to transforming growth factor beta stimulus	0.204362	0.204362	1	1	4029	19715	4.89327
GO:0015250	water channel activity	0.204362	0.204362	1	1	4029	19715	4.89327
GO:0042030	ATPase inhibitor activity	0.204362	0.204362	1	1	4029	19715	4.89327
GO:0051271	negative regulation of cellular component movement	0.204362	0.204362	1	1	4029	19715	4.89327
GO:0070735	protein-glycine ligase activity	0.204362	0.204362	1	1	4029	19715	4.89327
GO:0051312	chromosome decondensation	0.204362	0.204362	1	1	4029	19715	4.89327
GO:0010354	homogentisate prenyltransferase activity	0.204362	0.204362	1	1	4029	19715	4.89327
GO:0070814	hydrogen sulfide biosynthetic process	0.204362	0.204362	1	1	4029	19715	4.89327
GO:0002227	innate immune response in mucosa	0.204362	0.204362	1	1	4029	19715	4.89327
GO:0051402	neuron apoptotic process	0.204362	0.204362	1	1	4029	19715	4.89327
GO:1903840	response to arsenite(3-)	0.204362	0.204362	1	1	4029	19715	4.89327
GO:1903843	cellular response to arsenite ion	0.204362	0.204362	1	1	4029	19715	4.89327
GO:0000266	mitochondrial fission	0.204362	0.204362	1	1	4029	19715	4.89327
GO:0031001	response to brefeldin A	0.204362	0.204362	1	1	4029	19715	4.89327
GO:0090406	pollen tube	0.204362	0.204362	1	1	4029	19715	4.89327
GO:0004397	histidine ammonia-lyase activity	0.204362	0.204362	1	1	4029	19715	4.89327
GO:0047453	ATP-dependent NAD(P)H-hydrate dehydratase activity	0.204362	0.204362	1	1	4029	19715	4.89327
GO:0050577	GDP-L-fucose synthase activity	0.204362	0.204362	1	1	4029	19715	4.89327
GO:0002456	T cell mediated immunity	0.204362	0.204362	1	1	4029	19715	4.89327
GO:0008603	cAMP-dependent protein kinase regulator activity	0.204362	0.204362	1	1	4029	19715	4.89327
GO:0007596	blood coagulation	0.204362	0.204362	1	1	4029	19715	4.89327
GO:0046522	S-methyl-5-thioribose kinase activity	0.204362	0.204362	1	1	4029	19715	4.89327
GO:0061928	glutathione specific gamma-glutamylcyclotransferase activity	0.204362	0.204362	1	1	4029	19715	4.89327
GO:1900046	regulation of hemostasis	0.204362	0.204362	1	1	4029	19715	4.89327
GO:1990151	protein localization to cell tip	0.204362	0.204362	1	1	4029	19715	4.89327
GO:0033342	negative regulation of collagen binding	0.204362	0.204362	1	1	4029	19715	4.89327
GO:0008794	arsenate reductase (glutaredoxin) activity	0.204362	0.204362	1	1	4029	19715	4.89327
GO:0032350	regulation of hormone metabolic process	0.204362	0.204362	1	1	4029	19715	4.89327
GO:0008818	cobalamin 5'-phosphate synthase activity	0.204362	0.204362	1	1	4029	19715	4.89327
GO:0052855	ADP-dependent NAD(P)H-hydrate dehydratase activity	0.204362	0.204362	1	1	4029	19715	4.89327
GO:1902182	shoot apical meristem development	0.204362	0.204362	1	1	4029	19715	4.89327
GO:0061053	somite development	0.204362	0.204362	1	1	4029	19715	4.89327
GO:0050820	positive regulation of coagulation	0.204362	0.204362	1	1	4029	19715	4.89327
GO:0030388	fructose 1,6-bisphosphate metabolic process	0.204362	0.204362	1	1	4029	19715	4.89327
GO:1903334	positive regulation of protein folding	0.204362	0.204362	1	1	4029	19715	4.89327
GO:0003842	1-pyrroline-5-carboxylate dehydrogenase activity	0.204362	0.204362	1	1	4029	19715	4.89327
GO:0102148	N-acetyl-beta-D-galactosaminidase activity	0.204362	0.204362	1	1	4029	19715	4.89327
GO:1904386	response to L-phenylalanine derivative	0.204362	0.204362	1	1	4029	19715	4.89327
GO:0097066	response to thyroid hormone	0.204362	0.204362	1	1	4029	19715	4.89327
GO:0033588	Elongator holoenzyme complex	0.204362	0.204362	1	1	4029	19715	4.89327
GO:0005952	cAMP-dependent protein kinase complex	0.204362	0.204362	1	1	4029	19715	4.89327
GO:0030551	cyclic nucleotide binding	0.204362	0.204362	1	1	4029	19715	4.89327
GO:0051073	adenosylcobinamide-GDP ribazoletransferase activity	0.204362	0.204362	1	1	4029	19715	4.89327
GO:0000900	translation repressor activity, mRNA regulatory element binding	0.204362	0.204362	1	1	4029	19715	4.89327
GO:0071559	response to transforming growth factor beta	0.204362	0.204362	1	1	4029	19715	4.89327
GO:1904526	regulation of microtubule binding	0.204362	0.204362	1	1	4029	19715	4.89327
GO:0004034	aldose 1-epimerase activity	0.204362	0.204362	1	1	4029	19715	4.89327
GO:0040013	negative regulation of locomotion	0.204362	0.204362	1	1	4029	19715	4.89327
GO:0070813	hydrogen sulfide metabolic process	0.204362	0.204362	1	1	4029	19715	4.89327
GO:0009403	toxin biosynthetic process	0.204362	0.204362	1	1	4029	19715	4.89327
GO:0001227	DNA-binding transcription repressor activity, RNA polymerase II-specific	0.204362	0.204362	1	1	4029	19715	4.89327
GO:0005372	water transmembrane transporter activity	0.204362	0.204362	1	1	4029	19715	4.89327
GO:1903842	response to arsenite ion	0.204362	0.204362	1	1	4029	19715	4.89327
GO:0002385	mucosal immune response	0.204362	0.204362	1	1	4029	19715	4.89327
GO:0007528	neuromuscular junction development	0.204362	0.204362	1	1	4029	19715	4.89327
GO:1904016	response to Thyroglobulin triiodothyronine	0.204362	0.204362	1	1	4029	19715	4.89327
GO:0002460	adaptive immune response based on somatic recombination of immune receptors built from immunoglobulin superfamily domains	0.204362	0.204362	1	1	4029	19715	4.89327
GO:0007599	hemostasis	0.204362	0.204362	1	1	4029	19715	4.89327
GO:0033341	regulation of collagen binding	0.204362	0.204362	1	1	4029	19715	4.89327
GO:0030278	regulation of ossification	0.204362	0.204362	1	1	4029	19715	4.89327
GO:0071243	cellular response to arsenic-containing substance	0.204362	0.204362	1	1	4029	19715	4.89327
GO:0001649	osteoblast differentiation	0.204362	0.204362	1	1	4029	19715	4.89327
GO:0050818	regulation of coagulation	0.204362	0.204362	1	1	4029	19715	4.89327
GO:1903332	regulation of protein folding	0.204362	0.204362	1	1	4029	19715	4.89327
GO:0043783	oxidoreductase activity, oxidizing metal ions with flavin as acceptor	0.204362	0.204362	1	1	4029	19715	4.89327
GO:0030614	oxidoreductase activity, acting on phosphorus or arsenic in donors, disulfide as acceptor	0.204362	0.204362	1	1	4029	19715	4.89327
GO:0001966	thigmotaxis	0.204362	0.204362	1	1	4029	19715	4.89327
GO:0033735	aspartate dehydrogenase activity	0.204362	0.204362	1	1	4029	19715	4.89327
GO:0090079	translation regulator activity, nucleic acid binding	0.204362	0.204362	1	1	4029	19715	4.89327
GO:0044548	S100 protein binding	0.204362	0.204362	1	1	4029	19715	4.89327
GO:0046685	response to arsenic-containing substance	0.204362	0.204362	1	1	4029	19715	4.89327
GO:0009404	toxin metabolic process	0.204362	0.204362	1	1	4029	19715	4.89327
GO:0050878	regulation of body fluid levels	0.204362	0.204362	1	1	4029	19715	4.89327
GO:0002250	adaptive immune response	0.204362	0.204362	1	1	4029	19715	4.89327
GO:0002251	organ or tissue specific immune response	0.204362	0.204362	1	1	4029	19715	4.89327
GO:0016722	oxidoreductase activity, oxidizing metal ions	0.204362	0.204362	1	1	4029	19715	4.89327
GO:0030611	arsenate reductase activity	0.204362	0.204362	1	1	4029	19715	4.89327
GO:0030613	oxidoreductase activity, acting on phosphorus or arsenic in donors	0.204362	0.204362	1	1	4029	19715	4.89327
GO:0014854	response to inactivity	0.204362	0.204362	1	1	4029	19715	4.89327
GO:0050817	coagulation	0.204362	0.204362	1	1	4029	19715	4.89327
GO:0033687	osteoblast proliferation	0.204362	0.204362	1	1	4029	19715	4.89327
GO:0030371	translation repressor activity	0.204362	0.204362	1	1	4029	19715	4.89327
GO:0005581	collagen trimer	0.204362	0.204362	1	1	4029	19715	4.89327
GO:0099512	supramolecular fiber	0.209242	0.209242	21	66	4029	19715	1.55695
GO:0005452	inorganic anion exchanger activity	0.210203	0.210203	6	20	4029	19715	1.46798
GO:0019904	protein domain specific binding	0.210203	0.210203	6	20	4029	19715	1.46798
GO:0002697	regulation of immune effector process	0.212508	0.212508	6	13	4029	19715	2.25843
GO:0015369	calcium:proton antiporter activity	0.212733	0.212733	3	8	4029	19715	1.83498
GO:1902475	L-alpha-amino acid transmembrane transport	0.212733	0.212733	3	8	4029	19715	1.83498
GO:0043090	amino acid import	0.212733	0.212733	3	8	4029	19715	1.83498
GO:0015807	L-amino acid transport	0.212733	0.212733	3	8	4029	19715	1.83498
GO:0051139	metal ion:proton antiporter activity	0.212733	0.212733	3	8	4029	19715	1.83498
GO:0009113	purine nucleobase biosynthetic process	0.212733	0.212733	3	8	4029	19715	1.83498
GO:0015926	glucosidase activity	0.212733	0.212733	3	8	4029	19715	1.83498
GO:0019321	pentose metabolic process	0.217096	0.217096	4	12	4029	19715	1.63109
GO:0005984	disaccharide metabolic process	0.227604	0.227604	8	29	4029	19715	1.34987
GO:0016717	oxidoreductase activity, acting on paired donors, with oxidation of a pair of donors resulting in the reduction of molecular oxygen to two molecules of water	0.237046	0.237046	7	25	4029	19715	1.37012
GO:0019208	phosphatase regulator activity	0.237046	0.237046	7	25	4029	19715	1.37012
GO:0004180	carboxypeptidase activity	0.240411	0.240411	12	47	4029	19715	1.24935
GO:0008643	carbohydrate transport	0.24682	0.24682	6	21	4029	19715	1.39808
GO:0003333	amino acid transmembrane transport	0.256709	0.256709	5	17	4029	19715	1.4392
GO:0008239	dipeptidyl-peptidase activity	0.256709	0.256709	5	17	4029	19715	1.4392
GO:0015293	symporter activity	0.265947	0.265947	6	17	4029	19715	1.72704
GO:0005088	Ras guanyl-nucleotide exchange factor activity	0.266134	0.266134	4	13	4029	19715	1.50562
GO:0016805	dipeptidase activity	0.266134	0.266134	4	13	4029	19715	1.50562
GO:0019932	second-messenger-mediated signaling	0.271378	0.271378	6	11	4029	19715	2.66906
GO:0010154	fruit development	0.271606	0.271606	3	7	4029	19715	2.09712
GO:0006166	purine ribonucleoside salvage	0.271668	0.271668	2	5	4029	19715	1.95731
GO:0032049	cardiolipin biosynthetic process	0.271668	0.271668	2	5	4029	19715	1.95731
GO:0015721	bile acid and bile salt transport	0.271668	0.271668	2	5	4029	19715	1.95731
GO:0015866	ADP transport	0.271668	0.271668	2	5	4029	19715	1.95731
GO:0015867	ATP transport	0.271668	0.271668	2	5	4029	19715	1.95731
GO:0006312	mitotic recombination	0.271668	0.271668	2	5	4029	19715	1.95731
GO:0000179	rRNA (adenine-N6,N6-)-dimethyltransferase activity	0.271668	0.271668	2	5	4029	19715	1.95731
GO:0032048	cardiolipin metabolic process	0.271668	0.271668	2	5	4029	19715	1.95731
GO:0019288	isopentenyl diphosphate biosynthetic process, methylerythritol 4-phosphate pathway	0.271668	0.271668	2	5	4029	19715	1.95731
GO:0005471	ATP:ADP antiporter activity	0.271668	0.271668	2	5	4029	19715	1.95731
GO:0000493	box H/ACA snoRNP assembly	0.271668	0.271668	2	5	4029	19715	1.95731
GO:0006655	phosphatidylglycerol biosynthetic process	0.271668	0.271668	2	5	4029	19715	1.95731
GO:0006672	ceramide metabolic process	0.271668	0.271668	2	5	4029	19715	1.95731
GO:0005347	ATP transmembrane transporter activity	0.271668	0.271668	2	5	4029	19715	1.95731
GO:0015217	ADP transmembrane transporter activity	0.271668	0.271668	2	5	4029	19715	1.95731
GO:0046471	phosphatidylglycerol metabolic process	0.271668	0.271668	2	5	4029	19715	1.95731
GO:0031032	actomyosin structure organization	0.271668	0.271668	2	5	4029	19715	1.95731
GO:0098734	macromolecule depalmitoylation	0.271668	0.271668	2	5	4029	19715	1.95731
GO:0047631	ADP-ribose diphosphatase activity	0.271668	0.271668	2	5	4029	19715	1.95731
GO:0015850	organic hydroxy compound transport	0.271668	0.271668	2	5	4029	19715	1.95731
GO:0098876	vesicle-mediated transport to the plasma membrane	0.271668	0.271668	2	5	4029	19715	1.95731
GO:0003847	1-alkyl-2-acetylglycerophosphocholine esterase activity	0.271668	0.271668	2	5	4029	19715	1.95731
GO:0015662	ATPase activity, coupled to transmembrane movement of ions, phosphorylative mechanism	0.273365	0.273365	3	9	4029	19715	1.63109
GO:0006278	RNA-dependent DNA biosynthetic process	0.273365	0.273365	3	9	4029	19715	1.63109
GO:0006313	transposition, DNA-mediated	0.273365	0.273365	3	9	4029	19715	1.63109
GO:0006493	protein O-linked glycosylation	0.273365	0.273365	3	9	4029	19715	1.63109
GO:0016899	oxidoreductase activity, acting on the CH-OH group of donors, oxygen as acceptor	0.273365	0.273365	3	9	4029	19715	1.63109
GO:0004803	transposase activity	0.273365	0.273365	3	9	4029	19715	1.63109
GO:0003950	NAD+ ADP-ribosyltransferase activity	0.277099	0.277099	13	53	4029	19715	1.20024
GO:0004523	RNA-DNA hybrid ribonuclease activity	0.290938	0.290938	8	31	4029	19715	1.26278
GO:0015299	solute:proton antiporter activity	0.290938	0.290938	8	31	4029	19715	1.26278
GO:0007224	smoothened signaling pathway	0.300162	0.300162	5	18	4029	19715	1.35924
GO:1990748	cellular detoxification	0.301709	0.301709	13	54	4029	19715	1.17801
GO:0018126	protein hydroxylation	0.306745	0.306745	7	27	4029	19715	1.26863
GO:0005991	trehalose metabolic process	0.306745	0.306745	7	27	4029	19715	1.26863
GO:0000030	mannosyltransferase activity	0.306745	0.306745	7	27	4029	19715	1.26863
GO:0006665	sphingolipid metabolic process	0.316861	0.316861	4	14	4029	19715	1.39808
GO:0008374	O-acyltransferase activity	0.316861	0.316861	4	14	4029	19715	1.39808
GO:0030247	polysaccharide binding	0.316861	0.316861	4	14	4029	19715	1.39808
GO:0019787	ubiquitin-like protein transferase activity	0.320016	0.320016	61	268	4029	19715	1.11377
GO:0006821	chloride transport	0.324442	0.324442	6	23	4029	19715	1.27651
GO:0004842	ubiquitin-protein transferase activity	0.328384	0.328384	59	259	4029	19715	1.11468
GO:0072488	ammonium transmembrane transport	0.334848	0.334848	9	21	4029	19715	2.09712
GO:0006536	glutamate metabolic process	0.335395	0.335395	3	10	4029	19715	1.46798
GO:0032482	Rab protein signal transduction	0.335395	0.335395	3	10	4029	19715	1.46798
GO:0051053	negative regulation of DNA metabolic process	0.335395	0.335395	3	10	4029	19715	1.46798
GO:0007064	mitotic sister chromatid cohesion	0.335395	0.335395	3	10	4029	19715	1.46798
GO:0034450	ubiquitin-ubiquitin ligase activity	0.335395	0.335395	3	10	4029	19715	1.46798
GO:0032196	transposition	0.335395	0.335395	3	10	4029	19715	1.46798
GO:0016705	oxidoreductase activity, acting on paired donors, with incorporation or reduction of molecular oxygen	0.335544	0.335544	70	312	4029	19715	1.09785
GO:0048029	monosaccharide binding	0.336724	0.336724	38	173	4029	19715	1.07482
GO:0009074	aromatic amino acid family catabolic process	0.344616	0.344616	5	19	4029	19715	1.2877
GO:0004674	protein serine/threonine kinase activity	0.352511	0.352511	47	217	4029	19715	1.05983
GO:0005675	transcription factor TFIIH holo complex	0.355361	0.355361	2	6	4029	19715	1.63109
GO:0061615	glycolytic process through fructose-6-phosphate	0.355361	0.355361	2	6	4029	19715	1.63109
GO:0071902	positive regulation of protein serine/threonine kinase activity	0.355361	0.355361	2	6	4029	19715	1.63109
GO:0043408	regulation of MAPK cascade	0.355361	0.355361	2	6	4029	19715	1.63109
GO:0006750	glutathione biosynthetic process	0.355361	0.355361	2	6	4029	19715	1.63109
GO:0033897	ribonuclease T2 activity	0.355361	0.355361	2	6	4029	19715	1.63109
GO:0043174	nucleoside salvage	0.355361	0.355361	2	6	4029	19715	1.63109
GO:0018200	peptidyl-glutamic acid modification	0.355361	0.355361	2	6	4029	19715	1.63109
GO:0016433	rRNA (adenine) methyltransferase activity	0.355361	0.355361	2	6	4029	19715	1.63109
GO:0003872	6-phosphofructokinase activity	0.355361	0.355361	2	6	4029	19715	1.63109
GO:0000491	small nucleolar ribonucleoprotein complex assembly	0.355361	0.355361	2	6	4029	19715	1.63109
GO:0071526	semaphorin-plexin signaling pathway	0.355361	0.355361	2	6	4029	19715	1.63109
GO:0008474	palmitoyl-(protein) hydrolase activity	0.355361	0.355361	2	6	4029	19715	1.63109
GO:0004576	oligosaccharyl transferase activity	0.355361	0.355361	2	6	4029	19715	1.63109
GO:0004594	pantothenate kinase activity	0.355361	0.355361	2	6	4029	19715	1.63109
GO:0009916	alternative oxidase activity	0.355361	0.355361	2	6	4029	19715	1.63109
GO:0098599	palmitoyl hydrolase activity	0.355361	0.355361	2	6	4029	19715	1.63109
GO:0016021	integral component of membrane	0.355617	0.355617	1187	5708	4029	19715	1.01757
GO:0004629	phospholipase C activity	0.363926	0.363926	11	38	4029	19715	1.41647
GO:0016868	intramolecular transferase activity, phosphotransferases	0.364481	0.364481	6	24	4029	19715	1.22332
GO:0016603	glutaminyl-peptide cyclotransferase activity	0.36684	0.36684	2	2	4029	19715	4.89327
GO:0048598	embryonic morphogenesis	0.366904	0.366904	2	3	4029	19715	3.26218
GO:0032793	positive regulation of CREB transcription factor activity	0.366969	0.366969	1	2	4029	19715	2.44664
GO:0090282	positive regulation of transcription involved in G2/M transition of mitotic cell cycle	0.366969	0.366969	1	2	4029	19715	2.44664
GO:0080147	root hair cell development	0.366969	0.366969	1	2	4029	19715	2.44664
GO:0051091	positive regulation of DNA-binding transcription factor activity	0.366969	0.366969	1	2	4029	19715	2.44664
GO:1903724	positive regulation of centriole elongation	0.366969	0.366969	1	2	4029	19715	2.44664
GO:0070936	protein K48-linked ubiquitination	0.366969	0.366969	1	2	4029	19715	2.44664
GO:0006425	glutaminyl-tRNA aminoacylation	0.366969	0.366969	1	2	4029	19715	2.44664
GO:0044314	protein K27-linked ubiquitination	0.366969	0.366969	1	2	4029	19715	2.44664
GO:0085020	protein K6-linked ubiquitination	0.366969	0.366969	1	2	4029	19715	2.44664
GO:0000290	deadenylation-dependent decapping of nuclear-transcribed mRNA	0.366969	0.366969	1	2	4029	19715	2.44664
GO:0031554	regulation of DNA-templated transcription, termination	0.366969	0.366969	1	2	4029	19715	2.44664
GO:0031571	mitotic G1 DNA damage checkpoint	0.366969	0.366969	1	2	4029	19715	2.44664
GO:0000117	regulation of transcription involved in G2/M transition of mitotic cell cycle	0.366969	0.366969	1	2	4029	19715	2.44664
GO:1903722	regulation of centriole elongation	0.366969	0.366969	1	2	4029	19715	2.44664
GO:0061564	axon development	0.366969	0.366969	1	2	4029	19715	2.44664
GO:0007307	eggshell chorion gene amplification	0.366969	0.366969	1	2	4029	19715	2.44664
GO:0010138	pyrimidine ribonucleotide salvage	0.366969	0.366969	1	2	4029	19715	2.44664
GO:0031397	negative regulation of protein ubiquitination	0.366969	0.366969	1	2	4029	19715	2.44664
GO:0035519	protein K29-linked ubiquitination	0.366969	0.366969	1	2	4029	19715	2.44664
GO:0000730	DNA recombinase assembly	0.366969	0.366969	1	2	4029	19715	2.44664
GO:0034040	lipid-transporting ATPase activity	0.366969	0.366969	1	2	4029	19715	2.44664
GO:0032262	pyrimidine nucleotide salvage	0.366969	0.366969	1	2	4029	19715	2.44664
GO:0044819	mitotic G1/S transition checkpoint	0.366969	0.366969	1	2	4029	19715	2.44664
GO:0051480	regulation of cytosolic calcium ion concentration	0.366969	0.366969	1	2	4029	19715	2.44664
GO:0048667	cell morphogenesis involved in neuron differentiation	0.366969	0.366969	1	2	4029	19715	2.44664
GO:0010825	positive regulation of centrosome duplication	0.366969	0.366969	1	2	4029	19715	2.44664
GO:0045903	positive regulation of translational fidelity	0.366969	0.366969	1	2	4029	19715	2.44664
GO:0070481	nuclear-transcribed mRNA catabolic process, non-stop decay	0.366969	0.366969	1	2	4029	19715	2.44664
GO:0015743	malate transport	0.366969	0.366969	1	2	4029	19715	2.44664
GO:0005761	mitochondrial ribosome	0.366969	0.366969	1	2	4029	19715	2.44664
GO:0046607	positive regulation of centrosome cycle	0.366969	0.366969	1	2	4029	19715	2.44664
GO:0043564	Ku70:Ku80 complex	0.366969	0.366969	1	2	4029	19715	2.44664
GO:0006268	DNA unwinding involved in DNA replication	0.366969	0.366969	1	2	4029	19715	2.44664
GO:0007304	chorion-containing eggshell formation	0.366969	0.366969	1	2	4029	19715	2.44664
GO:1903321	negative regulation of protein modification by small protein conjugation or removal	0.366969	0.366969	1	2	4029	19715	2.44664
GO:0010971	positive regulation of G2/M transition of mitotic cell cycle	0.366969	0.366969	1	2	4029	19715	2.44664
GO:0044783	G1 DNA damage checkpoint	0.366969	0.366969	1	2	4029	19715	2.44664
GO:0055070	copper ion homeostasis	0.366969	0.366969	1	2	4029	19715	2.44664
GO:0031523	Myb complex	0.366969	0.366969	1	2	4029	19715	2.44664
GO:0051106	positive regulation of DNA ligation	0.366969	0.366969	1	2	4029	19715	2.44664
GO:1990145	maintenance of translational fidelity	0.366969	0.366969	1	2	4029	19715	2.44664
GO:1902751	positive regulation of cell cycle G2/M phase transition	0.366969	0.366969	1	2	4029	19715	2.44664
GO:0006277	DNA amplification	0.366969	0.366969	1	2	4029	19715	2.44664
GO:0016529	sarcoplasmic reticulum	0.366969	0.366969	1	2	4029	19715	2.44664
GO:0042148	strand invasion	0.366969	0.366969	1	2	4029	19715	2.44664
GO:0000175	3'-5'-exoribonuclease activity	0.366969	0.366969	1	2	4029	19715	2.44664
GO:0051382	kinetochore assembly	0.366969	0.366969	1	2	4029	19715	2.44664
GO:0016572	histone phosphorylation	0.366969	0.366969	1	2	4029	19715	2.44664
GO:1902807	negative regulation of cell cycle G1/S phase transition	0.366969	0.366969	1	2	4029	19715	2.44664
GO:0000737	DNA catabolic process, endonucleolytic	0.366969	0.366969	1	2	4029	19715	2.44664
GO:0036126	sperm flagellum	0.366969	0.366969	1	2	4029	19715	2.44664
GO:0000803	sex chromosome	0.366969	0.366969	1	2	4029	19715	2.44664
GO:0004445	inositol-polyphosphate 5-phosphatase activity	0.366969	0.366969	1	2	4029	19715	2.44664
GO:0016233	telomere capping	0.366969	0.366969	1	2	4029	19715	2.44664
GO:0051105	regulation of DNA ligation	0.366969	0.366969	1	2	4029	19715	2.44664
GO:0007096	regulation of exit from mitosis	0.366969	0.366969	1	2	4029	19715	2.44664
GO:0030703	eggshell formation	0.366969	0.366969	1	2	4029	19715	2.44664
GO:0000014	single-stranded DNA endodeoxyribonuclease activity	0.366969	0.366969	1	2	4029	19715	2.44664
GO:1902117	positive regulation of organelle assembly	0.366969	0.366969	1	2	4029	19715	2.44664
GO:0030282	bone mineralization	0.366969	0.366969	1	2	4029	19715	2.44664
GO:0004708	MAP kinase kinase activity	0.366969	0.366969	1	2	4029	19715	2.44664
GO:0033947	mannosylglycoprotein endo-beta-mannosidase activity	0.366969	0.366969	1	2	4029	19715	2.44664
GO:0036525	protein deglycation	0.366969	0.366969	1	2	4029	19715	2.44664
GO:0009932	cell tip growth	0.366969	0.366969	1	2	4029	19715	2.44664
GO:0034508	centromere complex assembly	0.366969	0.366969	1	2	4029	19715	2.44664
GO:0030437	ascospore formation	0.366969	0.366969	1	2	4029	19715	2.44664
GO:0031977	thylakoid lumen	0.366969	0.366969	1	2	4029	19715	2.44664
GO:0030968	endoplasmic reticulum unfolded protein response	0.366969	0.366969	1	2	4029	19715	2.44664
GO:0001822	kidney development	0.366969	0.366969	1	2	4029	19715	2.44664
GO:0034085	establishment of sister chromatid cohesion	0.366969	0.366969	1	2	4029	19715	2.44664
GO:0051510	regulation of unidimensional cell growth	0.366969	0.366969	1	2	4029	19715	2.44664
GO:0032108	negative regulation of response to nutrient levels	0.366969	0.366969	1	2	4029	19715	2.44664
GO:0032135	DNA insertion or deletion binding	0.366969	0.366969	1	2	4029	19715	2.44664
GO:0004001	adenosine kinase activity	0.366969	0.366969	1	2	4029	19715	2.44664
GO:0003007	heart morphogenesis	0.366969	0.366969	1	2	4029	19715	2.44664
GO:0032728	positive regulation of interferon-beta production	0.366969	0.366969	1	2	4029	19715	2.44664
GO:0007140	male meiotic nuclear division	0.366969	0.366969	1	2	4029	19715	2.44664
GO:0051262	protein tetramerization	0.366969	0.366969	1	2	4029	19715	2.44664
GO:0051291	protein heterooligomerization	0.366969	0.366969	1	2	4029	19715	2.44664
GO:0044145	modulation of development of symbiont involved in interaction with host	0.366969	0.366969	1	2	4029	19715	2.44664
GO:0016528	sarcoplasm	0.366969	0.366969	1	2	4029	19715	2.44664
GO:0030866	cortical actin cytoskeleton organization	0.366969	0.366969	1	2	4029	19715	2.44664
GO:0060562	epithelial tube morphogenesis	0.366969	0.366969	1	2	4029	19715	2.44664
GO:0043171	peptide catabolic process	0.366969	0.366969	1	2	4029	19715	2.44664
GO:1990825	sequence-specific mRNA binding	0.366969	0.366969	1	2	4029	19715	2.44664
GO:0007369	gastrulation	0.366969	0.366969	1	2	4029	19715	2.44664
GO:0043424	protein histidine kinase binding	0.366969	0.366969	1	2	4029	19715	2.44664
GO:0098761	cellular response to interleukin-7	0.366969	0.366969	1	2	4029	19715	2.44664
GO:0004605	phosphatidate cytidylyltransferase activity	0.366969	0.366969	1	2	4029	19715	2.44664
GO:0098847	sequence-specific single stranded DNA binding	0.366969	0.366969	1	2	4029	19715	2.44664
GO:0071276	cellular response to cadmium ion	0.366969	0.366969	1	2	4029	19715	2.44664
GO:0061041	regulation of wound healing	0.366969	0.366969	1	2	4029	19715	2.44664
GO:1901215	negative regulation of neuron death	0.366969	0.366969	1	2	4029	19715	2.44664
GO:1901216	positive regulation of neuron death	0.366969	0.366969	1	2	4029	19715	2.44664
GO:0045792	negative regulation of cell size	0.366969	0.366969	1	2	4029	19715	2.44664
GO:0032481	positive regulation of type I interferon production	0.366969	0.366969	1	2	4029	19715	2.44664
GO:0003937	IMP cyclohydrolase activity	0.366969	0.366969	1	2	4029	19715	2.44664
GO:0005985	sucrose metabolic process	0.366969	0.366969	1	2	4029	19715	2.44664
GO:0032648	regulation of interferon-beta production	0.366969	0.366969	1	2	4029	19715	2.44664
GO:0044115	development of symbiont involved in interaction with host	0.366969	0.366969	1	2	4029	19715	2.44664
GO:0030865	cortical cytoskeleton organization	0.366969	0.366969	1	2	4029	19715	2.44664
GO:0047262	polygalacturonate 4-alpha-galacturonosyltransferase activity	0.366969	0.366969	1	2	4029	19715	2.44664
GO:0051383	kinetochore organization	0.366969	0.366969	1	2	4029	19715	2.44664
GO:0043200	response to amino acid	0.366969	0.366969	1	2	4029	19715	2.44664
GO:0004300	enoyl-CoA hydratase activity	0.366969	0.366969	1	2	4029	19715	2.44664
GO:0004363	glutathione synthase activity	0.366969	0.366969	1	2	4029	19715	2.44664
GO:0043295	glutathione binding	0.366969	0.366969	1	2	4029	19715	2.44664
GO:0043388	positive regulation of DNA binding	0.366969	0.366969	1	2	4029	19715	2.44664
GO:0007606	sensory perception of chemical stimulus	0.366969	0.366969	1	2	4029	19715	2.44664
GO:0009658	chloroplast organization	0.366969	0.366969	1	2	4029	19715	2.44664
GO:0061929	gamma-glutamylaminecyclotransferase activity	0.366969	0.366969	1	2	4029	19715	2.44664
GO:0031221	arabinan metabolic process	0.366969	0.366969	1	2	4029	19715	2.44664
GO:0004639	phosphoribosylaminoimidazolesuccinocarboxamide synthase activity	0.366969	0.366969	1	2	4029	19715	2.44664
GO:0004641	phosphoribosylformylglycinamidine cyclo-ligase activity	0.366969	0.366969	1	2	4029	19715	2.44664
GO:0004643	phosphoribosylaminoimidazolecarboxamide formyltransferase activity	0.366969	0.366969	1	2	4029	19715	2.44664
GO:0004644	phosphoribosylglycinamide formyltransferase activity	0.366969	0.366969	1	2	4029	19715	2.44664
GO:0071248	cellular response to metal ion	0.366969	0.366969	1	2	4029	19715	2.44664
GO:0008810	cellulase activity	0.366969	0.366969	1	2	4029	19715	2.44664
GO:0030317	flagellated sperm motility	0.366969	0.366969	1	2	4029	19715	2.44664
GO:0090735	DNA repair complex assembly	0.366969	0.366969	1	2	4029	19715	2.44664
GO:0009850	auxin metabolic process	0.366969	0.366969	1	2	4029	19715	2.44664
GO:0051851	modification by host of symbiont morphology or physiology	0.366969	0.366969	1	2	4029	19715	2.44664
GO:0106130	purine phosphoribosyltransferase activity	0.366969	0.366969	1	2	4029	19715	2.44664
GO:0010918	positive regulation of mitochondrial membrane potential	0.366969	0.366969	1	2	4029	19715	2.44664
GO:0051880	G-quadruplex DNA binding	0.366969	0.366969	1	2	4029	19715	2.44664
GO:0036524	protein deglycase activity	0.366969	0.366969	1	2	4029	19715	2.44664
GO:0004788	thiamine diphosphokinase activity	0.366969	0.366969	1	2	4029	19715	2.44664
GO:0071363	cellular response to growth factor stimulus	0.366969	0.366969	1	2	4029	19715	2.44664
GO:0004819	glutamine-tRNA ligase activity	0.366969	0.366969	1	2	4029	19715	2.44664
GO:0019171	3-hydroxyacyl-[acyl-carrier-protein] dehydratase activity	0.366969	0.366969	1	2	4029	19715	2.44664
GO:0035613	RNA stem-loop binding	0.366969	0.366969	1	2	4029	19715	2.44664
GO:0047918	GDP-mannose 3,5-epimerase activity	0.366969	0.366969	1	2	4029	19715	2.44664
GO:0005937	mating projection	0.366969	0.366969	1	2	4029	19715	2.44664
GO:0003938	IMP dehydrogenase activity	0.366969	0.366969	1	2	4029	19715	2.44664
GO:0050032	L-rhamnonate dehydratase activity	0.366969	0.366969	1	2	4029	19715	2.44664
GO:0102317	4-methylaminobutyrate oxidase (demethylating) activity	0.366969	0.366969	1	2	4029	19715	2.44664
GO:0004047	aminomethyltransferase activity	0.366969	0.366969	1	2	4029	19715	2.44664
GO:0007162	negative regulation of cell adhesion	0.366969	0.366969	1	2	4029	19715	2.44664
GO:0044111	development involved in symbiotic interaction	0.366969	0.366969	1	2	4029	19715	2.44664
GO:1900750	oligopeptide binding	0.366969	0.366969	1	2	4029	19715	2.44664
GO:0030975	thiamine binding	0.366969	0.366969	1	2	4029	19715	2.44664
GO:0005520	insulin-like growth factor binding	0.366969	0.366969	1	2	4029	19715	2.44664
GO:0097722	sperm motility	0.366969	0.366969	1	2	4029	19715	2.44664
GO:0043546	molybdopterin cofactor binding	0.366969	0.366969	1	2	4029	19715	2.44664
GO:0004637	phosphoribosylamine-glycine ligase activity	0.366969	0.366969	1	2	4029	19715	2.44664
GO:0032421	stereocilium bundle	0.366969	0.366969	1	2	4029	19715	2.44664
GO:0051881	regulation of mitochondrial membrane potential	0.366969	0.366969	1	2	4029	19715	2.44664
GO:0019120	hydrolase activity, acting on acid halide bonds, in C-halide compounds	0.366969	0.366969	1	2	4029	19715	2.44664
GO:0051920	peroxiredoxin activity	0.366969	0.366969	1	2	4029	19715	2.44664
GO:0045838	positive regulation of membrane potential	0.366969	0.366969	1	2	4029	19715	2.44664
GO:0019236	response to pheromone	0.366969	0.366969	1	2	4029	19715	2.44664
GO:0032608	interferon-beta production	0.366969	0.366969	1	2	4029	19715	2.44664
GO:0048039	ubiquinone binding	0.366969	0.366969	1	2	4029	19715	2.44664
GO:0000150	recombinase activity	0.366969	0.366969	1	2	4029	19715	2.44664
GO:0140103	catalytic activity, acting on a glycoprotein	0.366969	0.366969	1	2	4029	19715	2.44664
GO:0047485	protein N-terminus binding	0.366969	0.366969	1	2	4029	19715	2.44664
GO:0016824	hydrolase activity, acting on acid halide bonds	0.366969	0.366969	1	2	4029	19715	2.44664
GO:0045182	translation regulator activity	0.366969	0.366969	1	2	4029	19715	2.44664
GO:0008649	rRNA methyltransferase activity	0.368006	0.368006	6	19	4029	19715	1.54524
GO:0005764	lysosome	0.368232	0.368232	4	15	4029	19715	1.30487
GO:0009968	negative regulation of signal transduction	0.368232	0.368232	4	15	4029	19715	1.30487
GO:0015893	drug transport	0.378466	0.378466	13	57	4029	19715	1.11601
GO:0046040	IMP metabolic process	0.396856	0.396856	5	14	4029	19715	1.7476
GO:0051568	histone H3-K4 methylation	0.39686	0.39686	6	19	4029	19715	1.54524
GO:0009570	chloroplast stroma	0.39709	0.39709	3	11	4029	19715	1.33453
GO:0015368	calcium:cation antiporter activity	0.39709	0.39709	3	11	4029	19715	1.33453
GO:0016895	exodeoxyribonuclease activity, producing 5'-phosphomonoesters	0.39709	0.39709	3	11	4029	19715	1.33453
GO:0004529	exodeoxyribonuclease activity	0.39709	0.39709	3	11	4029	19715	1.33453
GO:0048487	beta-tubulin binding	0.39709	0.39709	3	11	4029	19715	1.33453
GO:0015925	galactosidase activity	0.404723	0.404723	6	25	4029	19715	1.17439
GO:0006855	drug transmembrane transport	0.41079	0.41079	10	44	4029	19715	1.11211
GO:0071949	FAD binding	0.418606	0.418606	20	92	4029	19715	1.06376
GO:0008113	peptide-methionine (S)-S-oxide reductase activity	0.419325	0.419325	4	16	4029	19715	1.22332
GO:0003917	DNA topoisomerase type I activity	0.419325	0.419325	4	16	4029	19715	1.22332
GO:0046982	protein heterodimerization activity	0.426131	0.426131	8	35	4029	19715	1.11846
GO:0004497	monooxygenase activity	0.433529	0.433529	15	60	4029	19715	1.22332
GO:0005247	voltage-gated chloride channel activity	0.433982	0.433982	5	21	4029	19715	1.16507
GO:0005254	chloride channel activity	0.433982	0.433982	5	21	4029	19715	1.16507
GO:0015108	chloride transmembrane transporter activity	0.433982	0.433982	5	21	4029	19715	1.16507
GO:0016482	cytosolic transport	0.433982	0.433982	5	21	4029	19715	1.16507
GO:0016891	endoribonuclease activity, producing 5'-phosphomonoesters	0.434138	0.434138	9	40	4029	19715	1.10099
GO:0030246	carbohydrate binding	0.434548	0.434548	50	220	4029	19715	1.11211
GO:0015179	L-amino acid transmembrane transporter activity	0.43519	0.43519	3	8	4029	19715	1.83498
GO:0032806	carboxy-terminal domain protein kinase complex	0.435272	0.435272	2	7	4029	19715	1.39808
GO:0009098	leucine biosynthetic process	0.435272	0.435272	2	7	4029	19715	1.39808
GO:0045005	DNA-dependent DNA replication maintenance of fidelity	0.435272	0.435272	2	7	4029	19715	1.39808
GO:0046777	protein autophosphorylation	0.435272	0.435272	2	7	4029	19715	1.39808
GO:0006551	leucine metabolic process	0.435272	0.435272	2	7	4029	19715	1.39808
GO:0016435	rRNA (guanine) methyltransferase activity	0.435272	0.435272	2	7	4029	19715	1.39808
GO:0007420	brain development	0.435272	0.435272	2	7	4029	19715	1.39808
GO:0046938	phytochelatin biosynthetic process	0.435272	0.435272	2	7	4029	19715	1.39808
GO:0004563	beta-N-acetylhexosaminidase activity	0.435272	0.435272	2	7	4029	19715	1.39808
GO:0001733	galactosylceramide sulfotransferase activity	0.435272	0.435272	2	7	4029	19715	1.39808
GO:0046937	phytochelatin metabolic process	0.435272	0.435272	2	7	4029	19715	1.39808
GO:0000904	cell morphogenesis involved in differentiation	0.435272	0.435272	2	7	4029	19715	1.39808
GO:0010224	response to UV-B	0.435272	0.435272	2	7	4029	19715	1.39808
GO:0042157	lipoprotein metabolic process	0.435272	0.435272	2	7	4029	19715	1.39808
GO:0004348	glucosylceramidase activity	0.435272	0.435272	2	7	4029	19715	1.39808
GO:0004359	glutaminase activity	0.435272	0.435272	2	7	4029	19715	1.39808
GO:0070192	chromosome organization involved in meiotic cell cycle	0.435272	0.435272	2	7	4029	19715	1.39808
GO:0015929	hexosaminidase activity	0.435272	0.435272	2	7	4029	19715	1.39808
GO:0042586	peptide deformylase activity	0.435272	0.435272	2	7	4029	19715	1.39808
GO:0000103	sulfate assimilation	0.435272	0.435272	2	7	4029	19715	1.39808
GO:0016682	oxidoreductase activity, acting on diphenols and related substances as donors, oxygen as acceptor	0.435272	0.435272	2	7	4029	19715	1.39808
GO:0098552	side of membrane	0.435272	0.435272	2	7	4029	19715	1.39808
GO:0019825	oxygen binding	0.435272	0.435272	2	7	4029	19715	1.39808
GO:0060322	head development	0.435272	0.435272	2	7	4029	19715	1.39808
GO:0098754	detoxification	0.444317	0.444317	14	57	4029	19715	1.20186
GO:0000154	rRNA modification	0.444748	0.444748	6	26	4029	19715	1.12922
GO:0031418	L-ascorbic acid binding	0.451758	0.451758	35	162	4029	19715	1.05719
GO:0004252	serine-type endopeptidase activity	0.45393	0.45393	34	126	4029	19715	1.32041
GO:0005992	trehalose biosynthetic process	0.456811	0.456811	6	22	4029	19715	1.33453
GO:0006144	purine nucleobase metabolic process	0.457088	0.457088	3	12	4029	19715	1.22332
GO:0030261	chromosome condensation	0.457088	0.457088	3	12	4029	19715	1.22332
GO:0043066	negative regulation of apoptotic process	0.457088	0.457088	3	12	4029	19715	1.22332
GO:0006749	glutathione metabolic process	0.457088	0.457088	3	12	4029	19715	1.22332
GO:0044036	cell wall macromolecule metabolic process	0.457088	0.457088	3	12	4029	19715	1.22332
GO:1901292	nucleoside phosphate catabolic process	0.459511	0.459511	20	85	4029	19715	1.15136
GO:0006486	protein glycosylation	0.466979	0.466979	54	207	4029	19715	1.27651
GO:0035303	regulation of dephosphorylation	0.469068	0.469068	6	20	4029	19715	1.46798
GO:0000723	telomere maintenance	0.469155	0.469155	6	22	4029	19715	1.33453
GO:0006547	histidine metabolic process	0.469361	0.469361	4	17	4029	19715	1.15136
GO:0016881	acid-amino acid ligase activity	0.469361	0.469361	4	17	4029	19715	1.15136
GO:0031224	intrinsic component of membrane	0.47002	0.47002	1187	5711	4029	19715	1.01704
GO:0046943	carboxylic acid transmembrane transporter activity	0.477782	0.477782	5	22	4029	19715	1.11211
GO:0046906	tetrapyrrole binding	0.479713	0.479713	43	207	4029	19715	1.01648
GO:0051213	dioxygenase activity	0.485722	0.485722	25	111	4029	19715	1.10209
GO:0008138	protein tyrosine/serine/threonine phosphatase activity	0.489342	0.489342	7	32	4029	19715	1.0704
GO:0009312	oligosaccharide biosynthetic process	0.489342	0.489342	7	32	4029	19715	1.0704
GO:0004197	cysteine-type endopeptidase activity	0.493684	0.493684	8	37	4029	19715	1.05801
GO:0016620	oxidoreductase activity, acting on the aldehyde or oxo group of donors, NAD or NADP as acceptor	0.493684	0.493684	8	37	4029	19715	1.05801
GO:0000976	transcription regulatory region sequence-specific DNA binding	0.495933	0.495933	9	21	4029	19715	2.09712
GO:0055123	digestive system development	0.496064	0.496064	6	13	4029	19715	2.25843
GO:0050776	regulation of immune response	0.496067	0.496067	7	18	4029	19715	1.90294
GO:0017053	transcriptional repressor complex	0.496236	0.496236	3	7	4029	19715	2.09712
GO:0031175	neuron projection development	0.496273	0.496273	2	4	4029	19715	2.44664
GO:0001503	ossification	0.496273	0.496273	2	4	4029	19715	2.44664
GO:1901214	regulation of neuron death	0.496273	0.496273	2	4	4029	19715	2.44664
GO:0051298	centrosome duplication	0.496292	0.496292	2	5	4029	19715	1.95731
GO:0030466	chromatin silencing at silent mating-type cassette	0.496349	0.496349	1	3	4029	19715	1.63109
GO:0043596	nuclear replication fork	0.496349	0.496349	1	3	4029	19715	1.63109
GO:0035578	azurophil granule lumen	0.496349	0.496349	1	3	4029	19715	1.63109
GO:0070143	mitochondrial alanyl-tRNA aminoacylation	0.496349	0.496349	1	3	4029	19715	1.63109
GO:0006424	glutamyl-tRNA aminoacylation	0.496349	0.496349	1	3	4029	19715	1.63109
GO:0006177	GMP biosynthetic process	0.496349	0.496349	1	3	4029	19715	1.63109
GO:0060964	regulation of gene silencing by miRNA	0.496349	0.496349	1	3	4029	19715	1.63109
GO:0008250	oligosaccharyltransferase complex	0.496349	0.496349	1	3	4029	19715	1.63109
GO:0006742	NADP catabolic process	0.496349	0.496349	1	3	4029	19715	1.63109
GO:0042582	azurophil granule	0.496349	0.496349	1	3	4029	19715	1.63109
GO:0048765	root hair cell differentiation	0.496349	0.496349	1	3	4029	19715	1.63109
GO:0051090	regulation of DNA-binding transcription factor activity	0.496349	0.496349	1	3	4029	19715	1.63109
GO:0017116	single-stranded DNA-dependent ATP-dependent DNA helicase activity	0.496349	0.496349	1	3	4029	19715	1.63109
GO:0035552	oxidative single-stranded DNA demethylation	0.496349	0.496349	1	3	4029	19715	1.63109
GO:0070127	tRNA aminoacylation for mitochondrial protein translation	0.496349	0.496349	1	3	4029	19715	1.63109
GO:0032775	DNA methylation on adenine	0.496349	0.496349	1	3	4029	19715	1.63109
GO:0106005	RNA 5'-cap (guanine-N7)-methylation	0.496349	0.496349	1	3	4029	19715	1.63109
GO:0010569	regulation of double-strand break repair via homologous recombination	0.496349	0.496349	1	3	4029	19715	1.63109
GO:0016260	selenocysteine biosynthetic process	0.496349	0.496349	1	3	4029	19715	1.63109
GO:0034969	histone arginine methylation	0.496349	0.496349	1	3	4029	19715	1.63109
GO:0035511	oxidative DNA demethylation	0.496349	0.496349	1	3	4029	19715	1.63109
GO:0045003	double-strand break repair via synthesis-dependent strand annealing	0.496349	0.496349	1	3	4029	19715	1.63109
GO:0034774	secretory granule lumen	0.496349	0.496349	1	3	4029	19715	1.63109
GO:0006398	mRNA 3'-end processing by stem-loop binding and cleavage	0.496349	0.496349	1	3	4029	19715	1.63109
GO:0021537	telencephalon development	0.496349	0.496349	1	3	4029	19715	1.63109
GO:0060966	regulation of gene silencing by RNA	0.496349	0.496349	1	3	4029	19715	1.63109
GO:0010824	regulation of centrosome duplication	0.496349	0.496349	1	3	4029	19715	1.63109
GO:0005769	early endosome	0.496349	0.496349	1	3	4029	19715	1.63109
GO:0043173	nucleotide salvage	0.496349	0.496349	1	3	4029	19715	1.63109
GO:0080111	DNA demethylation	0.496349	0.496349	1	3	4029	19715	1.63109
GO:0034066	RIC1-RGP1 guanyl-nucleotide exchange factor complex	0.496349	0.496349	1	3	4029	19715	1.63109
GO:0060205	cytoplasmic vesicle lumen	0.496349	0.496349	1	3	4029	19715	1.63109
GO:0043312	neutrophil degranulation	0.496349	0.496349	1	3	4029	19715	1.63109
GO:0000338	protein deneddylation	0.496349	0.496349	1	3	4029	19715	1.63109
GO:0018279	protein N-linked glycosylation via asparagine	0.496349	0.496349	1	3	4029	19715	1.63109
GO:0015740	C4-dicarboxylate transport	0.496349	0.496349	1	3	4029	19715	1.63109
GO:0016259	selenocysteine metabolic process	0.496349	0.496349	1	3	4029	19715	1.63109
GO:2000779	regulation of double-strand break repair	0.496349	0.496349	1	3	4029	19715	1.63109
GO:0019364	pyridine nucleotide catabolic process	0.496349	0.496349	1	3	4029	19715	1.63109
GO:0070615	nucleosome-dependent ATPase activity	0.496349	0.496349	1	3	4029	19715	1.63109
GO:0010803	regulation of tumor necrosis factor-mediated signaling pathway	0.496349	0.496349	1	3	4029	19715	1.63109
GO:0006282	regulation of DNA repair	0.496349	0.496349	1	3	4029	19715	1.63109
GO:0008334	histone mRNA metabolic process	0.496349	0.496349	1	3	4029	19715	1.63109
GO:0010421	hydrogen peroxide-mediated programmed cell death	0.496349	0.496349	1	3	4029	19715	1.63109
GO:0015097	mercury ion transmembrane transporter activity	0.496349	0.496349	1	3	4029	19715	1.63109
GO:0042256	mature ribosome assembly	0.496349	0.496349	1	3	4029	19715	1.63109
GO:0018196	peptidyl-asparagine modification	0.496349	0.496349	1	3	4029	19715	1.63109
GO:0043299	leukocyte degranulation	0.496349	0.496349	1	3	4029	19715	1.63109
GO:0010030	positive regulation of seed germination	0.496349	0.496349	1	3	4029	19715	1.63109
GO:0015694	mercury ion transport	0.496349	0.496349	1	3	4029	19715	1.63109
GO:0090503	RNA phosphodiester bond hydrolysis, exonucleolytic	0.496349	0.496349	1	3	4029	19715	1.63109
GO:0031149	sorocarp stalk cell differentiation	0.496349	0.496349	1	3	4029	19715	1.63109
GO:0019933	cAMP-mediated signaling	0.496349	0.496349	1	3	4029	19715	1.63109
GO:0043486	histone exchange	0.496349	0.496349	1	3	4029	19715	1.63109
GO:0030707	ovarian follicle cell development	0.496349	0.496349	1	3	4029	19715	1.63109
GO:0071203	WASH complex	0.496349	0.496349	1	3	4029	19715	1.63109
GO:0006308	DNA catabolic process	0.496349	0.496349	1	3	4029	19715	1.63109
GO:0043190	ATP-binding cassette (ABC) transporter complex	0.496349	0.496349	1	3	4029	19715	1.63109
GO:0045254	pyruvate dehydrogenase complex	0.496349	0.496349	1	3	4029	19715	1.63109
GO:0010458	exit from mitosis	0.496349	0.496349	1	3	4029	19715	1.63109
GO:0002283	neutrophil activation involved in immune response	0.496349	0.496349	1	3	4029	19715	1.63109
GO:0010029	regulation of seed germination	0.496349	0.496349	1	3	4029	19715	1.63109
GO:0070009	serine-type aminopeptidase activity	0.496349	0.496349	1	3	4029	19715	1.63109
GO:0004482	mRNA (guanine-N7-)-methyltransferase activity	0.496349	0.496349	1	3	4029	19715	1.63109
GO:0090567	reproductive shoot system development	0.496349	0.496349	1	3	4029	19715	1.63109
GO:0046030	inositol trisphosphate phosphatase activity	0.496349	0.496349	1	3	4029	19715	1.63109
GO:0019935	cyclic-nucleotide-mediated signaling	0.496349	0.496349	1	3	4029	19715	1.63109
GO:0008251	tRNA-specific adenosine deaminase activity	0.496349	0.496349	1	3	4029	19715	1.63109
GO:0042119	neutrophil activation	0.496349	0.496349	1	3	4029	19715	1.63109
GO:0097468	programmed cell death in response to reactive oxygen species	0.496349	0.496349	1	3	4029	19715	1.63109
GO:0098533	ATPase dependent transmembrane transport complex	0.496349	0.496349	1	3	4029	19715	1.63109
GO:0048582	positive regulation of post-embryonic development	0.496349	0.496349	1	3	4029	19715	1.63109
GO:0004560	alpha-L-fucosidase activity	0.496349	0.496349	1	3	4029	19715	1.63109
GO:0070181	small ribosomal subunit rRNA binding	0.496349	0.496349	1	3	4029	19715	1.63109
GO:0050787	detoxification of mercury ion	0.496349	0.496349	1	3	4029	19715	1.63109
GO:1900140	regulation of seedling development	0.496349	0.496349	1	3	4029	19715	1.63109
GO:0009845	seed germination	0.496349	0.496349	1	3	4029	19715	1.63109
GO:0004747	ribokinase activity	0.496349	0.496349	1	3	4029	19715	1.63109
GO:0019206	nucleoside kinase activity	0.496349	0.496349	1	3	4029	19715	1.63109
GO:0003854	3-beta-hydroxy-delta5-steroid dehydrogenase activity	0.496349	0.496349	1	3	4029	19715	1.63109
GO:0010024	phytochromobilin biosynthetic process	0.496349	0.496349	1	3	4029	19715	1.63109
GO:0009007	site-specific DNA-methyltransferase (adenine-specific) activity	0.496349	0.496349	1	3	4029	19715	1.63109
GO:0048027	mRNA 5'-UTR binding	0.496349	0.496349	1	3	4029	19715	1.63109
GO:0007167	enzyme linked receptor protein signaling pathway	0.496349	0.496349	1	3	4029	19715	1.63109
GO:0051202	phytochromobilin metabolic process	0.496349	0.496349	1	3	4029	19715	1.63109
GO:0008285	negative regulation of cell proliferation	0.496349	0.496349	1	3	4029	19715	1.63109
GO:0008361	regulation of cell size	0.496349	0.496349	1	3	4029	19715	1.63109
GO:0060632	regulation of microtubule-based movement	0.496349	0.496349	1	3	4029	19715	1.63109
GO:0002275	myeloid cell activation involved in immune response	0.496349	0.496349	1	3	4029	19715	1.63109
GO:0042219	cellular modified amino acid catabolic process	0.496349	0.496349	1	3	4029	19715	1.63109
GO:0032045	guanyl-nucleotide exchange factor complex	0.496349	0.496349	1	3	4029	19715	1.63109
GO:0015671	oxygen transport	0.496349	0.496349	1	3	4029	19715	1.63109
GO:0036230	granulocyte activation	0.496349	0.496349	1	3	4029	19715	1.63109
GO:0002446	neutrophil mediated immunity	0.496349	0.496349	1	3	4029	19715	1.63109
GO:0015928	fucosidase activity	0.496349	0.496349	1	3	4029	19715	1.63109
GO:0046689	response to mercury ion	0.496349	0.496349	1	3	4029	19715	1.63109
GO:0004729	oxygen-dependent protoporphyrinogen oxidase activity	0.496349	0.496349	1	3	4029	19715	1.63109
GO:0004756	selenide, water dikinase activity	0.496349	0.496349	1	3	4029	19715	1.63109
GO:0004818	glutamate-tRNA ligase activity	0.496349	0.496349	1	3	4029	19715	1.63109
GO:0032479	regulation of type I interferon production	0.496349	0.496349	1	3	4029	19715	1.63109
GO:0004852	uroporphyrinogen-III synthase activity	0.496349	0.496349	1	3	4029	19715	1.63109
GO:0072526	pyridine-containing compound catabolic process	0.496349	0.496349	1	3	4029	19715	1.63109
GO:0009109	coenzyme catabolic process	0.496349	0.496349	1	3	4029	19715	1.63109
GO:0033764	steroid dehydrogenase activity, acting on the CH-OH group of donors, NAD or NADP as acceptor	0.496349	0.496349	1	3	4029	19715	1.63109
GO:0004124	cysteine synthase activity	0.496349	0.496349	1	3	4029	19715	1.63109
GO:0070818	protoporphyrinogen oxidase activity	0.496349	0.496349	1	3	4029	19715	1.63109
GO:0031983	vesicle lumen	0.496349	0.496349	1	3	4029	19715	1.63109
GO:0044273	sulfur compound catabolic process	0.496349	0.496349	1	3	4029	19715	1.63109
GO:0016647	oxidoreductase activity, acting on the CH-NH group of donors, oxygen as acceptor	0.496349	0.496349	1	3	4029	19715	1.63109
GO:0015669	gas transport	0.496349	0.496349	1	3	4029	19715	1.63109
GO:0004462	lactoylglutathione lyase activity	0.496349	0.496349	1	3	4029	19715	1.63109
GO:0016781	phosphotransferase activity, paired acceptors	0.496349	0.496349	1	3	4029	19715	1.63109
GO:0016882	cyclo-ligase activity	0.496349	0.496349	1	3	4029	19715	1.63109
GO:0071241	cellular response to inorganic substance	0.496349	0.496349	1	3	4029	19715	1.63109
GO:0016032	viral process	0.496349	0.496349	1	3	4029	19715	1.63109
GO:0019211	phosphatase activator activity	0.496349	0.496349	1	3	4029	19715	1.63109
GO:0043903	regulation of symbiosis, encompassing mutualism through parasitism	0.496349	0.496349	1	3	4029	19715	1.63109
GO:0098862	cluster of actin-based cell projections	0.496349	0.496349	1	3	4029	19715	1.63109
GO:0042546	cell wall biogenesis	0.496349	0.496349	1	3	4029	19715	1.63109
GO:0051787	misfolded protein binding	0.496349	0.496349	1	3	4029	19715	1.63109
GO:0070989	oxidative demethylation	0.496349	0.496349	1	3	4029	19715	1.63109
GO:0031589	cell-substrate adhesion	0.496349	0.496349	1	3	4029	19715	1.63109
GO:0042391	regulation of membrane potential	0.496349	0.496349	1	3	4029	19715	1.63109
GO:0097223	sperm part	0.496349	0.496349	1	3	4029	19715	1.63109
GO:0005344	oxygen carrier activity	0.496349	0.496349	1	3	4029	19715	1.63109
GO:0005506	iron ion binding	0.49942	0.49942	56	272	4029	19715	1.00744
GO:0000981	DNA-binding transcription factor activity, RNA polymerase II-specific	0.503753	0.503753	11	52	4029	19715	1.03512
GO:0070085	glycosylation	0.507478	0.507478	60	227	4029	19715	1.29338
GO:0043413	macromolecule glycosylation	0.507588	0.507588	54	207	4029	19715	1.27651
GO:0140102	catalytic activity, acting on a rRNA	0.509193	0.509193	6	19	4029	19715	1.54524
GO:0000439	transcription factor TFIIH core complex	0.509452	0.509452	2	8	4029	19715	1.22332
GO:0005788	endoplasmic reticulum lumen	0.509452	0.509452	2	8	4029	19715	1.22332
GO:0015801	aromatic amino acid transport	0.509452	0.509452	2	8	4029	19715	1.22332
GO:0004707	MAP kinase activity	0.509452	0.509452	2	8	4029	19715	1.22332
GO:0015301	anion:anion antiporter activity	0.509452	0.509452	2	8	4029	19715	1.22332
GO:0043101	purine-containing compound salvage	0.509452	0.509452	2	8	4029	19715	1.22332
GO:0007417	central nervous system development	0.509452	0.509452	2	8	4029	19715	1.22332
GO:0030091	protein repair	0.509452	0.509452	2	8	4029	19715	1.22332
GO:0004407	histone deacetylase activity	0.509452	0.509452	2	8	4029	19715	1.22332
GO:0102756	very-long-chain 3-ketoacyl-CoA synthase activity	0.509452	0.509452	2	8	4029	19715	1.22332
GO:0102337	3-oxo-cerotoyl-CoA synthase activity	0.509452	0.509452	2	8	4029	19715	1.22332
GO:0102336	3-oxo-arachidoyl-CoA synthase activity	0.509452	0.509452	2	8	4029	19715	1.22332
GO:0102338	3-oxo-lignoceronyl-CoA synthase activity	0.509452	0.509452	2	8	4029	19715	1.22332
GO:0031491	nucleosome binding	0.509452	0.509452	2	8	4029	19715	1.22332
GO:0032153	cell division site	0.509452	0.509452	2	8	4029	19715	1.22332
GO:0032200	telomere organization	0.514012	0.514012	7	23	4029	19715	1.48926
GO:0000281	mitotic cytokinesis	0.514374	0.514374	3	13	4029	19715	1.12922
GO:0004332	fructose-bisphosphate aldolase activity	0.514374	0.514374	3	13	4029	19715	1.12922
GO:0006801	superoxide metabolic process	0.514374	0.514374	3	13	4029	19715	1.12922
GO:0097237	cellular response to toxic substance	0.517309	0.517309	14	58	4029	19715	1.18114
GO:0000323	lytic vacuole	0.517704	0.517704	4	18	4029	19715	1.08739
GO:0008308	voltage-gated anion channel activity	0.520377	0.520377	5	23	4029	19715	1.06376
GO:0072341	modified amino acid binding	0.524741	0.524741	7	33	4029	19715	1.03797
GO:0006470	protein dephosphorylation	0.551972	0.551972	29	143	4029	19715	0.992342
GO:0003924	GTPase activity	0.551972	0.551972	29	143	4029	19715	0.992342
GO:0090502	RNA phosphodiester bond hydrolysis, endonucleolytic	0.559128	0.559128	12	59	4029	19715	0.995242
GO:0016811	hydrolase activity, acting on carbon-nitrogen (but not peptide) bonds, in linear amides	0.559128	0.559128	12	59	4029	19715	0.995242
GO:0006814	sodium ion transport	0.559975	0.559975	6	29	4029	19715	1.0124
GO:0006817	phosphate ion transport	0.563861	0.563861	4	19	4029	19715	1.03016
GO:0016114	terpenoid biosynthetic process	0.563861	0.563861	4	19	4029	19715	1.03016
GO:0120009	intermembrane lipid transfer	0.563861	0.563861	4	19	4029	19715	1.03016
GO:0006721	terpenoid metabolic process	0.563861	0.563861	4	19	4029	19715	1.03016
GO:0120013	intermembrane lipid transfer activity	0.563861	0.563861	4	19	4029	19715	1.03016
GO:0044242	cellular lipid catabolic process	0.568054	0.568054	4	14	4029	19715	1.39808
GO:0060249	anatomical structure homeostasis	0.5681	0.5681	6	25	4029	19715	1.17439
GO:0004619	phosphoglycerate mutase activity	0.568169	0.568169	4	16	4029	19715	1.22332
GO:0032147	activation of protein kinase activity	0.568241	0.568241	3	14	4029	19715	1.04856
GO:0000781	chromosome, telomeric region	0.568241	0.568241	3	14	4029	19715	1.04856
GO:0061640	cytoskeleton-dependent cytokinesis	0.568241	0.568241	3	14	4029	19715	1.04856
GO:0042127	regulation of cell proliferation	0.568241	0.568241	3	14	4029	19715	1.04856
GO:0044550	secondary metabolite biosynthetic process	0.568241	0.568241	3	14	4029	19715	1.04856
GO:0031406	carboxylic acid binding	0.572288	0.572288	35	174	4029	19715	0.984279
GO:1905039	carboxylic acid transmembrane transport	0.57673	0.57673	5	18	4029	19715	1.35924
GO:0000479	endonucleolytic cleavage of tricistronic rRNA transcript (SSU-rRNA, 5.8S rRNA, LSU-rRNA)	0.576905	0.576905	2	9	4029	19715	1.08739
GO:0000245	spliceosomal complex assembly	0.576905	0.576905	2	9	4029	19715	1.08739
GO:0016117	carotenoid biosynthetic process	0.576905	0.576905	2	9	4029	19715	1.08739
GO:0016116	carotenoid metabolic process	0.576905	0.576905	2	9	4029	19715	1.08739
GO:0032543	mitochondrial translation	0.576905	0.576905	2	9	4029	19715	1.08739
GO:0051503	adenine nucleotide transport	0.576905	0.576905	2	9	4029	19715	1.08739
GO:0015868	purine ribonucleotide transport	0.576905	0.576905	2	9	4029	19715	1.08739
GO:0019184	nonribosomal peptide biosynthetic process	0.576905	0.576905	2	9	4029	19715	1.08739
GO:0019203	carbohydrate phosphatase activity	0.576905	0.576905	2	9	4029	19715	1.08739
GO:0008929	methylglyoxal synthase activity	0.576905	0.576905	2	9	4029	19715	1.08739
GO:0019242	methylglyoxal biosynthetic process	0.576905	0.576905	2	9	4029	19715	1.08739
GO:0030515	snoRNA binding	0.576905	0.576905	2	9	4029	19715	1.08739
GO:0004040	amidase activity	0.576905	0.576905	2	9	4029	19715	1.08739
GO:0051241	negative regulation of multicellular organismal process	0.576905	0.576905	2	9	4029	19715	1.08739
GO:0016742	hydroxymethyl-, formyl- and related transferase activity	0.576905	0.576905	2	9	4029	19715	1.08739
GO:0006022	aminoglycan metabolic process	0.576905	0.576905	2	9	4029	19715	1.08739
GO:0015036	disulfide oxidoreductase activity	0.586447	0.586447	12	58	4029	19715	1.0124
GO:0016409	palmitoyltransferase activity	0.59583	0.59583	6	30	4029	19715	0.978655
GO:0031177	phosphopantetheine binding	0.59583	0.59583	6	30	4029	19715	0.978655
GO:0009790	embryo development	0.59834	0.59834	15	27	4029	19715	2.71849
GO:0004421	hydroxymethylglutaryl-CoA synthase activity	0.598908	0.598908	5	10	4029	19715	2.44664
GO:0005615	extracellular space	0.598908	0.598908	5	11	4029	19715	2.22422
GO:0051567	histone H3-K9 methylation	0.599011	0.599011	6	15	4029	19715	1.95731
GO:0000165	MAPK cascade	0.599092	0.599092	5	14	4029	19715	1.7476
GO:1903825	organic acid transmembrane transport	0.599176	0.599176	5	18	4029	19715	1.35924
GO:0022604	regulation of cell morphogenesis	0.599253	0.599253	2	7	4029	19715	1.39808
GO:0016605	PML body	0.599292	0.599292	1	4	4029	19715	1.22332
GO:0000183	chromatin silencing at rDNA	0.599292	0.599292	1	4	4029	19715	1.22332
GO:0070979	protein K11-linked ubiquitination	0.599292	0.599292	1	4	4029	19715	1.22332
GO:0070534	protein K63-linked ubiquitination	0.599292	0.599292	1	4	4029	19715	1.22332
GO:0030864	cortical actin cytoskeleton	0.599292	0.599292	1	4	4029	19715	1.22332
GO:0016558	protein import into peroxisome matrix	0.599292	0.599292	1	4	4029	19715	1.22332
GO:0031941	filamentous actin	0.599292	0.599292	1	4	4029	19715	1.22332
GO:0016363	nuclear matrix	0.599292	0.599292	1	4	4029	19715	1.22332
GO:0035861	site of double-strand break	0.599292	0.599292	1	4	4029	19715	1.22332
GO:0006529	asparagine biosynthetic process	0.599292	0.599292	1	4	4029	19715	1.22332
GO:0030863	cortical cytoskeleton	0.599292	0.599292	1	4	4029	19715	1.22332
GO:0006559	L-phenylalanine catabolic process	0.599292	0.599292	1	4	4029	19715	1.22332
GO:0006562	proline catabolic process	0.599292	0.599292	1	4	4029	19715	1.22332
GO:1902036	regulation of hematopoietic stem cell differentiation	0.599292	0.599292	1	4	4029	19715	1.22332
GO:0046037	GMP metabolic process	0.599292	0.599292	1	4	4029	19715	1.22332
GO:0008295	spermidine biosynthetic process	0.599292	0.599292	1	4	4029	19715	1.22332
GO:0090734	site of DNA damage	0.599292	0.599292	1	4	4029	19715	1.22332
GO:0043139	5'-3' DNA helicase activity	0.599292	0.599292	1	4	4029	19715	1.22332
GO:0005775	vacuolar lumen	0.599292	0.599292	1	4	4029	19715	1.22332
GO:1902222	erythrose 4-phosphate/phosphoenolpyruvate family amino acid catabolic process	0.599292	0.599292	1	4	4029	19715	1.22332
GO:0006307	DNA dealkylation involved in DNA repair	0.599292	0.599292	1	4	4029	19715	1.22332
GO:0030898	actin-dependent ATPase activity	0.599292	0.599292	1	4	4029	19715	1.22332
GO:0070382	exocytic vesicle	0.599292	0.599292	1	4	4029	19715	1.22332
GO:0060147	regulation of posttranscriptional gene silencing	0.599292	0.599292	1	4	4029	19715	1.22332
GO:0060218	hematopoietic stem cell differentiation	0.599292	0.599292	1	4	4029	19715	1.22332
GO:0006528	asparagine metabolic process	0.599292	0.599292	1	4	4029	19715	1.22332
GO:0001933	negative regulation of protein phosphorylation	0.599292	0.599292	1	4	4029	19715	1.22332
GO:1901532	regulation of hematopoietic progenitor cell differentiation	0.599292	0.599292	1	4	4029	19715	1.22332
GO:0008156	negative regulation of DNA replication	0.599292	0.599292	1	4	4029	19715	1.22332
GO:0043531	ADP binding	0.599292	0.599292	1	4	4029	19715	1.22332
GO:0019471	4-hydroxyproline metabolic process	0.599292	0.599292	1	4	4029	19715	1.22332
GO:0008216	spermidine metabolic process	0.599292	0.599292	1	4	4029	19715	1.22332
GO:0010833	telomere maintenance via telomere lengthening	0.599292	0.599292	1	4	4029	19715	1.22332
GO:0003721	telomerase RNA reverse transcriptase activity	0.599292	0.599292	1	4	4029	19715	1.22332
GO:0035510	DNA dealkylation	0.599292	0.599292	1	4	4029	19715	1.22332
GO:0009423	chorismate biosynthetic process	0.599292	0.599292	1	4	4029	19715	1.22332
GO:0046855	inositol phosphate dephosphorylation	0.599292	0.599292	1	4	4029	19715	1.22332
GO:0033559	unsaturated fatty acid metabolic process	0.599292	0.599292	1	4	4029	19715	1.22332
GO:0042326	negative regulation of phosphorylation	0.599292	0.599292	1	4	4029	19715	1.22332
GO:0070072	vacuolar proton-transporting V-type ATPase complex assembly	0.599292	0.599292	1	4	4029	19715	1.22332
GO:0004114	3',5'-cyclic-nucleotide phosphodiesterase activity	0.599292	0.599292	1	4	4029	19715	1.22332
GO:0070682	proteasome regulatory particle assembly	0.599292	0.599292	1	4	4029	19715	1.22332
GO:0008253	5'-nucleotidase activity	0.599292	0.599292	1	4	4029	19715	1.22332
GO:0036474	cell death in response to hydrogen peroxide	0.599292	0.599292	1	4	4029	19715	1.22332
GO:0003720	telomerase activity	0.599292	0.599292	1	4	4029	19715	1.22332
GO:0008360	regulation of cell shape	0.599292	0.599292	1	4	4029	19715	1.22332
GO:0004781	sulfate adenylyltransferase (ATP) activity	0.599292	0.599292	1	4	4029	19715	1.22332
GO:0017102	methionyl glutamyl tRNA synthetase complex	0.599292	0.599292	1	4	4029	19715	1.22332
GO:0004340	glucokinase activity	0.599292	0.599292	1	4	4029	19715	1.22332
GO:0000774	adenyl-nucleotide exchange factor activity	0.599292	0.599292	1	4	4029	19715	1.22332
GO:0071545	inositol phosphate catabolic process	0.599292	0.599292	1	4	4029	19715	1.22332
GO:0071586	CAAX-box protein processing	0.599292	0.599292	1	4	4029	19715	1.22332
GO:0070070	proton-transporting V-type ATPase complex assembly	0.599292	0.599292	1	4	4029	19715	1.22332
GO:0045055	regulated exocytosis	0.599292	0.599292	1	4	4029	19715	1.22332
GO:0009229	thiamine diphosphate biosynthetic process	0.599292	0.599292	1	4	4029	19715	1.22332
GO:0004112	cyclic-nucleotide phosphodiesterase activity	0.599292	0.599292	1	4	4029	19715	1.22332
GO:0016413	O-acetyltransferase activity	0.599292	0.599292	1	4	4029	19715	1.22332
GO:0008252	nucleotidase activity	0.599292	0.599292	1	4	4029	19715	1.22332
GO:0042128	nitrate assimilation	0.599292	0.599292	1	4	4029	19715	1.22332
GO:1903829	positive regulation of cellular protein localization	0.599292	0.599292	1	4	4029	19715	1.22332
GO:0080120	CAAX-box protein maturation	0.599292	0.599292	1	4	4029	19715	1.22332
GO:0008444	CDP-diacylglycerol-glycerol-3-phosphate 3-phosphatidyltransferase activity	0.599292	0.599292	1	4	4029	19715	1.22332
GO:0043434	response to peptide hormone	0.599292	0.599292	1	4	4029	19715	1.22332
GO:0008655	pyrimidine-containing compound salvage	0.599292	0.599292	1	4	4029	19715	1.22332
GO:0015919	peroxisomal membrane transport	0.599292	0.599292	1	4	4029	19715	1.22332
GO:0030334	regulation of cell migration	0.599292	0.599292	1	4	4029	19715	1.22332
GO:0004779	sulfate adenylyltransferase activity	0.599292	0.599292	1	4	4029	19715	1.22332
GO:0046838	phosphorylated carbohydrate dephosphorylation	0.599292	0.599292	1	4	4029	19715	1.22332
GO:0031545	peptidyl-proline 4-dioxygenase activity	0.599292	0.599292	1	4	4029	19715	1.22332
GO:0006014	D-ribose metabolic process	0.599292	0.599292	1	4	4029	19715	1.22332
GO:0042126	nitrate metabolic process	0.599292	0.599292	1	4	4029	19715	1.22332
GO:0090351	seedling development	0.599292	0.599292	1	4	4029	19715	1.22332
GO:0004357	glutamate-cysteine ligase activity	0.599292	0.599292	1	4	4029	19715	1.22332
GO:0042357	thiamine diphosphate metabolic process	0.599292	0.599292	1	4	4029	19715	1.22332
GO:0045596	negative regulation of cell differentiation	0.599292	0.599292	1	4	4029	19715	1.22332
GO:0030366	molybdopterin synthase activity	0.599292	0.599292	1	4	4029	19715	1.22332
GO:0010942	positive regulation of cell death	0.599292	0.599292	1	4	4029	19715	1.22332
GO:0004807	triose-phosphate isomerase activity	0.599292	0.599292	1	4	4029	19715	1.22332
GO:0051984	positive regulation of chromosome segregation	0.599292	0.599292	1	4	4029	19715	1.22332
GO:0031543	peptidyl-proline dioxygenase activity	0.599292	0.599292	1	4	4029	19715	1.22332
GO:0070567	cytidylyltransferase activity	0.599292	0.599292	1	4	4029	19715	1.22332
GO:0004014	adenosylmethionine decarboxylase activity	0.599292	0.599292	1	4	4029	19715	1.22332
GO:0003002	regionalization	0.599292	0.599292	1	4	4029	19715	1.22332
GO:0004066	asparagine synthase (glutamine-hydrolyzing) activity	0.599292	0.599292	1	4	4029	19715	1.22332
GO:0002274	myeloid leukocyte activation	0.599292	0.599292	1	4	4029	19715	1.22332
GO:0016636	oxidoreductase activity, acting on the CH-CH group of donors, iron-sulfur protein as acceptor	0.599292	0.599292	1	4	4029	19715	1.22332
GO:0042301	phosphate ion binding	0.599292	0.599292	1	4	4029	19715	1.22332
GO:2000242	negative regulation of reproductive process	0.599292	0.599292	1	4	4029	19715	1.22332
GO:0043393	regulation of protein binding	0.599292	0.599292	1	4	4029	19715	1.22332
GO:0016166	phytoene dehydrogenase activity	0.599292	0.599292	1	4	4029	19715	1.22332
GO:0043901	negative regulation of multi-organism process	0.599292	0.599292	1	4	4029	19715	1.22332
GO:1990726	Lsm1-7-Pat1 complex	0.599292	0.599292	1	4	4029	19715	1.22332
GO:0050808	synapse organization	0.599292	0.599292	1	4	4029	19715	1.22332
GO:0030332	cyclin binding	0.599292	0.599292	1	4	4029	19715	1.22332
GO:0004800	thyroxine 5'-deiodinase activity	0.599292	0.599292	1	4	4029	19715	1.22332
GO:0016229	steroid dehydrogenase activity	0.599292	0.599292	1	4	4029	19715	1.22332
GO:0009581	detection of external stimulus	0.599292	0.599292	1	4	4029	19715	1.22332
GO:0009582	detection of abiotic stimulus	0.599292	0.599292	1	4	4029	19715	1.22332
GO:0019838	growth factor binding	0.599292	0.599292	1	4	4029	19715	1.22332
GO:0030490	maturation of SSU-rRNA	0.600572	0.600572	5	25	4029	19715	0.978655
GO:0022904	respiratory electron transport chain	0.600572	0.600572	5	25	4029	19715	0.978655
GO:0005253	anion channel activity	0.607387	0.607387	5	23	4029	19715	1.06376
GO:0046434	organophosphate catabolic process	0.617531	0.617531	25	104	4029	19715	1.17627
GO:0009311	oligosaccharide metabolic process	0.617891	0.617891	10	40	4029	19715	1.22332
GO:0036442	proton-exporting ATPase activity	0.618243	0.618243	3	15	4029	19715	0.978655
GO:0006694	steroid biosynthetic process	0.618243	0.618243	3	15	4029	19715	0.978655
GO:0016832	aldehyde-lyase activity	0.618243	0.618243	3	15	4029	19715	0.978655
GO:0009166	nucleotide catabolic process	0.619512	0.619512	17	78	4029	19715	1.06648
GO:0006643	membrane lipid metabolic process	0.630015	0.630015	7	35	4029	19715	0.978655
GO:0004553	hydrolase activity, hydrolyzing O-glycosyl compounds	0.633823	0.633823	87	315	4029	19715	1.35148
GO:0009101	glycoprotein biosynthetic process	0.635534	0.635534	54	208	4029	19715	1.27037
GO:0043177	organic acid binding	0.636547	0.636547	35	174	4029	19715	0.984279
GO:0005779	integral component of peroxisomal membrane	0.637282	0.637282	2	10	4029	19715	0.978655
GO:0006428	isoleucyl-tRNA aminoacylation	0.637282	0.637282	2	10	4029	19715	0.978655
GO:0031231	intrinsic component of peroxisomal membrane	0.637282	0.637282	2	10	4029	19715	0.978655
GO:0015385	sodium:proton antiporter activity	0.637282	0.637282	2	10	4029	19715	0.978655
GO:0005451	monovalent cation:proton antiporter activity	0.637282	0.637282	2	10	4029	19715	0.978655
GO:0009240	isopentenyl diphosphate biosynthetic process	0.637282	0.637282	2	10	4029	19715	0.978655
GO:0016892	endoribonuclease activity, producing 3'-phosphomonoesters	0.637282	0.637282	2	10	4029	19715	0.978655
GO:0005346	purine ribonucleotide transmembrane transporter activity	0.637282	0.637282	2	10	4029	19715	0.978655
GO:0000295	adenine nucleotide transmembrane transporter activity	0.637282	0.637282	2	10	4029	19715	0.978655
GO:0008284	positive regulation of cell proliferation	0.637282	0.637282	2	10	4029	19715	0.978655
GO:0004822	isoleucine-tRNA ligase activity	0.637282	0.637282	2	10	4029	19715	0.978655
GO:0009438	methylglyoxal metabolic process	0.637282	0.637282	2	10	4029	19715	0.978655
GO:0016812	hydrolase activity, acting on carbon-nitrogen (but not peptide) bonds, in cyclic amides	0.637282	0.637282	2	10	4029	19715	0.978655
GO:0033558	protein deacetylase activity	0.637282	0.637282	2	10	4029	19715	0.978655
GO:0016725	oxidoreductase activity, acting on CH or CH2 groups	0.637282	0.637282	2	10	4029	19715	0.978655
GO:0030684	preribosome	0.643868	0.643868	9	47	4029	19715	0.93701
GO:0004521	endoribonuclease activity	0.648281	0.648281	11	55	4029	19715	0.978655
GO:0042264	peptidyl-aspartic acid hydroxylation	0.648292	0.648292	4	21	4029	19715	0.932052
GO:0004597	peptide-aspartate beta-dioxygenase activity	0.648292	0.648292	4	21	4029	19715	0.932052
GO:0035091	phosphatidylinositol binding	0.653755	0.653755	13	68	4029	19715	0.935479
GO:0042274	ribosomal small subunit biogenesis	0.654852	0.654852	7	37	4029	19715	0.925754
GO:0008373	sialyltransferase activity	0.654852	0.654852	7	37	4029	19715	0.925754
GO:0015238	drug transmembrane transporter activity	0.654852	0.654852	7	37	4029	19715	0.925754
GO:0004672	protein kinase activity	0.659442	0.659442	122	622	4029	19715	0.959774
GO:0003916	DNA topoisomerase activity	0.662537	0.662537	6	32	4029	19715	0.917489
GO:0008283	cell proliferation	0.66404	0.66404	4	18	4029	19715	1.08739
GO:0030151	molybdenum ion binding	0.664148	0.664148	3	16	4029	19715	0.917489
GO:0005315	inorganic phosphate transmembrane transporter activity	0.664148	0.664148	3	16	4029	19715	0.917489
GO:0061077	chaperone-mediated protein folding	0.664148	0.664148	3	16	4029	19715	0.917489
GO:0000974	Prp19 complex	0.664148	0.664148	3	16	4029	19715	0.917489
GO:0016758	transferase activity, transferring hexosyl groups	0.664601	0.664601	29	140	4029	19715	1.01361
GO:0042493	response to drug	0.672183	0.672183	16	73	4029	19715	1.0725
GO:0004725	protein tyrosine phosphatase activity	0.672558	0.672558	5	27	4029	19715	0.906162
GO:0015698	inorganic anion transport	0.678004	0.678004	19	100	4029	19715	0.929722
GO:0006096	glycolytic process	0.679447	0.679447	12	64	4029	19715	0.917489
GO:0072511	divalent inorganic cation transport	0.68077	0.68077	24	97	4029	19715	1.21071
GO:0070475	rRNA base methylation	0.68102	0.68102	3	12	4029	19715	1.22332
GO:0016645	oxidoreductase activity, acting on the CH-NH group of donors	0.681045	0.681045	7	27	4029	19715	1.26863
GO:0001871	pattern binding	0.68108	0.68108	4	14	4029	19715	1.39808
GO:0005657	replication fork	0.681099	0.681099	3	10	4029	19715	1.46798
GO:0009887	animal organ morphogenesis	0.681159	0.681159	2	8	4029	19715	1.22332
GO:0019748	secondary metabolic process	0.681163	0.681163	4	18	4029	19715	1.08739
GO:0099503	secretory vesicle	0.68118	0.68118	2	9	4029	19715	1.08739
GO:0046695	SLIK (SAGA-like) complex	0.681198	0.681198	1	5	4029	19715	0.978655
GO:0035098	ESC/E(Z) complex	0.681198	0.681198	1	5	4029	19715	0.978655
GO:0031146	SCF-dependent proteasomal ubiquitin-dependent protein catabolic process	0.681198	0.681198	1	5	4029	19715	0.978655
GO:0000463	maturation of LSU-rRNA from tricistronic rRNA transcript (SSU-rRNA, 5.8S rRNA, LSU-rRNA)	0.681198	0.681198	1	5	4029	19715	0.978655
GO:0070932	histone H3 deacetylation	0.681198	0.681198	1	5	4029	19715	0.978655
GO:0034399	nuclear periphery	0.681198	0.681198	1	5	4029	19715	0.978655
GO:1990071	TRAPPII protein complex	0.681198	0.681198	1	5	4029	19715	0.978655
GO:0035246	peptidyl-arginine N-methylation	0.681198	0.681198	1	5	4029	19715	0.978655
GO:0072686	mitotic spindle	0.681198	0.681198	1	5	4029	19715	0.978655
GO:0005884	actin filament	0.681198	0.681198	1	5	4029	19715	0.978655
GO:0030870	Mre11 complex	0.681198	0.681198	1	5	4029	19715	0.978655
GO:0045727	positive regulation of translation	0.681198	0.681198	1	5	4029	19715	0.978655
GO:0008568	microtubule-severing ATPase activity	0.681198	0.681198	1	5	4029	19715	0.978655
GO:0030141	secretory granule	0.681198	0.681198	1	5	4029	19715	0.978655
GO:0097359	UDP-glucosylation	0.681198	0.681198	1	5	4029	19715	0.978655
GO:0009306	protein secretion	0.681198	0.681198	1	5	4029	19715	0.978655
GO:0043633	polyadenylation-dependent RNA catabolic process	0.681198	0.681198	1	5	4029	19715	0.978655
GO:0042132	fructose 1,6-bisphosphate 1-phosphatase activity	0.681198	0.681198	1	5	4029	19715	0.978655
GO:0032156	septin cytoskeleton	0.681198	0.681198	1	5	4029	19715	0.978655
GO:0002790	peptide secretion	0.681198	0.681198	1	5	4029	19715	0.978655
GO:0071918	urea transmembrane transport	0.681198	0.681198	1	5	4029	19715	0.978655
GO:0004362	glutathione-disulfide reductase activity	0.681198	0.681198	1	5	4029	19715	0.978655
GO:0032041	NAD-dependent histone deacetylase activity (H3-K14 specific)	0.681198	0.681198	1	5	4029	19715	0.978655
GO:0046417	chorismate metabolic process	0.681198	0.681198	1	5	4029	19715	0.978655
GO:0009236	cobalamin biosynthetic process	0.681198	0.681198	1	5	4029	19715	0.978655
GO:0046174	polyol catabolic process	0.681198	0.681198	1	5	4029	19715	0.978655
GO:2001020	regulation of response to DNA damage stimulus	0.681198	0.681198	1	5	4029	19715	0.978655
GO:0004308	exo-alpha-sialidase activity	0.681198	0.681198	1	5	4029	19715	0.978655
GO:1904951	positive regulation of establishment of protein localization	0.681198	0.681198	1	5	4029	19715	0.978655
GO:0004396	hexokinase activity	0.681198	0.681198	1	5	4029	19715	0.978655
GO:0031122	cytoplasmic microtubule organization	0.681198	0.681198	1	5	4029	19715	0.978655
GO:0070071	proton-transporting two-sector ATPase complex assembly	0.681198	0.681198	1	5	4029	19715	0.978655
GO:0004555	alpha,alpha-trehalase activity	0.681198	0.681198	1	5	4029	19715	0.978655
GO:0015840	urea transport	0.681198	0.681198	1	5	4029	19715	0.978655
GO:0004712	protein serine/threonine/tyrosine kinase activity	0.681198	0.681198	1	5	4029	19715	0.978655
GO:0050897	cobalt ion binding	0.681198	0.681198	1	5	4029	19715	0.978655
GO:0006906	vesicle fusion	0.681198	0.681198	1	5	4029	19715	0.978655
GO:0034620	cellular response to unfolded protein	0.681198	0.681198	1	5	4029	19715	0.978655
GO:0051013	microtubule severing	0.681198	0.681198	1	5	4029	19715	0.978655
GO:0003964	RNA-directed DNA polymerase activity	0.681198	0.681198	1	5	4029	19715	0.978655
GO:0003993	acid phosphatase activity	0.681198	0.681198	1	5	4029	19715	0.978655
GO:0010207	photosystem II assembly	0.681198	0.681198	1	5	4029	19715	0.978655
GO:0090174	organelle membrane fusion	0.681198	0.681198	1	5	4029	19715	0.978655
GO:0034979	NAD-dependent protein deacetylase activity	0.681198	0.681198	1	5	4029	19715	0.978655
GO:0016630	protochlorophyllide reductase activity	0.681198	0.681198	1	5	4029	19715	0.978655
GO:0061687	detoxification of inorganic compound	0.681198	0.681198	1	5	4029	19715	0.978655
GO:0019755	one-carbon compound transport	0.681198	0.681198	1	5	4029	19715	0.978655
GO:0004470	malic enzyme activity	0.681198	0.681198	1	5	4029	19715	0.978655
GO:0048580	regulation of post-embryonic development	0.681198	0.681198	1	5	4029	19715	0.978655
GO:0015927	trehalase activity	0.681198	0.681198	1	5	4029	19715	0.978655
GO:0016997	alpha-sialidase activity	0.681198	0.681198	1	5	4029	19715	0.978655
GO:0003839	gamma-glutamylcyclotransferase activity	0.681198	0.681198	1	5	4029	19715	0.978655
GO:0003844	1,4-alpha-glucan branching enzyme activity	0.681198	0.681198	1	5	4029	19715	0.978655
GO:0008972	phosphomethylpyrimidine kinase activity	0.681198	0.681198	1	5	4029	19715	0.978655
GO:0017169	CDP-alcohol phosphatidyltransferase activity	0.681198	0.681198	1	5	4029	19715	0.978655
GO:0003978	UDP-glucose 4-epimerase activity	0.681198	0.681198	1	5	4029	19715	0.978655
GO:0015204	urea transmembrane transporter activity	0.681198	0.681198	1	5	4029	19715	0.978655
GO:0007030	Golgi organization	0.681198	0.681198	1	5	4029	19715	0.978655
GO:0051100	negative regulation of binding	0.681198	0.681198	1	5	4029	19715	0.978655
GO:0030048	actin filament-based movement	0.681198	0.681198	1	5	4029	19715	0.978655
GO:0030638	polyketide metabolic process	0.681198	0.681198	1	5	4029	19715	0.978655
GO:0016872	intramolecular lyase activity	0.681198	0.681198	1	5	4029	19715	0.978655
GO:0097502	mannosylation	0.685593	0.685593	5	25	4029	19715	0.978655
GO:0008299	isoprenoid biosynthetic process	0.686168	0.686168	10	51	4029	19715	0.959465
GO:0006885	regulation of pH	0.686183	0.686183	4	22	4029	19715	0.889686
GO:0018197	peptidyl-aspartic acid modification	0.686183	0.686183	4	22	4029	19715	0.889686
GO:0004185	serine-type carboxypeptidase activity	0.690412	0.690412	5	24	4029	19715	1.01943
GO:0000724	double-strand break repair via homologous recombination	0.690456	0.690456	4	14	4029	19715	1.39808
GO:0008238	exopeptidase activity	0.690493	0.690493	25	118	4029	19715	1.03671
GO:0045860	positive regulation of protein kinase activity	0.690605	0.690605	4	19	4029	19715	1.03016
GO:0016607	nuclear speck	0.690658	0.690658	2	11	4029	19715	0.889686
GO:0043044	ATP-dependent chromatin remodeling	0.690658	0.690658	2	11	4029	19715	0.889686
GO:0043687	post-translational protein modification	0.690658	0.690658	2	11	4029	19715	0.889686
GO:0007219	Notch signaling pathway	0.690658	0.690658	2	11	4029	19715	0.889686
GO:0048038	quinone binding	0.690658	0.690658	2	11	4029	19715	0.889686
GO:0034637	cellular carbohydrate biosynthetic process	0.693072	0.693072	9	46	4029	19715	0.95738
GO:0005819	spindle	0.693158	0.693158	6	33	4029	19715	0.889686
GO:0050661	NADP binding	0.695225	0.695225	9	49	4029	19715	0.898765
GO:0004721	phosphoprotein phosphatase activity	0.698732	0.698732	25	132	4029	19715	0.926756
GO:0019707	protein-cysteine S-acyltransferase activity	0.70514	0.70514	5	28	4029	19715	0.873799
GO:0008270	zinc ion binding	0.705397	0.705397	118	601	4029	19715	0.960743
GO:0006364	rRNA processing	0.705602	0.705602	23	126	4029	19715	0.893217
GO:0008443	phosphofructokinase activity	0.705888	0.705888	3	17	4029	19715	0.863519
GO:0007034	vacuolar transport	0.705888	0.705888	3	17	4029	19715	0.863519
GO:0006720	isoprenoid metabolic process	0.705915	0.705915	10	52	4029	19715	0.941014
GO:0016893	endonuclease activity, active with either ribo- or deoxyribonucleic acids and producing 5'-phosphomonoesters	0.71113	0.71113	11	58	4029	19715	0.928035
GO:0045944	positive regulation of transcription by RNA polymerase II	0.711161	0.711161	7	39	4029	19715	0.87828
GO:0043169	cation binding	0.717404	0.717404	455	2459	4029	19715	0.905425
GO:0015035	protein disulfide oxidoreductase activity	0.718779	0.718779	10	50	4029	19715	0.978655
GO:0045892	negative regulation of transcription, DNA-templated	0.720917	0.720917	11	53	4029	19715	1.01559
GO:0055067	monovalent inorganic cation homeostasis	0.72109	0.72109	4	23	4029	19715	0.851004
GO:0004520	endodeoxyribonuclease activity	0.72109	0.72109	4	23	4029	19715	0.851004
GO:0042803	protein homodimerization activity	0.72109	0.72109	4	23	4029	19715	0.851004
GO:0006757	ATP generation from ADP	0.721903	0.721903	12	64	4029	19715	0.917489
GO:0042866	pyruvate biosynthetic process	0.721903	0.721903	12	64	4029	19715	0.917489
GO:0005338	nucleotide-sugar transmembrane transporter activity	0.727194	0.727194	8	45	4029	19715	0.869915
GO:0031072	heat shock protein binding	0.735383	0.735383	5	29	4029	19715	0.843668
GO:0015491	cation:cation antiporter activity	0.737211	0.737211	5	21	4029	19715	1.16507
GO:0007062	sister chromatid cohesion	0.737211	0.737211	5	21	4029	19715	1.16507
GO:0000794	condensed nuclear chromosome	0.737373	0.737373	2	12	4029	19715	0.815546
GO:0015937	coenzyme A biosynthetic process	0.737373	0.737373	2	12	4029	19715	0.815546
GO:0034729	histone H3-K79 methylation	0.737373	0.737373	2	12	4029	19715	0.815546
GO:0001172	transcription, RNA-templated	0.737373	0.737373	2	12	4029	19715	0.815546
GO:0016575	histone deacetylation	0.737373	0.737373	2	12	4029	19715	0.815546
GO:0031151	histone methyltransferase activity (H3-K79 specific)	0.737373	0.737373	2	12	4029	19715	0.815546
GO:0015718	monocarboxylic acid transport	0.737373	0.737373	2	12	4029	19715	0.815546
GO:0106050	tRNA 2'-O-methyltransferase activity	0.737373	0.737373	2	12	4029	19715	0.815546
GO:0003968	RNA-directed 5'-3' RNA polymerase activity	0.737373	0.737373	2	12	4029	19715	0.815546
GO:0006000	fructose metabolic process	0.737373	0.737373	2	12	4029	19715	0.815546
GO:0003756	protein disulfide isomerase activity	0.737373	0.737373	2	12	4029	19715	0.815546
GO:0016778	diphosphotransferase activity	0.737373	0.737373	2	12	4029	19715	0.815546
GO:0016864	intramolecular oxidoreductase activity, transposing S-S bonds	0.737373	0.737373	2	12	4029	19715	0.815546
GO:0005905	clathrin-coated pit	0.737373	0.737373	2	12	4029	19715	0.815546
GO:0051187	cofactor catabolic process	0.737373	0.737373	2	12	4029	19715	0.815546
GO:1901505	carbohydrate derivative transmembrane transporter activity	0.737432	0.737432	12	63	4029	19715	0.932052
GO:0016773	phosphotransferase activity, alcohol group as acceptor	0.738315	0.738315	139	753	4029	19715	0.903274
GO:0005507	copper ion binding	0.741664	0.741664	9	51	4029	19715	0.863519
GO:0006869	lipid transport	0.741664	0.741664	9	51	4029	19715	0.863519
GO:0016791	phosphatase activity	0.742032	0.742032	39	204	4029	19715	0.935479
GO:0004536	deoxyribonuclease activity	0.743401	0.743401	7	34	4029	19715	1.00744
GO:0000387	spliceosomal snRNP assembly	0.743524	0.743524	3	18	4029	19715	0.815546
GO:0030014	CCR4-NOT complex	0.743524	0.743524	3	18	4029	19715	0.815546
GO:0046914	transition metal ion binding	0.745313	0.745313	190	967	4029	19715	0.96145
GO:0019789	SUMO transferase activity	0.746104	0.746104	2	7	4029	19715	1.39808
GO:0009636	response to toxic substance	0.746177	0.746177	15	65	4029	19715	1.12922
GO:0009791	post-embryonic development	0.746178	0.746178	6	21	4029	19715	1.39808
GO:0000725	recombinational repair	0.746253	0.746253	4	15	4029	19715	1.30487
GO:0043069	negative regulation of programmed cell death	0.746291	0.746291	3	12	4029	19715	1.22332
GO:0015037	peptide disulfide oxidoreductase activity	0.746295	0.746295	2	8	4029	19715	1.22332
GO:0016042	lipid catabolic process	0.746342	0.746342	18	88	4029	19715	1.0009
GO:0030130	clathrin coat of trans-Golgi network vesicle	0.746366	0.746366	1	6	4029	19715	0.815546
GO:0012510	trans-Golgi network transport vesicle membrane	0.746366	0.746366	1	6	4029	19715	0.815546
GO:0006183	GTP biosynthetic process	0.746366	0.746366	1	6	4029	19715	0.815546
GO:0005688	U6 snRNP	0.746366	0.746366	1	6	4029	19715	0.815546
GO:0009538	photosystem I reaction center	0.746366	0.746366	1	6	4029	19715	0.815546
GO:0005242	inward rectifier potassium channel activity	0.746366	0.746366	1	6	4029	19715	0.815546
GO:0035195	gene silencing by miRNA	0.746366	0.746366	1	6	4029	19715	0.815546
GO:0030140	trans-Golgi network transport vesicle	0.746366	0.746366	1	6	4029	19715	0.815546
GO:0006303	double-strand break repair via nonhomologous end joining	0.746366	0.746366	1	6	4029	19715	0.815546
GO:0005801	cis-Golgi network	0.746366	0.746366	1	6	4029	19715	0.815546
GO:0005328	neurotransmitter:sodium symporter activity	0.746366	0.746366	1	6	4029	19715	0.815546
GO:0044773	mitotic DNA damage checkpoint	0.746366	0.746366	1	6	4029	19715	0.815546
GO:0006481	C-terminal protein methylation	0.746366	0.746366	1	6	4029	19715	0.815546
GO:0071027	nuclear RNA surveillance	0.746366	0.746366	1	6	4029	19715	0.815546
GO:0006558	L-phenylalanine metabolic process	0.746366	0.746366	1	6	4029	19715	0.815546
GO:0006574	valine catabolic process	0.746366	0.746366	1	6	4029	19715	0.815546
GO:0006635	fatty acid beta-oxidation	0.746366	0.746366	1	6	4029	19715	0.815546
GO:0001056	RNA polymerase III activity	0.746366	0.746366	1	6	4029	19715	0.815546
GO:0002244	hematopoietic progenitor cell differentiation	0.746366	0.746366	1	6	4029	19715	0.815546
GO:0000726	non-recombinational repair	0.746366	0.746366	1	6	4029	19715	0.815546
GO:0005978	glycogen biosynthetic process	0.746366	0.746366	1	6	4029	19715	0.815546
GO:0051054	positive regulation of DNA metabolic process	0.746366	0.746366	1	6	4029	19715	0.815546
GO:0019395	fatty acid oxidation	0.746366	0.746366	1	6	4029	19715	0.815546
GO:0016896	exoribonuclease activity, producing 5'-phosphomonoesters	0.746366	0.746366	1	6	4029	19715	0.815546
GO:0045089	positive regulation of innate immune response	0.746366	0.746366	1	6	4029	19715	0.815546
GO:0019005	SCF ubiquitin ligase complex	0.746366	0.746366	1	6	4029	19715	0.815546
GO:0004683	calmodulin-dependent protein kinase activity	0.746366	0.746366	1	6	4029	19715	0.815546
GO:0019673	GDP-mannose metabolic process	0.746366	0.746366	1	6	4029	19715	0.815546
GO:0005977	glycogen metabolic process	0.746366	0.746366	1	6	4029	19715	0.815546
GO:0003980	UDP-glucose:glycoprotein glucosyltransferase activity	0.746366	0.746366	1	6	4029	19715	0.815546
GO:0004017	adenylate kinase activity	0.746366	0.746366	1	6	4029	19715	0.815546
GO:0000959	mitochondrial RNA metabolic process	0.746366	0.746366	1	6	4029	19715	0.815546
GO:0007249	I-kappaB kinase/NF-kappaB signaling	0.746366	0.746366	1	6	4029	19715	0.815546
GO:0008381	mechanosensitive ion channel activity	0.746366	0.746366	1	6	4029	19715	0.815546
GO:1903828	negative regulation of cellular protein localization	0.746366	0.746366	1	6	4029	19715	0.815546
GO:0007423	sensory organ development	0.746366	0.746366	1	6	4029	19715	0.815546
GO:0009644	response to high light intensity	0.746366	0.746366	1	6	4029	19715	0.815546
GO:0004567	beta-mannosidase activity	0.746366	0.746366	1	6	4029	19715	0.815546
GO:0009773	photosynthetic electron transport in photosystem I	0.746366	0.746366	1	6	4029	19715	0.815546
GO:0034440	lipid oxidation	0.746366	0.746366	1	6	4029	19715	0.815546
GO:0032465	regulation of cytokinesis	0.746366	0.746366	1	6	4029	19715	0.815546
GO:0003860	3-hydroxyisobutyryl-CoA hydrolase activity	0.746366	0.746366	1	6	4029	19715	0.815546
GO:0008174	mRNA methyltransferase activity	0.746366	0.746366	1	6	4029	19715	0.815546
GO:0033925	mannosyl-glycoprotein endo-beta-N-acetylglucosaminidase activity	0.746366	0.746366	1	6	4029	19715	0.815546
GO:0000159	protein phosphatase type 2A complex	0.746366	0.746366	1	6	4029	19715	0.815546
GO:0009414	response to water deprivation	0.746366	0.746366	1	6	4029	19715	0.815546
GO:0009008	DNA-methyltransferase activity	0.746366	0.746366	1	6	4029	19715	0.815546
GO:2000736	regulation of stem cell differentiation	0.746366	0.746366	1	6	4029	19715	0.815546
GO:0003989	acetyl-CoA carboxylase activity	0.746366	0.746366	1	6	4029	19715	0.815546
GO:0006112	energy reserve metabolic process	0.746366	0.746366	1	6	4029	19715	0.815546
GO:0008169	C-methyltransferase activity	0.746366	0.746366	1	6	4029	19715	0.815546
GO:0016421	CoA carboxylase activity	0.746366	0.746366	1	6	4029	19715	0.815546
GO:1904680	peptide transmembrane transporter activity	0.746366	0.746366	1	6	4029	19715	0.815546
GO:0009415	response to water	0.746366	0.746366	1	6	4029	19715	0.815546
GO:0016634	oxidoreductase activity, acting on the CH-CH group of donors, oxygen as acceptor	0.746366	0.746366	1	6	4029	19715	0.815546
GO:0009657	plastid organization	0.746366	0.746366	1	6	4029	19715	0.815546
GO:0019008	molybdopterin synthase complex	0.746366	0.746366	1	6	4029	19715	0.815546
GO:0045177	apical part of cell	0.746366	0.746366	1	6	4029	19715	0.815546
GO:0044183	protein binding involved in protein folding	0.746366	0.746366	1	6	4029	19715	0.815546
GO:2001057	reactive nitrogen species metabolic process	0.746366	0.746366	1	6	4029	19715	0.815546
GO:0016311	dephosphorylation	0.746732	0.746732	41	220	4029	19715	0.911928
GO:0097503	sialylation	0.748653	0.748653	6	35	4029	19715	0.838847
GO:0019706	protein-cysteine S-palmitoyltransferase activity	0.752993	0.752993	5	28	4029	19715	0.873799
GO:0006310	DNA recombination	0.753164	0.753164	18	96	4029	19715	0.917489
GO:0046983	protein dimerization activity	0.754364	0.754364	13	73	4029	19715	0.871405
GO:0004175	endopeptidase activity	0.754626	0.754626	56	295	4029	19715	0.928893
GO:0009055	electron transfer activity	0.755526	0.755526	25	136	4029	19715	0.899499
GO:0006265	DNA topological change	0.763293	0.763293	5	30	4029	19715	0.815546
GO:0005319	lipid transporter activity	0.763293	0.763293	5	30	4029	19715	0.815546
GO:0009135	purine nucleoside diphosphate metabolic process	0.763453	0.763453	12	68	4029	19715	0.863519
GO:0009179	purine ribonucleoside diphosphate metabolic process	0.763453	0.763453	12	68	4029	19715	0.863519
GO:0009185	ribonucleoside diphosphate metabolic process	0.763453	0.763453	12	68	4029	19715	0.863519
GO:0006813	potassium ion transport	0.773511	0.773511	6	36	4029	19715	0.815546
GO:0033567	DNA replication, Okazaki fragment processing	0.777211	0.777211	3	19	4029	19715	0.772622
GO:0017108	5'-flap endonuclease activity	0.777211	0.777211	3	19	4029	19715	0.772622
GO:0048256	flap endonuclease activity	0.777211	0.777211	3	19	4029	19715	0.772622
GO:0016888	endodeoxyribonuclease activity, producing 5'-phosphomonoesters	0.777211	0.777211	3	19	4029	19715	0.772622
GO:0008409	5'-3' exonuclease activity	0.777211	0.777211	3	19	4029	19715	0.772622
GO:0016857	racemase and epimerase activity, acting on carbohydrates and derivatives	0.777211	0.777211	3	19	4029	19715	0.772622
GO:0072593	reactive oxygen species metabolic process	0.777211	0.777211	3	19	4029	19715	0.772622
GO:0008514	organic anion transmembrane transporter activity	0.777721	0.777721	8	35	4029	19715	1.11846
GO:0035601	protein deacylation	0.77779	0.77779	4	18	4029	19715	1.08739
GO:0000469	cleavage involved in rRNA processing	0.777918	0.777918	2	13	4029	19715	0.752811
GO:0006306	DNA methylation	0.777918	0.777918	2	13	4029	19715	0.752811
GO:0045332	phospholipid translocation	0.777918	0.777918	2	13	4029	19715	0.752811
GO:0015914	phospholipid transport	0.777918	0.777918	2	13	4029	19715	0.752811
GO:0034204	lipid translocation	0.777918	0.777918	2	13	4029	19715	0.752811
GO:0046184	aldehyde biosynthetic process	0.777918	0.777918	2	13	4029	19715	0.752811
GO:0016838	carbon-oxygen lyase activity, acting on phosphates	0.777918	0.777918	2	13	4029	19715	0.752811
GO:0016842	amidine-lyase activity	0.777918	0.777918	2	13	4029	19715	0.752811
GO:0097035	regulation of membrane lipid distribution	0.777918	0.777918	2	13	4029	19715	0.752811
GO:0019200	carbohydrate kinase activity	0.777953	0.777953	5	29	4029	19715	0.843668
GO:0016810	hydrolase activity, acting on carbon-nitrogen (but not peptide) bonds	0.778008	0.778008	24	124	4029	19715	0.947085
GO:0098656	anion transmembrane transport	0.778236	0.778236	10	64	4029	19715	0.764574
GO:0016747	transferase activity, transferring acyl groups other than amino-acyl groups	0.778349	0.778349	30	166	4029	19715	0.884327
GO:0061630	ubiquitin protein ligase activity	0.781441	0.781441	9	47	4029	19715	0.93701
GO:0070403	NAD+ binding	0.782067	0.782067	4	25	4029	19715	0.782924
GO:0090481	pyrimidine nucleotide-sugar transmembrane transport	0.783391	0.783391	7	42	4029	19715	0.815546
GO:0015780	nucleotide-sugar transmembrane transport	0.783391	0.783391	7	42	4029	19715	0.815546
GO:0016671	oxidoreductase activity, acting on a sulfur group of donors, disulfide as acceptor	0.788915	0.788915	5	31	4029	19715	0.789238
GO:0046031	ADP metabolic process	0.788945	0.788945	12	65	4029	19715	0.903374
GO:0050660	flavin adenine dinucleotide binding	0.795563	0.795563	33	181	4029	19715	0.892144
GO:0099081	supramolecular polymer	0.797496	0.797496	21	66	4029	19715	1.55695
GO:0048608	reproductive structure development	0.79802	0.79802	5	16	4029	19715	1.52915
GO:0006865	amino acid transport	0.798039	0.798039	5	17	4029	19715	1.4392
GO:0032993	protein-DNA complex	0.798059	0.798059	6	23	4029	19715	1.27651
GO:0044815	DNA packaging complex	0.798059	0.798059	6	23	4029	19715	1.27651
GO:0035312	5'-3' exodeoxyribonuclease activity	0.798143	0.798143	2	7	4029	19715	1.39808
GO:0009532	plastid stroma	0.798145	0.798145	3	13	4029	19715	1.12922
GO:0046677	response to antibiotic	0.798145	0.798145	3	13	4029	19715	1.12922
GO:0046129	purine ribonucleoside biosynthetic process	0.798164	0.798164	3	14	4029	19715	1.04856
GO:0042981	regulation of apoptotic process	0.798182	0.798182	3	15	4029	19715	0.978655
GO:0016894	endonuclease activity, active with either ribo- or deoxyribonucleic acids and producing 3'-phosphomonoesters	0.798198	0.798198	2	11	4029	19715	0.889686
GO:0031305	integral component of mitochondrial inner membrane	0.798215	0.798215	1	7	4029	19715	0.699039
GO:0032592	integral component of mitochondrial membrane	0.798215	0.798215	1	7	4029	19715	0.699039
GO:0005665	RNA polymerase II, core complex	0.798215	0.798215	1	7	4029	19715	0.699039
GO:0006438	valyl-tRNA aminoacylation	0.798215	0.798215	1	7	4029	19715	0.699039
GO:0000288	nuclear-transcribed mRNA catabolic process, deadenylation-dependent decay	0.798215	0.798215	1	7	4029	19715	0.699039
GO:0034472	snRNA 3'-end processing	0.798215	0.798215	1	7	4029	19715	0.699039
GO:0046039	GTP metabolic process	0.798215	0.798215	1	7	4029	19715	0.699039
GO:0031965	nuclear membrane	0.798215	0.798215	1	7	4029	19715	0.699039
GO:0017148	negative regulation of translation	0.798215	0.798215	1	7	4029	19715	0.699039
GO:0031519	PcG protein complex	0.798215	0.798215	1	7	4029	19715	0.699039
GO:0018423	protein C-terminal leucine carboxyl O-methyltransferase activity	0.798215	0.798215	1	7	4029	19715	0.699039
GO:0015370	solute:sodium symporter activity	0.798215	0.798215	1	7	4029	19715	0.699039
GO:0055076	transition metal ion homeostasis	0.798215	0.798215	1	7	4029	19715	0.699039
GO:0034661	ncRNA catabolic process	0.798215	0.798215	1	7	4029	19715	0.699039
GO:0009062	fatty acid catabolic process	0.798215	0.798215	1	7	4029	19715	0.699039
GO:0071025	RNA surveillance	0.798215	0.798215	1	7	4029	19715	0.699039
GO:0004525	ribonuclease III activity	0.798215	0.798215	1	7	4029	19715	0.699039
GO:1901992	positive regulation of mitotic cell cycle phase transition	0.798215	0.798215	1	7	4029	19715	0.699039
GO:1901642	nucleoside transmembrane transport	0.798215	0.798215	1	7	4029	19715	0.699039
GO:0000155	phosphorelay sensor kinase activity	0.798215	0.798215	1	7	4029	19715	0.699039
GO:0070006	metalloaminopeptidase activity	0.798215	0.798215	1	7	4029	19715	0.699039
GO:0018342	protein prenylation	0.798215	0.798215	1	7	4029	19715	0.699039
GO:0045088	regulation of innate immune response	0.798215	0.798215	1	7	4029	19715	0.699039
GO:0031156	regulation of sorocarp development	0.798215	0.798215	1	7	4029	19715	0.699039
GO:0015858	nucleoside transport	0.798215	0.798215	1	7	4029	19715	0.699039
GO:0032296	double-stranded RNA-specific ribonuclease activity	0.798215	0.798215	1	7	4029	19715	0.699039
GO:1902115	regulation of organelle assembly	0.798215	0.798215	1	7	4029	19715	0.699039
GO:0004673	protein histidine kinase activity	0.798215	0.798215	1	7	4029	19715	0.699039
GO:0031349	positive regulation of defense response	0.798215	0.798215	1	7	4029	19715	0.699039
GO:0017070	U6 snRNA binding	0.798215	0.798215	1	7	4029	19715	0.699039
GO:0009235	cobalamin metabolic process	0.798215	0.798215	1	7	4029	19715	0.699039
GO:0008318	protein prenyltransferase activity	0.798215	0.798215	1	7	4029	19715	0.699039
GO:0048367	shoot system development	0.798215	0.798215	1	7	4029	19715	0.699039
GO:0009642	response to light intensity	0.798215	0.798215	1	7	4029	19715	0.699039
GO:0004749	ribose phosphate diphosphokinase activity	0.798215	0.798215	1	7	4029	19715	0.699039
GO:0004813	alanine-tRNA ligase activity	0.798215	0.798215	1	7	4029	19715	0.699039
GO:0004832	valine-tRNA ligase activity	0.798215	0.798215	1	7	4029	19715	0.699039
GO:0001819	positive regulation of cytokine production	0.798215	0.798215	1	7	4029	19715	0.699039
GO:0071478	cellular response to radiation	0.798215	0.798215	1	7	4029	19715	0.699039
GO:0060284	regulation of cell development	0.798215	0.798215	1	7	4029	19715	0.699039
GO:0004000	adenosine deaminase activity	0.798215	0.798215	1	7	4029	19715	0.699039
GO:0033743	peptide-methionine (R)-S-oxide reductase activity	0.798215	0.798215	1	7	4029	19715	0.699039
GO:0051302	regulation of cell division	0.798215	0.798215	1	7	4029	19715	0.699039
GO:0009409	response to cold	0.798215	0.798215	1	7	4029	19715	0.699039
GO:0005337	nucleoside transmembrane transporter activity	0.798215	0.798215	1	7	4029	19715	0.699039
GO:0048507	meristem development	0.798215	0.798215	1	7	4029	19715	0.699039
GO:0016775	phosphotransferase activity, nitrogenous group as acceptor	0.798215	0.798215	1	7	4029	19715	0.699039
GO:0016823	hydrolase activity, acting on acid carbon-carbon bonds, in ketonic substances	0.798215	0.798215	1	7	4029	19715	0.699039
GO:0071229	cellular response to acid chemical	0.798215	0.798215	1	7	4029	19715	0.699039
GO:0003849	3-deoxy-7-phosphoheptulonate synthase activity	0.798215	0.798215	1	7	4029	19715	0.699039
GO:0031369	translation initiation factor binding	0.798215	0.798215	1	7	4029	19715	0.699039
GO:0071941	nitrogen cycle metabolic process	0.798215	0.798215	1	7	4029	19715	0.699039
GO:0008022	protein C-terminus binding	0.798215	0.798215	1	7	4029	19715	0.699039
GO:0097164	ammonium ion metabolic process	0.798215	0.798215	1	7	4029	19715	0.699039
GO:0016822	hydrolase activity, acting on acid carbon-carbon bonds	0.798215	0.798215	1	7	4029	19715	0.699039
GO:0016272	prefoldin complex	0.798215	0.798215	1	7	4029	19715	0.699039
GO:0005326	neurotransmitter transporter activity	0.798215	0.798215	1	7	4029	19715	0.699039
GO:0004540	ribonuclease activity	0.798386	0.798386	13	75	4029	19715	0.848167
GO:0000462	maturation of SSU-rRNA from tricistronic rRNA transcript (SSU-rRNA, 5.8S rRNA, LSU-rRNA)	0.807017	0.807017	4	20	4029	19715	0.978655
GO:0000910	cytokinesis	0.807047	0.807047	4	21	4029	19715	0.932052
GO:0016604	nuclear body	0.807165	0.807165	3	20	4029	19715	0.733991
GO:0000922	spindle pole	0.807165	0.807165	3	20	4029	19715	0.733991
GO:0034728	nucleosome organization	0.807165	0.807165	3	20	4029	19715	0.733991
GO:0008202	steroid metabolic process	0.807165	0.807165	3	20	4029	19715	0.733991
GO:0035335	peptidyl-tyrosine dephosphorylation	0.80832	0.80832	4	26	4029	19715	0.752811
GO:0016417	S-acyltransferase activity	0.812318	0.812318	5	32	4029	19715	0.764574
GO:0016706	oxidoreductase activity, acting on paired donors, with incorporation or reduction of molecular oxygen, 2-oxoglutarate as one donor, and incorporation of one atom each of oxygen into both donors	0.812318	0.812318	5	32	4029	19715	0.764574
GO:0009168	purine ribonucleoside monophosphate biosynthetic process	0.812528	0.812528	19	106	4029	19715	0.877096
GO:0000124	SAGA complex	0.812864	0.812864	2	14	4029	19715	0.699039
GO:0002943	tRNA dihydrouridine synthesis	0.812864	0.812864	2	14	4029	19715	0.699039
GO:0032981	mitochondrial respiratory chain complex I assembly	0.812864	0.812864	2	14	4029	19715	0.699039
GO:0010257	NADH dehydrogenase complex assembly	0.812864	0.812864	2	14	4029	19715	0.699039
GO:0048232	male gamete generation	0.812864	0.812864	2	14	4029	19715	0.699039
GO:0043015	gamma-tubulin binding	0.812864	0.812864	2	14	4029	19715	0.699039
GO:0036002	pre-mRNA binding	0.812864	0.812864	2	14	4029	19715	0.699039
GO:0043327	chemotaxis to cAMP	0.812864	0.812864	2	14	4029	19715	0.699039
GO:0016668	oxidoreductase activity, acting on a sulfur group of donors, NAD(P) as acceptor	0.812864	0.812864	2	14	4029	19715	0.699039
GO:0014070	response to organic cyclic compound	0.812864	0.812864	2	14	4029	19715	0.699039
GO:0031252	cell leading edge	0.812864	0.812864	2	14	4029	19715	0.699039
GO:0005732	small nucleolar ribonucleoprotein complex	0.812864	0.812864	2	14	4029	19715	0.699039
GO:0048037	cofactor binding	0.812878	0.812878	167	1003	4029	19715	0.814733
GO:1901264	carbohydrate derivative transport	0.812938	0.812938	11	61	4029	19715	0.882394
GO:0015103	inorganic anion transmembrane transporter activity	0.817716	0.817716	13	75	4029	19715	0.848167
GO:0009152	purine ribonucleotide biosynthetic process	0.818283	0.818283	21	128	4029	19715	0.802803
GO:0016903	oxidoreductase activity, acting on the aldehyde or oxo group of donors	0.819331	0.819331	9	55	4029	19715	0.800718
GO:0032040	small-subunit processome	0.831931	0.831931	4	27	4029	19715	0.724929
GO:0005543	phospholipid binding	0.83322	0.83322	13	78	4029	19715	0.815546
GO:0008235	metalloexopeptidase activity	0.833596	0.833596	5	33	4029	19715	0.741405
GO:0046112	nucleobase biosynthetic process	0.833644	0.833644	3	21	4029	19715	0.699039
GO:0006935	chemotaxis	0.833644	0.833644	3	21	4029	19715	0.699039
GO:0005244	voltage-gated ion channel activity	0.833715	0.833715	8	51	4029	19715	0.767572
GO:0022832	voltage-gated channel activity	0.833801	0.833801	8	51	4029	19715	0.767572
GO:0019363	pyridine nucleotide biosynthetic process	0.833913	0.833913	13	81	4029	19715	0.78534
GO:0022900	electron transport chain	0.834377	0.834377	26	149	4029	19715	0.85386
GO:0019941	modification-dependent protein catabolic process	0.834597	0.834597	27	172	4029	19715	0.76813
GO:0006511	ubiquitin-dependent protein catabolic process	0.834622	0.834622	26	168	4029	19715	0.757292
GO:0015165	pyrimidine nucleotide-sugar transmembrane transporter activity	0.836885	0.836885	7	42	4029	19715	0.815546
GO:0006090	pyruvate metabolic process	0.836952	0.836952	14	78	4029	19715	0.87828
GO:0019359	nicotinamide nucleotide biosynthetic process	0.837178	0.837178	13	79	4029	19715	0.805222
GO:0009100	glycoprotein metabolic process	0.838648	0.838648	54	219	4029	19715	1.20656
GO:0061650	ubiquitin-like protein conjugating enzyme activity	0.839167	0.839167	3	15	4029	19715	0.978655
GO:0016051	carbohydrate biosynthetic process	0.839314	0.839314	19	87	4029	19715	1.06865
GO:0070476	rRNA (guanine-N7)-methylation	0.839402	0.839402	2	8	4029	19715	1.22332
GO:0002098	tRNA wobble uridine modification	0.839467	0.839467	1	8	4029	19715	0.611659
GO:0000118	histone deacetylase complex	0.839467	0.839467	1	8	4029	19715	0.611659
GO:0006419	alanyl-tRNA aminoacylation	0.839467	0.839467	1	8	4029	19715	0.611659
GO:0005685	U1 snRNP	0.839467	0.839467	1	8	4029	19715	0.611659
GO:0006535	cysteine biosynthetic process from serine	0.839467	0.839467	1	8	4029	19715	0.611659
GO:0006542	glutamine biosynthetic process	0.839467	0.839467	1	8	4029	19715	0.611659
GO:0006370	7-methylguanosine mRNA capping	0.839467	0.839467	1	8	4029	19715	0.611659
GO:0016180	snRNA processing	0.839467	0.839467	1	8	4029	19715	0.611659
GO:0007131	reciprocal meiotic recombination	0.839467	0.839467	1	8	4029	19715	0.611659
GO:0008180	COP9 signalosome	0.839467	0.839467	1	8	4029	19715	0.611659
GO:0000028	ribosomal small subunit assembly	0.839467	0.839467	1	8	4029	19715	0.611659
GO:0003880	protein C-terminal carboxyl O-methyltransferase activity	0.839467	0.839467	1	8	4029	19715	0.611659
GO:0006570	tyrosine metabolic process	0.839467	0.839467	1	8	4029	19715	0.611659
GO:0035825	homologous recombination	0.839467	0.839467	1	8	4029	19715	0.611659
GO:0071451	cellular response to superoxide	0.839467	0.839467	1	8	4029	19715	0.611659
GO:0015689	molybdate ion transport	0.839467	0.839467	1	8	4029	19715	0.611659
GO:0045936	negative regulation of phosphate metabolic process	0.839467	0.839467	1	8	4029	19715	0.611659
GO:0006011	UDP-glucose metabolic process	0.839467	0.839467	1	8	4029	19715	0.611659
GO:0000303	response to superoxide	0.839467	0.839467	1	8	4029	19715	0.611659
GO:0016971	flavin-linked sulfhydryl oxidase activity	0.839467	0.839467	1	8	4029	19715	0.611659
GO:0015098	molybdate ion transmembrane transporter activity	0.839467	0.839467	1	8	4029	19715	0.611659
GO:0071450	cellular response to oxygen radical	0.839467	0.839467	1	8	4029	19715	0.611659
GO:0006004	fucose metabolic process	0.839467	0.839467	1	8	4029	19715	0.611659
GO:0000305	response to oxygen radical	0.839467	0.839467	1	8	4029	19715	0.611659
GO:0030008	TRAPP complex	0.839467	0.839467	1	8	4029	19715	0.611659
GO:0046686	response to cadmium ion	0.839467	0.839467	1	8	4029	19715	0.611659
GO:0050920	regulation of chemotaxis	0.839467	0.839467	1	8	4029	19715	0.611659
GO:0043005	neuron projection	0.839467	0.839467	1	8	4029	19715	0.611659
GO:0050821	protein stabilization	0.839467	0.839467	1	8	4029	19715	0.611659
GO:0016018	cyclosporin A binding	0.839467	0.839467	1	8	4029	19715	0.611659
GO:0010256	endomembrane system organization	0.839467	0.839467	1	8	4029	19715	0.611659
GO:0046422	violaxanthin de-epoxidase activity	0.839467	0.839467	1	8	4029	19715	0.611659
GO:1901701	cellular response to oxygen-containing compound	0.839591	0.839591	5	35	4029	19715	0.699039
GO:0004519	endonuclease activity	0.839641	0.839641	23	126	4029	19715	0.893217
GO:0031213	RSF complex	0.842806	0.842806	2	15	4029	19715	0.652437
GO:0006342	chromatin silencing	0.842806	0.842806	2	15	4029	19715	0.652437
GO:0015936	coenzyme A metabolic process	0.842806	0.842806	2	15	4029	19715	0.652437
GO:0005778	peroxisomal membrane	0.842806	0.842806	2	15	4029	19715	0.652437
GO:0016925	protein sumoylation	0.842806	0.842806	2	15	4029	19715	0.652437
GO:0008076	voltage-gated potassium channel complex	0.842806	0.842806	2	15	4029	19715	0.652437
GO:0034705	potassium channel complex	0.842806	0.842806	2	15	4029	19715	0.652437
GO:0051495	positive regulation of cytoskeleton organization	0.842806	0.842806	2	15	4029	19715	0.652437
GO:1902533	positive regulation of intracellular signal transduction	0.842806	0.842806	2	15	4029	19715	0.652437
GO:0003697	single-stranded DNA binding	0.842806	0.842806	2	15	4029	19715	0.652437
GO:0017150	tRNA dihydrouridine synthase activity	0.842806	0.842806	2	15	4029	19715	0.652437
GO:0042026	protein refolding	0.842806	0.842806	2	15	4029	19715	0.652437
GO:0042887	amide transmembrane transporter activity	0.842806	0.842806	2	15	4029	19715	0.652437
GO:0010876	lipid localization	0.842868	0.842868	9	52	4029	19715	0.846913
GO:0010557	positive regulation of macromolecule biosynthetic process	0.843122	0.843122	10	68	4029	19715	0.719599
GO:0031328	positive regulation of cellular biosynthetic process	0.843145	0.843145	10	69	4029	19715	0.70917
GO:0004190	aspartic-type endopeptidase activity	0.852859	0.852859	5	34	4029	19715	0.719599
GO:0070001	aspartic-type peptidase activity	0.852859	0.852859	5	34	4029	19715	0.719599
GO:0006298	mismatch repair	0.853063	0.853063	4	28	4029	19715	0.699039
GO:0009132	nucleoside diphosphate metabolic process	0.853359	0.853359	12	77	4029	19715	0.762588
GO:0005887	integral component of plasma membrane	0.854617	0.854617	6	40	4029	19715	0.733991
GO:0042802	identical protein binding	0.854617	0.854617	6	40	4029	19715	0.733991
GO:0006091	generation of precursor metabolites and energy	0.855341	0.855341	52	338	4029	19715	0.752811
GO:0042330	taxis	0.8568	0.8568	4	22	4029	19715	0.889686
GO:0036265	RNA (guanine-N7)-methylation	0.856927	0.856927	3	22	4029	19715	0.667265
GO:0060590	ATPase regulator activity	0.856927	0.856927	3	22	4029	19715	0.667265
GO:0006662	glycerol ether metabolic process	0.856927	0.856927	3	22	4029	19715	0.667265
GO:0018904	ether metabolic process	0.856927	0.856927	3	22	4029	19715	0.667265
GO:0006338	chromatin remodeling	0.857382	0.857382	11	63	4029	19715	0.854381
GO:0043632	modification-dependent macromolecule catabolic process	0.857782	0.857782	28	177	4029	19715	0.774077
GO:0051603	proteolysis involved in cellular protein catabolic process	0.858248	0.858248	27	190	4029	19715	0.69536
GO:0015078	proton transmembrane transporter activity	0.864844	0.864844	13	78	4029	19715	0.815546
GO:0070461	SAGA-type complex	0.868328	0.868328	2	16	4029	19715	0.611659
GO:0031400	negative regulation of protein modification process	0.868328	0.868328	2	16	4029	19715	0.611659
GO:0034703	cation channel complex	0.868328	0.868328	2	16	4029	19715	0.611659
GO:0009411	response to UV	0.868328	0.868328	2	16	4029	19715	0.611659
GO:0016646	oxidoreductase activity, acting on the CH-NH group of donors, NAD or NADP as acceptor	0.868328	0.868328	2	16	4029	19715	0.611659
GO:0005976	polysaccharide metabolic process	0.868358	0.868358	6	37	4029	19715	0.793504
GO:0016072	rRNA metabolic process	0.868482	0.868482	24	131	4029	19715	0.896478
GO:0010628	positive regulation of gene expression	0.868657	0.868657	10	71	4029	19715	0.689193
GO:0016886	ligase activity, forming phosphoric ester bonds	0.870227	0.870227	5	35	4029	19715	0.699039
GO:0006165	nucleoside diphosphate phosphorylation	0.870312	0.870312	12	72	4029	19715	0.815546
GO:0072525	pyridine-containing compound biosynthetic process	0.870594	0.870594	13	86	4029	19715	0.739681
GO:0003724	RNA helicase activity	0.871891	0.871891	4	29	4029	19715	0.674934
GO:0006266	DNA ligation	0.871891	0.871891	4	29	4029	19715	0.674934
GO:0046939	nucleotide phosphorylation	0.871999	0.871999	12	72	4029	19715	0.815546
GO:0061631	ubiquitin conjugating enzyme activity	0.872056	0.872056	3	14	4029	19715	1.04856
GO:0004181	metallocarboxypeptidase activity	0.872163	0.872163	4	19	4029	19715	1.03016
GO:0016796	exonuclease activity, active with either ribo- or deoxyribonucleic acids and producing 5'-phosphomonoesters	0.872187	0.872187	4	17	4029	19715	1.15136
GO:0005342	organic acid transmembrane transporter activity	0.872188	0.872188	5	22	4029	19715	1.11211
GO:0016109	tetraterpenoid biosynthetic process	0.872214	0.872214	2	9	4029	19715	1.08739
GO:0016108	tetraterpenoid metabolic process	0.872214	0.872214	2	9	4029	19715	1.08739
GO:0000478	endonucleolytic cleavage involved in rRNA processing	0.872229	0.872229	2	9	4029	19715	1.08739
GO:0140053	mitochondrial gene expression	0.872229	0.872229	2	10	4029	19715	0.978655
GO:1902554	serine/threonine protein kinase complex	0.872244	0.872244	2	11	4029	19715	0.889686
GO:0019213	deacetylase activity	0.872244	0.872244	2	11	4029	19715	0.889686
GO:0031047	gene silencing by RNA	0.87226	0.87226	3	17	4029	19715	0.863519
GO:0006305	DNA alkylation	0.872274	0.872274	2	13	4029	19715	0.752811
GO:0031304	intrinsic component of mitochondrial inner membrane	0.872287	0.872287	1	9	4029	19715	0.543697
GO:0016593	Cdc73/Paf1 complex	0.872287	0.872287	1	9	4029	19715	0.543697
GO:0030125	clathrin vesicle coat	0.872287	0.872287	1	9	4029	19715	0.543697
GO:0002097	tRNA wobble base modification	0.872287	0.872287	1	9	4029	19715	0.543697
GO:1901070	guanosine-containing compound biosynthetic process	0.872287	0.872287	1	9	4029	19715	0.543697
GO:0009086	methionine biosynthetic process	0.872287	0.872287	1	9	4029	19715	0.543697
GO:0005802	trans-Golgi network	0.872287	0.872287	1	9	4029	19715	0.543697
GO:0000015	phosphopyruvate hydratase complex	0.872287	0.872287	1	9	4029	19715	0.543697
GO:0006874	cellular calcium ion homeostasis	0.872287	0.872287	1	9	4029	19715	0.543697
GO:0009452	7-methylguanosine RNA capping	0.872287	0.872287	1	9	4029	19715	0.543697
GO:0006275	regulation of DNA replication	0.872287	0.872287	1	9	4029	19715	0.543697
GO:0006573	valine metabolic process	0.872287	0.872287	1	9	4029	19715	0.543697
GO:0006596	polyamine biosynthetic process	0.872287	0.872287	1	9	4029	19715	0.543697
GO:0009226	nucleotide-sugar biosynthetic process	0.872287	0.872287	1	9	4029	19715	0.543697
GO:0031152	aggregation involved in sorocarp development	0.872287	0.872287	1	9	4029	19715	0.543697
GO:0042742	defense response to bacterium	0.872287	0.872287	1	9	4029	19715	0.543697
GO:0007021	tubulin complex assembly	0.872287	0.872287	1	9	4029	19715	0.543697
GO:0000178	exosome (RNase complex)	0.872287	0.872287	1	9	4029	19715	0.543697
GO:0004634	phosphopyruvate hydratase activity	0.872287	0.872287	1	9	4029	19715	0.543697
GO:0106029	tRNA pseudouridine synthase activity	0.872287	0.872287	1	9	4029	19715	0.543697
GO:0051788	response to misfolded protein	0.872287	0.872287	1	9	4029	19715	0.543697
GO:0017069	snRNA binding	0.872287	0.872287	1	9	4029	19715	0.543697
GO:0004806	triglyceride lipase activity	0.872287	0.872287	1	9	4029	19715	0.543697
GO:0003857	3-hydroxyacyl-CoA dehydrogenase activity	0.872287	0.872287	1	9	4029	19715	0.543697
GO:0048284	organelle fusion	0.872287	0.872287	1	9	4029	19715	0.543697
GO:0016615	malate dehydrogenase activity	0.872287	0.872287	1	9	4029	19715	0.543697
GO:0016813	hydrolase activity, acting on carbon-nitrogen (but not peptide) bonds, in linear amidines	0.872287	0.872287	1	9	4029	19715	0.543697
GO:0051084	'de novo' posttranslational protein folding	0.872287	0.872287	1	9	4029	19715	0.543697
GO:1905354	exoribonuclease complex	0.872287	0.872287	1	9	4029	19715	0.543697
GO:0098630	aggregation of unicellular organisms	0.872287	0.872287	1	9	4029	19715	0.543697
GO:0031386	protein tag	0.872287	0.872287	1	9	4029	19715	0.543697
GO:0098743	cell aggregation	0.872287	0.872287	1	9	4029	19715	0.543697
GO:0007005	mitochondrion organization	0.8723	0.8723	9	49	4029	19715	0.898765
GO:1901606	alpha-amino acid catabolic process	0.872327	0.872327	7	41	4029	19715	0.835437
GO:0042254	ribosome biogenesis	0.872346	0.872346	37	189	4029	19715	0.957942
GO:0004177	aminopeptidase activity	0.872372	0.872372	7	47	4029	19715	0.728785
GO:0072524	pyridine-containing compound metabolic process	0.872789	0.872789	14	106	4029	19715	0.646281
GO:0046854	phosphatidylinositol phosphorylation	0.874834	0.874834	8	53	4029	19715	0.738607
GO:0046834	lipid phosphorylation	0.874834	0.874834	8	53	4029	19715	0.738607
GO:0034976	response to endoplasmic reticulum stress	0.877187	0.877187	4	23	4029	19715	0.851004
GO:0006270	DNA replication initiation	0.877303	0.877303	3	23	4029	19715	0.638253
GO:0046467	membrane lipid biosynthetic process	0.877303	0.877303	3	23	4029	19715	0.638253
GO:0070569	uridylyltransferase activity	0.877303	0.877303	3	23	4029	19715	0.638253
GO:0015079	potassium ion transmembrane transporter activity	0.877329	0.877329	4	29	4029	19715	0.674934
GO:0008173	RNA methyltransferase activity	0.877697	0.877697	17	108	4029	19715	0.770238
GO:0030163	protein catabolic process	0.878857	0.878857	31	225	4029	19715	0.674184
GO:0045454	cell redox homeostasis	0.884196	0.884196	22	132	4029	19715	0.815546
GO:0003684	damaged DNA binding	0.885221	0.885221	6	42	4029	19715	0.699039
GO:0000151	ubiquitin ligase complex	0.885722	0.885722	8	47	4029	19715	0.832898
GO:0009206	purine ribonucleoside triphosphate biosynthetic process	0.88614	0.88614	14	91	4029	19715	0.752811
GO:0055114	oxidation-reduction process	0.888135	0.888135	295	1599	4029	19715	0.902762
GO:0008194	UDP-glycosyltransferase activity	0.888553	0.888553	6	38	4029	19715	0.772622
GO:0065004	protein-DNA complex assembly	0.888599	0.888599	4	30	4029	19715	0.652437
GO:0003909	DNA ligase activity	0.888599	0.888599	4	30	4029	19715	0.652437
GO:0045893	positive regulation of transcription, DNA-templated	0.888663	0.888663	9	57	4029	19715	0.772622
GO:0016667	oxidoreductase activity, acting on a sulfur group of donors	0.888892	0.888892	18	110	4029	19715	0.800718
GO:0009145	purine nucleoside triphosphate biosynthetic process	0.888907	0.888907	14	91	4029	19715	0.752811
GO:0030133	transport vesicle	0.889916	0.889916	4	23	4029	19715	0.851004
GO:1902495	transmembrane transporter complex	0.889933	0.889933	3	19	4029	19715	0.772622
GO:0016790	thiolester hydrolase activity	0.889952	0.889952	3	20	4029	19715	0.733991
GO:0007020	microtubule nucleation	0.889987	0.889987	2	17	4029	19715	0.575679
GO:0046474	glycerophospholipid biosynthetic process	0.889987	0.889987	2	17	4029	19715	0.575679
GO:0006094	gluconeogenesis	0.889987	0.889987	2	17	4029	19715	0.575679
GO:0019319	hexose biosynthetic process	0.889987	0.889987	2	17	4029	19715	0.575679
GO:0009506	plasmodesma	0.889987	0.889987	2	17	4029	19715	0.575679
GO:0055044	symplast	0.889987	0.889987	2	17	4029	19715	0.575679
GO:0090501	RNA phosphodiester bond hydrolysis	0.892246	0.892246	14	88	4029	19715	0.778475
GO:0004198	calcium-dependent cysteine-type endopeptidase activity	0.894999	0.894999	6	35	4029	19715	0.838847
GO:0022627	cytosolic small ribosomal subunit	0.895057	0.895057	3	24	4029	19715	0.611659
GO:0005249	voltage-gated potassium channel activity	0.895057	0.895057	3	24	4029	19715	0.611659
GO:0061733	peptide-lysine-N-acetyltransferase activity	0.895057	0.895057	3	24	4029	19715	0.611659
GO:0005852	eukaryotic translation initiation factor 3 complex	0.895057	0.895057	3	24	4029	19715	0.611659
GO:0031625	ubiquitin protein ligase binding	0.895057	0.895057	3	24	4029	19715	0.611659
GO:1902680	positive regulation of RNA biosynthetic process	0.895201	0.895201	9	60	4029	19715	0.733991
GO:0006650	glycerophospholipid metabolic process	0.895318	0.895318	13	85	4029	19715	0.748383
GO:0033218	amide binding	0.895374	0.895374	9	68	4029	19715	0.647639
GO:0015693	magnesium ion transport	0.8983	0.8983	7	49	4029	19715	0.699039
GO:0016679	oxidoreductase activity, acting on diphenols and related substances as donors	0.89836	0.89836	2	12	4029	19715	0.815546
GO:0010038	response to metal ion	0.898363	0.898363	4	22	4029	19715	0.889686
GO:0048188	Set1C/COMPASS complex	0.898399	0.898399	1	10	4029	19715	0.489327
GO:0009435	NAD biosynthetic process	0.898399	0.898399	1	10	4029	19715	0.489327
GO:0070897	DNA-templated transcriptional preinitiation complex assembly	0.898399	0.898399	1	10	4029	19715	0.489327
GO:0031396	regulation of protein ubiquitination	0.898399	0.898399	1	10	4029	19715	0.489327
GO:0000470	maturation of LSU-rRNA	0.898399	0.898399	1	10	4029	19715	0.489327
GO:0006777	Mo-molybdopterin cofactor biosynthetic process	0.898399	0.898399	1	10	4029	19715	0.489327
GO:0030915	Smc5-Smc6 complex	0.898399	0.898399	1	10	4029	19715	0.489327
GO:0000062	fatty-acyl-CoA binding	0.898399	0.898399	1	10	4029	19715	0.489327
GO:0019720	Mo-molybdopterin cofactor metabolic process	0.898399	0.898399	1	10	4029	19715	0.489327
GO:0009228	thiamine biosynthetic process	0.898399	0.898399	1	10	4029	19715	0.489327
GO:0007283	spermatogenesis	0.898399	0.898399	1	10	4029	19715	0.489327
GO:0007127	meiosis I	0.898399	0.898399	1	10	4029	19715	0.489327
GO:0042724	thiamine-containing compound biosynthetic process	0.898399	0.898399	1	10	4029	19715	0.489327
GO:0006012	galactose metabolic process	0.898399	0.898399	1	10	4029	19715	0.489327
GO:0034605	cellular response to heat	0.898399	0.898399	1	10	4029	19715	0.489327
GO:0016289	CoA hydrolase activity	0.898399	0.898399	1	10	4029	19715	0.489327
GO:0016841	ammonia-lyase activity	0.898399	0.898399	1	10	4029	19715	0.489327
GO:0106068	SUMO ligase complex	0.898399	0.898399	1	10	4029	19715	0.489327
GO:0015144	carbohydrate transmembrane transporter activity	0.898399	0.898399	1	10	4029	19715	0.489327
GO:0006458	'de novo' protein folding	0.898399	0.898399	1	10	4029	19715	0.489327
GO:0031647	regulation of protein stability	0.898399	0.898399	1	10	4029	19715	0.489327
GO:1901567	fatty acid derivative binding	0.898399	0.898399	1	10	4029	19715	0.489327
GO:0019900	kinase binding	0.898468	0.898468	3	25	4029	19715	0.587193
GO:0046903	secretion	0.898494	0.898494	3	27	4029	19715	0.543697
GO:0016052	carbohydrate catabolic process	0.898569	0.898569	14	92	4029	19715	0.744629
GO:0009891	positive regulation of biosynthetic process	0.898597	0.898597	10	69	4029	19715	0.70917
GO:0051301	cell division	0.898631	0.898631	11	77	4029	19715	0.699039
GO:0006733	oxidoreduction coenzyme metabolic process	0.898842	0.898842	14	107	4029	19715	0.640241
GO:0008610	lipid biosynthetic process	0.898855	0.898855	31	191	4029	19715	0.794196
GO:0003729	mRNA binding	0.903367	0.903367	4	31	4029	19715	0.63139
GO:0009201	ribonucleoside triphosphate biosynthetic process	0.903718	0.903718	14	95	4029	19715	0.721114
GO:0009142	nucleoside triphosphate biosynthetic process	0.903741	0.903741	14	96	4029	19715	0.713602
GO:0008234	cysteine-type peptidase activity	0.903811	0.903811	23	143	4029	19715	0.78703
GO:0018208	peptidyl-proline modification	0.904461	0.904461	27	162	4029	19715	0.815546
GO:0000139	Golgi membrane	0.9065	0.9065	15	96	4029	19715	0.764574
GO:0043142	single-stranded DNA-dependent ATPase activity	0.908295	0.908295	2	18	4029	19715	0.543697
GO:0034030	ribonucleoside bisphosphate biosynthetic process	0.908295	0.908295	2	18	4029	19715	0.543697
GO:0034033	purine nucleoside bisphosphate biosynthetic process	0.908295	0.908295	2	18	4029	19715	0.543697
GO:0009082	branched-chain amino acid biosynthetic process	0.908295	0.908295	2	18	4029	19715	0.543697
GO:0046364	monosaccharide biosynthetic process	0.908295	0.908295	2	18	4029	19715	0.543697
GO:0019362	pyridine nucleotide metabolic process	0.908702	0.908702	14	101	4029	19715	0.678276
GO:0034470	ncRNA processing	0.909999	0.909999	34	276	4029	19715	0.602795
GO:0019725	cellular homeostasis	0.910224	0.910224	23	154	4029	19715	0.730814
GO:0042255	ribosome assembly	0.910464	0.910464	3	25	4029	19715	0.587193
GO:0003746	translation elongation factor activity	0.910464	0.910464	3	25	4029	19715	0.587193
GO:0042910	xenobiotic transmembrane transporter activity	0.910464	0.910464	3	25	4029	19715	0.587193
GO:1903508	positive regulation of nucleic acid-templated transcription	0.910575	0.910575	9	60	4029	19715	0.733991
GO:0000166	nucleotide binding	0.911963	0.911963	499	3000	4029	19715	0.813915
GO:0016591	RNA polymerase II, holoenzyme	0.912239	0.912239	5	38	4029	19715	0.643852
GO:0008408	3'-5' exonuclease activity	0.912239	0.912239	5	38	4029	19715	0.643852
GO:0046034	ATP metabolic process	0.912767	0.912767	14	104	4029	19715	0.65871
GO:0019842	vitamin binding	0.913316	0.913316	57	324	4029	19715	0.860854
GO:0002161	aminoacyl-tRNA editing activity	0.916374	0.916374	4	32	4029	19715	0.611659
GO:0006450	regulation of translational fidelity	0.916374	0.916374	4	32	4029	19715	0.611659
GO:0032561	guanyl ribonucleotide binding	0.918078	0.918078	41	240	4029	19715	0.835934
GO:0061659	ubiquitin-like protein ligase activity	0.918951	0.918951	9	47	4029	19715	0.93701
GO:0044728	DNA methylation or demethylation	0.919117	0.919117	3	16	4029	19715	0.917489
GO:0006534	cysteine metabolic process	0.919128	0.919128	2	12	4029	19715	0.815546
GO:0010340	carboxyl-O-methyltransferase activity	0.919128	0.919128	2	12	4029	19715	0.815546
GO:0071900	regulation of protein serine/threonine kinase activity	0.919152	0.919152	3	19	4029	19715	0.772622
GO:0005669	transcription factor TFIID complex	0.919173	0.919173	1	11	4029	19715	0.444843
GO:0030127	COPII vesicle coat	0.919173	0.919173	1	11	4029	19715	0.444843
GO:0003918	DNA topoisomerase type II (ATP-hydrolyzing) activity	0.919173	0.919173	1	11	4029	19715	0.444843
GO:0000209	protein polyubiquitination	0.919173	0.919173	1	11	4029	19715	0.444843
GO:0006625	protein targeting to peroxisome	0.919173	0.919173	1	11	4029	19715	0.444843
GO:0044448	cell cortex part	0.919173	0.919173	1	11	4029	19715	0.444843
GO:0000932	P-body	0.919173	0.919173	1	11	4029	19715	0.444843
GO:0006075	(1->3)-beta-D-glucan biosynthetic process	0.919173	0.919173	1	11	4029	19715	0.444843
GO:0010389	regulation of G2/M transition of mitotic cell cycle	0.919173	0.919173	1	11	4029	19715	0.444843
GO:0033046	negative regulation of sister chromatid segregation	0.919173	0.919173	1	11	4029	19715	0.444843
GO:0006074	(1->3)-beta-D-glucan metabolic process	0.919173	0.919173	1	11	4029	19715	0.444843
GO:0043545	molybdopterin cofactor metabolic process	0.919173	0.919173	1	11	4029	19715	0.444843
GO:0000148	1,3-beta-D-glucan synthase complex	0.919173	0.919173	1	11	4029	19715	0.444843
GO:0003843	1,3-beta-D-glucan synthase activity	0.919173	0.919173	1	11	4029	19715	0.444843
GO:0003873	6-phosphofructo-2-kinase activity	0.919173	0.919173	1	11	4029	19715	0.444843
GO:0004356	glutamate-ammonia ligase activity	0.919173	0.919173	1	11	4029	19715	0.444843
GO:0006772	thiamine metabolic process	0.919173	0.919173	1	11	4029	19715	0.444843
GO:0070201	regulation of establishment of protein localization	0.919173	0.919173	1	11	4029	19715	0.444843
GO:0016211	ammonia ligase activity	0.919173	0.919173	1	11	4029	19715	0.444843
GO:0070566	adenylyltransferase activity	0.919173	0.919173	1	11	4029	19715	0.444843
GO:0061505	DNA topoisomerase II activity	0.919173	0.919173	1	11	4029	19715	0.444843
GO:0016799	hydrolase activity, hydrolyzing N-glycosyl compounds	0.919173	0.919173	1	11	4029	19715	0.444843
GO:0007023	post-chaperonin tubulin folding pathway	0.919173	0.919173	1	11	4029	19715	0.444843
GO:0005516	calmodulin binding	0.919173	0.919173	1	11	4029	19715	0.444843
GO:0016885	ligase activity, forming carbon-carbon bonds	0.919173	0.919173	1	11	4029	19715	0.444843
GO:0019867	outer membrane	0.919173	0.919173	1	11	4029	19715	0.444843
GO:0016407	acetyltransferase activity	0.919239	0.919239	8	51	4029	19715	0.767572
GO:0004722	protein serine/threonine phosphatase activity	0.919348	0.919348	8	57	4029	19715	0.686775
GO:0044262	cellular carbohydrate metabolic process	0.91943	0.91943	12	87	4029	19715	0.674934
GO:0008092	cytoskeletal protein binding	0.919646	0.919646	43	250	4029	19715	0.841643
GO:0001510	RNA methylation	0.919998	0.919998	17	111	4029	19715	0.74942
GO:0006754	ATP biosynthetic process	0.920934	0.920934	13	85	4029	19715	0.748383
GO:0016301	kinase activity	0.921135	0.921135	166	981	4029	19715	0.828016
GO:0019001	guanyl nucleotide binding	0.922734	0.922734	41	241	4029	19715	0.832466
GO:0015081	sodium ion transmembrane transporter activity	0.923658	0.923658	3	20	4029	19715	0.733991
GO:0035097	histone methyltransferase complex	0.923716	0.923716	2	19	4029	19715	0.515081
GO:0046785	microtubule polymerization	0.923716	0.923716	2	19	4029	19715	0.515081
GO:0007088	regulation of mitotic nuclear division	0.923716	0.923716	2	19	4029	19715	0.515081
GO:0042181	ketone biosynthetic process	0.923716	0.923716	2	19	4029	19715	0.515081
GO:0007264	small GTPase mediated signal transduction	0.923785	0.923785	8	53	4029	19715	0.738607
GO:0005813	centrosome	0.923788	0.923788	3	26	4029	19715	0.564609
GO:0090575	RNA polymerase II transcription factor complex	0.923788	0.923788	3	26	4029	19715	0.564609
GO:0044389	ubiquitin-like protein ligase binding	0.923788	0.923788	3	26	4029	19715	0.564609
GO:0042737	drug catabolic process	0.923788	0.923788	3	26	4029	19715	0.564609
GO:0051254	positive regulation of RNA metabolic process	0.92394	0.92394	9	64	4029	19715	0.688117
GO:0009141	nucleoside triphosphate metabolic process	0.924115	0.924115	18	124	4029	19715	0.710314
GO:0009205	purine ribonucleoside triphosphate metabolic process	0.924251	0.924251	15	111	4029	19715	0.661253
GO:1901265	nucleoside phosphate binding	0.926412	0.926412	499	3000	4029	19715	0.813915
GO:0000160	phosphorelay signal transduction system	0.927791	0.927791	4	33	4029	19715	0.593124
GO:0032392	DNA geometric change	0.928207	0.928207	11	89	4029	19715	0.604787
GO:0072330	monocarboxylic acid biosynthetic process	0.928472	0.928472	19	128	4029	19715	0.726345
GO:0019318	hexose metabolic process	0.928708	0.928708	8	56	4029	19715	0.699039
GO:0090305	nucleic acid phosphodiester bond hydrolysis	0.929766	0.929766	34	227	4029	19715	0.732913
GO:0005730	nucleolus	0.930508	0.930508	13	90	4029	19715	0.706806
GO:0046148	pigment biosynthetic process	0.933123	0.933123	5	40	4029	19715	0.611659
GO:0032549	ribonucleoside binding	0.933862	0.933862	42	249	4029	19715	0.825371
GO:0098687	chromosomal region	0.93527	0.93527	3	27	4029	19715	0.543697
GO:0044459	plasma membrane part	0.935582	0.935582	11	86	4029	19715	0.625884
GO:0051998	protein carboxyl O-methyltransferase activity	0.935651	0.935651	2	12	4029	19715	0.815546
GO:0045087	innate immune response	0.935651	0.935651	2	12	4029	19715	0.815546
GO:0006302	double-strand break repair	0.935674	0.935674	5	29	4029	19715	0.843668
GO:0031903	microbody membrane	0.935681	0.935681	2	15	4029	19715	0.652437
GO:0030983	mismatched DNA binding	0.935692	0.935692	3	21	4029	19715	0.699039
GO:0012507	ER to Golgi transport vesicle membrane	0.9357	0.9357	1	12	4029	19715	0.407773
GO:0030433	ubiquitin-dependent ERAD pathway	0.9357	0.9357	1	12	4029	19715	0.407773
GO:0019674	NAD metabolic process	0.9357	0.9357	1	12	4029	19715	0.407773
GO:0009522	photosystem I	0.9357	0.9357	1	12	4029	19715	0.407773
GO:0006301	postreplication repair	0.9357	0.9357	1	12	4029	19715	0.407773
GO:0030139	endocytic vesicle	0.9357	0.9357	1	12	4029	19715	0.407773
GO:0001681	sialate O-acetylesterase activity	0.9357	0.9357	1	12	4029	19715	0.407773
GO:0045261	proton-transporting ATP synthase complex, catalytic core F(1)	0.9357	0.9357	1	12	4029	19715	0.407773
GO:0043248	proteasome assembly	0.9357	0.9357	1	12	4029	19715	0.407773
GO:0004427	inorganic diphosphatase activity	0.9357	0.9357	1	12	4029	19715	0.407773
GO:0033179	proton-transporting V-type ATPase, V0 domain	0.9357	0.9357	1	12	4029	19715	0.407773
GO:0006891	intra-Golgi vesicle-mediated transport	0.9357	0.9357	1	12	4029	19715	0.407773
GO:0008126	acetylesterase activity	0.9357	0.9357	1	12	4029	19715	0.407773
GO:0034338	short-chain carboxylesterase activity	0.9357	0.9357	1	12	4029	19715	0.407773
GO:0032300	mismatch repair complex	0.9357	0.9357	1	12	4029	19715	0.407773
GO:0019238	cyclohydrolase activity	0.9357	0.9357	1	12	4029	19715	0.407773
GO:0006003	fructose 2,6-bisphosphate metabolic process	0.9357	0.9357	1	12	4029	19715	0.407773
GO:0008287	protein serine/threonine phosphatase complex	0.9357	0.9357	1	12	4029	19715	0.407773
GO:0016880	acid-ammonia (or amide) ligase activity	0.9357	0.9357	1	12	4029	19715	0.407773
GO:0016884	carbon-nitrogen ligase activity, with glutamine as amido-N-donor	0.9357	0.9357	1	12	4029	19715	0.407773
GO:0061025	membrane fusion	0.9357	0.9357	1	12	4029	19715	0.407773
GO:0003714	transcription corepressor activity	0.9357	0.9357	1	12	4029	19715	0.407773
GO:0033866	nucleoside bisphosphate biosynthetic process	0.935711	0.935711	2	18	4029	19715	0.543697
GO:0009069	serine family amino acid metabolic process	0.935764	0.935764	4	33	4029	19715	0.593124
GO:0101005	ubiquitinyl hydrolase activity	0.935776	0.935776	10	71	4029	19715	0.689193
GO:0031300	intrinsic component of organelle membrane	0.935793	0.935793	3	31	4029	19715	0.473543
GO:0071103	DNA conformation change	0.935882	0.935882	20	149	4029	19715	0.656815
GO:0060589	nucleoside-triphosphatase regulator activity	0.935968	0.935968	7	68	4029	19715	0.503719
GO:0017076	purine nucleotide binding	0.936029	0.936029	411	2487	4029	19715	0.808659
GO:0098791	Golgi subcompartment	0.93612	0.93612	16	106	4029	19715	0.738607
GO:0051188	cofactor biosynthetic process	0.936374	0.936374	23	195	4029	19715	0.577155
GO:0009067	aspartate family amino acid biosynthetic process	0.936666	0.936666	2	20	4029	19715	0.489327
GO:0035251	UDP-glucosyltransferase activity	0.936666	0.936666	2	20	4029	19715	0.489327
GO:0004559	alpha-mannosidase activity	0.936666	0.936666	2	20	4029	19715	0.489327
GO:0042277	peptide binding	0.936666	0.936666	2	20	4029	19715	0.489327
GO:0005267	potassium channel activity	0.936681	0.936681	3	26	4029	19715	0.564609
GO:0046496	nicotinamide nucleotide metabolic process	0.93696	0.93696	14	101	4029	19715	0.678276
GO:0001883	purine nucleoside binding	0.937021	0.937021	40	239	4029	19715	0.818958
GO:0001882	nucleoside binding	0.937729	0.937729	42	250	4029	19715	0.82207
GO:0032550	purine ribonucleoside binding	0.938645	0.938645	40	239	4029	19715	0.818958
GO:0031226	intrinsic component of plasma membrane	0.941709	0.941709	6	41	4029	19715	0.716089
GO:0007265	Ras protein signal transduction	0.941745	0.941745	6	42	4029	19715	0.699039
GO:0070646	protein modification by small protein removal	0.942497	0.942497	9	66	4029	19715	0.667265
GO:0006541	glutamine metabolic process	0.945135	0.945135	3	28	4029	19715	0.524279
GO:0008757	S-adenosylmethionine-dependent methyltransferase activity	0.945579	0.945579	18	133	4029	19715	0.662248
GO:0008272	sulfate transport	0.947511	0.947511	2	21	4029	19715	0.466026
GO:0006664	glycolipid metabolic process	0.947511	0.947511	2	21	4029	19715	0.466026
GO:0019682	glyceraldehyde-3-phosphate metabolic process	0.947511	0.947511	2	21	4029	19715	0.466026
GO:1903509	liposaccharide metabolic process	0.947511	0.947511	2	21	4029	19715	0.466026
GO:0000096	sulfur amino acid metabolic process	0.947535	0.947535	3	28	4029	19715	0.524279
GO:0005773	vacuole	0.947667	0.947667	7	59	4029	19715	0.580558
GO:0009144	purine nucleoside triphosphate metabolic process	0.947817	0.947817	15	111	4029	19715	0.661253
GO:0009199	ribonucleoside triphosphate metabolic process	0.947863	0.947863	15	115	4029	19715	0.638253
GO:0019783	ubiquitin-like protein-specific protease activity	0.948373	0.948373	10	73	4029	19715	0.670311
GO:0006476	protein deacetylation	0.948815	0.948815	2	14	4029	19715	0.699039
GO:0044439	peroxisomal part	0.948841	0.948841	2	17	4029	19715	0.575679
GO:0008023	transcription elongation factor complex	0.948848	0.948848	1	13	4029	19715	0.376406
GO:0000079	regulation of cyclin-dependent protein serine/threonine kinase activity	0.948848	0.948848	1	13	4029	19715	0.376406
GO:0043628	ncRNA 3'-end processing	0.948848	0.948848	1	13	4029	19715	0.376406
GO:0044743	protein transmembrane import into intracellular organelle	0.948848	0.948848	1	13	4029	19715	0.376406
GO:0006555	methionine metabolic process	0.948848	0.948848	1	13	4029	19715	0.376406
GO:0000027	ribosomal large subunit assembly	0.948848	0.948848	1	13	4029	19715	0.376406
GO:0051274	beta-glucan biosynthetic process	0.948848	0.948848	1	13	4029	19715	0.376406
GO:0006487	protein N-linked glycosylation	0.948848	0.948848	1	13	4029	19715	0.376406
GO:0003747	translation release factor activity	0.948848	0.948848	1	13	4029	19715	0.376406
GO:1902905	positive regulation of supramolecular fiber organization	0.948848	0.948848	1	13	4029	19715	0.376406
GO:0008079	translation termination factor activity	0.948848	0.948848	1	13	4029	19715	0.376406
GO:0050145	nucleoside monophosphate kinase activity	0.948848	0.948848	1	13	4029	19715	0.376406
GO:0016972	thiol oxidase activity	0.948848	0.948848	1	13	4029	19715	0.376406
GO:0016125	sterol metabolic process	0.948848	0.948848	1	13	4029	19715	0.376406
GO:0016783	sulfurtransferase activity	0.948848	0.948848	1	13	4029	19715	0.376406
GO:0016050	vesicle organization	0.948848	0.948848	1	13	4029	19715	0.376406
GO:0006073	cellular glucan metabolic process	0.948867	0.948867	2	20	4029	19715	0.489327
GO:1990351	transporter complex	0.948868	0.948868	3	25	4029	19715	0.587193
GO:0032940	secretion by cell	0.948868	0.948868	3	25	4029	19715	0.587193
GO:0007031	peroxisome organization	0.948875	0.948875	2	21	4029	19715	0.466026
GO:0015923	mannosidase activity	0.948876	0.948876	3	26	4029	19715	0.564609
GO:0000428	DNA-directed RNA polymerase complex	0.948966	0.948966	6	51	4029	19715	0.575679
GO:0030880	RNA polymerase complex	0.948975	0.948975	6	52	4029	19715	0.564609
GO:0016627	oxidoreductase activity, acting on the CH-CH group of donors	0.949618	0.949618	12	87	4029	19715	0.674934
GO:0009507	chloroplast	0.950207	0.950207	24	282	4029	19715	0.416449
GO:0005794	Golgi apparatus	0.950499	0.950499	31	234	4029	19715	0.648254
GO:0046872	metal ion binding	0.953227	0.953227	454	2441	4029	19715	0.910097
GO:0006323	DNA packaging	0.953525	0.953525	4	29	4029	19715	0.674934
GO:0070603	SWI/SNF superfamily-type complex	0.953562	0.953562	4	32	4029	19715	0.611659
GO:0106074	aminoacyl-tRNA metabolism involved in translational fidelity	0.953586	0.953586	3	29	4029	19715	0.506201
GO:0031301	integral component of organelle membrane	0.953586	0.953586	3	29	4029	19715	0.506201
GO:0016278	lysine N-methyltransferase activity	0.953637	0.953637	4	38	4029	19715	0.515081
GO:0016279	protein-lysine N-methyltransferase activity	0.953637	0.953637	4	38	4029	19715	0.515081
GO:0005525	GTP binding	0.953815	0.953815	40	239	4029	19715	0.818958
GO:0000070	mitotic sister chromatid segregation	0.954083	0.954083	4	36	4029	19715	0.543697
GO:0097747	RNA polymerase activity	0.95424	0.95424	7	62	4029	19715	0.552466
GO:0000413	protein peptidyl-prolyl isomerization	0.956499	0.956499	24	156	4029	19715	0.752811
GO:0003755	peptidyl-prolyl cis-trans isomerase activity	0.956499	0.956499	24	156	4029	19715	0.752811
GO:0016859	cis-trans isomerase activity	0.956499	0.956499	24	156	4029	19715	0.752811
GO:0031010	ISWI-type complex	0.956569	0.956569	2	22	4029	19715	0.444843
GO:0045292	mRNA cis splicing, via spliceosome	0.956569	0.956569	2	22	4029	19715	0.444843
GO:0032012	regulation of ARF protein signal transduction	0.956569	0.956569	2	22	4029	19715	0.444843
GO:0032011	ARF protein signal transduction	0.956569	0.956569	2	22	4029	19715	0.444843
GO:0004003	ATP-dependent DNA helicase activity	0.956749	0.956749	7	56	4029	19715	0.611659
GO:0044257	cellular protein catabolic process	0.957053	0.957053	27	192	4029	19715	0.688117
GO:0034357	photosynthetic membrane	0.957168	0.957168	14	140	4029	19715	0.489327
GO:0044436	thylakoid part	0.957179	0.957179	14	141	4029	19715	0.485857
GO:0006281	DNA repair	0.958062	0.958062	48	383	4029	19715	0.613256
GO:0008289	lipid binding	0.958751	0.958751	14	95	4029	19715	0.721114
GO:0006633	fatty acid biosynthetic process	0.958946	0.958946	6	50	4029	19715	0.587193
GO:0051537	2 iron, 2 sulfur cluster binding	0.958946	0.958946	6	50	4029	19715	0.587193
GO:0032968	positive regulation of transcription elongation from RNA polymerase II promoter	0.959309	0.959309	1	14	4029	19715	0.34952
GO:0034243	regulation of transcription elongation from RNA polymerase II promoter	0.959309	0.959309	1	14	4029	19715	0.34952
GO:0005666	RNA polymerase III complex	0.959309	0.959309	1	14	4029	19715	0.34952
GO:1904029	regulation of cyclin-dependent protein kinase activity	0.959309	0.959309	1	14	4029	19715	0.34952
GO:0006415	translational termination	0.959309	0.959309	1	14	4029	19715	0.34952
GO:0051017	actin filament bundle assembly	0.959309	0.959309	1	14	4029	19715	0.34952
GO:0008271	secondary active sulfate transmembrane transporter activity	0.959309	0.959309	1	14	4029	19715	0.34952
GO:0061572	actin filament bundle organization	0.959309	0.959309	1	14	4029	19715	0.34952
GO:0030145	manganese ion binding	0.959309	0.959309	1	14	4029	19715	0.34952
GO:0000272	polysaccharide catabolic process	0.959309	0.959309	1	14	4029	19715	0.34952
GO:0009767	photosynthetic electron transport chain	0.959309	0.959309	1	14	4029	19715	0.34952
GO:0016628	oxidoreductase activity, acting on the CH-CH group of donors, NAD or NADP as acceptor	0.959309	0.959309	1	14	4029	19715	0.34952
GO:0140104	molecular carrier activity	0.959309	0.959309	1	14	4029	19715	0.34952
GO:0005759	mitochondrial matrix	0.959347	0.959347	2	24	4029	19715	0.407773
GO:0045935	positive regulation of nucleobase-containing compound metabolic process	0.95939	0.95939	10	69	4029	19715	0.70917
GO:0033013	tetrapyrrole metabolic process	0.959423	0.959423	4	44	4029	19715	0.444843
GO:0016579	protein deubiquitination	0.960427	0.960427	8	63	4029	19715	0.621368
GO:0015095	magnesium ion transmembrane transporter activity	0.960665	0.960665	4	37	4029	19715	0.529003
GO:0033014	tetrapyrrole biosynthetic process	0.960665	0.960665	4	37	4029	19715	0.529003
GO:0048193	Golgi vesicle transport	0.96083	0.96083	8	70	4029	19715	0.559231
GO:0004402	histone acetyltransferase activity	0.964118	0.964118	2	23	4029	19715	0.425502
GO:0005086	ARF guanyl-nucleotide exchange factor activity	0.964118	0.964118	2	23	4029	19715	0.425502
GO:0005911	cell-cell junction	0.964118	0.964118	2	23	4029	19715	0.425502
GO:0000123	histone acetyltransferase complex	0.964137	0.964137	3	30	4029	19715	0.489327
GO:0008170	N-methyltransferase activity	0.964261	0.964261	8	66	4029	19715	0.593124
GO:0006631	fatty acid metabolic process	0.965037	0.965037	9	68	4029	19715	0.647639
GO:0016831	carboxy-lyase activity	0.966362	0.966362	4	38	4029	19715	0.515081
GO:0042054	histone methyltransferase activity	0.967001	0.967001	4	40	4029	19715	0.489327
GO:0022618	ribonucleoprotein complex assembly	0.967141	0.967141	9	79	4029	19715	0.557462
GO:0030258	lipid modification	0.967215	0.967215	10	77	4029	19715	0.63549
GO:0044272	sulfur compound biosynthetic process	0.96722	0.96722	7	55	4029	19715	0.62278
GO:0140013	meiotic nuclear division	0.967599	0.967599	2	15	4029	19715	0.652437
GO:0071496	cellular response to external stimulus	0.967612	0.967612	2	17	4029	19715	0.575679
GO:0005938	cell cortex	0.967619	0.967619	3	23	4029	19715	0.638253
GO:0032786	positive regulation of DNA-templated transcription, elongation	0.96763	0.96763	1	15	4029	19715	0.326218
GO:0046540	U4/U6 x U5 tri-snRNP complex	0.96763	0.96763	1	15	4029	19715	0.326218
GO:0097526	spliceosomal tri-snRNP complex	0.96763	0.96763	1	15	4029	19715	0.326218
GO:0009220	pyrimidine ribonucleotide biosynthetic process	0.96763	0.96763	1	15	4029	19715	0.326218
GO:0009526	plastid envelope	0.96763	0.96763	1	15	4029	19715	0.326218
GO:0043650	dicarboxylic acid biosynthetic process	0.96763	0.96763	1	15	4029	19715	0.326218
GO:0009267	cellular response to starvation	0.96763	0.96763	1	15	4029	19715	0.326218
GO:0043647	inositol phosphate metabolic process	0.96763	0.96763	1	15	4029	19715	0.326218
GO:0008137	NADH dehydrogenase (ubiquinone) activity	0.96763	0.96763	1	15	4029	19715	0.326218
GO:0050136	NADH dehydrogenase (quinone) activity	0.96763	0.96763	1	15	4029	19715	0.326218
GO:0097458	neuron part	0.96763	0.96763	1	15	4029	19715	0.326218
GO:0000271	polysaccharide biosynthetic process	0.967631	0.967631	2	20	4029	19715	0.489327
GO:0033692	cellular polysaccharide biosynthetic process	0.967631	0.967631	2	20	4029	19715	0.489327
GO:0043085	positive regulation of catalytic activity	0.967927	0.967927	9	101	4029	19715	0.436034
GO:0044434	chloroplast part	0.967989	0.967989	15	137	4029	19715	0.53576
GO:0022843	voltage-gated cation channel activity	0.97039	0.97039	3	28	4029	19715	0.524279
GO:0006368	transcription elongation from RNA polymerase II promoter	0.970397	0.970397	2	24	4029	19715	0.407773
GO:0016307	phosphatidylinositol phosphate kinase activity	0.970397	0.970397	2	24	4029	19715	0.407773
[truncated: 1,312 more rows]

## Sheet: cluster2
ID	Name	p-Value	p-Value (Adj)	Study Count	Population Count	Cluster size	Population size	Fold enrichment		Revigo TreeMap Summary
GO:0019008	molybdopterin synthase complex	0.000464914	0.000464914	5	6	3054	19715	5.37956		term_ID	description	frequencyInDb	log10pvalue	uniqueness	dispensability	representative
GO:0034729	histone H3-K79 methylation	0.000818051	0.000818051	7	12	3054	19715	3.76569		GO:0034729	histone H3-K79 methylation	0.0001	-3.0872	0.702	0	histone H3-K79 methylation
GO:0031151	histone methyltransferase activity (H3-K79 specific)	0.000818051	0.000818051	7	12	3054	19715	3.76569		GO:1903830	magnesium ion transmembrane transport	0.00088	-2.3214	0.686	0	magnesium ion transmembrane transport
GO:0008146	sulfotransferase activity	0.000836092	0.000836092	28	99	3054	19715	1.82579		GO:0015693	magnesium ion transport	0.00086	-2.2393	0.686	0.203	magnesium ion transmembrane transport
GO:0008378	galactosyltransferase activity	0.00104624	0.00104624	15	42	3054	19715	2.30552		GO:0006064	glucuronate catabolic process	0.00021	-2.4301	0.384	0.034	glucuronate catabolism
GO:0015095	magnesium ion transmembrane transporter activity	0.00262969	0.00262969	13	37	3054	19715	2.26814		GO:0006063	uronic acid metabolic process	0.00023	-2.4301	0.464	0.566	glucuronate catabolism
GO:0006064	glucuronate catabolic process	0.00371412	0.00371412	3	3	3054	19715	6.45547		GO:0009738	abscisic acid-activated signaling pathway	0.0001	-2.4301	0.493	0.046	abscisic acid-activated signaling pathway
GO:0019585	glucuronate metabolic process	0.00371412	0.00371412	3	3	3054	19715	6.45547
GO:0009738	abscisic acid-activated signaling pathway	0.00371412	0.00371412	3	3	3054	19715	6.45547
GO:0006063	uronic acid metabolic process	0.00371412	0.00371412	3	3	3054	19715	6.45547
GO:0071215	cellular response to abscisic acid stimulus	0.00371412	0.00371412	3	3	3054	19715	6.45547
GO:0015629	actin cytoskeleton	0.00453754	0.00453754	28	110	3054	19715	1.64321
GO:1903830	magnesium ion transmembrane transport	0.00477109	0.00477109	12	35	3054	19715	2.2133
GO:0015693	magnesium ion transport	0.00576402	0.00576402	15	49	3054	19715	1.97616
GO:0006777	Mo-molybdopterin cofactor biosynthetic process	0.0113146	0.0113146	5	10	3054	19715	3.22773
GO:0019720	Mo-molybdopterin cofactor metabolic process	0.0113146	0.0113146	5	10	3054	19715	3.22773
GO:0006032	chitin catabolic process	0.0131319	0.0131319	3	4	3054	19715	4.8416
GO:1901072	glucosamine-containing compound catabolic process	0.0131319	0.0131319	3	4	3054	19715	4.8416
GO:0009755	hormone-mediated signaling pathway	0.0131319	0.0131319	3	4	3054	19715	4.8416
GO:0016303	1-phosphatidylinositol-3-kinase activity	0.0131319	0.0131319	3	4	3054	19715	4.8416
GO:0097306	cellular response to alcohol	0.0131319	0.0131319	3	4	3054	19715	4.8416
GO:0035004	phosphatidylinositol 3-kinase activity	0.0131319	0.0131319	3	4	3054	19715	4.8416
GO:0046348	amino sugar catabolic process	0.0131319	0.0131319	3	4	3054	19715	4.8416
GO:0004425	indole-3-glycerol-phosphate synthase activity	0.0131319	0.0131319	3	4	3054	19715	4.8416
GO:0004568	chitinase activity	0.0131319	0.0131319	3	4	3054	19715	4.8416
GO:0052742	phosphatidylinositol kinase activity	0.0131319	0.0131319	3	4	3054	19715	4.8416
GO:0030366	molybdopterin synthase activity	0.0131319	0.0131319	3	4	3054	19715	4.8416
GO:0071396	cellular response to lipid	0.0131319	0.0131319	3	4	3054	19715	4.8416
GO:0006026	aminoglycan catabolic process	0.0131319	0.0131319	3	4	3054	19715	4.8416
GO:0016592	mediator complex	0.0134362	0.0134362	6	14	3054	19715	2.76663
GO:0043545	molybdopterin cofactor metabolic process	0.0181286	0.0181286	5	11	3054	19715	2.9343
GO:0031625	ubiquitin protein ligase binding	0.0237149	0.0237149	8	24	3054	19715	2.15182
GO:0008559	xenobiotic transmembrane transporting ATPase activity	0.0238393	0.0238393	4	8	3054	19715	3.22773
GO:0035494	SNARE complex disassembly	0.0238393	0.0238393	4	8	3054	19715	3.22773
GO:0005673	transcription factor TFIIE complex	0.0239897	0.0239897	2	2	3054	19715	6.45547
GO:0070536	protein K63-linked deubiquitination	0.0239897	0.0239897	2	2	3054	19715	6.45547
GO:0018108	peptidyl-tyrosine phosphorylation	0.0239897	0.0239897	2	2	3054	19715	6.45547
GO:0016430	tRNA (adenine-N6-)-methyltransferase activity	0.0239897	0.0239897	2	2	3054	19715	6.45547
GO:0030942	endoplasmic reticulum signal peptide binding	0.0239897	0.0239897	2	2	3054	19715	6.45547
GO:0004640	phosphoribosylanthranilate isomerase activity	0.0239897	0.0239897	2	2	3054	19715	6.45547
GO:0008915	lipid-A-disaccharide synthase activity	0.0239897	0.0239897	2	2	3054	19715	6.45547
GO:0008927	mannonate dehydratase activity	0.0239897	0.0239897	2	2	3054	19715	6.45547
GO:0061578	Lys63-specific deubiquitinase activity	0.0239897	0.0239897	2	2	3054	19715	6.45547
GO:0005315	inorganic phosphate transmembrane transporter activity	0.0272052	0.0272052	6	16	3054	19715	2.4208
GO:0043967	histone H4 acetylation	0.0290519	0.0290519	3	5	3054	19715	3.87328
GO:0034459	ATP-dependent 3'-5' RNA helicase activity	0.0290519	0.0290519	3	5	3054	19715	3.87328
GO:0007205	protein kinase C-activating G-protein coupled receptor signaling pathway	0.0290519	0.0290519	3	5	3054	19715	3.87328
GO:0006030	chitin metabolic process	0.0290519	0.0290519	3	5	3054	19715	3.87328
GO:0004143	diacylglycerol kinase activity	0.0290519	0.0290519	3	5	3054	19715	3.87328
GO:0009737	response to abscisic acid	0.0290519	0.0290519	3	5	3054	19715	3.87328
GO:0070403	NAD+ binding	0.0302648	0.0302648	8	25	3054	19715	2.06575
GO:0000413	protein peptidyl-prolyl isomerization	0.035924	0.035924	33	156	3054	19715	1.36558
GO:0003755	peptidyl-prolyl cis-trans isomerase activity	0.035924	0.035924	33	156	3054	19715	1.36558
GO:0016859	cis-trans isomerase activity	0.035924	0.035924	33	156	3054	19715	1.36558
GO:0070085	glycosylation	0.0365467	0.0365467	52	227	3054	19715	1.47879
GO:0009190	cyclic nucleotide biosynthetic process	0.0366696	0.0366696	6	17	3054	19715	2.2784
GO:0009187	cyclic nucleotide metabolic process	0.0366696	0.0366696	6	17	3054	19715	2.2784
GO:0044389	ubiquitin-like protein ligase binding	0.0379546	0.0379546	8	26	3054	19715	1.9863
GO:0007224	smoothened signaling pathway	0.0385949	0.0385949	7	18	3054	19715	2.51046
GO:0004004	ATP-dependent RNA helicase activity	0.0386548	0.0386548	5	13	3054	19715	2.48287
GO:0015299	solute:proton antiporter activity	0.0407832	0.0407832	9	31	3054	19715	1.87417
GO:0036265	RNA (guanine-N7)-methylation	0.0429019	0.0429019	7	22	3054	19715	2.05401
GO:0006486	protein glycosylation	0.0435623	0.0435623	49	207	3054	19715	1.52811
GO:0009101	glycoprotein biosynthetic process	0.0435828	0.0435828	49	208	3054	19715	1.52076
GO:0098662	inorganic cation transmembrane transport	0.0461156	0.0461156	36	176	3054	19715	1.32044
GO:0043413	macromolecule glycosylation	0.0484344	0.0484344	49	207	3054	19715	1.52811
GO:0016459	myosin complex	0.0489525	0.0489525	22	83	3054	19715	1.71109
GO:0003779	actin binding	0.0546483	0.0546483	29	139	3054	19715	1.34682
GO:0034458	3'-5' RNA helicase activity	0.0553377	0.0553377	4	10	3054	19715	2.58219
GO:0016289	CoA hydrolase activity	0.0553377	0.0553377	4	10	3054	19715	2.58219
GO:0016641	oxidoreductase activity, acting on the CH-NH2 group of donors, oxygen as acceptor	0.0553377	0.0553377	4	10	3054	19715	2.58219
GO:0042908	xenobiotic transport	0.0553377	0.0553377	4	10	3054	19715	2.58219
GO:0018208	peptidyl-proline modification	0.0569561	0.0569561	33	162	3054	19715	1.315
GO:0018024	histone-lysine N-methyltransferase activity	0.0593311	0.0593311	10	38	3054	19715	1.69881
GO:0006817	phosphate ion transport	0.0612666	0.0612666	6	19	3054	19715	2.03857
GO:0016849	phosphorus-oxygen lyase activity	0.0612666	0.0612666	6	19	3054	19715	2.03857
GO:0006167	AMP biosynthetic process	0.0645408	0.0645408	2	3	3054	19715	4.30365
GO:0006423	cysteinyl-tRNA aminoacylation	0.0645408	0.0645408	2	3	3054	19715	4.30365
GO:0010390	histone monoubiquitination	0.0645408	0.0645408	2	3	3054	19715	4.30365
GO:0101030	tRNA-guanine transglycosylation	0.0645408	0.0645408	2	3	3054	19715	4.30365
GO:0005786	signal recognition particle, endoplasmic reticulum targeting	0.0645408	0.0645408	2	3	3054	19715	4.30365
GO:0018212	peptidyl-tyrosine modification	0.0645408	0.0645408	2	3	3054	19715	4.30365
GO:0031253	cell projection membrane	0.0645408	0.0645408	2	3	3054	19715	4.30365
GO:0016426	tRNA (adenine) methyltransferase activity	0.0645408	0.0645408	2	3	3054	19715	4.30365
GO:0009001	serine O-acetyltransferase activity	0.0645408	0.0645408	2	3	3054	19715	4.30365
GO:0004032	alditol:NADP+ 1-oxidoreductase activity	0.0645408	0.0645408	2	3	3054	19715	4.30365
GO:0016412	serine O-acyltransferase activity	0.0645408	0.0645408	2	3	3054	19715	4.30365
GO:0010720	positive regulation of cell development	0.0645408	0.0645408	2	3	3054	19715	4.30365
GO:0006809	nitric oxide biosynthetic process	0.0645408	0.0645408	2	3	3054	19715	4.30365
GO:0006067	ethanol metabolic process	0.0645408	0.0645408	2	3	3054	19715	4.30365
GO:0046209	nitric oxide metabolic process	0.0645408	0.0645408	2	3	3054	19715	4.30365
GO:0004368	glycerol-3-phosphate dehydrogenase (quinone) activity	0.0645408	0.0645408	2	3	3054	19715	4.30365
GO:0008479	queuine tRNA-ribosyltransferase activity	0.0645408	0.0645408	2	3	3054	19715	4.30365
GO:0032103	positive regulation of response to external stimulus	0.0645408	0.0645408	2	3	3054	19715	4.30365
GO:0018822	nitrile hydratase activity	0.0645408	0.0645408	2	3	3054	19715	4.30365
GO:0004591	oxoglutarate dehydrogenase (succinyl-transferring) activity	0.0645408	0.0645408	2	3	3054	19715	4.30365
GO:0004817	cysteine-tRNA ligase activity	0.0645408	0.0645408	2	3	3054	19715	4.30365
GO:0003868	4-hydroxyphenylpyruvate dioxygenase activity	0.0645408	0.0645408	2	3	3054	19715	4.30365
GO:0004045	aminoacyl-tRNA hydrolase activity	0.0645408	0.0645408	2	3	3054	19715	4.30365
GO:0016901	oxidoreductase activity, acting on the CH-OH group of donors, quinone or similar compound as acceptor	0.0645408	0.0645408	2	3	3054	19715	4.30365
GO:0019211	phosphatase activator activity	0.0645408	0.0645408	2	3	3054	19715	4.30365
GO:0008076	voltage-gated potassium channel complex	0.0692441	0.0692441	5	15	3054	19715	2.15182
GO:0034705	potassium channel complex	0.0692441	0.0692441	5	15	3054	19715	2.15182
GO:0048278	vesicle docking	0.0692441	0.0692441	5	15	3054	19715	2.15182
GO:0009100	glycoprotein metabolic process	0.0706819	0.0706819	49	219	3054	19715	1.44437
GO:0008484	sulfuric ester hydrolase activity	0.07593	0.07593	20	93	3054	19715	1.38827
GO:0016790	thiolester hydrolase activity	0.0764818	0.0764818	6	20	3054	19715	1.93664
GO:0006072	glycerol-3-phosphate metabolic process	0.0766	0.0766	4	11	3054	19715	2.34744
GO:0052646	alditol phosphate metabolic process	0.0766	0.0766	4	11	3054	19715	2.34744
GO:0051189	prosthetic group metabolic process	0.0798199	0.0798199	5	11	3054	19715	2.9343
GO:0036092	phosphatidylinositol-3-phosphate biosynthetic process	0.0799099	0.0799099	3	7	3054	19715	2.76663
GO:0016435	rRNA (guanine) methyltransferase activity	0.0799099	0.0799099	3	7	3054	19715	2.76663
GO:0016274	protein-arginine N-methyltransferase activity	0.0799099	0.0799099	3	7	3054	19715	2.76663
GO:0016273	arginine N-methyltransferase activity	0.0799099	0.0799099	3	7	3054	19715	2.76663
GO:0046365	monosaccharide catabolic process	0.0799099	0.0799099	3	7	3054	19715	2.76663
GO:0071229	cellular response to acid chemical	0.0799099	0.0799099	3	7	3054	19715	2.76663
GO:0042910	xenobiotic transmembrane transporter activity	0.0799572	0.0799572	7	25	3054	19715	1.80753
GO:0034703	cation channel complex	0.0883527	0.0883527	5	16	3054	19715	2.01733
GO:0140056	organelle localization by membrane tethering	0.0883527	0.0883527	5	16	3054	19715	2.01733
GO:0007186	G-protein coupled receptor signaling pathway	0.0917411	0.0917411	10	41	3054	19715	1.5745
GO:0072488	ammonium transmembrane transport	0.0936292	0.0936292	6	21	3054	19715	1.84442
GO:0015298	solute:cation antiporter activity	0.0951998	0.0951998	10	34	3054	19715	1.89867
GO:0016758	transferase activity, transferring hexosyl groups	0.0992267	0.0992267	31	140	3054	19715	1.42943
GO:0004177	aminopeptidase activity	0.100913	0.100913	11	47	3054	19715	1.51085
GO:0071949	FAD binding	0.112334	0.112334	19	92	3054	19715	1.33319
GO:0015696	ammonium transport	0.112652	0.112652	6	22	3054	19715	1.76058
GO:0008519	ammonium transmembrane transporter activity	0.112652	0.112652	6	22	3054	19715	1.76058
GO:1902562	H4 histone acetyltransferase complex	0.113552	0.113552	3	8	3054	19715	2.4208
GO:0001568	blood vessel development	0.113552	0.113552	3	8	3054	19715	2.4208
GO:0006570	tyrosine metabolic process	0.113552	0.113552	3	8	3054	19715	2.4208
GO:0016971	flavin-linked sulfhydryl oxidase activity	0.113552	0.113552	3	8	3054	19715	2.4208
GO:0016998	cell wall macromolecule catabolic process	0.113552	0.113552	3	8	3054	19715	2.4208
GO:0008106	alcohol dehydrogenase (NADP+) activity	0.113552	0.113552	3	8	3054	19715	2.4208
GO:0043968	histone H2A acetylation	0.11595	0.11595	2	4	3054	19715	3.22773
GO:0046033	AMP metabolic process	0.11595	0.11595	2	4	3054	19715	3.22773
GO:0030898	actin-dependent ATPase activity	0.11595	0.11595	2	4	3054	19715	3.22773
GO:0004385	guanylate kinase activity	0.11595	0.11595	2	4	3054	19715	3.22773
GO:0008593	regulation of Notch signaling pathway	0.11595	0.11595	2	4	3054	19715	3.22773
GO:0016413	O-acetyltransferase activity	0.11595	0.11595	2	4	3054	19715	3.22773
GO:0110095	cellular detoxification of aldehyde	0.11595	0.11595	2	4	3054	19715	3.22773
GO:0006020	inositol metabolic process	0.11595	0.11595	2	4	3054	19715	3.22773
GO:0018580	nitronate monooxygenase activity	0.11595	0.11595	2	4	3054	19715	3.22773
GO:0034308	primary alcohol metabolic process	0.11595	0.11595	2	4	3054	19715	3.22773
GO:0110096	cellular response to aldehyde	0.11595	0.11595	2	4	3054	19715	3.22773
GO:0045596	negative regulation of cell differentiation	0.11595	0.11595	2	4	3054	19715	3.22773
GO:0004807	triose-phosphate isomerase activity	0.11595	0.11595	2	4	3054	19715	3.22773
GO:0008172	S-methyltransferase activity	0.11595	0.11595	2	4	3054	19715	3.22773
GO:0002274	myeloid leukocyte activation	0.11595	0.11595	2	4	3054	19715	3.22773
GO:1903409	reactive oxygen species biosynthetic process	0.11595	0.11595	2	4	3054	19715	3.22773
GO:0004800	thyroxine 5'-deiodinase activity	0.11595	0.11595	2	4	3054	19715	3.22773
GO:0006614	SRP-dependent cotranslational protein targeting to membrane	0.129157	0.129157	4	13	3054	19715	1.9863
GO:0006613	cotranslational protein targeting to membrane	0.129157	0.129157	4	13	3054	19715	1.9863
GO:0016972	thiol oxidase activity	0.129157	0.129157	4	13	3054	19715	1.9863
GO:0050660	flavin adenine dinucleotide binding	0.130867	0.130867	34	181	3054	19715	1.21263
GO:0006298	mismatch repair	0.130914	0.130914	7	28	3054	19715	1.61387
GO:0022843	voltage-gated cation channel activity	0.130914	0.130914	7	28	3054	19715	1.61387
GO:0034035	purine ribonucleoside bisphosphate metabolic process	0.133689	0.133689	5	18	3054	19715	1.79319
GO:0034968	histone lysine methylation	0.134314	0.134314	12	55	3054	19715	1.40847
GO:0003774	motor activity	0.139201	0.139201	37	187	3054	19715	1.27729
GO:0015078	proton transmembrane transporter activity	0.142585	0.142585	16	78	3054	19715	1.3242
GO:0016593	Cdc73/Paf1 complex	0.151464	0.151464	3	9	3054	19715	2.15182
GO:0018105	peptidyl-serine phosphorylation	0.151464	0.151464	3	9	3054	19715	2.15182
GO:0048500	signal recognition particle	0.151464	0.151464	3	9	3054	19715	2.15182
GO:0001944	vasculature development	0.151464	0.151464	3	9	3054	19715	2.15182
GO:0008312	7S RNA binding	0.151464	0.151464	3	9	3054	19715	2.15182
GO:0003951	NAD+ kinase activity	0.151464	0.151464	3	9	3054	19715	2.15182
GO:0004040	amidase activity	0.151464	0.151464	3	9	3054	19715	2.15182
GO:0048284	organelle fusion	0.151464	0.151464	3	9	3054	19715	2.15182
GO:0016703	oxidoreductase activity, acting on single donors with incorporation of molecular oxygen, incorporation of one atom of oxygen (internal monooxygenases or internal mixed function oxidases)	0.151464	0.151464	3	9	3054	19715	2.15182
GO:0016813	hydrolase activity, acting on carbon-nitrogen (but not peptide) bonds, in linear amidines	0.151464	0.151464	3	9	3054	19715	2.15182
GO:0009405	pathogenesis	0.151464	0.151464	3	9	3054	19715	2.15182
GO:0070838	divalent metal ion transport	0.153194	0.153194	21	93	3054	19715	1.45769
GO:0001405	PAM complex, Tim23 associated import motor	0.154907	0.154907	1	1	3054	19715	6.45547
GO:0039533	regulation of MDA-5 signaling pathway	0.154907	0.154907	1	1	3054	19715	6.45547
GO:0036353	histone H2A-K119 monoubiquitination	0.154907	0.154907	1	1	3054	19715	6.45547
GO:0061890	positive regulation of astrocyte activation	0.154907	0.154907	1	1	3054	19715	6.45547
GO:0000480	endonucleolytic cleavage in 5'-ETS of tricistronic rRNA transcript (SSU-rRNA, 5.8S rRNA, LSU-rRNA)	0.154907	0.154907	1	1	3054	19715	6.45547
GO:0039530	MDA-5 signaling pathway	0.154907	0.154907	1	1	3054	19715	6.45547
GO:0000811	GINS complex	0.154907	0.154907	1	1	3054	19715	6.45547
GO:0045676	regulation of R7 cell differentiation	0.154907	0.154907	1	1	3054	19715	6.45547
GO:0002036	regulation of L-glutamate import across plasma membrane	0.154907	0.154907	1	1	3054	19715	6.45547
GO:0098712	L-glutamate import across plasma membrane	0.154907	0.154907	1	1	3054	19715	6.45547
GO:0045466	R7 cell differentiation	0.154907	0.154907	1	1	3054	19715	6.45547
GO:0031261	DNA replication preinitiation complex	0.154907	0.154907	1	1	3054	19715	6.45547
GO:0110116	regulation of compound eye photoreceptor cell differentiation	0.154907	0.154907	1	1	3054	19715	6.45547
GO:0032436	positive regulation of proteasomal ubiquitin-dependent protein catabolic process	0.154907	0.154907	1	1	3054	19715	6.45547
GO:0061888	regulation of astrocyte activation	0.154907	0.154907	1	1	3054	19715	6.45547
GO:0000454	snoRNA guided rRNA pseudouridine synthesis	0.154907	0.154907	1	1	3054	19715	6.45547
GO:0048711	positive regulation of astrocyte differentiation	0.154907	0.154907	1	1	3054	19715	6.45547
GO:0034414	tRNA 3'-trailer cleavage, endonucleolytic	0.154907	0.154907	1	1	3054	19715	6.45547
GO:0045943	positive regulation of transcription by RNA polymerase I	0.154907	0.154907	1	1	3054	19715	6.45547
GO:1990421	subtelomeric heterochromatin	0.154907	0.154907	1	1	3054	19715	6.45547
GO:0097039	protein linear polyubiquitination	0.154907	0.154907	1	1	3054	19715	6.45547
GO:0048143	astrocyte activation	0.154907	0.154907	1	1	3054	19715	6.45547
GO:0042779	tRNA 3'-trailer cleavage	0.154907	0.154907	1	1	3054	19715	6.45547
GO:0032324	molybdopterin cofactor biosynthetic process	0.154907	0.154907	1	1	3054	19715	6.45547
GO:0048710	regulation of astrocyte differentiation	0.154907	0.154907	1	1	3054	19715	6.45547
GO:0019547	arginine catabolic process to ornithine	0.154907	0.154907	1	1	3054	19715	6.45547
GO:2000233	negative regulation of rRNA processing	0.154907	0.154907	1	1	3054	19715	6.45547
GO:0045687	positive regulation of glial cell differentiation	0.154907	0.154907	1	1	3054	19715	6.45547
GO:0031616	spindle pole centrosome	0.154907	0.154907	1	1	3054	19715	6.45547
GO:0070544	histone H3-K36 demethylation	0.154907	0.154907	1	1	3054	19715	6.45547
GO:2000060	positive regulation of ubiquitin-dependent protein catabolic process	0.154907	0.154907	1	1	3054	19715	6.45547
GO:0032434	regulation of proteasomal ubiquitin-dependent protein catabolic process	0.154907	0.154907	1	1	3054	19715	6.45547
GO:1904294	positive regulation of ERAD pathway	0.154907	0.154907	1	1	3054	19715	6.45547
GO:2001056	positive regulation of cysteine-type endopeptidase activity	0.154907	0.154907	1	1	3054	19715	6.45547
GO:0016322	neuron remodeling	0.154907	0.154907	1	1	3054	19715	6.45547
GO:0010958	regulation of amino acid import across plasma membrane	0.154907	0.154907	1	1	3054	19715	6.45547
GO:0032211	negative regulation of telomere maintenance via telomerase	0.154907	0.154907	1	1	3054	19715	6.45547
GO:0006356	regulation of transcription by RNA polymerase I	0.154907	0.154907	1	1	3054	19715	6.45547
GO:0001751	compound eye photoreceptor cell differentiation	0.154907	0.154907	1	1	3054	19715	6.45547
GO:0046827	positive regulation of protein export from nucleus	0.154907	0.154907	1	1	3054	19715	6.45547
GO:0033522	histone H2A ubiquitination	0.154907	0.154907	1	1	3054	19715	6.45547
GO:0051974	negative regulation of telomerase activity	0.154907	0.154907	1	1	3054	19715	6.45547
GO:0032009	early phagosome	0.154907	0.154907	1	1	3054	19715	6.45547
GO:0042780	tRNA 3'-end processing	0.154907	0.154907	1	1	3054	19715	6.45547
GO:0035102	PRC1 complex	0.154907	0.154907	1	1	3054	19715	6.45547
GO:0051233	spindle midzone	0.154907	0.154907	1	1	3054	19715	6.45547
GO:0042551	neuron maturation	0.154907	0.154907	1	1	3054	19715	6.45547
GO:0005703	polytene chromosome puff	0.154907	0.154907	1	1	3054	19715	6.45547
GO:0071507	pheromone response MAPK cascade	0.154907	0.154907	1	1	3054	19715	6.45547
GO:0031573	intra-S DNA damage checkpoint	0.154907	0.154907	1	1	3054	19715	6.45547
GO:1905267	endonucleolytic cleavage involved in tRNA processing	0.154907	0.154907	1	1	3054	19715	6.45547
GO:0045685	regulation of glial cell differentiation	0.154907	0.154907	1	1	3054	19715	6.45547
GO:0089718	amino acid import across plasma membrane	0.154907	0.154907	1	1	3054	19715	6.45547
GO:0006527	arginine catabolic process	0.154907	0.154907	1	1	3054	19715	6.45547
GO:0031105	septin complex	0.154907	0.154907	1	1	3054	19715	6.45547
GO:0032133	chromosome passenger complex	0.154907	0.154907	1	1	3054	19715	6.45547
GO:1903789	regulation of amino acid transmembrane transport	0.154907	0.154907	1	1	3054	19715	6.45547
GO:0014002	astrocyte development	0.154907	0.154907	1	1	3054	19715	6.45547
GO:0014015	positive regulation of gliogenesis	0.154907	0.154907	1	1	3054	19715	6.45547
GO:0046532	regulation of photoreceptor cell differentiation	0.154907	0.154907	1	1	3054	19715	6.45547
GO:0010950	positive regulation of endopeptidase activity	0.154907	0.154907	1	1	3054	19715	6.45547
GO:0032210	regulation of telomere maintenance via telomerase	0.154907	0.154907	1	1	3054	19715	6.45547
GO:1901259	chloroplast rRNA processing	0.154907	0.154907	1	1	3054	19715	6.45547
GO:0001754	eye photoreceptor cell differentiation	0.154907	0.154907	1	1	3054	19715	6.45547
GO:1904379	protein localization to cytosolic proteasome complex involved in ERAD pathway	0.154907	0.154907	1	1	3054	19715	6.45547
GO:0010484	H3 histone acetyltransferase activity	0.154907	0.154907	1	1	3054	19715	6.45547
GO:1904357	negative regulation of telomere maintenance via telomere lengthening	0.154907	0.154907	1	1	3054	19715	6.45547
GO:0086019	cell-cell signaling involved in cardiac conduction	0.154907	0.154907	1	1	3054	19715	6.45547
GO:0048132	female germ-line stem cell asymmetric division	0.154907	0.154907	1	1	3054	19715	6.45547
GO:0048708	astrocyte differentiation	0.154907	0.154907	1	1	3054	19715	6.45547
GO:0097361	CIA complex	0.154907	0.154907	1	1	3054	19715	6.45547
GO:0014013	regulation of gliogenesis	0.154907	0.154907	1	1	3054	19715	6.45547
GO:0001745	compound eye morphogenesis	0.154907	0.154907	1	1	3054	19715	6.45547
GO:0009446	putrescine biosynthetic process	0.154907	0.154907	1	1	3054	19715	6.45547
GO:0000750	pheromone-dependent signal transduction involved in conjugation with cellular fusion	0.154907	0.154907	1	1	3054	19715	6.45547
GO:0051955	regulation of amino acid transport	0.154907	0.154907	1	1	3054	19715	6.45547
GO:1904356	regulation of telomere maintenance via telomere lengthening	0.154907	0.154907	1	1	3054	19715	6.45547
GO:0070407	oxidation-dependent protein catabolic process	0.154907	0.154907	1	1	3054	19715	6.45547
GO:0021782	glial cell development	0.154907	0.154907	1	1	3054	19715	6.45547
GO:0032039	integrator complex	0.154907	0.154907	1	1	3054	19715	6.45547
GO:0033063	Rad51B-Rad51C-Rad51D-XRCC2 complex	0.154907	0.154907	1	1	3054	19715	6.45547
GO:0030007	cellular potassium ion homeostasis	0.154907	0.154907	1	1	3054	19715	6.45547
GO:0005436	sodium:phosphate symporter activity	0.154907	0.154907	1	1	3054	19715	6.45547
GO:1903980	positive regulation of microglial cell activation	0.154907	0.154907	1	1	3054	19715	6.45547
GO:2000279	negative regulation of DNA biosynthetic process	0.154907	0.154907	1	1	3054	19715	6.45547
GO:0033678	5'-3' DNA/RNA helicase activity	0.154907	0.154907	1	1	3054	19715	6.45547
GO:0046530	photoreceptor cell differentiation	0.154907	0.154907	1	1	3054	19715	6.45547
GO:0034307	regulation of ascospore formation	0.154907	0.154907	1	1	3054	19715	6.45547
GO:0086065	cell communication involved in cardiac conduction	0.154907	0.154907	1	1	3054	19715	6.45547
GO:0150078	positive regulation of neuroinflammatory response	0.154907	0.154907	1	1	3054	19715	6.45547
GO:0048749	compound eye development	0.154907	0.154907	1	1	3054	19715	6.45547
GO:0016539	intein-mediated protein splicing	0.154907	0.154907	1	1	3054	19715	6.45547
GO:0006829	zinc ion transport	0.154907	0.154907	1	1	3054	19715	6.45547
GO:0009445	putrescine metabolic process	0.154907	0.154907	1	1	3054	19715	6.45547
GO:0046824	positive regulation of nucleocytoplasmic transport	0.154907	0.154907	1	1	3054	19715	6.45547
GO:0000749	response to pheromone triggering conjugation with cellular fusion	0.154907	0.154907	1	1	3054	19715	6.45547
GO:0032005	signal transduction involved in positive regulation of conjugation with cellular fusion	0.154907	0.154907	1	1	3054	19715	6.45547
GO:0010001	glial cell differentiation	0.154907	0.154907	1	1	3054	19715	6.45547
GO:0055075	potassium ion homeostasis	0.154907	0.154907	1	1	3054	19715	6.45547
GO:1903978	regulation of microglial cell activation	0.154907	0.154907	1	1	3054	19715	6.45547
GO:0033677	DNA/RNA helicase activity	0.154907	0.154907	1	1	3054	19715	6.45547
GO:0015252	proton channel activity	0.154907	0.154907	1	1	3054	19715	6.45547
GO:0043941	positive regulation of sexual sporulation resulting in formation of a cellular spore	0.154907	0.154907	1	1	3054	19715	6.45547
GO:0098728	germline stem cell asymmetric division	0.154907	0.154907	1	1	3054	19715	6.45547
GO:0043032	positive regulation of macrophage activation	0.154907	0.154907	1	1	3054	19715	6.45547
GO:0150077	regulation of neuroinflammatory response	0.154907	0.154907	1	1	3054	19715	6.45547
GO:0042063	gliogenesis	0.154907	0.154907	1	1	3054	19715	6.45547
GO:0004697	protein kinase C activity	0.154907	0.154907	1	1	3054	19715	6.45547
GO:0042078	germ-line stem cell division	0.154907	0.154907	1	1	3054	19715	6.45547
GO:2000027	regulation of animal organ morphogenesis	0.154907	0.154907	1	1	3054	19715	6.45547
GO:0001678	cellular glucose homeostasis	0.154907	0.154907	1	1	3054	19715	6.45547
GO:0030908	protein splicing	0.154907	0.154907	1	1	3054	19715	6.45547
GO:0001774	microglial cell activation	0.154907	0.154907	1	1	3054	19715	6.45547
GO:1905898	positive regulation of response to endoplasmic reticulum stress	0.154907	0.154907	1	1	3054	19715	6.45547
GO:0051962	positive regulation of nervous system development	0.154907	0.154907	1	1	3054	19715	6.45547
GO:0006911	phagocytosis, engulfment	0.154907	0.154907	1	1	3054	19715	6.45547
GO:0019237	centromeric DNA binding	0.154907	0.154907	1	1	3054	19715	6.45547
GO:0045881	positive regulation of sporulation resulting in formation of a cellular spore	0.154907	0.154907	1	1	3054	19715	6.45547
GO:0015706	nitrate transport	0.154907	0.154907	1	1	3054	19715	6.45547
GO:0035174	histone serine kinase activity	0.154907	0.154907	1	1	3054	19715	6.45547
GO:1902445	regulation of mitochondrial membrane permeability involved in programmed necrotic cell death	0.154907	0.154907	1	1	3054	19715	6.45547
GO:0048510	regulation of timing of transition from vegetative to reproductive phase	0.154907	0.154907	1	1	3054	19715	6.45547
GO:0019853	L-ascorbic acid biosynthetic process	0.154907	0.154907	1	1	3054	19715	6.45547
GO:0061337	cardiac conduction	0.154907	0.154907	1	1	3054	19715	6.45547
GO:0043940	regulation of sexual sporulation resulting in formation of a cellular spore	0.154907	0.154907	1	1	3054	19715	6.45547
GO:0005547	phosphatidylinositol-3,4,5-trisphosphate binding	0.154907	0.154907	1	1	3054	19715	6.45547
GO:0006071	glycerol metabolic process	0.154907	0.154907	1	1	3054	19715	6.45547
GO:0051151	negative regulation of smooth muscle cell differentiation	0.154907	0.154907	1	1	3054	19715	6.45547
GO:0043030	regulation of macrophage activation	0.154907	0.154907	1	1	3054	19715	6.45547
GO:0032890	regulation of organic acid transport	0.154907	0.154907	1	1	3054	19715	6.45547
GO:0042173	regulation of sporulation resulting in formation of a cellular spore	0.154907	0.154907	1	1	3054	19715	6.45547
GO:0051446	positive regulation of meiotic cell cycle	0.154907	0.154907	1	1	3054	19715	6.45547
GO:0010526	negative regulation of transposition, RNA-mediated	0.154907	0.154907	1	1	3054	19715	6.45547
GO:0035173	histone kinase activity	0.154907	0.154907	1	1	3054	19715	6.45547
GO:0048506	regulation of timing of meristematic phase transition	0.154907	0.154907	1	1	3054	19715	6.45547
GO:0001403	invasive growth in response to glucose limitation	0.154907	0.154907	1	1	3054	19715	6.45547
GO:0051580	regulation of neurotransmitter uptake	0.154907	0.154907	1	1	3054	19715	6.45547
GO:0019852	L-ascorbic acid metabolic process	0.154907	0.154907	1	1	3054	19715	6.45547
GO:0006584	catecholamine metabolic process	0.154907	0.154907	1	1	3054	19715	6.45547
GO:0061900	glial cell activation	0.154907	0.154907	1	1	3054	19715	6.45547
GO:0034306	regulation of sexual sporulation	0.154907	0.154907	1	1	3054	19715	6.45547
GO:0034310	primary alcohol catabolic process	0.154907	0.154907	1	1	3054	19715	6.45547
GO:0110102	chloroplast ribulose bisphosphate carboxylase complex assembly	0.154907	0.154907	1	1	3054	19715	6.45547
GO:0031256	leading edge membrane	0.154907	0.154907	1	1	3054	19715	6.45547
GO:0098856	intestinal lipid absorption	0.154907	0.154907	1	1	3054	19715	6.45547
GO:0043588	skin development	0.154907	0.154907	1	1	3054	19715	6.45547
GO:0042593	glucose homeostasis	0.154907	0.154907	1	1	3054	19715	6.45547
GO:0004713	protein tyrosine kinase activity	0.154907	0.154907	1	1	3054	19715	6.45547
GO:0034453	microtubule anchoring	0.154907	0.154907	1	1	3054	19715	6.45547
GO:0008908	isochorismatase activity	0.154907	0.154907	1	1	3054	19715	6.45547
GO:0051952	regulation of amine transport	0.154907	0.154907	1	1	3054	19715	6.45547
GO:0046902	regulation of mitochondrial membrane permeability	0.154907	0.154907	1	1	3054	19715	6.45547
GO:0008016	regulation of heart contraction	0.154907	0.154907	1	1	3054	19715	6.45547
GO:0003988	acetyl-CoA C-acyltransferase activity	0.154907	0.154907	1	1	3054	19715	6.45547
GO:0004024	alcohol dehydrogenase activity, zinc-dependent	0.154907	0.154907	1	1	3054	19715	6.45547
GO:0004035	alkaline phosphatase activity	0.154907	0.154907	1	1	3054	19715	6.45547
GO:0051150	regulation of smooth muscle cell differentiation	0.154907	0.154907	1	1	3054	19715	6.45547
GO:0090071	negative regulation of ribosome biogenesis	0.154907	0.154907	1	1	3054	19715	6.45547
GO:0016408	C-acyltransferase activity	0.154907	0.154907	1	1	3054	19715	6.45547
GO:0045104	intermediate filament cytoskeleton organization	0.154907	0.154907	1	1	3054	19715	6.45547
GO:0001222	transcription corepressor binding	0.154907	0.154907	1	1	3054	19715	6.45547
GO:0002269	leukocyte activation involved in inflammatory response	0.154907	0.154907	1	1	3054	19715	6.45547
GO:0004371	glycerone kinase activity	0.154907	0.154907	1	1	3054	19715	6.45547
GO:0010525	regulation of transposition, RNA-mediated	0.154907	0.154907	1	1	3054	19715	6.45547
GO:0010529	negative regulation of transposition	0.154907	0.154907	1	1	3054	19715	6.45547
GO:0004463	leukotriene-A4 hydrolase activity	0.154907	0.154907	1	1	3054	19715	6.45547
GO:0051588	regulation of neurotransmitter transport	0.154907	0.154907	1	1	3054	19715	6.45547
GO:0036267	invasive filamentous growth	0.154907	0.154907	1	1	3054	19715	6.45547
GO:0098739	import across plasma membrane	0.154907	0.154907	1	1	3054	19715	6.45547
GO:0007611	learning or memory	0.154907	0.154907	1	1	3054	19715	6.45547
GO:0015837	amine transport	0.154907	0.154907	1	1	3054	19715	6.45547
GO:0001504	neurotransmitter uptake	0.154907	0.154907	1	1	3054	19715	6.45547
GO:0150076	neuroinflammatory response	0.154907	0.154907	1	1	3054	19715	6.45547
GO:0060047	heart contraction	0.154907	0.154907	1	1	3054	19715	6.45547
GO:0033500	carbohydrate homeostasis	0.154907	0.154907	1	1	3054	19715	6.45547
GO:0002833	positive regulation of response to biotic stimulus	0.154907	0.154907	1	1	3054	19715	6.45547
GO:0071444	cellular response to pheromone	0.154907	0.154907	1	1	3054	19715	6.45547
GO:0047939	L-glucuronate reductase activity	0.154907	0.154907	1	1	3054	19715	6.45547
GO:0047941	glucuronolactone reductase activity	0.154907	0.154907	1	1	3054	19715	6.45547
GO:0043938	positive regulation of sporulation	0.154907	0.154907	1	1	3054	19715	6.45547
GO:0004018	N6-(1,2-dicarboxyethyl)AMP AMP-lyase (fumarate-forming) activity	0.154907	0.154907	1	1	3054	19715	6.45547
GO:0008124	4-alpha-hydroxytetrahydrobiopterin dehydratase activity	0.154907	0.154907	1	1	3054	19715	6.45547
GO:1903522	regulation of blood circulation	0.154907	0.154907	1	1	3054	19715	6.45547
GO:0051145	smooth muscle cell differentiation	0.154907	0.154907	1	1	3054	19715	6.45547
GO:0004049	anthranilate synthase activity	0.154907	0.154907	1	1	3054	19715	6.45547
GO:0070626	(S)-2-(5-amino-1-(5-phospho-D-ribosyl)imidazole-4-carboxamido)succinate AMP-lyase (fumarate-forming) activity	0.154907	0.154907	1	1	3054	19715	6.45547
GO:0086001	cardiac muscle cell action potential	0.154907	0.154907	1	1	3054	19715	6.45547
GO:0070783	growth of unicellular organism as a thread of attached cells	0.154907	0.154907	1	1	3054	19715	6.45547
GO:0010528	regulation of transposition	0.154907	0.154907	1	1	3054	19715	6.45547
GO:0061798	GTP 3',8'-cyclase activity	0.154907	0.154907	1	1	3054	19715	6.45547
GO:0004512	inositol-3-phosphate synthase activity	0.154907	0.154907	1	1	3054	19715	6.45547
GO:0016803	ether hydrolase activity	0.154907	0.154907	1	1	3054	19715	6.45547
GO:0098722	asymmetric stem cell division	0.154907	0.154907	1	1	3054	19715	6.45547
GO:1904047	S-adenosyl-L-methionine binding	0.154907	0.154907	1	1	3054	19715	6.45547
GO:0001508	action potential	0.154907	0.154907	1	1	3054	19715	6.45547
GO:0008676	3-deoxy-8-phosphooctulonate synthase activity	0.154907	0.154907	1	1	3054	19715	6.45547
GO:0010810	regulation of cell-substrate adhesion	0.154907	0.154907	1	1	3054	19715	6.45547
GO:0050890	cognition	0.154907	0.154907	1	1	3054	19715	6.45547
GO:0050892	intestinal absorption	0.154907	0.154907	1	1	3054	19715	6.45547
GO:1904327	protein localization to cytosolic proteasome complex	0.154907	0.154907	1	1	3054	19715	6.45547
GO:1903338	regulation of cell wall organization or biogenesis	0.154907	0.154907	1	1	3054	19715	6.45547
GO:0007029	endoplasmic reticulum organization	0.154907	0.154907	1	1	3054	19715	6.45547
GO:0043937	regulation of sporulation	0.154907	0.154907	1	1	3054	19715	6.45547
GO:0004019	adenylosuccinate synthase activity	0.154907	0.154907	1	1	3054	19715	6.45547
GO:0050113	inositol oxygenase activity	0.154907	0.154907	1	1	3054	19715	6.45547
GO:0003015	heart process	0.154907	0.154907	1	1	3054	19715	6.45547
GO:0030718	germ-line stem cell population maintenance	0.154907	0.154907	1	1	3054	19715	6.45547
GO:0022600	digestive system process	0.154907	0.154907	1	1	3054	19715	6.45547
GO:0008356	asymmetric cell division	0.154907	0.154907	1	1	3054	19715	6.45547
GO:0048306	calcium-dependent protein binding	0.154907	0.154907	1	1	3054	19715	6.45547
GO:0090559	regulation of membrane permeability	0.154907	0.154907	1	1	3054	19715	6.45547
GO:0032197	transposition, RNA-mediated	0.154907	0.154907	1	1	3054	19715	6.45547
GO:0033061	DNA recombinase mediator complex	0.154907	0.154907	1	1	3054	19715	6.45547
GO:0045103	intermediate filament-based process	0.154907	0.154907	1	1	3054	19715	6.45547
GO:0035637	multicellular organismal signaling	0.154907	0.154907	1	1	3054	19715	6.45547
GO:1901136	carbohydrate derivative catabolic process	0.159554	0.159554	5	19	3054	19715	1.69881
GO:0005666	RNA polymerase III complex	0.159754	0.159754	4	14	3054	19715	1.84442
GO:0008271	secondary active sulfate transmembrane transporter activity	0.159754	0.159754	4	14	3054	19715	1.84442
GO:0061631	ubiquitin conjugating enzyme activity	0.159754	0.159754	4	14	3054	19715	1.84442
GO:0009982	pseudouridine synthase activity	0.172773	0.172773	14	69	3054	19715	1.30981
GO:0016574	histone ubiquitination	0.173881	0.173881	2	5	3054	19715	2.58219
GO:0004308	exo-alpha-sialidase activity	0.173881	0.173881	2	5	3054	19715	2.58219
GO:1901981	phosphatidylinositol phosphate binding	0.173881	0.173881	2	5	3054	19715	2.58219
GO:0031143	pseudopodium	0.173881	0.173881	2	5	3054	19715	2.58219
GO:0016997	alpha-sialidase activity	0.173881	0.173881	2	5	3054	19715	2.58219
GO:0008972	phosphomethylpyrimidine kinase activity	0.173881	0.173881	2	5	3054	19715	2.58219
GO:0046185	aldehyde catabolic process	0.173881	0.173881	2	5	3054	19715	2.58219
GO:0005047	signal recognition particle binding	0.173881	0.173881	2	5	3054	19715	2.58219
GO:0071695	anatomical structure maturation	0.173881	0.173881	2	5	3054	19715	2.58219
GO:0016702	oxidoreductase activity, acting on single donors with incorporation of molecular oxygen, incorporation of two atoms of oxygen	0.174173	0.174173	9	41	3054	19715	1.41705
GO:0016717	oxidoreductase activity, acting on paired donors, with oxidation of a pair of donors resulting in the reduction of molecular oxygen to two molecules of water	0.179923	0.179923	6	25	3054	19715	1.54931
GO:0004930	G-protein coupled receptor activity	0.179923	0.179923	6	25	3054	19715	1.54931
GO:0019208	phosphatase regulator activity	0.179923	0.179923	6	25	3054	19715	1.54931
GO:0004888	transmembrane signaling receptor activity	0.182988	0.182988	13	64	3054	19715	1.31127
GO:0036459	thiol-dependent ubiquitinyl hydrolase activity	0.18706	0.18706	14	70	3054	19715	1.29109
GO:0098732	macromolecule deacylation	0.187245	0.187245	5	20	3054	19715	1.61387
GO:0008186	RNA-dependent ATPase activity	0.192444	0.192444	6	19	3054	19715	2.03857
GO:0009968	negative regulation of signal transduction	0.192496	0.192496	5	15	3054	19715	2.15182
GO:0023057	negative regulation of signaling	0.192496	0.192496	5	15	3054	19715	2.15182
GO:0010648	negative regulation of cell communication	0.192496	0.192496	5	15	3054	19715	2.15182
GO:0015385	sodium:proton antiporter activity	0.192661	0.192661	3	10	3054	19715	1.93664
GO:0018209	peptidyl-serine modification	0.192661	0.192661	3	10	3054	19715	1.93664
GO:0035725	sodium ion transmembrane transport	0.192661	0.192661	3	10	3054	19715	1.93664
GO:0008176	tRNA (guanine-N7-)-methyltransferase activity	0.192661	0.192661	3	10	3054	19715	1.93664
GO:0009331	glycerol-3-phosphate dehydrogenase complex	0.192661	0.192661	3	10	3054	19715	1.93664
GO:0016812	hydrolase activity, acting on carbon-nitrogen (but not peptide) bonds, in cyclic amides	0.192661	0.192661	3	10	3054	19715	1.93664
GO:0032196	transposition	0.192661	0.192661	3	10	3054	19715	1.93664
GO:0061650	ubiquitin-like protein conjugating enzyme activity	0.192667	0.192667	4	15	3054	19715	1.72146
GO:0101005	ubiquitinyl hydrolase activity	0.201889	0.201889	14	71	3054	19715	1.27291
GO:0008373	sialyltransferase activity	0.204985	0.204985	8	37	3054	19715	1.39578
GO:0090575	RNA polymerase II transcription factor complex	0.20527	0.20527	6	26	3054	19715	1.48972
GO:0071805	potassium ion transmembrane transport	0.20527	0.20527	6	26	3054	19715	1.48972
GO:0071804	cellular potassium ion transport	0.20527	0.20527	6	26	3054	19715	1.48972
GO:0005267	potassium channel activity	0.20527	0.20527	6	26	3054	19715	1.48972
GO:0042737	drug catabolic process	0.20527	0.20527	6	26	3054	19715	1.48972
GO:0005249	voltage-gated potassium channel activity	0.216222	0.216222	6	24	3054	19715	1.61387
GO:0005871	kinesin complex	0.2165	0.2165	5	21	3054	19715	1.53702
GO:0042264	peptidyl-aspartic acid hydroxylation	0.2165	0.2165	5	21	3054	19715	1.53702
GO:0004597	peptide-aspartate beta-dioxygenase activity	0.2165	0.2165	5	21	3054	19715	1.53702
GO:0016706	oxidoreductase activity, acting on paired donors, with incorporation or reduction of molecular oxygen, 2-oxoglutarate as one donor, and incorporation of one atom each of oxygen into both donors	0.217816	0.217816	7	32	3054	19715	1.41213
GO:0030151	molybdenum ion binding	0.227438	0.227438	4	16	3054	19715	1.61387
GO:0004650	polygalacturonase activity	0.227438	0.227438	4	16	3054	19715	1.61387
GO:0003917	DNA topoisomerase type I activity	0.227438	0.227438	4	16	3054	19715	1.61387
GO:0061077	chaperone-mediated protein folding	0.227438	0.227438	4	16	3054	19715	1.61387
GO:0019783	ubiquitin-like protein-specific protease activity	0.233061	0.233061	14	73	3054	19715	1.23804
GO:0035267	NuA4 histone acetyltransferase complex	0.235083	0.235083	2	6	3054	19715	2.15182
GO:0000244	spliceosomal tri-snRNP complex assembly	0.235083	0.235083	2	6	3054	19715	2.15182
GO:0006513	protein monoubiquitination	0.235083	0.235083	2	6	3054	19715	2.15182
GO:1901800	positive regulation of proteasomal protein catabolic process	0.235083	0.235083	2	6	3054	19715	2.15182
GO:0009249	protein lipoylation	0.235083	0.235083	2	6	3054	19715	2.15182
GO:0035023	regulation of Rho protein signal transduction	0.235083	0.235083	2	6	3054	19715	2.15182
GO:0006574	valine catabolic process	0.235083	0.235083	2	6	3054	19715	2.15182
GO:0009245	lipid A biosynthetic process	0.235083	0.235083	2	6	3054	19715	2.15182
GO:0004129	cytochrome-c oxidase activity	0.235083	0.235083	2	6	3054	19715	2.15182
GO:0007266	Rho protein signal transduction	0.235083	0.235083	2	6	3054	19715	2.15182
GO:0033897	ribonuclease T2 activity	0.235083	0.235083	2	6	3054	19715	2.15182
GO:0006744	ubiquinone biosynthetic process	0.235083	0.235083	2	6	3054	19715	2.15182
GO:0046493	lipid A metabolic process	0.235083	0.235083	2	6	3054	19715	2.15182
GO:0006743	ubiquinone metabolic process	0.235083	0.235083	2	6	3054	19715	2.15182
GO:1901271	lipooligosaccharide biosynthetic process	0.235083	0.235083	2	6	3054	19715	2.15182
GO:0042136	neurotransmitter biosynthetic process	0.235083	0.235083	2	6	3054	19715	2.15182
GO:0016538	cyclin-dependent protein serine/threonine kinase regulator activity	0.235083	0.235083	2	6	3054	19715	2.15182
GO:0008474	palmitoyl-(protein) hydrolase activity	0.235083	0.235083	2	6	3054	19715	2.15182
GO:0017001	antibiotic catabolic process	0.235083	0.235083	2	6	3054	19715	2.15182
GO:1901269	lipooligosaccharide metabolic process	0.235083	0.235083	2	6	3054	19715	2.15182
GO:0009008	DNA-methyltransferase activity	0.235083	0.235083	2	6	3054	19715	2.15182
GO:0007006	mitochondrial membrane organization	0.235083	0.235083	2	6	3054	19715	2.15182
GO:0016676	oxidoreductase activity, acting on a heme group of donors, oxygen as acceptor	0.235083	0.235083	2	6	3054	19715	2.15182
GO:0047869	dimethylpropiothetin dethiomethylase activity	0.235083	0.235083	2	6	3054	19715	2.15182
GO:0015002	heme-copper terminal oxidase activity	0.235083	0.235083	2	6	3054	19715	2.15182
GO:2001057	reactive nitrogen species metabolic process	0.235083	0.235083	2	6	3054	19715	2.15182
GO:0016675	oxidoreductase activity, acting on a heme group of donors	0.235083	0.235083	2	6	3054	19715	2.15182
GO:0098599	palmitoyl hydrolase activity	0.235083	0.235083	2	6	3054	19715	2.15182
GO:0015081	sodium ion transmembrane transporter activity	0.235932	0.235932	6	20	3054	19715	1.93664
GO:0000209	protein polyubiquitination	0.236184	0.236184	3	11	3054	19715	1.76058
GO:0006661	phosphatidylinositol biosynthetic process	0.236184	0.236184	3	11	3054	19715	1.76058
GO:0140029	exocytic process	0.236184	0.236184	3	11	3054	19715	1.76058
GO:0003873	6-phosphofructo-2-kinase activity	0.236184	0.236184	3	11	3054	19715	1.76058
GO:0006772	thiamine metabolic process	0.236184	0.236184	3	11	3054	19715	1.76058
GO:0042723	thiamine-containing compound metabolic process	0.236184	0.236184	3	11	3054	19715	1.76058
GO:0022603	regulation of anatomical structure morphogenesis	0.236184	0.236184	3	11	3054	19715	1.76058
GO:0007023	post-chaperonin tubulin folding pathway	0.236184	0.236184	3	11	3054	19715	1.76058
GO:0005516	calmodulin binding	0.236184	0.236184	3	11	3054	19715	1.76058
GO:0018197	peptidyl-aspartic acid modification	0.247044	0.247044	5	22	3054	19715	1.46715
GO:0060590	ATPase regulator activity	0.247044	0.247044	5	22	3054	19715	1.46715
GO:0006662	glycerol ether metabolic process	0.247044	0.247044	5	22	3054	19715	1.46715
GO:0016638	oxidoreductase activity, acting on the CH-NH2 group of donors	0.247044	0.247044	5	22	3054	19715	1.46715
GO:0018904	ether metabolic process	0.247044	0.247044	5	22	3054	19715	1.46715
GO:0019706	protein-cysteine S-palmitoyltransferase activity	0.259307	0.259307	6	28	3054	19715	1.38331
GO:0019707	protein-cysteine S-acyltransferase activity	0.259307	0.259307	6	28	3054	19715	1.38331
GO:0051087	chaperone binding	0.259307	0.259307	6	28	3054	19715	1.38331
GO:0006383	transcription by RNA polymerase III	0.263608	0.263608	4	17	3054	19715	1.51893
GO:0032781	positive regulation of ATPase activity	0.263608	0.263608	4	17	3054	19715	1.51893
GO:0043462	regulation of ATPase activity	0.263608	0.263608	4	17	3054	19715	1.51893
GO:0016579	protein deubiquitination	0.263638	0.263638	12	63	3054	19715	1.22961
GO:0070475	rRNA base methylation	0.281142	0.281142	3	12	3054	19715	1.61387
GO:0072329	monocarboxylic acid catabolic process	0.281142	0.281142	3	12	3054	19715	1.61387
GO:0006749	glutathione metabolic process	0.281142	0.281142	3	12	3054	19715	1.61387
GO:0006000	fructose metabolic process	0.281142	0.281142	3	12	3054	19715	1.61387
GO:0044036	cell wall macromolecule metabolic process	0.281142	0.281142	3	12	3054	19715	1.61387
GO:0035239	tube morphogenesis	0.281142	0.281142	3	12	3054	19715	1.61387
GO:0032300	mismatch repair complex	0.281142	0.281142	3	12	3054	19715	1.61387
GO:0006003	fructose 2,6-bisphosphate metabolic process	0.281142	0.281142	3	12	3054	19715	1.61387
GO:0050767	regulation of neurogenesis	0.285753	0.285753	2	3	3054	19715	4.30365
GO:0000389	mRNA 3'-splice site recognition	0.285825	0.285825	1	2	3054	19715	3.22773
GO:0051016	barbed-end actin filament capping	0.285825	0.285825	1	2	3054	19715	3.22773
GO:0042721	TIM22 mitochondrial import inner membrane insertion complex	0.285825	0.285825	1	2	3054	19715	3.22773
GO:0015030	Cajal body	0.285825	0.285825	1	2	3054	19715	3.22773
GO:0000780	condensed nuclear chromosome, centromeric region	0.285825	0.285825	1	2	3054	19715	3.22773
GO:0043966	histone H3 acetylation	0.285825	0.285825	1	2	3054	19715	3.22773
GO:0019919	peptidyl-arginine methylation, to asymmetrical-dimethyl arginine	0.285825	0.285825	1	2	3054	19715	3.22773
GO:0015440	peptide-transporting ATPase activity	0.285825	0.285825	1	2	3054	19715	3.22773
GO:0000290	deadenylation-dependent decapping of nuclear-transcribed mRNA	0.285825	0.285825	1	2	3054	19715	3.22773
GO:0046711	GDP biosynthetic process	0.285825	0.285825	1	2	3054	19715	3.22773
GO:0061564	axon development	0.285825	0.285825	1	2	3054	19715	3.22773
GO:0043409	negative regulation of MAPK cascade	0.285825	0.285825	1	2	3054	19715	3.22773
GO:0034477	U6 snRNA 3'-end processing	0.285825	0.285825	1	2	3054	19715	3.22773
GO:0035247	peptidyl-arginine omega-N-methylation	0.285825	0.285825	1	2	3054	19715	3.22773
GO:0033220	amide-transporting ATPase activity	0.285825	0.285825	1	2	3054	19715	3.22773
GO:0015813	L-glutamate transmembrane transport	0.285825	0.285825	1	2	3054	19715	3.22773
GO:0042719	mitochondrial intermembrane space protein transporter complex	0.285825	0.285825	1	2	3054	19715	3.22773
GO:0031276	negative regulation of lateral pseudopodium assembly	0.285825	0.285825	1	2	3054	19715	3.22773
GO:0071020	post-spliceosomal complex	0.285825	0.285825	1	2	3054	19715	3.22773
GO:0015743	malate transport	0.285825	0.285825	1	2	3054	19715	3.22773
GO:0005782	peroxisomal matrix	0.285825	0.285825	1	2	3054	19715	3.22773
GO:2000058	regulation of ubiquitin-dependent protein catabolic process	0.285825	0.285825	1	2	3054	19715	3.22773
GO:0034515	proteasome storage granule	0.285825	0.285825	1	2	3054	19715	3.22773
GO:0051938	L-glutamate import	0.285825	0.285825	1	2	3054	19715	3.22773
GO:0046825	regulation of protein export from nucleus	0.285825	0.285825	1	2	3054	19715	3.22773
GO:0030244	cellulose biosynthetic process	0.285825	0.285825	1	2	3054	19715	3.22773
GO:0031273	negative regulation of pseudopodium assembly	0.285825	0.285825	1	2	3054	19715	3.22773
GO:0031275	regulation of lateral pseudopodium assembly	0.285825	0.285825	1	2	3054	19715	3.22773
GO:0045664	regulation of neuron differentiation	0.285825	0.285825	1	2	3054	19715	3.22773
GO:0031907	microbody lumen	0.285825	0.285825	1	2	3054	19715	3.22773
GO:0010952	positive regulation of peptidase activity	0.285825	0.285825	1	2	3054	19715	3.22773
GO:0030043	actin filament fragmentation	0.285825	0.285825	1	2	3054	19715	3.22773
GO:0006499	N-terminal protein myristoylation	0.285825	0.285825	1	2	3054	19715	3.22773
GO:0008616	queuosine biosynthetic process	0.285825	0.285825	1	2	3054	19715	3.22773
GO:0032205	negative regulation of telomere maintenance	0.285825	0.285825	1	2	3054	19715	3.22773
GO:0030177	positive regulation of Wnt signaling pathway	0.285825	0.285825	1	2	3054	19715	3.22773
GO:0030697	S-adenosylmethionine-dependent tRNA (m5U54) methyltransferase activity	0.285825	0.285825	1	2	3054	19715	3.22773
GO:0046580	negative regulation of Ras protein signal transduction	0.285825	0.285825	1	2	3054	19715	3.22773
GO:0030243	cellulose metabolic process	0.285825	0.285825	1	2	3054	19715	3.22773
GO:0046116	queuosine metabolic process	0.285825	0.285825	1	2	3054	19715	3.22773
GO:0031272	regulation of pseudopodium assembly	0.285825	0.285825	1	2	3054	19715	3.22773
GO:0051382	kinetochore assembly	0.285825	0.285825	1	2	3054	19715	3.22773
GO:0016572	histone phosphorylation	0.285825	0.285825	1	2	3054	19715	3.22773
GO:0060216	definitive hemopoiesis	0.285825	0.285825	1	2	3054	19715	3.22773
GO:0006498	N-terminal protein lipidation	0.285825	0.285825	1	2	3054	19715	3.22773
GO:0051058	negative regulation of small GTPase mediated signal transduction	0.285825	0.285825	1	2	3054	19715	3.22773
GO:0006591	ornithine metabolic process	0.285825	0.285825	1	2	3054	19715	3.22773
GO:0018377	protein myristoylation	0.285825	0.285825	1	2	3054	19715	3.22773
GO:0048592	eye morphogenesis	0.285825	0.285825	1	2	3054	19715	3.22773
GO:0010205	photoinhibition	0.285825	0.285825	1	2	3054	19715	3.22773
GO:0030696	tRNA (m5U54) methyltransferase activity	0.285825	0.285825	1	2	3054	19715	3.22773
GO:0032266	phosphatidylinositol-3-phosphate binding	0.285825	0.285825	1	2	3054	19715	3.22773
GO:0031271	lateral pseudopodium assembly	0.285825	0.285825	1	2	3054	19715	3.22773
GO:0043065	positive regulation of apoptotic process	0.285825	0.285825	1	2	3054	19715	3.22773
GO:0010304	PSII associated light-harvesting complex II catabolic process	0.285825	0.285825	1	2	3054	19715	3.22773
GO:0043155	negative regulation of photosynthesis, light reaction	0.285825	0.285825	1	2	3054	19715	3.22773
GO:0009931	calcium-dependent protein serine/threonine kinase activity	0.285825	0.285825	1	2	3054	19715	3.22773
GO:0034508	centromere complex assembly	0.285825	0.285825	1	2	3054	19715	3.22773
GO:0030437	ascospore formation	0.285825	0.285825	1	2	3054	19715	3.22773
GO:1903959	regulation of anion transmembrane transport	0.285825	0.285825	1	2	3054	19715	3.22773
GO:0031139	positive regulation of conjugation with cellular fusion	0.285825	0.285825	1	2	3054	19715	3.22773
GO:0003007	heart morphogenesis	0.285825	0.285825	1	2	3054	19715	3.22773
GO:0010206	photosystem II repair	0.285825	0.285825	1	2	3054	19715	3.22773
GO:0007140	male meiotic nuclear division	0.285825	0.285825	1	2	3054	19715	3.22773
GO:0000001	mitochondrion inheritance	0.285825	0.285825	1	2	3054	19715	3.22773
GO:0043068	positive regulation of programmed cell death	0.285825	0.285825	1	2	3054	19715	3.22773
GO:0031932	TORC2 complex	0.285825	0.285825	1	2	3054	19715	3.22773
GO:0045322	unmethylated CpG binding	0.285825	0.285825	1	2	3054	19715	3.22773
GO:0004379	glycylpeptide N-tetradecanoyltransferase activity	0.285825	0.285825	1	2	3054	19715	3.22773
GO:0043332	mating projection tip	0.285825	0.285825	1	2	3054	19715	3.22773
GO:0004528	phosphodiesterase I activity	0.285825	0.285825	1	2	3054	19715	3.22773
GO:1905156	negative regulation of photosynthesis	0.285825	0.285825	1	2	3054	19715	3.22773
GO:0050727	regulation of inflammatory response	0.285825	0.285825	1	2	3054	19715	3.22773
GO:0010857	calcium-dependent protein kinase activity	0.285825	0.285825	1	2	3054	19715	3.22773
GO:0017110	nucleoside-diphosphatase activity	0.285825	0.285825	1	2	3054	19715	3.22773
GO:0003937	IMP cyclohydrolase activity	0.285825	0.285825	1	2	3054	19715	3.22773
GO:0007050	cell cycle arrest	0.285825	0.285825	1	2	3054	19715	3.22773
GO:0043025	neuronal cell body	0.285825	0.285825	1	2	3054	19715	3.22773
GO:0033819	lipoyl(octanoyl) transferase activity	0.285825	0.285825	1	2	3054	19715	3.22773
GO:0070685	macropinocytic cup	0.285825	0.285825	1	2	3054	19715	3.22773
GO:0042084	5-methyltetrahydrofolate-dependent methyltransferase activity	0.285825	0.285825	1	2	3054	19715	3.22773
GO:0048311	mitochondrion distribution	0.285825	0.285825	1	2	3054	19715	3.22773
GO:0051383	kinetochore organization	0.285825	0.285825	1	2	3054	19715	3.22773
GO:0051445	regulation of meiotic cell cycle	0.285825	0.285825	1	2	3054	19715	3.22773
GO:0004411	homogentisate 1,2-dioxygenase activity	0.285825	0.285825	1	2	3054	19715	3.22773
GO:0032091	negative regulation of protein binding	0.285825	0.285825	1	2	3054	19715	3.22773
GO:0047611	acetylspermidine deacetylase activity	0.285825	0.285825	1	2	3054	19715	3.22773
GO:0004643	phosphoribosylaminoimidazolecarboxamide formyltransferase activity	0.285825	0.285825	1	2	3054	19715	3.22773
GO:0008743	L-threonine 3-dehydrogenase activity	0.285825	0.285825	1	2	3054	19715	3.22773
GO:0051864	histone demethylase activity (H3-K36 specific)	0.285825	0.285825	1	2	3054	19715	3.22773
GO:0019107	myristoyltransferase activity	0.285825	0.285825	1	2	3054	19715	3.22773
GO:0072357	PTW/PP1 phosphatase complex	0.285825	0.285825	1	2	3054	19715	3.22773
GO:0004788	thiamine diphosphokinase activity	0.285825	0.285825	1	2	3054	19715	3.22773
GO:0051903	S-(hydroxymethyl)glutathione dehydrogenase activity	0.285825	0.285825	1	2	3054	19715	3.22773
GO:0099024	plasma membrane invagination	0.285825	0.285825	1	2	3054	19715	3.22773
GO:0047918	GDP-mannose 3,5-epimerase activity	0.285825	0.285825	1	2	3054	19715	3.22773
GO:0005937	mating projection	0.285825	0.285825	1	2	3054	19715	3.22773
GO:0043864	indoleacetamide hydrolase activity	0.285825	0.285825	1	2	3054	19715	3.22773
GO:0003938	IMP dehydrogenase activity	0.285825	0.285825	1	2	3054	19715	3.22773
GO:0043878	glyceraldehyde-3-phosphate dehydrogenase (NAD+) (non-phosphorylating) activity	0.285825	0.285825	1	2	3054	19715	3.22773
GO:0003973	(S)-2-hydroxy-acid oxidase activity	0.285825	0.285825	1	2	3054	19715	3.22773
GO:0042903	tubulin deacetylase activity	0.285825	0.285825	1	2	3054	19715	3.22773
GO:0050080	malonyl-CoA decarboxylase activity	0.285825	0.285825	1	2	3054	19715	3.22773
GO:0004015	adenosylmethionine-8-amino-7-oxononanoate transaminase activity	0.285825	0.285825	1	2	3054	19715	3.22773
GO:0051147	regulation of muscle cell differentiation	0.285825	0.285825	1	2	3054	19715	3.22773
GO:0004106	chorismate mutase activity	0.285825	0.285825	1	2	3054	19715	3.22773
GO:0097300	programmed necrotic cell death	0.285825	0.285825	1	2	3054	19715	3.22773
GO:0040034	regulation of development, heterochronic	0.285825	0.285825	1	2	3054	19715	3.22773
GO:0048308	organelle inheritance	0.285825	0.285825	1	2	3054	19715	3.22773
GO:0001221	transcription cofactor binding	0.285825	0.285825	1	2	3054	19715	3.22773
GO:0030975	thiamine binding	0.285825	0.285825	1	2	3054	19715	3.22773
GO:0001302	replicative cell aging	0.285825	0.285825	1	2	3054	19715	3.22773
GO:0004457	lactate dehydrogenase activity	0.285825	0.285825	1	2	3054	19715	3.22773
GO:0051646	mitochondrion localization	0.285825	0.285825	1	2	3054	19715	3.22773
GO:0008767	UDP-galactopyranose mutase activity	0.285825	0.285825	1	2	3054	19715	3.22773
GO:0019120	hydrolase activity, acting on acid halide bonds, in C-halide compounds	0.285825	0.285825	1	2	3054	19715	3.22773
GO:0051923	sulfation	0.285825	0.285825	1	2	3054	19715	3.22773
GO:0017134	fibroblast growth factor binding	0.285825	0.285825	1	2	3054	19715	3.22773
GO:0019236	response to pheromone	0.285825	0.285825	1	2	3054	19715	3.22773
GO:0000149	SNARE binding	0.285825	0.285825	1	2	3054	19715	3.22773
GO:0044182	filamentous growth of a population of unicellular organisms	0.285825	0.285825	1	2	3054	19715	3.22773
GO:0009976	tocopherol cyclase activity	0.285825	0.285825	1	2	3054	19715	3.22773
GO:0044291	cell-cell contact zone	0.285825	0.285825	1	2	3054	19715	3.22773
GO:0000384	first spliceosomal transesterification activity	0.285825	0.285825	1	2	3054	19715	3.22773
GO:0007569	cell aging	0.285825	0.285825	1	2	3054	19715	3.22773
GO:0016801	hydrolase activity, acting on ether bonds	0.285825	0.285825	1	2	3054	19715	3.22773
GO:0016824	hydrolase activity, acting on acid halide bonds	0.285825	0.285825	1	2	3054	19715	3.22773
GO:0007586	digestion	0.285825	0.285825	1	2	3054	19715	3.22773
GO:0098984	neuron to neuron synapse	0.285825	0.285825	1	2	3054	19715	3.22773
GO:0006814	sodium ion transport	0.287616	0.287616	6	29	3054	19715	1.33561
GO:0097503	sialylation	0.293293	0.293293	7	35	3054	19715	1.29109
GO:0072358	cardiovascular system development	0.297054	0.297054	3	9	3054	19715	2.15182
GO:0034472	snRNA 3'-end processing	0.297152	0.297152	2	7	3054	19715	1.84442
GO:0070076	histone lysine demethylation	0.297152	0.297152	2	7	3054	19715	1.84442
GO:0046039	GTP metabolic process	0.297152	0.297152	2	7	3054	19715	1.84442
GO:0001525	angiogenesis	0.297152	0.297152	2	7	3054	19715	1.84442
GO:0015370	solute:sodium symporter activity	0.297152	0.297152	2	7	3054	19715	1.84442
GO:0046777	protein autophosphorylation	0.297152	0.297152	2	7	3054	19715	1.84442
GO:0035312	5'-3' exodeoxyribonuclease activity	0.297152	0.297152	2	7	3054	19715	1.84442
GO:0018065	protein-cofactor linkage	0.297152	0.297152	2	7	3054	19715	1.84442
GO:0004315	3-oxoacyl-[acyl-carrier-protein] synthase activity	0.297152	0.297152	2	7	3054	19715	1.84442
GO:0004348	glucosylceramidase activity	0.297152	0.297152	2	7	3054	19715	1.84442
GO:0009409	response to cold	0.297152	0.297152	2	7	3054	19715	1.84442
GO:0051093	negative regulation of developmental process	0.297152	0.297152	2	7	3054	19715	1.84442
GO:0032977	membrane insertase activity	0.297152	0.297152	2	7	3054	19715	1.84442
GO:0005484	SNAP receptor activity	0.297152	0.297152	2	7	3054	19715	1.84442
GO:0006887	exocytosis	0.300425	0.300425	6	22	3054	19715	1.76058
GO:0016861	intramolecular oxidoreductase activity, interconverting aldoses and ketoses	0.300727	0.300727	4	18	3054	19715	1.43455
GO:0016846	carbon-sulfur lyase activity	0.300727	0.300727	4	18	3054	19715	1.43455
GO:0016811	hydrolase activity, acting on carbon-nitrogen (but not peptide) bonds, in linear amides	0.301105	0.301105	11	59	3054	19715	1.20356
GO:0006855	drug transmembrane transport	0.310392	0.310392	10	44	3054	19715	1.46715
GO:0006265	DNA topological change	0.316525	0.316525	6	30	3054	19715	1.29109
GO:0016409	palmitoyltransferase activity	0.316525	0.316525	6	30	3054	19715	1.29109
GO:0034702	ion channel complex	0.32644	0.32644	5	16	3054	19715	2.01733
GO:0022406	membrane docking	0.32644	0.32644	5	16	3054	19715	2.01733
GO:0008023	transcription elongation factor complex	0.326738	0.326738	3	13	3054	19715	1.48972
GO:0044743	protein transmembrane import into intracellular organelle	0.326738	0.326738	3	13	3054	19715	1.48972
GO:0045332	phospholipid translocation	0.326738	0.326738	3	13	3054	19715	1.48972
GO:0015914	phospholipid transport	0.326738	0.326738	3	13	3054	19715	1.48972
GO:0034204	lipid translocation	0.326738	0.326738	3	13	3054	19715	1.48972
GO:0016805	dipeptidase activity	0.326738	0.326738	3	13	3054	19715	1.48972
GO:0016783	sulfurtransferase activity	0.326738	0.326738	3	13	3054	19715	1.48972
GO:0016842	amidine-lyase activity	0.326738	0.326738	3	13	3054	19715	1.48972
GO:0006801	superoxide metabolic process	0.326738	0.326738	3	13	3054	19715	1.48972
GO:0097035	regulation of membrane lipid distribution	0.326738	0.326738	3	13	3054	19715	1.48972
GO:0051287	NAD binding	0.336122	0.336122	14	79	3054	19715	1.14401
GO:0046835	carbohydrate phosphorylation	0.338373	0.338373	4	19	3054	19715	1.35905
GO:0015116	sulfate transmembrane transporter activity	0.338373	0.338373	4	19	3054	19715	1.35905
GO:0005261	cation channel activity	0.346022	0.346022	10	48	3054	19715	1.34489
GO:0015238	drug transmembrane transporter activity	0.346443	0.346443	7	37	3054	19715	1.2213
GO:0030173	integral component of Golgi membrane	0.358353	0.358353	2	8	3054	19715	1.61387
GO:0000776	kinetochore	0.358353	0.358353	2	8	3054	19715	1.61387
GO:0005685	U1 snRNP	0.358353	0.358353	2	8	3054	19715	1.61387
GO:0006535	cysteine biosynthetic process from serine	0.358353	0.358353	2	8	3054	19715	1.61387
GO:0000439	transcription factor TFIIH core complex	0.358353	0.358353	2	8	3054	19715	1.61387
GO:0031228	intrinsic component of Golgi membrane	0.358353	0.358353	2	8	3054	19715	1.61387
GO:0007131	reciprocal meiotic recombination	0.358353	0.358353	2	8	3054	19715	1.61387
GO:0035825	homologous recombination	0.358353	0.358353	2	8	3054	19715	1.61387
GO:0004707	MAP kinase activity	0.358353	0.358353	2	8	3054	19715	1.61387
GO:0015689	molybdate ion transport	0.358353	0.358353	2	8	3054	19715	1.61387
GO:0015098	molybdate ion transmembrane transporter activity	0.358353	0.358353	2	8	3054	19715	1.61387
GO:0016151	nickel cation binding	0.358353	0.358353	2	8	3054	19715	1.61387
GO:0008375	acetylglucosaminyltransferase activity	0.358353	0.358353	2	8	3054	19715	1.61387
GO:0004367	glycerol-3-phosphate dehydrogenase [NAD+] activity	0.358353	0.358353	2	8	3054	19715	1.61387
GO:0005048	signal sequence binding	0.358353	0.358353	2	8	3054	19715	1.61387
GO:0010256	endomembrane system organization	0.358353	0.358353	2	8	3054	19715	1.61387
GO:0038023	signaling receptor activity	0.359616	0.359616	13	69	3054	19715	1.21625
GO:0031418	L-ascorbic acid binding	0.371248	0.371248	27	162	3054	19715	1.07591
GO:0016670	oxidoreductase activity, acting on a sulfur group of donors, oxygen as acceptor	0.372102	0.372102	4	15	3054	19715	1.72146
GO:0000124	SAGA complex	0.372279	0.372279	3	14	3054	19715	1.38331
GO:1904029	regulation of cyclin-dependent protein kinase activity	0.372279	0.372279	3	14	3054	19715	1.38331
GO:0004176	ATP-dependent peptidase activity	0.372279	0.372279	3	14	3054	19715	1.38331
GO:1902358	sulfate transmembrane transport	0.372279	0.372279	3	14	3054	19715	1.38331
GO:0098590	plasma membrane region	0.372279	0.372279	3	14	3054	19715	1.38331
GO:0006665	sphingolipid metabolic process	0.372279	0.372279	3	14	3054	19715	1.38331
GO:0043327	chemotaxis to cAMP	0.372279	0.372279	3	14	3054	19715	1.38331
GO:0016591	RNA polymerase II, holoenzyme	0.373439	0.373439	7	38	3054	19715	1.18917
GO:0001522	pseudouridine synthesis	0.374284	0.374284	17	80	3054	19715	1.37179
GO:0046578	regulation of Ras protein signal transduction	0.375391	0.375391	6	32	3054	19715	1.2104
GO:0016417	S-acyltransferase activity	0.375391	0.375391	6	32	3054	19715	1.2104
GO:0003916	DNA topoisomerase activity	0.375391	0.375391	6	32	3054	19715	1.2104
GO:0000922	spindle pole	0.376155	0.376155	4	20	3054	19715	1.29109
GO:0004499	N,N-dimethylaniline monooxygenase activity	0.376155	0.376155	4	20	3054	19715	1.29109
GO:0031345	negative regulation of cell projection organization	0.396376	0.396376	2	4	3054	19715	3.22773
GO:0039535	regulation of RIG-I signaling pathway	0.396467	0.396467	1	3	3054	19715	2.15182
GO:0031314	extrinsic component of mitochondrial inner membrane	0.396467	0.396467	1	3	3054	19715	2.15182
GO:0035578	azurophil granule lumen	0.396467	0.396467	1	3	3054	19715	2.15182
GO:0090116	C-5 methylation of cytosine	0.396467	0.396467	1	3	3054	19715	2.15182
GO:0006177	GMP biosynthetic process	0.396467	0.396467	1	3	3054	19715	2.15182
GO:0033314	mitotic DNA replication checkpoint	0.396467	0.396467	1	3	3054	19715	2.15182
GO:0008250	oligosaccharyltransferase complex	0.396467	0.396467	1	3	3054	19715	2.15182
GO:0042582	azurophil granule	0.396467	0.396467	1	3	3054	19715	2.15182
GO:0005814	centriole	0.396467	0.396467	1	3	3054	19715	2.15182
GO:0007095	mitotic G2 DNA damage checkpoint	0.396467	0.396467	1	3	3054	19715	2.15182
GO:0017116	single-stranded DNA-dependent ATP-dependent DNA helicase activity	0.396467	0.396467	1	3	3054	19715	2.15182
GO:0035552	oxidative single-stranded DNA demethylation	0.396467	0.396467	1	3	3054	19715	2.15182
GO:0005876	spindle microtubule	0.396467	0.396467	1	3	3054	19715	2.15182
GO:0032775	DNA methylation on adenine	0.396467	0.396467	1	3	3054	19715	2.15182
GO:2000232	regulation of rRNA processing	0.396467	0.396467	1	3	3054	19715	2.15182
GO:0046710	GDP metabolic process	0.396467	0.396467	1	3	3054	19715	2.15182
GO:0005766	primary lysosome	0.396467	0.396467	1	3	3054	19715	2.15182
GO:0034969	histone arginine methylation	0.396467	0.396467	1	3	3054	19715	2.15182
GO:0004012	phospholipid-translocating ATPase activity	0.396467	0.396467	1	3	3054	19715	2.15182
GO:0035511	oxidative DNA demethylation	0.396467	0.396467	1	3	3054	19715	2.15182
GO:0043202	lysosomal lumen	0.396467	0.396467	1	3	3054	19715	2.15182
GO:0071108	protein K48-linked deubiquitination	0.396467	0.396467	1	3	3054	19715	2.15182
GO:0090316	positive regulation of intracellular protein transport	0.396467	0.396467	1	3	3054	19715	2.15182
GO:0034774	secretory granule lumen	0.396467	0.396467	1	3	3054	19715	2.15182
GO:0009180	purine ribonucleoside diphosphate biosynthetic process	0.396467	0.396467	1	3	3054	19715	2.15182
GO:0010485	H4 histone acetyltransferase activity	0.396467	0.396467	1	3	3054	19715	2.15182
GO:0009316	3-isopropylmalate dehydratase complex	0.396467	0.396467	1	3	3054	19715	2.15182
GO:0005769	early endosome	0.396467	0.396467	1	3	3054	19715	2.15182
GO:0010923	negative regulation of phosphatase activity	0.396467	0.396467	1	3	3054	19715	2.15182
GO:0018107	peptidyl-threonine phosphorylation	0.396467	0.396467	1	3	3054	19715	2.15182
GO:2000116	regulation of cysteine-type endopeptidase activity	0.396467	0.396467	1	3	3054	19715	2.15182
GO:0080111	DNA demethylation	0.396467	0.396467	1	3	3054	19715	2.15182
GO:0010494	cytoplasmic stress granule	0.396467	0.396467	1	3	3054	19715	2.15182
GO:0051972	regulation of telomerase activity	0.396467	0.396467	1	3	3054	19715	2.15182
GO:0045335	phagocytic vesicle	0.396467	0.396467	1	3	3054	19715	2.15182
GO:0060205	cytoplasmic vesicle lumen	0.396467	0.396467	1	3	3054	19715	2.15182
GO:0043312	neutrophil degranulation	0.396467	0.396467	1	3	3054	19715	2.15182
GO:0005432	calcium:sodium antiporter activity	0.396467	0.396467	1	3	3054	19715	2.15182
GO:0031572	G2 DNA damage checkpoint	0.396467	0.396467	1	3	3054	19715	2.15182
GO:0045910	negative regulation of DNA recombination	0.396467	0.396467	1	3	3054	19715	2.15182
GO:0007004	telomere maintenance via telomerase	0.396467	0.396467	1	3	3054	19715	2.15182
GO:0018279	protein N-linked glycosylation via asparagine	0.396467	0.396467	1	3	3054	19715	2.15182
GO:0015740	C4-dicarboxylate transport	0.396467	0.396467	1	3	3054	19715	2.15182
GO:0051228	mitotic spindle disassembly	0.396467	0.396467	1	3	3054	19715	2.15182
GO:0090151	establishment of protein localization to mitochondrial membrane	0.396467	0.396467	1	3	3054	19715	2.15182
GO:0006729	tetrahydrobiopterin biosynthetic process	0.396467	0.396467	1	3	3054	19715	2.15182
GO:0016074	snoRNA metabolic process	0.396467	0.396467	1	3	3054	19715	2.15182
GO:0018196	peptidyl-asparagine modification	0.396467	0.396467	1	3	3054	19715	2.15182
GO:0018210	peptidyl-threonine modification	0.396467	0.396467	1	3	3054	19715	2.15182
GO:0043299	leukocyte degranulation	0.396467	0.396467	1	3	3054	19715	2.15182
GO:0009102	biotin biosynthetic process	0.396467	0.396467	1	3	3054	19715	2.15182
GO:0035305	negative regulation of dephosphorylation	0.396467	0.396467	1	3	3054	19715	2.15182
GO:0034312	diol biosynthetic process	0.396467	0.396467	1	3	3054	19715	2.15182
GO:0035869	ciliary transition zone	0.396467	0.396467	1	3	3054	19715	2.15182
GO:0051230	spindle disassembly	0.396467	0.396467	1	3	3054	19715	2.15182
GO:0046146	tetrahydrobiopterin metabolic process	0.396467	0.396467	1	3	3054	19715	2.15182
GO:0006768	biotin metabolic process	0.396467	0.396467	1	3	3054	19715	2.15182
GO:0070830	bicellular tight junction assembly	0.396467	0.396467	1	3	3054	19715	2.15182
GO:0002283	neutrophil activation involved in immune response	0.396467	0.396467	1	3	3054	19715	2.15182
GO:0004482	mRNA (guanine-N7-)-methyltransferase activity	0.396467	0.396467	1	3	3054	19715	2.15182
GO:0016300	tRNA (uracil) methyltransferase activity	0.396467	0.396467	1	3	3054	19715	2.15182
GO:0070084	protein initiator methionine removal	0.396467	0.396467	1	3	3054	19715	2.15182
GO:0004042	acetyl-CoA:L-glutamate N-acetyltransferase activity	0.396467	0.396467	1	3	3054	19715	2.15182
GO:0006106	fumarate metabolic process	0.396467	0.396467	1	3	3054	19715	2.15182
GO:0097352	autophagosome maturation	0.396467	0.396467	1	3	3054	19715	2.15182
GO:0042119	neutrophil activation	0.396467	0.396467	1	3	3054	19715	2.15182
GO:0031931	TORC1 complex	0.396467	0.396467	1	3	3054	19715	2.15182
GO:0035032	phosphatidylinositol 3-kinase complex, class III	0.396467	0.396467	1	3	3054	19715	2.15182
GO:0043297	apical junction assembly	0.396467	0.396467	1	3	3054	19715	2.15182
GO:0004579	dolichyl-diphosphooligosaccharide-protein glycotransferase activity	0.396467	0.396467	1	3	3054	19715	2.15182
GO:0034311	diol metabolic process	0.396467	0.396467	1	3	3054	19715	2.15182
GO:0070180	large ribosomal subunit rRNA binding	0.396467	0.396467	1	3	3054	19715	2.15182
GO:0003730	mRNA 3'-UTR binding	0.396467	0.396467	1	3	3054	19715	2.15182
GO:0034513	box H/ACA snoRNA binding	0.396467	0.396467	1	3	3054	19715	2.15182
GO:0004869	cysteine-type endopeptidase inhibitor activity	0.396467	0.396467	1	3	3054	19715	2.15182
GO:0010024	phytochromobilin biosynthetic process	0.396467	0.396467	1	3	3054	19715	2.15182
GO:0001891	phagocytic cup	0.396467	0.396467	1	3	3054	19715	2.15182
GO:0030619	U1 snRNA binding	0.396467	0.396467	1	3	3054	19715	2.15182
GO:0048027	mRNA 5'-UTR binding	0.396467	0.396467	1	3	3054	19715	2.15182
GO:0051131	chaperone-mediated protein complex assembly	0.396467	0.396467	1	3	3054	19715	2.15182
GO:0016328	lateral plasma membrane	0.396467	0.396467	1	3	3054	19715	2.15182
GO:0019400	alditol metabolic process	0.396467	0.396467	1	3	3054	19715	2.15182
GO:0090084	negative regulation of inclusion body assembly	0.396467	0.396467	1	3	3054	19715	2.15182
GO:0051202	phytochromobilin metabolic process	0.396467	0.396467	1	3	3054	19715	2.15182
GO:0004109	coproporphyrinogen oxidase activity	0.396467	0.396467	1	3	3054	19715	2.15182
GO:0050262	ribosylnicotinamide kinase activity	0.396467	0.396467	1	3	3054	19715	2.15182
GO:0051348	negative regulation of transferase activity	0.396467	0.396467	1	3	3054	19715	2.15182
GO:0008361	regulation of cell size	0.396467	0.396467	1	3	3054	19715	2.15182
GO:0050385	ureidoglycolate lyase activity	0.396467	0.396467	1	3	3054	19715	2.15182
GO:0046292	formaldehyde metabolic process	0.396467	0.396467	1	3	3054	19715	2.15182
GO:0004420	hydroxymethylglutaryl-CoA reductase (NADPH) activity	0.396467	0.396467	1	3	3054	19715	2.15182
GO:0002446	neutrophil mediated immunity	0.396467	0.396467	1	3	3054	19715	2.15182
GO:0008677	2-dehydropantoate 2-reductase activity	0.396467	0.396467	1	3	3054	19715	2.15182
GO:0009712	catechol-containing compound metabolic process	0.396467	0.396467	1	3	3054	19715	2.15182
GO:0034333	adherens junction assembly	0.396467	0.396467	1	3	3054	19715	2.15182
GO:0008914	leucyltransferase activity	0.396467	0.396467	1	3	3054	19715	2.15182
GO:0003861	3-isopropylmalate dehydratase activity	0.396467	0.396467	1	3	3054	19715	2.15182
GO:0007043	cell-cell junction assembly	0.396467	0.396467	1	3	3054	19715	2.15182
GO:0003972	RNA ligase (ATP) activity	0.396467	0.396467	1	3	3054	19715	2.15182
GO:0090083	regulation of inclusion body assembly	0.396467	0.396467	1	3	3054	19715	2.15182
GO:0044057	regulation of system process	0.396467	0.396467	1	3	3054	19715	2.15182
GO:2001023	regulation of response to drug	0.396467	0.396467	1	3	3054	19715	2.15182
GO:0045216	cell-cell junction organization	0.396467	0.396467	1	3	3054	19715	2.15182
GO:0070841	inclusion body assembly	0.396467	0.396467	1	3	3054	19715	2.15182
GO:0031983	vesicle lumen	0.396467	0.396467	1	3	3054	19715	2.15182
GO:0008452	RNA ligase activity	0.396467	0.396467	1	3	3054	19715	2.15182
GO:0004364	glutathione transferase activity	0.396467	0.396467	1	3	3054	19715	2.15182
GO:0004408	holocytochrome-c synthase activity	0.396467	0.396467	1	3	3054	19715	2.15182
GO:0004462	lactoylglutathione lyase activity	0.396467	0.396467	1	3	3054	19715	2.15182
GO:0002444	myeloid leukocyte mediated immunity	0.396467	0.396467	1	3	3054	19715	2.15182
GO:0034329	cell junction assembly	0.396467	0.396467	1	3	3054	19715	2.15182
GO:0034332	adherens junction organization	0.396467	0.396467	1	3	3054	19715	2.15182
GO:0036477	somatodendritic compartment	0.396467	0.396467	1	3	3054	19715	2.15182
GO:0031419	cobalamin binding	0.396467	0.396467	1	3	3054	19715	2.15182
GO:0004802	transketolase activity	0.396467	0.396467	1	3	3054	19715	2.15182
GO:1990380	Lys48-specific deubiquitinase activity	0.396467	0.396467	1	3	3054	19715	2.15182
GO:0019212	phosphatase inhibitor activity	0.396467	0.396467	1	3	3054	19715	2.15182
GO:0005923	bicellular tight junction	0.396467	0.396467	1	3	3054	19715	2.15182
GO:0008015	blood circulation	0.396467	0.396467	1	3	3054	19715	2.15182
GO:0031593	polyubiquitin modification-dependent protein binding	0.396467	0.396467	1	3	3054	19715	2.15182
GO:0070160	tight junction	0.396467	0.396467	1	3	3054	19715	2.15182
GO:0034330	cell junction organization	0.396467	0.396467	1	3	3054	19715	2.15182
GO:1990841	promoter-specific chromatin binding	0.396467	0.396467	1	3	3054	19715	2.15182
GO:0032947	protein-containing complex scaffold activity	0.396467	0.396467	1	3	3054	19715	2.15182
GO:0044297	cell body	0.396467	0.396467	1	3	3054	19715	2.15182
GO:0043296	apical junction complex	0.396467	0.396467	1	3	3054	19715	2.15182
GO:0051014	actin filament severing	0.396467	0.396467	1	3	3054	19715	2.15182
GO:0070989	oxidative demethylation	0.396467	0.396467	1	3	3054	19715	2.15182
GO:0031589	cell-substrate adhesion	0.396467	0.396467	1	3	3054	19715	2.15182
GO:0042391	regulation of membrane potential	0.396467	0.396467	1	3	3054	19715	2.15182
GO:0005548	phospholipid transporter activity	0.396467	0.396467	1	3	3054	19715	2.15182
GO:0070628	proteasome binding	0.396467	0.396467	1	3	3054	19715	2.15182
GO:0007568	aging	0.396467	0.396467	1	3	3054	19715	2.15182
GO:0008237	metallopeptidase activity	0.399487	0.399487	24	141	3054	19715	1.0988
GO:1901681	sulfur compound binding	0.404985	0.404985	6	33	3054	19715	1.17372
GO:0018126	protein hydroxylation	0.40945	0.40945	5	27	3054	19715	1.19546
GO:0009611	response to wounding	0.40945	0.40945	5	27	3054	19715	1.19546
GO:0004843	thiol-dependent ubiquitin-specific protease activity	0.413448	0.413448	6	28	3054	19715	1.38331
GO:0008272	sulfate transport	0.413721	0.413721	4	21	3054	19715	1.22961
GO:0030983	mismatched DNA binding	0.413721	0.413721	4	21	3054	19715	1.22961
GO:0000981	DNA-binding transcription factor activity, RNA polymerase II-specific	0.415484	0.415484	9	52	3054	19715	1.11729
GO:0015969	guanosine tetraphosphate metabolic process	0.417157	0.417157	4	17	3054	19715	1.51893
GO:0008092	cytoskeletal protein binding	0.417171	0.417171	43	250	3054	19715	1.11034
GO:0006342	chromatin silencing	0.417182	0.417182	3	15	3054	19715	1.29109
GO:0016925	protein sumoylation	0.417182	0.417182	3	15	3054	19715	1.29109
GO:0006515	protein quality control for misfolded or incompletely synthesized proteins	0.417182	0.417182	3	15	3054	19715	1.29109
GO:0042981	regulation of apoptotic process	0.417182	0.417182	3	15	3054	19715	1.29109
GO:0045202	synapse	0.417182	0.417182	3	15	3054	19715	1.29109
GO:0000139	Golgi membrane	0.41723	0.41723	16	96	3054	19715	1.07591
GO:1901070	guanosine-containing compound biosynthetic process	0.417463	0.417463	2	9	3054	19715	1.43455
GO:0044450	microtubule organizing center part	0.417463	0.417463	2	9	3054	19715	1.43455
GO:0005802	trans-Golgi network	0.417463	0.417463	2	9	3054	19715	1.43455
GO:0006313	transposition, DNA-mediated	0.417463	0.417463	2	9	3054	19715	1.43455
GO:0006573	valine metabolic process	0.417463	0.417463	2	9	3054	19715	1.43455
GO:0048364	root development	0.417463	0.417463	2	9	3054	19715	1.43455
GO:0022622	root system development	0.417463	0.417463	2	9	3054	19715	1.43455
GO:0004806	triglyceride lipase activity	0.417463	0.417463	2	9	3054	19715	1.43455
GO:0051084	'de novo' posttranslational protein folding	0.417463	0.417463	2	9	3054	19715	1.43455
GO:0004803	transposase activity	0.417463	0.417463	2	9	3054	19715	1.43455
GO:0140030	modification-dependent protein binding	0.417463	0.417463	2	9	3054	19715	1.43455
GO:0008234	cysteine-type peptidase activity	0.418141	0.418141	24	143	3054	19715	1.08344
GO:0008047	enzyme activator activity	0.426035	0.426035	11	65	3054	19715	1.09246
GO:0060089	molecular transducer activity	0.427198	0.427198	14	78	3054	19715	1.15867
GO:0005887	integral component of plasma membrane	0.427594	0.427594	7	40	3054	19715	1.12971
GO:0042802	identical protein binding	0.427594	0.427594	7	40	3054	19715	1.12971
GO:0048029	monosaccharide binding	0.432012	0.432012	28	173	3054	19715	1.04482
GO:0016021	integral component of membrane	0.435984	0.435984	972	5708	3054	19715	1.09928
GO:0005230	extracellular ligand-gated ion channel activity	0.450761	0.450761	4	22	3054	19715	1.17372
GO:0006885	regulation of pH	0.450761	0.450761	4	22	3054	19715	1.17372
GO:0016709	oxidoreductase activity, acting on paired donors, with incorporation or reduction of molecular oxygen, NAD(P)H as one donor, and incorporation of one atom of oxygen	0.450761	0.450761	4	22	3054	19715	1.17372
GO:0016866	intramolecular transferase activity	0.451706	0.451706	17	103	3054	19715	1.06547
GO:0051213	dioxygenase activity	0.453718	0.453718	20	111	3054	19715	1.16315
GO:0098791	Golgi subcompartment	0.457865	0.457865	18	106	3054	19715	1.09621
GO:0016701	oxidoreductase activity, acting on single donors with incorporation of molecular oxygen	0.459988	0.459988	13	53	3054	19715	1.58342
GO:0032940	secretion by cell	0.4606	0.4606	6	25	3054	19715	1.54931
GO:0015491	cation:cation antiporter activity	0.460688	0.460688	5	21	3054	19715	1.53702
GO:0001671	ATPase activator activity	0.460775	0.460775	4	17	3054	19715	1.51893
GO:0070461	SAGA-type complex	0.460969	0.460969	3	16	3054	19715	1.2104
GO:0006568	tryptophan metabolic process	0.460969	0.460969	3	16	3054	19715	1.2104
GO:0045814	negative regulation of gene expression, epigenetic	0.460969	0.460969	3	16	3054	19715	1.2104
GO:0048015	phosphatidylinositol-mediated signaling	0.460969	0.460969	3	16	3054	19715	1.2104
GO:0006586	indolalkylamine metabolic process	0.460969	0.460969	3	16	3054	19715	1.2104
GO:0048017	inositol lipid-mediated signaling	0.460969	0.460969	3	16	3054	19715	1.2104
GO:0042430	indole-containing compound metabolic process	0.460969	0.460969	3	16	3054	19715	1.2104
GO:0000974	Prp19 complex	0.460969	0.460969	3	16	3054	19715	1.2104
GO:0003956	NAD(P)+-protein-arginine ADP-ribosyltransferase activity	0.46367	0.46367	6	35	3054	19715	1.10665
GO:0048188	Set1C/COMPASS complex	0.473664	0.473664	2	10	3054	19715	1.29109
GO:0005779	integral component of peroxisomal membrane	0.473664	0.473664	2	10	3054	19715	1.29109
GO:0009435	NAD biosynthetic process	0.473664	0.473664	2	10	3054	19715	1.29109
GO:0031231	intrinsic component of peroxisomal membrane	0.473664	0.473664	2	10	3054	19715	1.29109
GO:0000062	fatty-acyl-CoA binding	0.473664	0.473664	2	10	3054	19715	1.29109
GO:0007127	meiosis I	0.473664	0.473664	2	10	3054	19715	1.29109
GO:0016892	endoribonuclease activity, producing 3'-phosphomonoesters	0.473664	0.473664	2	10	3054	19715	1.29109
GO:1901663	quinone biosynthetic process	0.473664	0.473664	2	10	3054	19715	1.29109
GO:0034450	ubiquitin-ubiquitin ligase activity	0.473664	0.473664	2	10	3054	19715	1.29109
GO:1990542	mitochondrial transmembrane transport	0.473664	0.473664	2	10	3054	19715	1.29109
GO:0032452	histone demethylase activity	0.473664	0.473664	2	10	3054	19715	1.29109
GO:0006458	'de novo' protein folding	0.473664	0.473664	2	10	3054	19715	1.29109
GO:1901567	fatty acid derivative binding	0.473664	0.473664	2	10	3054	19715	1.29109
GO:0015698	inorganic anion transport	0.480397	0.480397	18	100	3054	19715	1.16198
GO:1902600	proton transmembrane transport	0.480457	0.480457	12	74	3054	19715	1.04683
GO:0015079	potassium ion transmembrane transporter activity	0.486714	0.486714	6	29	3054	19715	1.33561
GO:0032993	protein-DNA complex	0.487006	0.487006	4	23	3054	19715	1.12269
GO:0070476	rRNA (guanine-N7)-methylation	0.489607	0.489607	3	8	3054	19715	2.4208
GO:1901071	glucosamine-containing compound metabolic process	0.489785	0.489785	3	7	3054	19715	2.76663
GO:0006572	tyrosine catabolic process	0.489851	0.489851	2	4	3054	19715	3.22773
GO:0048666	neuron development	0.489889	0.489889	2	6	3054	19715	2.15182
GO:0015294	solute:cation symporter activity	0.489908	0.489908	2	7	3054	19715	1.84442
GO:0016973	poly(A)+ mRNA export from nucleus	0.489973	0.489973	1	4	3054	19715	1.61387
GO:0016605	PML body	0.489973	0.489973	1	4	3054	19715	1.61387
GO:0000350	generation of catalytic spliceosome for second transesterification step	0.489973	0.489973	1	4	3054	19715	1.61387
GO:0006376	mRNA splice site selection	0.489973	0.489973	1	4	3054	19715	1.61387
GO:0005744	TIM23 mitochondrial import inner membrane translocase complex	0.489973	0.489973	1	4	3054	19715	1.61387
GO:0000779	condensed chromosome, centromeric region	0.489973	0.489973	1	4	3054	19715	1.61387
GO:0006427	histidyl-tRNA aminoacylation	0.489973	0.489973	1	4	3054	19715	1.61387
GO:0006436	tryptophanyl-tRNA aminoacylation	0.489973	0.489973	1	4	3054	19715	1.61387
GO:0034098	VCP-NPL4-UFD1 AAA ATPase complex	0.489973	0.489973	1	4	3054	19715	1.61387
GO:0070534	protein K63-linked ubiquitination	0.489973	0.489973	1	4	3054	19715	1.61387
GO:0000930	gamma-tubulin complex	0.489973	0.489973	1	4	3054	19715	1.61387
GO:0000792	heterochromatin	0.489973	0.489973	1	4	3054	19715	1.61387
GO:0008574	ATP-dependent microtubule motor activity, plus-end-directed	0.489973	0.489973	1	4	3054	19715	1.61387
GO:0006559	L-phenylalanine catabolic process	0.489973	0.489973	1	4	3054	19715	1.61387
GO:0031175	neuron projection development	0.489973	0.489973	1	4	3054	19715	1.61387
GO:0046037	GMP metabolic process	0.489973	0.489973	1	4	3054	19715	1.61387
GO:0006360	transcription by RNA polymerase I	0.489973	0.489973	1	4	3054	19715	1.61387
GO:0043139	5'-3' DNA helicase activity	0.489973	0.489973	1	4	3054	19715	1.61387
GO:0005775	vacuolar lumen	0.489973	0.489973	1	4	3054	19715	1.61387
GO:1902222	erythrose 4-phosphate/phosphoenolpyruvate family amino acid catabolic process	0.489973	0.489973	1	4	3054	19715	1.61387
GO:0031390	Ctf18 RFC-like complex	0.489973	0.489973	1	4	3054	19715	1.61387
GO:0006307	DNA dealkylation involved in DNA repair	0.489973	0.489973	1	4	3054	19715	1.61387
GO:0018095	protein polyglutamylation	0.489973	0.489973	1	4	3054	19715	1.61387
GO:0000346	transcription export complex	0.489973	0.489973	1	4	3054	19715	1.61387
GO:0031597	cytosolic proteasome complex	0.489973	0.489973	1	4	3054	19715	1.61387
GO:0001933	negative regulation of protein phosphorylation	0.489973	0.489973	1	4	3054	19715	1.61387
GO:0043531	ADP binding	0.489973	0.489973	1	4	3054	19715	1.61387
GO:0004691	cAMP-dependent protein kinase activity	0.489973	0.489973	1	4	3054	19715	1.61387
GO:0035510	DNA dealkylation	0.489973	0.489973	1	4	3054	19715	1.61387
GO:0046901	tetrahydrofolylpolyglutamate biosynthetic process	0.489973	0.489973	1	4	3054	19715	1.61387
GO:0008541	proteasome regulatory particle, lid subcomplex	0.489973	0.489973	1	4	3054	19715	1.61387
GO:0030111	regulation of Wnt signaling pathway	0.489973	0.489973	1	4	3054	19715	1.61387
GO:0070072	vacuolar proton-transporting V-type ATPase complex assembly	0.489973	0.489973	1	4	3054	19715	1.61387
GO:0031312	extrinsic component of organelle membrane	0.489973	0.489973	1	4	3054	19715	1.61387
GO:0004690	cyclic nucleotide-dependent protein kinase activity	0.489973	0.489973	1	4	3054	19715	1.61387
GO:0007268	chemical synaptic transmission	0.489973	0.489973	1	4	3054	19715	1.61387
GO:0046900	tetrahydrofolylpolyglutamate metabolic process	0.489973	0.489973	1	4	3054	19715	1.61387
GO:0006497	protein lipidation	0.489973	0.489973	1	4	3054	19715	1.61387
GO:0070070	proton-transporting V-type ATPase complex assembly	0.489973	0.489973	1	4	3054	19715	1.61387
GO:0031201	SNARE complex	0.489973	0.489973	1	4	3054	19715	1.61387
GO:0045055	regulated exocytosis	0.489973	0.489973	1	4	3054	19715	1.61387
GO:0009229	thiamine diphosphate biosynthetic process	0.489973	0.489973	1	4	3054	19715	1.61387
GO:0042162	telomeric DNA binding	0.489973	0.489973	1	4	3054	19715	1.61387
GO:0015919	peroxisomal membrane transport	0.489973	0.489973	1	4	3054	19715	1.61387
GO:0098916	anterograde trans-synaptic signaling	0.489973	0.489973	1	4	3054	19715	1.61387
GO:0010027	thylakoid membrane organization	0.489973	0.489973	1	4	3054	19715	1.61387
GO:0016559	peroxisome fission	0.489973	0.489973	1	4	3054	19715	1.61387
GO:0099537	trans-synaptic signaling	0.489973	0.489973	1	4	3054	19715	1.61387
GO:0004326	tetrahydrofolylpolyglutamate synthase activity	0.489973	0.489973	1	4	3054	19715	1.61387
GO:0004333	fumarate hydratase activity	0.489973	0.489973	1	4	3054	19715	1.61387
GO:0004334	fumarylacetoacetase activity	0.489973	0.489973	1	4	3054	19715	1.61387
GO:0035064	methylated histone binding	0.489973	0.489973	1	4	3054	19715	1.61387
GO:0004357	glutamate-cysteine ligase activity	0.489973	0.489973	1	4	3054	19715	1.61387
GO:0038201	TOR complex	0.489973	0.489973	1	4	3054	19715	1.61387
GO:0042357	thiamine diphosphate metabolic process	0.489973	0.489973	1	4	3054	19715	1.61387
GO:0048509	regulation of meristem development	0.489973	0.489973	1	4	3054	19715	1.61387
GO:0004489	methylenetetrahydrofolate reductase (NAD(P)H) activity	0.489973	0.489973	1	4	3054	19715	1.61387
GO:0005544	calcium-dependent phospholipid binding	0.489973	0.489973	1	4	3054	19715	1.61387
GO:0009668	plastid membrane organization	0.489973	0.489973	1	4	3054	19715	1.61387
GO:0004794	L-threonine ammonia-lyase activity	0.489973	0.489973	1	4	3054	19715	1.61387
GO:0010942	positive regulation of cell death	0.489973	0.489973	1	4	3054	19715	1.61387
GO:0004821	histidine-tRNA ligase activity	0.489973	0.489973	1	4	3054	19715	1.61387
GO:0004830	tryptophan-tRNA ligase activity	0.489973	0.489973	1	4	3054	19715	1.61387
GO:0005942	phosphatidylinositol 3-kinase complex	0.489973	0.489973	1	4	3054	19715	1.61387
GO:0140115	export across plasma membrane	0.489973	0.489973	1	4	3054	19715	1.61387
GO:0004022	alcohol dehydrogenase (NAD) activity	0.489973	0.489973	1	4	3054	19715	1.61387
GO:0004029	aldehyde dehydrogenase (NAD) activity	0.489973	0.489973	1	4	3054	19715	1.61387
GO:0099536	synaptic signaling	0.489973	0.489973	1	4	3054	19715	1.61387
GO:0016636	oxidoreductase activity, acting on the CH-CH group of donors, iron-sulfur protein as acceptor	0.489973	0.489973	1	4	3054	19715	1.61387
GO:0043393	regulation of protein binding	0.489973	0.489973	1	4	3054	19715	1.61387
GO:0140034	methylation-dependent protein binding	0.489973	0.489973	1	4	3054	19715	1.61387
GO:1990726	Lsm1-7-Pat1 complex	0.489973	0.489973	1	4	3054	19715	1.61387
GO:1990429	peroxisomal importomer complex	0.489973	0.489973	1	4	3054	19715	1.61387
GO:0005912	adherens junction	0.489973	0.489973	1	4	3054	19715	1.61387
GO:0019827	stem cell population maintenance	0.489973	0.489973	1	4	3054	19715	1.61387
GO:0019838	growth factor binding	0.489973	0.489973	1	4	3054	19715	1.61387
GO:0002443	leukocyte mediated immunity	0.489973	0.489973	1	4	3054	19715	1.61387
GO:0070161	anchoring junction	0.489973	0.489973	1	4	3054	19715	1.61387
GO:1990415	Pex17p-Pex14p docking complex	0.489973	0.489973	1	4	3054	19715	1.61387
GO:0009975	cyclase activity	0.489973	0.489973	1	4	3054	19715	1.61387
GO:0007610	behavior	0.489973	0.489973	1	4	3054	19715	1.61387
GO:0004252	serine-type endopeptidase activity	0.490537	0.490537	20	126	3054	19715	1.02468
GO:0006813	potassium ion transport	0.492467	0.492467	6	36	3054	19715	1.07591
GO:0008238	exopeptidase activity	0.495343	0.495343	20	118	3054	19715	1.09415
GO:0015297	antiporter activity	0.502658	0.502658	15	78	3054	19715	1.24144
GO:0048585	negative regulation of response to stimulus	0.503118	0.503118	5	26	3054	19715	1.24144
GO:0008443	phosphofructokinase activity	0.503261	0.503261	3	17	3054	19715	1.1392
GO:0016236	macroautophagy	0.503261	0.503261	3	17	3054	19715	1.1392
GO:0044419	interspecies interaction between organisms	0.503261	0.503261	3	17	3054	19715	1.1392
GO:0045047	protein targeting to ER	0.505822	0.505822	5	30	3054	19715	1.07591
GO:0050662	coenzyme binding	0.517148	0.517148	107	642	3054	19715	1.07591
GO:0016620	oxidoreductase activity, acting on the aldehyde or oxo group of donors, NAD or NADP as acceptor	0.52073	0.52073	6	37	3054	19715	1.04683
GO:0051640	organelle localization	0.521936	0.521936	6	30	3054	19715	1.29109
GO:0015748	organophosphate ester transport	0.522233	0.522233	4	24	3054	19715	1.07591
GO:0072593	reactive oxygen species metabolic process	0.526102	0.526102	5	19	3054	19715	1.69881
GO:0043067	regulation of programmed cell death	0.526394	0.526394	3	16	3054	19715	1.2104
GO:0005669	transcription factor TFIID complex	0.526437	0.526437	2	11	3054	19715	1.17372
GO:0003918	DNA topoisomerase type II (ATP-hydrolyzing) activity	0.526437	0.526437	2	11	3054	19715	1.17372
GO:0019344	cysteine biosynthetic process	0.526437	0.526437	2	11	3054	19715	1.17372
GO:0006625	protein targeting to peroxisome	0.526437	0.526437	2	11	3054	19715	1.17372
GO:0007052	mitotic spindle organization	0.526437	0.526437	2	11	3054	19715	1.17372
GO:0016895	exodeoxyribonuclease activity, producing 5'-phosphomonoesters	0.526437	0.526437	2	11	3054	19715	1.17372
GO:0007219	Notch signaling pathway	0.526437	0.526437	2	11	3054	19715	1.17372
GO:0030955	potassium ion binding	0.526437	0.526437	2	11	3054	19715	1.17372
GO:0004312	fatty acid synthase activity	0.526437	0.526437	2	11	3054	19715	1.17372
GO:0048487	beta-tubulin binding	0.526437	0.526437	2	11	3054	19715	1.17372
GO:0031420	alkali metal ion binding	0.526437	0.526437	2	11	3054	19715	1.17372
GO:0061505	DNA topoisomerase II activity	0.526437	0.526437	2	11	3054	19715	1.17372
GO:0008565	protein transporter activity	0.526437	0.526437	2	11	3054	19715	1.17372
GO:0031406	carboxylic acid binding	0.528595	0.528595	27	174	3054	19715	1.00171
GO:0004722	protein serine/threonine phosphatase activity	0.531289	0.531289	9	57	3054	19715	1.01928
GO:0003887	DNA-directed DNA polymerase activity	0.533196	0.533196	7	44	3054	19715	1.02701
GO:0016705	oxidoreductase activity, acting on paired donors, with incorporation or reduction of molecular oxygen	0.534379	0.534379	49	312	3054	19715	1.01384
GO:0004523	RNA-DNA hybrid ribonuclease activity	0.536586	0.536586	5	31	3054	19715	1.0412
GO:0016810	hydrolase activity, acting on carbon-nitrogen (but not peptide) bonds	0.542428	0.542428	25	124	3054	19715	1.30151
GO:0000387	spliceosomal snRNP assembly	0.543767	0.543767	3	18	3054	19715	1.07591
GO:0006406	mRNA export from nucleus	0.543767	0.543767	3	18	3054	19715	1.07591
GO:0000786	nucleosome	0.543767	0.543767	3	18	3054	19715	1.07591
GO:0046364	monosaccharide biosynthetic process	0.543767	0.543767	3	18	3054	19715	1.07591
GO:0006869	lipid transport	0.543988	0.543988	8	51	3054	19715	1.01262
GO:0098655	cation transmembrane transport	0.553067	0.553067	48	236	3054	19715	1.31298
GO:0000123	histone acetyltransferase complex	0.556193	0.556193	5	30	3054	19715	1.07591
GO:0006612	protein targeting to membrane	0.556255	0.556255	4	25	3054	19715	1.03287
GO:0043087	regulation of GTPase activity	0.558437	0.558437	7	45	3054	19715	1.00418
GO:0005338	nucleotide-sugar transmembrane transporter activity	0.558437	0.558437	7	45	3054	19715	1.00418
GO:0016763	transferase activity, transferring pentosyl groups	0.560921	0.560921	17	111	3054	19715	0.988675
GO:0008138	protein tyrosine/serine/threonine phosphatase activity	0.566437	0.566437	5	32	3054	19715	1.00867
GO:0016782	transferase activity, transferring sulfur-containing groups	0.567348	0.567348	31	117	3054	19715	1.71042
GO:1902532	negative regulation of intracellular signal transduction	0.568728	0.568728	2	8	3054	19715	1.61387
GO:1902495	transmembrane transporter complex	0.568759	0.568759	5	19	3054	19715	1.69881
GO:0004033	aldo-keto reductase (NADP) activity	0.568798	0.568798	3	8	3054	19715	2.4208
GO:0006022	aminoglycan metabolic process	0.568818	0.568818	3	9	3054	19715	2.15182
GO:0051085	chaperone cofactor-dependent protein refolding	0.568878	0.568878	2	9	3054	19715	1.43455
GO:0120032	regulation of plasma membrane bounded cell projection assembly	0.568887	0.568887	2	6	3054	19715	2.15182
GO:1902475	L-alpha-amino acid transmembrane transport	0.568927	0.568927	2	8	3054	19715	1.61387
GO:0043090	amino acid import	0.568927	0.568927	2	8	3054	19715	1.61387
GO:0046695	SLIK (SAGA-like) complex	0.568996	0.568996	1	5	3054	19715	1.29109
GO:0031061	negative regulation of histone methylation	0.568996	0.568996	1	5	3054	19715	1.29109
GO:0002949	tRNA threonylcarbamoyladenosine modification	0.568996	0.568996	1	5	3054	19715	1.29109
GO:0032776	DNA methylation on cytosine	0.568996	0.568996	1	5	3054	19715	1.29109
GO:0044818	mitotic G2/M transition checkpoint	0.568996	0.568996	1	5	3054	19715	1.29109
GO:0035246	peptidyl-arginine N-methylation	0.568996	0.568996	1	5	3054	19715	1.29109
GO:0008278	cohesin complex	0.568996	0.568996	1	5	3054	19715	1.29109
GO:0000220	vacuolar proton-transporting V-type ATPase, V0 domain	0.568996	0.568996	1	5	3054	19715	1.29109
GO:0006480	N-terminal protein amino acid methylation	0.568996	0.568996	1	5	3054	19715	1.29109
GO:0009065	glutamine family amino acid catabolic process	0.568996	0.568996	1	5	3054	19715	1.29109
GO:0015721	bile acid and bile salt transport	0.568996	0.568996	1	5	3054	19715	1.29109
GO:0030141	secretory granule	0.568996	0.568996	1	5	3054	19715	1.29109
GO:0005700	polytene chromosome	0.568996	0.568996	1	5	3054	19715	1.29109
GO:0015940	pantothenate biosynthetic process	0.568996	0.568996	1	5	3054	19715	1.29109
GO:0000076	DNA replication checkpoint	0.568996	0.568996	1	5	3054	19715	1.29109
GO:0042132	fructose 1,6-bisphosphate 1-phosphatase activity	0.568996	0.568996	1	5	3054	19715	1.29109
GO:0032008	positive regulation of TOR signaling	0.568996	0.568996	1	5	3054	19715	1.29109
GO:0030004	cellular monovalent inorganic cation homeostasis	0.568996	0.568996	1	5	3054	19715	1.29109
GO:0032156	septin cytoskeleton	0.568996	0.568996	1	5	3054	19715	1.29109
GO:0000493	box H/ACA snoRNP assembly	0.568996	0.568996	1	5	3054	19715	1.29109
GO:0015939	pantothenate metabolic process	0.568996	0.568996	1	5	3054	19715	1.29109
GO:0050308	sugar-phosphatase activity	0.568996	0.568996	1	5	3054	19715	1.29109
GO:0045239	tricarboxylic acid cycle enzyme complex	0.568996	0.568996	1	5	3054	19715	1.29109
GO:0071918	urea transmembrane transport	0.568996	0.568996	1	5	3054	19715	1.29109
GO:0004362	glutathione-disulfide reductase activity	0.568996	0.568996	1	5	3054	19715	1.29109
GO:0046373	L-arabinose metabolic process	0.568996	0.568996	1	5	3054	19715	1.29109
GO:0046417	chorismate metabolic process	0.568996	0.568996	1	5	3054	19715	1.29109
GO:0016324	apical plasma membrane	0.568996	0.568996	1	5	3054	19715	1.29109
GO:0045131	pre-mRNA branch point binding	0.568996	0.568996	1	5	3054	19715	1.29109
GO:0046174	polyol catabolic process	0.568996	0.568996	1	5	3054	19715	1.29109
GO:0004396	hexokinase activity	0.568996	0.568996	1	5	3054	19715	1.29109
GO:0007507	heart development	0.568996	0.568996	1	5	3054	19715	1.29109
GO:0070071	proton-transporting two-sector ATPase complex assembly	0.568996	0.568996	1	5	3054	19715	1.29109
GO:0004555	alpha,alpha-trehalase activity	0.568996	0.568996	1	5	3054	19715	1.29109
GO:0015840	urea transport	0.568996	0.568996	1	5	3054	19715	1.29109
GO:0042548	regulation of photosynthesis, light reaction	0.568996	0.568996	1	5	3054	19715	1.29109
GO:0004712	protein serine/threonine/tyrosine kinase activity	0.568996	0.568996	1	5	3054	19715	1.29109
GO:0004748	ribonucleoside-diphosphate reductase activity, thioredoxin disulfide as acceptor	0.568996	0.568996	1	5	3054	19715	1.29109
GO:0050897	cobalt ion binding	0.568996	0.568996	1	5	3054	19715	1.29109
GO:0006906	vesicle fusion	0.568996	0.568996	1	5	3054	19715	1.29109
GO:0007007	inner mitochondrial membrane organization	0.568996	0.568996	1	5	3054	19715	1.29109
GO:0010277	chlorophyllide a oxygenase [overall] activity	0.568996	0.568996	1	5	3054	19715	1.29109
GO:0061731	ribonucleoside-diphosphate reductase activity	0.568996	0.568996	1	5	3054	19715	1.29109
GO:0019755	one-carbon compound transport	0.568996	0.568996	1	5	3054	19715	1.29109
GO:0048469	cell maturation	0.568996	0.568996	1	5	3054	19715	1.29109
GO:0015850	organic hydroxy compound transport	0.568996	0.568996	1	5	3054	19715	1.29109
GO:0015927	trehalase activity	0.568996	0.568996	1	5	3054	19715	1.29109
GO:0004791	thioredoxin-disulfide reductase activity	0.568996	0.568996	1	5	3054	19715	1.29109
GO:0008897	holo-[acyl-carrier-protein] synthase activity	0.568996	0.568996	1	5	3054	19715	1.29109
GO:0003839	gamma-glutamylcyclotransferase activity	0.568996	0.568996	1	5	3054	19715	1.29109
GO:0003847	1-alkyl-2-acetylglycerophosphocholine esterase activity	0.568996	0.568996	1	5	3054	19715	1.29109
GO:0030904	retromer complex	0.568996	0.568996	1	5	3054	19715	1.29109
GO:0016639	oxidoreductase activity, acting on the CH-NH2 group of donors, NAD or NADP as acceptor	0.568996	0.568996	1	5	3054	19715	1.29109
GO:0016728	oxidoreductase activity, acting on CH or CH2 groups, disulfide as acceptor	0.568996	0.568996	1	5	3054	19715	1.29109
GO:0005536	glucose binding	0.568996	0.568996	1	5	3054	19715	1.29109
GO:0016833	oxo-acid-lyase activity	0.568996	0.568996	1	5	3054	19715	1.29109
GO:0110094	polyphosphate-mediated signaling	0.568996	0.568996	1	5	3054	19715	1.29109
GO:0015204	urea transmembrane transporter activity	0.568996	0.568996	1	5	3054	19715	1.29109
GO:0051100	negative regulation of binding	0.568996	0.568996	1	5	3054	19715	1.29109
GO:0016872	intramolecular lyase activity	0.568996	0.568996	1	5	3054	19715	1.29109
GO:0003724	RNA helicase activity	0.57504	0.57504	7	29	3054	19715	1.55822
GO:0046903	secretion	0.575173	0.575173	6	27	3054	19715	1.43455
GO:0035601	protein deacylation	0.57532	0.57532	4	18	3054	19715	1.43455
GO:0006476	protein deacetylation	0.575393	0.575393	3	14	3054	19715	1.38331
GO:0140013	meiotic nuclear division	0.575393	0.575393	3	15	3054	19715	1.29109
GO:0044439	peroxisomal part	0.575453	0.575453	3	17	3054	19715	1.1392
GO:0000794	condensed nuclear chromosome	0.575496	0.575496	2	12	3054	19715	1.07591
GO:0019674	NAD metabolic process	0.575496	0.575496	2	12	3054	19715	1.07591
GO:0006525	arginine metabolic process	0.575496	0.575496	2	12	3054	19715	1.07591
GO:0043066	negative regulation of apoptotic process	0.575496	0.575496	2	12	3054	19715	1.07591
GO:0031365	N-terminal protein amino acid modification	0.575496	0.575496	2	12	3054	19715	1.07591
GO:0043069	negative regulation of programmed cell death	0.575496	0.575496	2	12	3054	19715	1.07591
GO:0045261	proton-transporting ATP synthase complex, catalytic core F(1)	0.575496	0.575496	2	12	3054	19715	1.07591
GO:0043248	proteasome assembly	0.575496	0.575496	2	12	3054	19715	1.07591
GO:0099402	plant organ development	0.575496	0.575496	2	12	3054	19715	1.07591
GO:0008287	protein serine/threonine phosphatase complex	0.575496	0.575496	2	12	3054	19715	1.07591
GO:0030976	thiamine pyrophosphate binding	0.575496	0.575496	2	12	3054	19715	1.07591
GO:0016778	diphosphotransferase activity	0.575496	0.575496	2	12	3054	19715	1.07591
GO:0061025	membrane fusion	0.575496	0.575496	2	12	3054	19715	1.07591
GO:0003714	transcription corepressor activity	0.575496	0.575496	2	12	3054	19715	1.07591
GO:0045454	cell redox homeostasis	0.580166	0.580166	20	132	3054	19715	0.978101
GO:0010921	regulation of phosphatase activity	0.582279	0.582279	3	19	3054	19715	1.01928
GO:0009074	aromatic amino acid family catabolic process	0.582279	0.582279	3	19	3054	19715	1.01928
GO:0004181	metallocarboxypeptidase activity	0.582279	0.582279	3	19	3054	19715	1.01928
GO:0120009	intermembrane lipid transfer	0.582279	0.582279	3	19	3054	19715	1.01928
GO:0008409	5'-3' exonuclease activity	0.582279	0.582279	3	19	3054	19715	1.01928
GO:0008649	rRNA methyltransferase activity	0.582279	0.582279	3	19	3054	19715	1.01928
GO:0120013	intermembrane lipid transfer activity	0.582279	0.582279	3	19	3054	19715	1.01928
GO:0098797	plasma membrane protein complex	0.58305	0.58305	7	46	3054	19715	0.982354
GO:0003682	chromatin binding	0.58305	0.58305	7	46	3054	19715	0.982354
GO:0035335	peptidyl-tyrosine dephosphorylation	0.588929	0.588929	4	26	3054	19715	0.993149
GO:0003950	NAD+ ADP-ribosyltransferase activity	0.590168	0.590168	8	53	3054	19715	0.97441
GO:0051345	positive regulation of hydrolase activity	0.594701	0.594701	11	60	3054	19715	1.1835
GO:0003712	transcription coregulator activity	0.595268	0.595268	5	33	3054	19715	0.978101
GO:0006471	protein ADP-ribosylation	0.601275	0.601275	6	40	3054	19715	0.96832
GO:0004867	serine-type endopeptidase inhibitor activity	0.601275	0.601275	6	40	3054	19715	0.96832
GO:0005506	iron ion binding	0.601878	0.601878	41	272	3054	19715	0.973067
GO:0035091	phosphatidylinositol binding	0.617164	0.617164	11	68	3054	19715	1.04427
GO:0046873	metal ion transmembrane transporter activity	0.618004	0.618004	38	155	3054	19715	1.58263
GO:0005543	phospholipid binding	0.61865	0.61865	12	78	3054	19715	0.993149
GO:0016604	nuclear body	0.618653	0.618653	3	20	3054	19715	0.96832
GO:0005262	calcium channel activity	0.618653	0.618653	3	20	3054	19715	0.96832
GO:0016423	tRNA (guanine) methyltransferase activity	0.618653	0.618653	3	20	3054	19715	0.96832
GO:0005452	inorganic anion exchanger activity	0.618653	0.618653	3	20	3054	19715	0.96832
GO:1990391	DNA repair complex	0.618653	0.618653	3	20	3054	19715	0.96832
GO:0071013	catalytic step 2 spliceosome	0.620143	0.620143	4	27	3054	19715	0.956366
GO:0004725	protein tyrosine phosphatase activity	0.620143	0.620143	4	27	3054	19715	0.956366
GO:0016485	protein processing	0.620143	0.620143	4	27	3054	19715	0.956366
GO:0000030	mannosyltransferase activity	0.620143	0.620143	4	27	3054	19715	0.956366
GO:0043628	ncRNA 3'-end processing	0.620533	0.620533	3	13	3054	19715	1.48972
GO:0007031	peroxisome organization	0.620579	0.620579	4	21	3054	19715	1.22961
GO:0006626	protein targeting to mitochondrion	0.620725	0.620725	2	13	3054	19715	0.993149
GO:1990939	ATP-dependent microtubule motor activity	0.620725	0.620725	2	13	3054	19715	0.993149
GO:0006555	methionine metabolic process	0.620725	0.620725	2	13	3054	19715	0.993149
GO:0051274	beta-glucan biosynthetic process	0.620725	0.620725	2	13	3054	19715	0.993149
GO:0050145	nucleoside monophosphate kinase activity	0.620725	0.620725	2	13	3054	19715	0.993149
GO:0008194	UDP-glycosyltransferase activity	0.622876	0.622876	6	38	3054	19715	1.01928
GO:0015036	disulfide oxidoreductase activity	0.622906	0.622906	9	58	3054	19715	1.00171
GO:0004866	endopeptidase inhibitor activity	0.630143	0.630143	7	48	3054	19715	0.941422
GO:1901068	guanosine-containing compound metabolic process	0.635327	0.635327	8	29	3054	19715	1.78082
GO:0018216	peptidyl-arginine methylation	0.635598	0.635598	3	10	3054	19715	1.93664
GO:0000245	spliceosomal complex assembly	0.635709	0.635709	2	9	3054	19715	1.43455
GO:0016577	histone demethylation	0.635729	0.635729	2	10	3054	19715	1.29109
GO:0051053	negative regulation of DNA metabolic process	0.635729	0.635729	2	10	3054	19715	1.29109
GO:0046474	glycerophospholipid biosynthetic process	0.63574	0.63574	3	17	3054	19715	1.1392
GO:0008553	proton-exporting ATPase activity, phosphorylative mechanism	0.635779	0.635779	1	6	3054	19715	1.07591
GO:0030130	clathrin coat of trans-Golgi network vesicle	0.635779	0.635779	1	6	3054	19715	1.07591
GO:0000784	nuclear chromosome, telomeric region	0.635779	0.635779	1	6	3054	19715	1.07591
GO:0070940	dephosphorylation of RNA polymerase II C-terminal domain	0.635779	0.635779	1	6	3054	19715	1.07591
GO:0031429	box H/ACA snoRNP complex	0.635779	0.635779	1	6	3054	19715	1.07591
GO:0012510	trans-Golgi network transport vesicle membrane	0.635779	0.635779	1	6	3054	19715	1.07591
GO:0051693	actin filament capping	0.635779	0.635779	1	6	3054	19715	1.07591
GO:0006183	GTP biosynthetic process	0.635779	0.635779	1	6	3054	19715	1.07591
GO:0031080	nuclear pore outer ring	0.635779	0.635779	1	6	3054	19715	1.07591
GO:0071014	post-mRNA release spliceosomal complex	0.635779	0.635779	1	6	3054	19715	1.07591
GO:0043408	regulation of MAPK cascade	0.635779	0.635779	1	6	3054	19715	1.07591
GO:1904292	regulation of ERAD pathway	0.635779	0.635779	1	6	3054	19715	1.07591
GO:0030140	trans-Golgi network transport vesicle	0.635779	0.635779	1	6	3054	19715	1.07591
GO:0005328	neurotransmitter:sodium symporter activity	0.635779	0.635779	1	6	3054	19715	1.07591
GO:0044773	mitotic DNA damage checkpoint	0.635779	0.635779	1	6	3054	19715	1.07591
GO:0006558	L-phenylalanine metabolic process	0.635779	0.635779	1	6	3054	19715	1.07591
GO:0035999	tetrahydrofolate interconversion	0.635779	0.635779	1	6	3054	19715	1.07591
GO:0002244	hematopoietic progenitor cell differentiation	0.635779	0.635779	1	6	3054	19715	1.07591
GO:0006379	mRNA cleavage	0.635779	0.635779	1	6	3054	19715	1.07591
GO:0018200	peptidyl-glutamic acid modification	0.635779	0.635779	1	6	3054	19715	1.07591
GO:0004683	calmodulin-dependent protein kinase activity	0.635779	0.635779	1	6	3054	19715	1.07591
GO:0019773	proteasome core complex, alpha-subunit complex	0.635779	0.635779	1	6	3054	19715	1.07591
GO:1905515	non-motile cilium assembly	0.635779	0.635779	1	6	3054	19715	1.07591
GO:0070525	tRNA threonylcarbamoyladenosine metabolic process	0.635779	0.635779	1	6	3054	19715	1.07591
GO:0000491	small nucleolar ribonucleoprotein complex assembly	0.635779	0.635779	1	6	3054	19715	1.07591
GO:0007249	I-kappaB kinase/NF-kappaB signaling	0.635779	0.635779	1	6	3054	19715	1.07591
GO:0019566	arabinose metabolic process	0.635779	0.635779	1	6	3054	19715	1.07591
GO:0000256	allantoin catabolic process	0.635779	0.635779	1	6	3054	19715	1.07591
GO:0009644	response to high light intensity	0.635779	0.635779	1	6	3054	19715	1.07591
GO:0097730	non-motile cilium	0.635779	0.635779	1	6	3054	19715	1.07591
GO:0031269	pseudopodium assembly	0.635779	0.635779	1	6	3054	19715	1.07591
GO:0031288	sorocarp morphogenesis	0.635779	0.635779	1	6	3054	19715	1.07591
GO:0032465	regulation of cytokinesis	0.635779	0.635779	1	6	3054	19715	1.07591
GO:0071526	semaphorin-plexin signaling pathway	0.635779	0.635779	1	6	3054	19715	1.07591
GO:0008174	mRNA methyltransferase activity	0.635779	0.635779	1	6	3054	19715	1.07591
GO:0000159	protein phosphatase type 2A complex	0.635779	0.635779	1	6	3054	19715	1.07591
GO:0044275	cellular carbohydrate catabolic process	0.635779	0.635779	1	6	3054	19715	1.07591
GO:0004576	oligosaccharyl transferase activity	0.635779	0.635779	1	6	3054	19715	1.07591
GO:0009916	alternative oxidase activity	0.635779	0.635779	1	6	3054	19715	1.07591
GO:0003989	acetyl-CoA carboxylase activity	0.635779	0.635779	1	6	3054	19715	1.07591
GO:0016421	CoA carboxylase activity	0.635779	0.635779	1	6	3054	19715	1.07591
GO:1904680	peptide transmembrane transporter activity	0.635779	0.635779	1	6	3054	19715	1.07591
GO:0016634	oxidoreductase activity, acting on the CH-CH group of donors, oxygen as acceptor	0.635779	0.635779	1	6	3054	19715	1.07591
GO:0009657	plastid organization	0.635779	0.635779	1	6	3054	19715	1.07591
GO:0017154	semaphorin receptor activity	0.635779	0.635779	1	6	3054	19715	1.07591
GO:0072588	box H/ACA RNP complex	0.635779	0.635779	1	6	3054	19715	1.07591
GO:0045177	apical part of cell	0.635779	0.635779	1	6	3054	19715	1.07591
GO:0044183	protein binding involved in protein folding	0.635779	0.635779	1	6	3054	19715	1.07591
GO:0030427	site of polarized growth	0.635779	0.635779	1	6	3054	19715	1.07591
GO:0005199	structural constituent of cell wall	0.635779	0.635779	1	6	3054	19715	1.07591
GO:0060589	nucleoside-triphosphatase regulator activity	0.637758	0.637758	10	68	3054	19715	0.949334
GO:0015932	nucleobase-containing compound transmembrane transporter activity	0.637787	0.637787	9	62	3054	19715	0.937084
GO:0003924	GTPase activity	0.640639	0.640639	21	143	3054	19715	0.948006
GO:0043177	organic acid binding	0.641289	0.641289	27	174	3054	19715	1.00171
GO:0016311	dephosphorylation	0.649199	0.649199	36	220	3054	19715	1.05635
GO:0009266	response to temperature stimulus	0.649547	0.649547	5	35	3054	19715	0.92221
GO:0006914	autophagy	0.649653	0.649653	6	37	3054	19715	1.04683
GO:0070588	calcium ion transmembrane transport	0.649818	0.649818	4	28	3054	19715	0.92221
GO:0090481	pyrimidine nucleotide-sugar transmembrane transport	0.650653	0.650653	6	42	3054	19715	0.92221
GO:0015780	nucleotide-sugar transmembrane transport	0.650653	0.650653	6	42	3054	19715	0.92221
GO:0016791	phosphatase activity	0.651805	0.651805	33	204	3054	19715	1.04427
GO:0050661	NADP binding	0.652523	0.652523	7	49	3054	19715	0.92221
GO:0061919	process utilizing autophagic mechanism	0.652686	0.652686	6	37	3054	19715	1.04683
GO:0009247	glycolipid biosynthetic process	0.652809	0.652809	3	21	3054	19715	0.92221
GO:0006935	chemotaxis	0.652809	0.652809	3	21	3054	19715	0.92221
GO:0005794	Golgi apparatus	0.653046	0.653046	35	234	3054	19715	0.965561
GO:1901505	carbohydrate derivative transmembrane transporter activity	0.657427	0.657427	9	63	3054	19715	0.92221
GO:0035303	regulation of dephosphorylation	0.66193	0.66193	4	20	3054	19715	1.29109
GO:0006915	apoptotic process	0.662119	0.662119	3	20	3054	19715	0.96832
GO:0005819	spindle	0.662122	0.662122	5	33	3054	19715	0.978101
GO:0002943	tRNA dihydrouridine synthesis	0.662133	0.662133	2	14	3054	19715	0.92221
GO:0000724	double-strand break repair via homologous recombination	0.662133	0.662133	2	14	3054	19715	0.92221
GO:0043015	gamma-tubulin binding	0.662133	0.662133	2	14	3054	19715	0.92221
GO:0045597	positive regulation of cell differentiation	0.662133	0.662133	2	14	3054	19715	0.92221
GO:0016668	oxidoreductase activity, acting on a sulfur group of donors, NAD(P) as acceptor	0.662133	0.662133	2	14	3054	19715	0.92221
GO:0031252	cell leading edge	0.662133	0.662133	2	14	3054	19715	0.92221
GO:0008061	chitin binding	0.662133	0.662133	2	14	3054	19715	0.92221
GO:0015035	protein disulfide oxidoreductase activity	0.674075	0.674075	7	50	3054	19715	0.903766
GO:0015672	monovalent inorganic cation transport	0.674359	0.674359	21	128	3054	19715	1.0591
GO:0061135	endopeptidase regulator activity	0.67789	0.67789	7	48	3054	19715	0.941422
GO:0031301	integral component of organelle membrane	0.677905	0.677905	4	29	3054	19715	0.890409
GO:0044272	sulfur compound biosynthetic process	0.677913	0.677913	8	55	3054	19715	0.938977
GO:0099516	ion antiporter activity	0.684501	0.684501	5	29	3054	19715	1.11301
GO:0006367	transcription initiation from RNA polymerase II promoter	0.684711	0.684711	3	22	3054	19715	0.880291
GO:0032012	regulation of ARF protein signal transduction	0.684711	0.684711	3	22	3054	19715	0.880291
GO:0032011	ARF protein signal transduction	0.684711	0.684711	3	22	3054	19715	0.880291
GO:0019888	protein phosphatase regulator activity	0.684711	0.684711	3	22	3054	19715	0.880291
GO:0061024	membrane organization	0.691765	0.691765	13	62	3054	19715	1.35357
GO:0008239	dipeptidyl-peptidase activity	0.691892	0.691892	4	17	3054	19715	1.51893
GO:0070646	protein modification by small protein removal	0.691975	0.691975	12	66	3054	19715	1.17372
GO:0055067	monovalent inorganic cation homeostasis	0.69202	0.69202	5	23	3054	19715	1.40336
GO:0031226	intrinsic component of plasma membrane	0.692122	0.692122	7	41	3054	19715	1.10215
GO:0032451	demethylase activity	0.692147	0.692147	2	10	3054	19715	1.29109
GO:0072662	protein localization to peroxisome	0.692167	0.692167	2	11	3054	19715	1.17372
GO:0004529	exodeoxyribonuclease activity	0.692167	0.692167	2	11	3054	19715	1.17372
GO:0000393	spliceosomal conformational changes to generate catalytic conformation	0.692217	0.692217	1	7	3054	19715	0.92221
GO:0000288	nuclear-transcribed mRNA catabolic process, deadenylation-dependent decay	0.692217	0.692217	1	7	3054	19715	0.92221
GO:0032975	amino acid transmembrane import into vacuole	0.692217	0.692217	1	7	3054	19715	0.92221
GO:0009263	deoxyribonucleotide biosynthetic process	0.692217	0.692217	1	7	3054	19715	0.92221
GO:0031519	PcG protein complex	0.692217	0.692217	1	7	3054	19715	0.92221
GO:0031057	negative regulation of histone modification	0.692217	0.692217	1	7	3054	19715	0.92221
GO:0009098	leucine biosynthetic process	0.692217	0.692217	1	7	3054	19715	0.92221
GO:0030132	clathrin coat of coated pit	0.692217	0.692217	1	7	3054	19715	0.92221
GO:0000018	regulation of DNA recombination	0.692217	0.692217	1	7	3054	19715	0.92221
GO:0006551	leucine metabolic process	0.692217	0.692217	1	7	3054	19715	0.92221
GO:0009143	nucleoside triphosphate catabolic process	0.692217	0.692217	1	7	3054	19715	0.92221
GO:0005089	Rho guanyl-nucleotide exchange factor activity	0.692217	0.692217	1	7	3054	19715	0.92221
GO:1901642	nucleoside transmembrane transport	0.692217	0.692217	1	7	3054	19715	0.92221
GO:0032006	regulation of TOR signaling	0.692217	0.692217	1	7	3054	19715	0.92221
GO:0022604	regulation of cell morphogenesis	0.692217	0.692217	1	7	3054	19715	0.92221
GO:0015858	nucleoside transport	0.692217	0.692217	1	7	3054	19715	0.92221
GO:0071218	cellular response to misfolded protein	0.692217	0.692217	1	7	3054	19715	0.92221
GO:0015038	glutathione disulfide oxidoreductase activity	0.692217	0.692217	1	7	3054	19715	0.92221
GO:0000255	allantoin metabolic process	0.692217	0.692217	1	7	3054	19715	0.92221
GO:0046556	alpha-L-arabinofuranosidase activity	0.692217	0.692217	1	7	3054	19715	0.92221
GO:0004749	ribose phosphate diphosphokinase activity	0.692217	0.692217	1	7	3054	19715	0.92221
GO:0034486	vacuolar transmembrane transport	0.692217	0.692217	1	7	3054	19715	0.92221
GO:0033743	peptide-methionine (R)-S-oxide reductase activity	0.692217	0.692217	1	7	3054	19715	0.92221
GO:0051302	regulation of cell division	0.692217	0.692217	1	7	3054	19715	0.92221
GO:0005337	nucleoside transmembrane transporter activity	0.692217	0.692217	1	7	3054	19715	0.92221
GO:0016682	oxidoreductase activity, acting on diphenols and related substances as donors, oxygen as acceptor	0.692217	0.692217	1	7	3054	19715	0.92221
GO:0019789	SUMO transferase activity	0.692217	0.692217	1	7	3054	19715	0.92221
GO:0016823	hydrolase activity, acting on acid carbon-carbon bonds, in ketonic substances	0.692217	0.692217	1	7	3054	19715	0.92221
GO:0004784	superoxide dismutase activity	0.692217	0.692217	1	7	3054	19715	0.92221
GO:0051286	cell tip	0.692217	0.692217	1	7	3054	19715	0.92221
GO:0009986	cell surface	0.692217	0.692217	1	7	3054	19715	0.92221
GO:0016721	oxidoreductase activity, acting on superoxide radicals as acceptor	0.692217	0.692217	1	7	3054	19715	0.92221
GO:0008022	protein C-terminus binding	0.692217	0.692217	1	7	3054	19715	0.92221
GO:0019825	oxygen binding	0.692217	0.692217	1	7	3054	19715	0.92221
GO:0097164	ammonium ion metabolic process	0.692217	0.692217	1	7	3054	19715	0.92221
GO:0031683	G-protein beta/gamma-subunit complex binding	0.692217	0.692217	1	7	3054	19715	0.92221
GO:0005326	neurotransmitter transporter activity	0.692217	0.692217	1	7	3054	19715	0.92221
GO:0005244	voltage-gated ion channel activity	0.69477	0.69477	7	51	3054	19715	0.886045
GO:0034061	DNA polymerase activity	0.69477	0.69477	7	51	3054	19715	0.886045
GO:0030488	tRNA methylation	0.696097	0.696097	6	44	3054	19715	0.880291
GO:0015165	pyrimidine nucleotide-sugar transmembrane transporter activity	0.698949	0.698949	6	42	3054	19715	0.92221
GO:0042364	water-soluble vitamin biosynthetic process	0.698969	0.698969	5	37	3054	19715	0.872361
GO:0046540	U4/U6 x U5 tri-snRNP complex	0.699818	0.699818	2	15	3054	19715	0.860729
GO:0097526	spliceosomal tri-snRNP complex	0.699818	0.699818	2	15	3054	19715	0.860729
GO:0005778	peroxisomal membrane	0.699818	0.699818	2	15	3054	19715	0.860729
GO:0070286	axonemal dynein complex assembly	0.699818	0.699818	2	15	3054	19715	0.860729
GO:0000725	recombinational repair	0.699818	0.699818	2	15	3054	19715	0.860729
GO:1902533	positive regulation of intracellular signal transduction	0.699818	0.699818	2	15	3054	19715	0.860729
GO:0046173	polyol biosynthetic process	0.699818	0.699818	2	15	3054	19715	0.860729
GO:0008137	NADH dehydrogenase (ubiquinone) activity	0.699818	0.699818	2	15	3054	19715	0.860729
GO:0050136	NADH dehydrogenase (quinone) activity	0.699818	0.699818	2	15	3054	19715	0.860729
GO:0017150	tRNA dihydrouridine synthase activity	0.699818	0.699818	2	15	3054	19715	0.860729
GO:0000097	sulfur amino acid biosynthetic process	0.699833	0.699833	3	22	3054	19715	0.880291
GO:0005319	lipid transporter activity	0.70438	0.70438	4	30	3054	19715	0.860729
GO:0019842	vitamin binding	0.712094	0.712094	47	324	3054	19715	0.936441
GO:0072348	sulfur compound transport	0.714213	0.714213	4	25	3054	19715	1.03287
GO:0005086	ARF guanyl-nucleotide exchange factor activity	0.714367	0.714367	3	23	3054	19715	0.842018
GO:0070569	uridylyltransferase activity	0.714367	0.714367	3	23	3054	19715	0.842018
GO:0044815	DNA packaging complex	0.714367	0.714367	3	23	3054	19715	0.842018
GO:0005911	cell-cell junction	0.714367	0.714367	3	23	3054	19715	0.842018
GO:0043547	positive regulation of GTPase activity	0.721639	0.721639	6	40	3054	19715	0.96832
GO:0016831	carboxy-lyase activity	0.721791	0.721791	5	38	3054	19715	0.849404
GO:0015074	DNA integration	0.729238	0.729238	4	31	3054	19715	0.832964
GO:0000902	cell morphogenesis	0.729238	0.729238	4	31	3054	19715	0.832964
GO:0015893	drug transport	0.733464	0.733464	11	57	3054	19715	1.24579
GO:0045892	negative regulation of transcription, DNA-templated	0.733525	0.733525	7	53	3054	19715	0.852609
GO:0051056	regulation of small GTPase mediated signal transduction	0.733694	0.733694	6	33	3054	19715	1.17372
GO:0036464	cytoplasmic ribonucleoprotein granule	0.733939	0.733939	2	16	3054	19715	0.806934
GO:0006334	nucleosome assembly	0.733939	0.733939	2	16	3054	19715	0.806934
GO:0009083	branched-chain amino acid catabolic process	0.733939	0.733939	2	16	3054	19715	0.806934
GO:0060548	negative regulation of cell death	0.733939	0.733939	2	16	3054	19715	0.806934
GO:0033178	proton-transporting two-sector ATPase complex, catalytic domain	0.733939	0.733939	2	16	3054	19715	0.806934
GO:0004089	carbonate dehydratase activity	0.733939	0.733939	2	16	3054	19715	0.806934
GO:0003954	NADH dehydrogenase activity	0.733939	0.733939	2	16	3054	19715	0.806934
GO:0000775	chromosome, centromeric region	0.739739	0.739739	3	12	3054	19715	1.61387
GO:0016575	histone deacetylation	0.739739	0.739739	2	12	3054	19715	1.07591
GO:0000079	regulation of cyclin-dependent protein serine/threonine kinase activity	0.739758	0.739758	2	13	3054	19715	0.993149
GO:0008374	O-acyltransferase activity	0.739778	0.739778	3	14	3054	19715	1.38331
GO:0016180	snRNA processing	0.739787	0.739787	2	8	3054	19715	1.61387
GO:0072599	establishment of protein localization to endoplasmic reticulum	0.739838	0.739838	5	30	3054	19715	1.07591
GO:0090150	establishment of protein localization to membrane	0.739857	0.739857	5	31	3054	19715	1.0412
GO:0031167	rRNA methylation	0.739875	0.739875	3	19	3054	19715	1.01928
GO:0072655	establishment of protein localization to mitochondrion	0.739883	0.739883	2	13	3054	19715	0.993149
GO:0042455	ribonucleoside biosynthetic process	0.739885	0.739885	4	26	3054	19715	0.993149
GO:0002098	tRNA wobble uridine modification	0.739911	0.739911	1	8	3054	19715	0.806934
GO:0006419	alanyl-tRNA aminoacylation	0.739911	0.739911	1	8	3054	19715	0.806934
GO:0006435	threonyl-tRNA aminoacylation	0.739911	0.739911	1	8	3054	19715	0.806934
GO:0031145	anaphase-promoting complex-dependent catabolic process	0.739911	0.739911	1	8	3054	19715	0.806934
GO:0015369	calcium:proton antiporter activity	0.739911	0.739911	1	8	3054	19715	0.806934
GO:0006526	arginine biosynthetic process	0.739911	0.739911	1	8	3054	19715	0.806934
GO:0001731	formation of translation preinitiation complex	0.739911	0.739911	1	8	3054	19715	0.806934
GO:0006370	7-methylguanosine mRNA capping	0.739911	0.739911	1	8	3054	19715	0.806934
GO:0009097	isoleucine biosynthetic process	0.739911	0.739911	1	8	3054	19715	0.806934
GO:0015179	L-amino acid transmembrane transporter activity	0.739911	0.739911	1	8	3054	19715	0.806934
GO:0006549	isoleucine metabolic process	0.739911	0.739911	1	8	3054	19715	0.806934
GO:0036297	interstrand cross-link repair	0.739911	0.739911	1	8	3054	19715	0.806934
GO:0071451	cellular response to superoxide	0.739911	0.739911	1	8	3054	19715	0.806934
GO:0048477	oogenesis	0.739911	0.739911	1	8	3054	19715	0.806934
GO:0007417	central nervous system development	0.739911	0.739911	1	8	3054	19715	0.806934
GO:0000303	response to superoxide	0.739911	0.739911	1	8	3054	19715	0.806934
GO:0030091	protein repair	0.739911	0.739911	1	8	3054	19715	0.806934
GO:0004550	nucleoside diphosphate kinase activity	0.739911	0.739911	1	8	3054	19715	0.806934
GO:0006907	pinocytosis	0.739911	0.739911	1	8	3054	19715	0.806934
GO:0071450	cellular response to oxygen radical	0.739911	0.739911	1	8	3054	19715	0.806934
GO:0000305	response to oxygen radical	0.739911	0.739911	1	8	3054	19715	0.806934
GO:0000339	RNA cap binding	0.739911	0.739911	1	8	3054	19715	0.806934
GO:0043605	cellular amide catabolic process	0.739911	0.739911	1	8	3054	19715	0.806934
GO:0050920	regulation of chemotaxis	0.739911	0.739911	1	8	3054	19715	0.806934
GO:1903008	organelle disassembly	0.739911	0.739911	1	8	3054	19715	0.806934
GO:0051117	ATPase binding	0.739911	0.739911	1	8	3054	19715	0.806934
GO:0003713	transcription coactivator activity	0.739911	0.739911	1	8	3054	19715	0.806934
GO:0050877	nervous system process	0.739911	0.739911	1	8	3054	19715	0.806934
GO:0046422	violaxanthin de-epoxidase activity	0.739911	0.739911	1	8	3054	19715	0.806934
GO:0006664	glycolipid metabolic process	0.739913	0.739913	3	21	3054	19715	0.92221
GO:0006575	cellular modified amino acid metabolic process	0.739936	0.739936	7	48	3054	19715	0.941422
GO:0006368	transcription elongation from RNA polymerase II promoter	0.741815	0.741815	3	24	3054	19715	0.806934
GO:0005759	mitochondrial matrix	0.741815	0.741815	3	24	3054	19715	0.806934
GO:0004185	serine-type carboxypeptidase activity	0.741815	0.741815	3	24	3054	19715	0.806934
GO:0008641	ubiquitin-like modifier activating enzyme activity	0.741815	0.741815	3	24	3054	19715	0.806934
GO:0006400	tRNA modification	0.741897	0.741897	13	91	3054	19715	0.92221
GO:0019787	ubiquitin-like protein transferase activity	0.742645	0.742645	37	268	3054	19715	0.89124
GO:0004497	monooxygenase activity	0.743139	0.743139	9	60	3054	19715	0.96832
GO:0055114	oxidation-reduction process	0.747159	0.747159	234	1599	3054	19715	0.944703
GO:1901264	carbohydrate derivative transport	0.748155	0.748155	8	61	3054	19715	0.846619
GO:0030414	peptidase inhibitor activity	0.752276	0.752276	8	52	3054	19715	0.993149
GO:0097525	spliceosomal snRNP complex	0.752495	0.752495	4	32	3054	19715	0.806934
GO:0006457	protein folding	0.755981	0.755981	19	133	3054	19715	0.92221
GO:0004222	metalloendopeptidase activity	0.756108	0.756108	11	77	3054	19715	0.92221
GO:0033875	ribonucleoside bisphosphate metabolic process	0.756498	0.756498	6	47	3054	19715	0.824102
GO:0034032	purine nucleoside bisphosphate metabolic process	0.756498	0.756498	6	47	3054	19715	0.824102
GO:0004180	carboxypeptidase activity	0.756498	0.756498	6	47	3054	19715	0.824102
GO:0061630	ubiquitin protein ligase activity	0.756498	0.756498	6	47	3054	19715	0.824102
GO:0008017	microtubule binding	0.759297	0.759297	10	76	3054	19715	0.849404
GO:0003777	microtubule motor activity	0.763501	0.763501	14	95	3054	19715	0.951332
GO:0016891	endoribonuclease activity, producing 5'-phosphomonoesters	0.76364	0.76364	5	40	3054	19715	0.806934
GO:0071427	mRNA-containing ribonucleoprotein complex export from nucleus	0.764551	0.764551	3	18	3054	19715	1.07591
GO:0046933	proton-transporting ATP synthase activity, rotational mechanism	0.764696	0.764696	2	17	3054	19715	0.759467
GO:0007020	microtubule nucleation	0.764696	0.764696	2	17	3054	19715	0.759467
GO:0005838	proteasome regulatory particle	0.764696	0.764696	2	17	3054	19715	0.759467
GO:0031497	chromatin assembly	0.764696	0.764696	2	17	3054	19715	0.759467
GO:0035082	axoneme assembly	0.764696	0.764696	2	17	3054	19715	0.759467
GO:0006094	gluconeogenesis	0.764696	0.764696	2	17	3054	19715	0.759467
GO:0019319	hexose biosynthetic process	0.764696	0.764696	2	17	3054	19715	0.759467
GO:0016655	oxidoreductase activity, acting on NAD(P)H, quinone or similar compound as acceptor	0.764696	0.764696	2	17	3054	19715	0.759467
GO:0016881	acid-amino acid ligase activity	0.764696	0.764696	2	17	3054	19715	0.759467
GO:0007033	vacuole organization	0.764696	0.764696	2	17	3054	19715	0.759467
GO:0016567	protein ubiquitination	0.766103	0.766103	34	276	3054	19715	0.795239
GO:0061134	peptidase regulator activity	0.766981	0.766981	8	53	3054	19715	0.97441
GO:0008026	ATP-dependent helicase activity	0.767033	0.767033	11	74	3054	19715	0.959597
GO:0051346	negative regulation of hydrolase activity	0.768719	0.768719	7	55	3054	19715	0.821605
GO:0044431	Golgi apparatus part	0.771848	0.771848	19	137	3054	19715	0.895284
GO:0009073	aromatic amino acid family biosynthetic process	0.774182	0.774182	4	33	3054	19715	0.782481
GO:0000160	phosphorelay signal transduction system	0.774182	0.774182	4	33	3054	19715	0.782481
GO:0016836	hydro-lyase activity	0.776408	0.776408	9	70	3054	19715	0.829989
GO:0071554	cell wall organization or biogenesis	0.780063	0.780063	4	20	3054	19715	1.29109
GO:0006839	mitochondrial transport	0.78009	0.78009	3	15	3054	19715	1.29109
GO:1901701	cellular response to oxygen-containing compound	0.780102	0.780102	6	35	3054	19715	1.10665
GO:0072663	establishment of protein localization to peroxisome	0.780136	0.780136	2	11	3054	19715	1.17372
GO:1902850	microtubule cytoskeleton organization involved in mitosis	0.780136	0.780136	2	11	3054	19715	1.17372
GO:0061982	meiosis I cell cycle process	0.780136	0.780136	2	11	3054	19715	1.17372
GO:0006534	cysteine metabolic process	0.780154	0.780154	2	12	3054	19715	1.07591
GO:0016814	hydrolase activity, acting on carbon-nitrogen (but not peptide) bonds, in cyclic amidines	0.780192	0.780192	4	27	3054	19715	0.956366
GO:0042559	pteridine-containing compound biosynthetic process	0.780209	0.780209	2	15	3054	19715	0.860729
GO:0030125	clathrin vesicle coat	0.780217	0.780217	1	9	3054	19715	0.717274
GO:0015662	ATPase activity, coupled to transmembrane movement of ions, phosphorylative mechanism	0.780217	0.780217	1	9	3054	19715	0.717274
GO:0030126	COPI vesicle coat	0.780217	0.780217	1	9	3054	19715	0.717274
GO:0000479	endonucleolytic cleavage of tricistronic rRNA transcript (SSU-rRNA, 5.8S rRNA, LSU-rRNA)	0.780217	0.780217	1	9	3054	19715	0.717274
GO:0002097	tRNA wobble base modification	0.780217	0.780217	1	9	3054	19715	0.717274
GO:0006222	UMP biosynthetic process	0.780217	0.780217	1	9	3054	19715	0.717274
GO:0030663	COPI-coated vesicle membrane	0.780217	0.780217	1	9	3054	19715	0.717274
GO:0008569	ATP-dependent microtubule motor activity, minus-end-directed	0.780217	0.780217	1	9	3054	19715	0.717274
GO:0005758	mitochondrial intermembrane space	0.780217	0.780217	1	9	3054	19715	0.717274
GO:0009174	pyrimidine ribonucleoside monophosphate biosynthetic process	0.780217	0.780217	1	9	3054	19715	0.717274
GO:0046049	UMP metabolic process	0.780217	0.780217	1	9	3054	19715	0.717274
GO:0006388	tRNA splicing, via endonucleolytic cleavage and ligation	0.780217	0.780217	1	9	3054	19715	0.717274
GO:0030970	retrograde protein transport, ER to cytosol	0.780217	0.780217	1	9	3054	19715	0.717274
GO:0009452	7-methylguanosine RNA capping	0.780217	0.780217	1	9	3054	19715	0.717274
GO:0010499	proteasomal ubiquitin-independent protein catabolic process	0.780217	0.780217	1	9	3054	19715	0.717274
GO:0032527	protein exit from endoplasmic reticulum	0.780217	0.780217	1	9	3054	19715	0.717274
GO:0030137	COPI-coated vesicle	0.780217	0.780217	1	9	3054	19715	0.717274
GO:0009173	pyrimidine ribonucleoside monophosphate metabolic process	0.780217	0.780217	1	9	3054	19715	0.717274
GO:0009262	deoxyribonucleotide metabolic process	0.780217	0.780217	1	9	3054	19715	0.717274
GO:0051503	adenine nucleotide transport	0.780217	0.780217	1	9	3054	19715	0.717274
GO:0006596	polyamine biosynthetic process	0.780217	0.780217	1	9	3054	19715	0.717274
GO:0015868	purine ribonucleotide transport	0.780217	0.780217	1	9	3054	19715	0.717274
GO:0019184	nonribosomal peptide biosynthetic process	0.780217	0.780217	1	9	3054	19715	0.717274
GO:0031152	aggregation involved in sorocarp development	0.780217	0.780217	1	9	3054	19715	0.717274
GO:0015865	purine nucleotide transport	0.780217	0.780217	1	9	3054	19715	0.717274
GO:0034219	carbohydrate transmembrane transport	0.780217	0.780217	1	9	3054	19715	0.717274
GO:0006862	nucleotide transport	0.780217	0.780217	1	9	3054	19715	0.717274
GO:0042742	defense response to bacterium	0.780217	0.780217	1	9	3054	19715	0.717274
GO:0019203	carbohydrate phosphatase activity	0.780217	0.780217	1	9	3054	19715	0.717274
GO:0007021	tubulin complex assembly	0.780217	0.780217	1	9	3054	19715	0.717274
GO:0051788	response to misfolded protein	0.780217	0.780217	1	9	3054	19715	0.717274
GO:0004743	pyruvate kinase activity	0.780217	0.780217	1	9	3054	19715	0.717274
GO:0017069	snRNA binding	0.780217	0.780217	1	9	3054	19715	0.717274
GO:0004829	threonine-tRNA ligase activity	0.780217	0.780217	1	9	3054	19715	0.717274
GO:0030515	snoRNA binding	0.780217	0.780217	1	9	3054	19715	0.717274
GO:1903513	endoplasmic reticulum to cytosol transport	0.780217	0.780217	1	9	3054	19715	0.717274
GO:0016742	hydroxymethyl-, formyl- and related transferase activity	0.780217	0.780217	1	9	3054	19715	0.717274
GO:0016899	oxidoreductase activity, acting on the CH-OH group of donors, oxygen as acceptor	0.780217	0.780217	1	9	3054	19715	0.717274
GO:0030248	cellulose binding	0.780217	0.780217	1	9	3054	19715	0.717274
GO:0098630	aggregation of unicellular organisms	0.780217	0.780217	1	9	3054	19715	0.717274
GO:0098743	cell aggregation	0.780217	0.780217	1	9	3054	19715	0.717274
GO:0035770	ribonucleoprotein granule	0.780228	0.780228	2	16	3054	19715	0.806934
GO:0006611	protein export from nucleus	0.780229	0.780229	4	29	3054	19715	0.890409
GO:0046467	membrane lipid biosynthetic process	0.780238	0.780238	3	23	3054	19715	0.842018
GO:0022839	ion gated channel activity	0.780318	0.780318	11	79	3054	19715	0.898863
GO:0000151	ubiquitin ligase complex	0.780323	0.780323	6	47	3054	19715	0.824102
GO:0005096	GTPase activator activity	0.782696	0.782696	5	41	3054	19715	0.787252
GO:0004842	ubiquitin-protein transferase activity	0.790606	0.790606	36	259	3054	19715	0.897285
GO:0006352	DNA-templated transcription, initiation	0.791575	0.791575	6	49	3054	19715	0.790465
GO:0010466	negative regulation of peptidase activity	0.791575	0.791575	6	49	3054	19715	0.790465
GO:0003899	DNA-directed 5'-3' RNA polymerase activity	0.791575	0.791575	6	49	3054	19715	0.790465
GO:0008235	metalloexopeptidase activity	0.792073	0.792073	4	33	3054	19715	0.782481
GO:0015631	tubulin binding	0.792224	0.792224	14	107	3054	19715	0.844641
GO:0043666	regulation of phosphoprotein phosphatase activity	0.792312	0.792312	2	18	3054	19715	0.717274
GO:0009082	branched-chain amino acid biosynthetic process	0.792312	0.792312	2	18	3054	19715	0.717274
GO:0004571	mannosyl-oligosaccharide 1,2-alpha-mannosidase activity	0.792312	0.792312	2	18	3054	19715	0.717274
GO:0035304	regulation of protein dephosphorylation	0.792312	0.792312	2	18	3054	19715	0.717274
GO:0015924	mannosyl-oligosaccharide mannosidase activity	0.792312	0.792312	2	18	3054	19715	0.717274
GO:0016624	oxidoreductase activity, acting on the aldehyde or oxo group of donors, disulfide as acceptor	0.792312	0.792312	2	18	3054	19715	0.717274
GO:0019887	protein kinase regulator activity	0.792312	0.792312	2	18	3054	19715	0.717274
GO:0015276	ligand-gated ion channel activity	0.79434	0.79434	4	34	3054	19715	0.759467
GO:0016999	antibiotic metabolic process	0.79434	0.79434	4	34	3054	19715	0.759467
GO:0004857	enzyme inhibitor activity	0.794366	0.794366	9	67	3054	19715	0.867152
GO:0045861	negative regulation of proteolysis	0.800384	0.800384	7	57	3054	19715	0.792777
GO:0006354	DNA-templated transcription, elongation	0.811449	0.811449	4	27	3054	19715	0.956366
GO:0015085	calcium ion transmembrane transporter activity	0.811494	0.811494	5	35	3054	19715	0.92221
GO:0009408	response to heat	0.811637	0.811637	3	27	3054	19715	0.717274
GO:0032040	small-subunit processome	0.811637	0.811637	3	27	3054	19715	0.717274
GO:1902679	negative regulation of RNA biosynthetic process	0.811789	0.811789	7	58	3054	19715	0.779108
GO:0005768	endosome	0.813023	0.813023	4	35	3054	19715	0.737768
GO:0098661	inorganic anion transmembrane transport	0.813023	0.813023	4	35	3054	19715	0.737768
GO:0098660	inorganic ion transmembrane transport	0.813392	0.813392	40	211	3054	19715	1.22379
GO:0030170	pyridoxal phosphate binding	0.814143	0.814143	14	109	3054	19715	0.829143
GO:0070279	vitamin B6 binding	0.814143	0.814143	14	109	3054	19715	0.829143
GO:0015368	calcium:cation antiporter activity	0.814202	0.814202	2	11	3054	19715	1.17372
GO:0006306	DNA methylation	0.814219	0.814219	2	13	3054	19715	0.993149
GO:0090502	RNA phosphodiester bond hydrolysis, endonucleolytic	0.814233	0.814233	9	59	3054	19715	0.984732
GO:0046129	purine ribonucleoside biosynthetic process	0.814237	0.814237	2	14	3054	19715	0.92221
GO:0000096	sulfur amino acid metabolic process	0.814255	0.814255	4	28	3054	19715	0.92221
GO:0051258	protein polymerization	0.814274	0.814274	6	42	3054	19715	0.92221
GO:0005657	replication fork	0.814279	0.814279	1	10	3054	19715	0.645547
GO:0030915	Smc5-Smc6 complex	0.814279	0.814279	1	10	3054	19715	0.645547
GO:0000394	RNA splicing, via endonucleolytic cleavage and ligation	0.814279	0.814279	1	10	3054	19715	0.645547
GO:0008540	proteasome regulatory particle, base subcomplex	0.814279	0.814279	1	10	3054	19715	0.645547
GO:0007064	mitotic sister chromatid cohesion	0.814279	0.814279	1	10	3054	19715	0.645547
GO:0017048	Rho GTPase binding	0.814279	0.814279	1	10	3054	19715	0.645547
GO:0034724	DNA replication-independent nucleosome organization	0.814279	0.814279	1	10	3054	19715	0.645547
GO:0005346	purine ribonucleotide transmembrane transporter activity	0.814279	0.814279	1	10	3054	19715	0.645547
GO:0000295	adenine nucleotide transmembrane transporter activity	0.814279	0.814279	1	10	3054	19715	0.645547
GO:0015216	purine nucleotide transmembrane transporter activity	0.814279	0.814279	1	10	3054	19715	0.645547
GO:0009651	response to salt stress	0.814279	0.814279	1	10	3054	19715	0.645547
GO:0016841	ammonia-lyase activity	0.814279	0.814279	1	10	3054	19715	0.645547
GO:0106068	SUMO ligase complex	0.814279	0.814279	1	10	3054	19715	0.645547
GO:0051879	Hsp90 protein binding	0.814279	0.814279	1	10	3054	19715	0.645547
GO:0033558	protein deacetylase activity	0.814279	0.814279	1	10	3054	19715	0.645547
GO:0015215	nucleotide transmembrane transporter activity	0.814279	0.814279	1	10	3054	19715	0.645547
GO:0015144	carbohydrate transmembrane transporter activity	0.814279	0.814279	1	10	3054	19715	0.645547
GO:0016725	oxidoreductase activity, acting on CH or CH2 groups	0.814279	0.814279	1	10	3054	19715	0.645547
GO:0016744	transferase activity, transferring aldehyde or ketonic groups	0.814279	0.814279	1	10	3054	19715	0.645547
GO:0031647	regulation of protein stability	0.814279	0.814279	1	10	3054	19715	0.645547
GO:0016796	exonuclease activity, active with either ribo- or deoxyribonucleic acids and producing 5'-phosphomonoesters	0.814288	0.814288	2	17	3054	19715	0.759467
GO:0022832	voltage-gated channel activity	0.814318	0.814318	7	51	3054	19715	0.886045
GO:0000793	condensed chromosome	0.814359	0.814359	4	34	3054	19715	0.759467
GO:0003690	double-stranded DNA binding	0.814397	0.814397	8	62	3054	19715	0.832964
GO:0006790	sulfur compound metabolic process	0.814402	0.814402	14	101	3054	19715	0.894817
GO:0006366	transcription by RNA polymerase II	0.816248	0.816248	20	150	3054	19715	0.860729
GO:0008289	lipid binding	0.816987	0.816987	14	95	3054	19715	0.951332
GO:0035097	histone methyltransferase complex	0.817022	0.817022	2	19	3054	19715	0.679523
GO:0033567	DNA replication, Okazaki fragment processing	0.817022	0.817022	2	19	3054	19715	0.679523
GO:0051568	histone H3-K4 methylation	0.817022	0.817022	2	19	3054	19715	0.679523
GO:0005643	nuclear pore	0.817022	0.817022	2	19	3054	19715	0.679523
GO:0071900	regulation of protein serine/threonine kinase activity	0.817022	0.817022	2	19	3054	19715	0.679523
GO:0006563	L-serine metabolic process	0.817022	0.817022	2	19	3054	19715	0.679523
GO:0017108	5'-flap endonuclease activity	0.817022	0.817022	2	19	3054	19715	0.679523
GO:0051103	DNA ligation involved in DNA repair	0.817022	0.817022	2	19	3054	19715	0.679523
GO:0048256	flap endonuclease activity	0.817022	0.817022	2	19	3054	19715	0.679523
GO:0016888	endodeoxyribonuclease activity, producing 5'-phosphomonoesters	0.817022	0.817022	2	19	3054	19715	0.679523
GO:0016857	racemase and epimerase activity, acting on carbohydrates and derivatives	0.817022	0.817022	2	19	3054	19715	0.679523
GO:0052548	regulation of endopeptidase activity	0.817074	0.817074	6	47	3054	19715	0.824102
GO:0006816	calcium ion transport	0.817205	0.817205	5	43	3054	19715	0.750636
GO:0043169	cation binding	0.81851	0.81851	313	2459	3054	19715	0.821701
GO:0005875	microtubule associated complex	0.822642	0.822642	6	51	3054	19715	0.759467
GO:0004721	phosphoprotein phosphatase activity	0.829227	0.829227	17	132	3054	19715	0.831386
GO:0015103	inorganic anion transmembrane transporter activity	0.8303	0.8303	10	75	3054	19715	0.860729
GO:0065002	intracellular protein transmembrane transport	0.831056	0.831056	3	28	3054	19715	0.691657
GO:0010181	FMN binding	0.831056	0.831056	3	28	3054	19715	0.691657
GO:0042626	ATPase activity, coupled to transmembrane movement of substances	0.837502	0.837502	18	150	3054	19715	0.774656
GO:0000462	maturation of SSU-rRNA from tricistronic rRNA transcript (SSU-rRNA, 5.8S rRNA, LSU-rRNA)	0.839063	0.839063	2	20	3054	19715	0.645547
GO:0006273	lagging strand elongation	0.839063	0.839063	2	20	3054	19715	0.645547
GO:0004559	alpha-mannosidase activity	0.839063	0.839063	2	20	3054	19715	0.645547
GO:0034728	nucleosome organization	0.839063	0.839063	2	20	3054	19715	0.645547
GO:0045259	proton-transporting ATP synthase complex	0.839063	0.839063	2	20	3054	19715	0.645547
GO:0022834	ligand-gated channel activity	0.83911	0.83911	4	35	3054	19715	0.737768
GO:0004521	endoribonuclease activity	0.839124	0.839124	7	55	3054	19715	0.821605
GO:0046872	metal ion binding	0.842874	0.842874	310	2441	3054	19715	0.819826
GO:0043574	peroxisomal transport	0.842959	0.842959	2	11	3054	19715	1.17372
GO:0031903	microbody membrane	0.843024	0.843024	2	15	3054	19715	0.860729
GO:0016607	nuclear speck	0.843063	0.843063	1	11	3054	19715	0.586861
GO:0044448	cell cortex part	0.843063	0.843063	1	11	3054	19715	0.586861
GO:0000932	P-body	0.843063	0.843063	1	11	3054	19715	0.586861
GO:0006075	(1->3)-beta-D-glucan biosynthetic process	0.843063	0.843063	1	11	3054	19715	0.586861
GO:0006074	(1->3)-beta-D-glucan metabolic process	0.843063	0.843063	1	11	3054	19715	0.586861
GO:0000148	1,3-beta-D-glucan synthase complex	0.843063	0.843063	1	11	3054	19715	0.586861
GO:0043687	post-translational protein modification	0.843063	0.843063	1	11	3054	19715	0.586861
GO:0003843	1,3-beta-D-glucan synthase activity	0.843063	0.843063	1	11	3054	19715	0.586861
GO:0047429	nucleoside-triphosphate diphosphatase activity	0.843063	0.843063	1	11	3054	19715	0.586861
GO:0006890	retrograde vesicle-mediated transport, Golgi to ER	0.843063	0.843063	1	11	3054	19715	0.586861
GO:0002699	positive regulation of immune effector process	0.843063	0.843063	1	11	3054	19715	0.586861
GO:0043130	ubiquitin binding	0.843063	0.843063	1	11	3054	19715	0.586861
GO:0015605	organophosphate ester transmembrane transporter activity	0.843063	0.843063	1	11	3054	19715	0.586861
GO:0017145	stem cell division	0.843063	0.843063	1	11	3054	19715	0.586861
GO:0048038	quinone binding	0.843063	0.843063	1	11	3054	19715	0.586861
GO:0016885	ligase activity, forming carbon-carbon bonds	0.843063	0.843063	1	11	3054	19715	0.586861
GO:0019867	outer membrane	0.843063	0.843063	1	11	3054	19715	0.586861
GO:0016667	oxidoreductase activity, acting on a sulfur group of donors	0.843099	0.843099	16	110	3054	19715	0.938977
GO:0005815	microtubule organizing center	0.843309	0.843309	7	65	3054	19715	0.695204
GO:0016573	histone acetylation	0.846209	0.846209	4	37	3054	19715	0.697888
GO:0003723	RNA binding	0.846556	0.846556	89	790	3054	19715	0.727262
GO:1990748	cellular detoxification	0.847036	0.847036	7	54	3054	19715	0.83682
GO:0006289	nucleotide-excision repair	0.847164	0.847164	5	45	3054	19715	0.717274
GO:0017171	serine hydrolase activity	0.847407	0.847407	30	235	3054	19715	0.824102
GO:0006302	double-strand break repair	0.848727	0.848727	3	29	3054	19715	0.667807
GO:0031072	heat shock protein binding	0.848727	0.848727	3	29	3054	19715	0.667807
GO:0051253	negative regulation of RNA metabolic process	0.848746	0.848746	8	62	3054	19715	0.832964
GO:0072528	pyrimidine-containing compound biosynthetic process	0.848807	0.848807	5	45	3054	19715	0.717274
GO:0046854	phosphatidylinositol phosphorylation	0.849911	0.849911	6	53	3054	19715	0.730808
GO:0046834	lipid phosphorylation	0.849911	0.849911	6	53	3054	19715	0.730808
GO:0030246	carbohydrate binding	0.850062	0.850062	29	220	3054	19715	0.850948
GO:0006355	regulation of transcription, DNA-templated	0.850324	0.850324	72	611	3054	19715	0.76071
GO:0007265	Ras protein signal transduction	0.858568	0.858568	6	42	3054	19715	0.92221
GO:0015986	ATP synthesis coupled proton transport	0.858669	0.858669	2	21	3054	19715	0.614806
GO:0007062	sister chromatid cohesion	0.858669	0.858669	2	21	3054	19715	0.614806
GO:0008643	carbohydrate transport	0.858669	0.858669	2	21	3054	19715	0.614806
GO:0016780	phosphotransferase activity, for other substituted phosphate groups	0.858669	0.858669	2	21	3054	19715	0.614806
GO:0000910	cytokinesis	0.858669	0.858669	2	21	3054	19715	0.614806
GO:0009108	coenzyme biosynthetic process	0.85898	0.85898	20	152	3054	19715	0.849404
GO:0030695	GTPase regulator activity	0.860549	0.860549	5	46	3054	19715	0.701681
GO:0008408	3'-5' exonuclease activity	0.860846	0.860846	4	38	3054	19715	0.679523
GO:2000113	negative regulation of cellular macromolecule biosynthetic process	0.860908	0.860908	8	66	3054	19715	0.782481
GO:0061659	ubiquitin-like protein ligase activity	0.864708	0.864708	6	47	3054	19715	0.824102
GO:0065004	protein-DNA complex assembly	0.864765	0.864765	3	30	3054	19715	0.645547
GO:1903507	negative regulation of nucleic acid-templated transcription	0.864819	0.864819	7	58	3054	19715	0.779108
GO:0004553	hydrolase activity, hydrolyzing O-glycosyl compounds	0.865531	0.865531	42	315	3054	19715	0.860729
GO:0015985	energy coupled proton transport, down electrochemical gradient	0.867288	0.867288	2	21	3054	19715	0.614806
GO:1901682	sulfur compound transmembrane transporter activity	0.867293	0.867293	4	25	3054	19715	1.03287
GO:1901606	alpha-amino acid catabolic process	0.867339	0.867339	6	41	3054	19715	0.944703
GO:0019898	extrinsic component of membrane	0.867381	0.867381	2	18	3054	19715	0.717274
GO:0022624	proteasome accessory complex	0.867381	0.867381	2	18	3054	19715	0.717274
GO:0031300	intrinsic component of organelle membrane	0.867382	0.867382	4	31	3054	19715	0.832964
GO:0030433	ubiquitin-dependent ERAD pathway	0.867387	0.867387	1	12	3054	19715	0.537956
GO:0009130	pyrimidine nucleoside monophosphate biosynthetic process	0.867387	0.867387	1	12	3054	19715	0.537956
GO:0006301	postreplication repair	0.867387	0.867387	1	12	3054	19715	0.537956
GO:0015718	monocarboxylic acid transport	0.867387	0.867387	1	12	3054	19715	0.537956
GO:0000041	transition metal ion transport	0.867387	0.867387	1	12	3054	19715	0.537956
GO:0106050	tRNA 2'-O-methyltransferase activity	0.867387	0.867387	1	12	3054	19715	0.537956
GO:0034464	BBSome	0.867387	0.867387	1	12	3054	19715	0.537956
GO:0004427	inorganic diphosphatase activity	0.867387	0.867387	1	12	3054	19715	0.537956
GO:0033179	proton-transporting V-type ATPase, V0 domain	0.867387	0.867387	1	12	3054	19715	0.537956
GO:0002696	positive regulation of leukocyte activation	0.867387	0.867387	1	12	3054	19715	0.537956
GO:0006891	intra-Golgi vesicle-mediated transport	0.867387	0.867387	1	12	3054	19715	0.537956
GO:0090068	positive regulation of cell cycle process	0.867387	0.867387	1	12	3054	19715	0.537956
GO:0035967	cellular response to topologically incorrect protein	0.867387	0.867387	1	12	3054	19715	0.537956
GO:0003756	protein disulfide isomerase activity	0.867387	0.867387	1	12	3054	19715	0.537956
GO:0016864	intramolecular oxidoreductase activity, transposing S-S bonds	0.867387	0.867387	1	12	3054	19715	0.537956
GO:0005905	clathrin-coated pit	0.867387	0.867387	1	12	3054	19715	0.537956
GO:0040012	regulation of locomotion	0.867387	0.867387	1	12	3054	19715	0.537956
GO:0042393	histone binding	0.867387	0.867387	1	12	3054	19715	0.537956
GO:0032182	ubiquitin-like protein binding	0.867387	0.867387	1	12	3054	19715	0.537956
GO:0022853	active ion transmembrane transporter activity	0.867522	0.867522	3	34	3054	19715	0.5696
GO:0051248	negative regulation of protein metabolic process	0.867616	0.867616	9	79	3054	19715	0.735433
GO:0140110	transcription regulator activity	0.870361	0.870361	52	391	3054	19715	0.858528
GO:0008171	O-methyltransferase activity	0.874275	0.874275	4	39	3054	19715	0.662099
GO:0008236	serine-type peptidase activity	0.875819	0.875819	30	235	3054	19715	0.824102
GO:0003700	DNA-binding transcription factor activity	0.876549	0.876549	48	357	3054	19715	0.867962
GO:0071806	protein transmembrane transport	0.879286	0.879286	3	31	3054	19715	0.624723
GO:0003729	mRNA binding	0.879286	0.879286	3	31	3054	19715	0.624723
GO:0030587	sorocarp development	0.879286	0.879286	3	31	3054	19715	0.624723
GO:0016671	oxidoreductase activity, acting on a sulfur group of donors, disulfide as acceptor	0.879286	0.879286	3	31	3054	19715	0.624723
GO:0016651	oxidoreductase activity, acting on NAD(P)H	0.87938	0.87938	5	48	3054	19715	0.672445
GO:0005525	GTP binding	0.881453	0.881453	31	239	3054	19715	0.83732
GO:0032550	purine ribonucleoside binding	0.881453	0.881453	31	239	3054	19715	0.83732
GO:0001883	purine nucleoside binding	0.881453	0.881453	31	239	3054	19715	0.83732
GO:0004003	ATP-dependent DNA helicase activity	0.884291	0.884291	6	56	3054	19715	0.691657
GO:0000166	nucleotide binding	0.884577	0.884577	404	3000	3054	19715	0.869336
GO:0019001	guanyl nucleotide binding	0.886323	0.886323	32	241	3054	19715	0.857158
GO:0120114	Sm-like protein family complex	0.887877	0.887877	5	34	3054	19715	0.949334
GO:0042330	taxis	0.88789	0.88789	3	22	3054	19715	0.880291
GO:0006189	'de novo' IMP biosynthetic process	0.887943	0.887943	1	13	3054	19715	0.496574
GO:0005684	U2-type spliceosomal complex	0.887943	0.887943	1	13	3054	19715	0.496574
GO:0000184	nuclear-transcribed mRNA catabolic process, nonsense-mediated decay	0.887943	0.887943	1	13	3054	19715	0.496574
GO:0000105	histidine biosynthetic process	0.887943	0.887943	1	13	3054	19715	0.496574
GO:0000027	ribosomal large subunit assembly	0.887943	0.887943	1	13	3054	19715	0.496574
GO:0046653	tetrahydrofolate metabolic process	0.887943	0.887943	1	13	3054	19715	0.496574
GO:0052692	raffinose alpha-galactosidase activity	0.887943	0.887943	1	13	3054	19715	0.496574
GO:0005088	Ras guanyl-nucleotide exchange factor activity	0.887943	0.887943	1	13	3054	19715	0.496574
GO:0048565	digestive tract development	0.887943	0.887943	1	13	3054	19715	0.496574
GO:0004557	alpha-galactosidase activity	0.887943	0.887943	1	13	3054	19715	0.496574
GO:0006909	phagocytosis	0.887943	0.887943	1	13	3054	19715	0.496574
GO:0034614	cellular response to reactive oxygen species	0.887943	0.887943	1	13	3054	19715	0.496574
GO:0002366	leukocyte activation involved in immune response	0.887943	0.887943	1	13	3054	19715	0.496574
GO:0016755	transferase activity, transferring amino-acyl groups	0.887943	0.887943	1	13	3054	19715	0.496574
GO:0016050	vesicle organization	0.887943	0.887943	1	13	3054	19715	0.496574
GO:0006730	one-carbon metabolic process	0.887943	0.887943	1	13	3054	19715	0.496574
GO:0002263	cell activation involved in immune response	0.887943	0.887943	1	13	3054	19715	0.496574
GO:0004536	deoxyribonuclease activity	0.887965	0.887965	4	34	3054	19715	0.759467
GO:0034708	methyltransferase complex	0.887977	0.887977	2	22	3054	19715	0.586861
GO:0051604	protein maturation	0.887993	0.887993	6	49	3054	19715	0.790465
GO:0042625	ATPase coupled ion transmembrane transporter activity	0.888052	0.888052	3	34	3054	19715	0.5696
GO:0032269	negative regulation of cellular protein metabolic process	0.888138	0.888138	9	79	3054	19715	0.735433
GO:0004527	exonuclease activity	0.88826	0.88826	9	88	3054	19715	0.660218
GO:0016192	vesicle-mediated transport	0.888418	0.888418	28	222	3054	19715	0.814203
GO:0000122	negative regulation of transcription by RNA polymerase II	0.891464	0.891464	2	23	3054	19715	0.561345
GO:0004402	histone acetyltransferase activity	0.891464	0.891464	2	23	3054	19715	0.561345
GO:0006099	tricarboxylic acid cycle	0.891464	0.891464	2	23	3054	19715	0.561345
GO:0006101	citrate metabolic process	0.891464	0.891464	2	23	3054	19715	0.561345
GO:0004520	endodeoxyribonuclease activity	0.891464	0.891464	2	23	3054	19715	0.561345
GO:0072350	tricarboxylic acid metabolic process	0.891464	0.891464	2	23	3054	19715	0.561345
GO:0000785	chromatin	0.891891	0.891891	7	79	3054	19715	0.572004
GO:0006733	oxidoreduction coenzyme metabolic process	0.892047	0.892047	10	107	3054	19715	0.603315
GO:0098869	cellular oxidant detoxification	0.894922	0.894922	5	49	3054	19715	0.658721
GO:0032549	ribonucleoside binding	0.896033	0.896033	32	249	3054	19715	0.829618
GO:0016893	endonuclease activity, active with either ribo- or deoxyribonucleic acids and producing 5'-phosphomonoesters	0.897742	0.897742	7	58	3054	19715	0.779108
GO:0019363	pyridine nucleotide biosynthetic process	0.898129	0.898129	8	81	3054	19715	0.637577
GO:0005681	spliceosomal complex	0.903306	0.903306	6	58	3054	19715	0.667807
GO:0016458	gene silencing	0.904224	0.904224	3	33	3054	19715	0.586861
GO:0005085	guanyl-nucleotide exchange factor activity	0.904275	0.904275	4	42	3054	19715	0.614806
GO:0040029	regulation of gene expression, epigenetic	0.904995	0.904995	3	26	3054	19715	0.744862
GO:0016197	endosomal transport	0.905069	0.905069	2	24	3054	19715	0.537956
GO:0019829	cation-transporting ATPase activity	0.905127	0.905127	3	34	3054	19715	0.5696
GO:0019200	carbohydrate kinase activity	0.905259	0.905259	4	29	3054	19715	0.890409
GO:0007051	spindle organization	0.905282	0.905282	2	18	3054	19715	0.717274
GO:0042773	ATP synthesis coupled electron transport	0.905313	0.905313	1	14	3054	19715	0.461105
GO:0006188	IMP biosynthetic process	0.905313	0.905313	1	14	3054	19715	0.461105
GO:0000781	chromosome, telomeric region	0.905313	0.905313	1	14	3054	19715	0.461105
GO:0009941	chloroplast envelope	0.905313	0.905313	1	14	3054	19715	0.461105
GO:0046132	pyrimidine ribonucleoside biosynthetic process	0.905313	0.905313	1	14	3054	19715	0.461105
GO:0051017	actin filament bundle assembly	0.905313	0.905313	1	14	3054	19715	0.461105
GO:0061572	actin filament bundle organization	0.905313	0.905313	1	14	3054	19715	0.461105
GO:0009396	folic acid-containing compound biosynthetic process	0.905313	0.905313	1	14	3054	19715	0.461105
GO:0048232	male gamete generation	0.905313	0.905313	1	14	3054	19715	0.461105
GO:0030145	manganese ion binding	0.905313	0.905313	1	14	3054	19715	0.461105
GO:0036002	pre-mRNA binding	0.905313	0.905313	1	14	3054	19715	0.461105
GO:0061640	cytoskeleton-dependent cytokinesis	0.905313	0.905313	1	14	3054	19715	0.461105
GO:0000272	polysaccharide catabolic process	0.905313	0.905313	1	14	3054	19715	0.461105
GO:0009617	response to bacterium	0.905313	0.905313	1	14	3054	19715	0.461105
GO:0009767	photosynthetic electron transport chain	0.905313	0.905313	1	14	3054	19715	0.461105
GO:0030247	polysaccharide binding	0.905313	0.905313	1	14	3054	19715	0.461105
GO:0005732	small nucleolar ribonucleoprotein complex	0.905313	0.905313	1	14	3054	19715	0.461105
GO:0030155	regulation of cell adhesion	0.905313	0.905313	1	14	3054	19715	0.461105
GO:0004540	ribonuclease activity	0.905428	0.905428	9	75	3054	19715	0.774656
GO:0005507	copper ion binding	0.913536	0.913536	5	51	3054	19715	0.632889
GO:0001882	nucleoside binding	0.914178	0.914178	32	250	3054	19715	0.8263
GO:0006357	regulation of transcription by RNA polymerase II	0.914415	0.914415	13	114	3054	19715	0.73615
GO:0070008	serine-type exopeptidase activity	0.914858	0.914858	3	34	3054	19715	0.5696
GO:0043021	ribonucleoprotein complex binding	0.914858	0.914858	3	34	3054	19715	0.5696
GO:0016877	ligase activity, forming carbon-sulfur bonds	0.914858	0.914858	3	34	3054	19715	0.5696
GO:0043168	anion binding	0.915749	0.915749	429	3199	3054	19715	0.865707
GO:0017076	purine nucleotide binding	0.916808	0.916808	327	2487	3054	19715	0.848789
GO:0044769	ATPase activity, coupled to transmembrane movement of ions, rotational mechanism	0.917064	0.917064	2	25	3054	19715	0.516437
GO:0006006	glucose metabolic process	0.917064	0.917064	2	25	3054	19715	0.516437
GO:0010951	negative regulation of endopeptidase activity	0.91728	0.91728	5	45	3054	19715	0.717274
GO:0032561	guanyl ribonucleotide binding	0.918788	0.918788	31	240	3054	19715	0.833831
GO:0030532	small nuclear ribonucleoprotein complex	0.919964	0.919964	4	32	3054	19715	0.806934
GO:0042398	cellular modified amino acid biosynthetic process	0.919981	0.919981	3	27	3054	19715	0.717274
GO:0031213	RSF complex	0.919991	0.919991	1	15	3054	19715	0.430365
GO:0036442	proton-exporting ATPase activity	0.919991	0.919991	1	15	3054	19715	0.430365
GO:0032786	positive regulation of DNA-templated transcription, elongation	0.919991	0.919991	1	15	3054	19715	0.430365
GO:0006119	oxidative phosphorylation	0.919991	0.919991	1	15	3054	19715	0.430365
GO:0009220	pyrimidine ribonucleotide biosynthetic process	0.919991	0.919991	1	15	3054	19715	0.430365
GO:0015936	coenzyme A metabolic process	0.919991	0.919991	1	15	3054	19715	0.430365
GO:0031060	regulation of histone methylation	0.919991	0.919991	1	15	3054	19715	0.430365
GO:0005764	lysosome	0.919991	0.919991	1	15	3054	19715	0.430365
GO:0009526	plastid envelope	0.919991	0.919991	1	15	3054	19715	0.430365
GO:0006875	cellular metal ion homeostasis	0.919991	0.919991	1	15	3054	19715	0.430365
GO:0015171	amino acid transmembrane transporter activity	0.919991	0.919991	1	15	3054	19715	0.430365
GO:0009267	cellular response to starvation	0.919991	0.919991	1	15	3054	19715	0.430365
GO:0005839	proteasome core complex	0.919991	0.919991	1	15	3054	19715	0.430365
GO:0003697	single-stranded DNA binding	0.919991	0.919991	1	15	3054	19715	0.430365
GO:0071166	ribonucleoprotein complex localization	0.919992	0.919992	3	28	3054	19715	0.691657
GO:0006405	RNA export from nucleus	0.920003	0.920003	3	29	3054	19715	0.667807
GO:0051703	intraspecies interaction between organisms	0.920025	0.920025	3	31	3054	19715	0.624723
GO:0006220	pyrimidine nucleotide metabolic process	0.920042	0.920042	2	26	3054	19715	0.496574
GO:0043086	negative regulation of catalytic activity	0.920101	0.920101	8	70	3054	19715	0.737768
GO:0000280	nuclear division	0.920194	0.920194	5	59	3054	19715	0.547074
GO:0003677	DNA binding	0.92128	0.92128	156	1125	3054	19715	0.895158
GO:0032989	cellular component morphogenesis	0.924313	0.924313	4	36	3054	19715	0.717274
GO:0017038	protein import	0.924405	0.924405	3	35	3054	19715	0.553326
GO:0046982	protein heterodimerization activity	0.924405	0.924405	3	35	3054	19715	0.553326
GO:0016886	ligase activity, forming phosphoric ester bonds	0.924405	0.924405	3	35	3054	19715	0.553326
GO:0043161	proteasome-mediated ubiquitin-dependent protein catabolic process	0.925345	0.925345	8	77	3054	19715	0.670698
GO:0072525	pyridine-containing compound biosynthetic process	0.926118	0.926118	8	86	3054	19715	0.600509
GO:0034062	5'-3' RNA polymerase activity	0.926758	0.926758	6	61	3054	19715	0.634964
GO:0005813	centrosome	0.927623	0.927623	2	26	3054	19715	0.496574
GO:0006284	base-excision repair	0.927623	0.927623	2	26	3054	19715	0.496574
GO:0004601	peroxidase activity	0.927623	0.927623	2	26	3054	19715	0.496574
GO:0097747	RNA polymerase activity	0.929236	0.929236	6	62	3054	19715	0.624723
GO:0016779	nucleotidyltransferase activity	0.929924	0.929924	23	201	3054	19715	0.738685
GO:0001578	microtubule bundle formation	0.932339	0.932339	2	17	3054	19715	0.759467
GO:0032784	regulation of DNA-templated transcription, elongation	0.932394	0.932394	1	16	3054	19715	0.403467
GO:0044452	nucleolar part	0.932394	0.932394	1	16	3054	19715	0.403467
GO:0046856	phosphatidylinositol dephosphorylation	0.932394	0.932394	1	16	3054	19715	0.403467
GO:0004298	threonine-type endopeptidase activity	0.932394	0.932394	1	16	3054	19715	0.403467
GO:0031334	positive regulation of protein complex assembly	0.932394	0.932394	1	16	3054	19715	0.403467
GO:0046839	phospholipid dephosphorylation	0.932394	0.932394	1	16	3054	19715	0.403467
GO:0070003	threonine-type peptidase activity	0.932394	0.932394	1	16	3054	19715	0.403467
GO:0004619	phosphoglycerate mutase activity	0.932394	0.932394	1	16	3054	19715	0.403467
GO:0016226	iron-sulfur cluster assembly	0.932394	0.932394	1	16	3054	19715	0.403467
GO:0008113	peptide-methionine (S)-S-oxide reductase activity	0.932394	0.932394	1	16	3054	19715	0.403467
GO:0016646	oxidoreductase activity, acting on the CH-NH group of donors, NAD or NADP as acceptor	0.932394	0.932394	1	16	3054	19715	0.403467
GO:0031163	metallo-sulfur cluster assembly	0.932394	0.932394	1	16	3054	19715	0.403467
GO:0006970	response to osmotic stress	0.932394	0.932394	1	16	3054	19715	0.403467
GO:0000956	nuclear-transcribed mRNA catabolic process	0.932476	0.932476	3	37	3054	19715	0.523416
GO:0016769	transferase activity, transferring nitrogenous groups	0.932582	0.932582	4	54	3054	19715	0.478183
GO:0015931	nucleobase-containing compound transport	0.932611	0.932611	11	102	3054	19715	0.696178
GO:0000398	mRNA splicing, via spliceosome	0.932687	0.932687	12	116	3054	19715	0.667807
GO:0005509	calcium ion binding	0.932807	0.932807	57	436	3054	19715	0.843949
GO:0009179	purine ribonucleoside diphosphate metabolic process	0.933159	0.933159	6	68	3054	19715	0.5696
GO:0030660	Golgi-associated vesicle membrane	0.936902	0.936902	2	27	3054	19715	0.478183
GO:0051082	unfolded protein binding	0.937076	0.937076	8	79	3054	19715	0.653718
GO:0099513	polymeric cytoskeletal fiber	0.937139	0.937139	5	65	3054	19715	0.496574
GO:0046488	phosphatidylinositol metabolic process	0.93714	0.93714	7	78	3054	19715	0.579337
GO:0099081	supramolecular polymer	0.937151	0.937151	5	66	3054	19715	0.489051
GO:0099080	supramolecular complex	0.937151	0.937151	5	66	3054	19715	0.489051
GO:0099512	supramolecular fiber	0.937151	0.937151	5	66	3054	19715	0.489051
GO:0006338	chromatin remodeling	0.939463	0.939463	6	63	3054	19715	0.614806
GO:0016042	lipid catabolic process	0.941956	0.941956	9	88	3054	19715	0.660218
GO:0016209	antioxidant activity	0.942257	0.942257	5	55	3054	19715	0.586861
GO:0006547	histidine metabolic process	0.942875	0.942875	1	17	3054	19715	0.379733
GO:0007034	vacuolar transport	0.942875	0.942875	1	17	3054	19715	0.379733
GO:0009506	plasmodesma	0.942875	0.942875	1	17	3054	19715	0.379733
GO:0055044	symplast	0.942875	0.942875	1	17	3054	19715	0.379733
GO:0009070	serine family amino acid biosynthetic process	0.94288	0.94288	2	24	3054	19715	0.537956
GO:0005798	Golgi-associated vesicle	0.942935	0.942935	2	30	3054	19715	0.430365
GO:0045859	regulation of protein kinase activity	0.942994	0.942994	3	43	3054	19715	0.450382
GO:0043565	sequence-specific DNA binding	0.943137	0.943137	10	104	3054	19715	0.620718
GO:0006470	protein dephosphorylation	0.943748	0.943748	16	143	3054	19715	0.72229
GO:0051028	mRNA transport	0.945004	0.945004	3	31	3054	19715	0.624723
GO:0006541	glutamine metabolic process	0.945044	0.945044	2	28	3054	19715	0.461105
GO:0016684	oxidoreductase activity, acting on peroxide as acceptor	0.945044	0.945044	2	28	3054	19715	0.461105
GO:0004812	aminoacyl-tRNA ligase activity	0.945172	0.945172	17	151	3054	19715	0.726775
GO:0060271	cilium assembly	0.946673	0.946673	5	51	3054	19715	0.632889
GO:0019318	hexose metabolic process	0.946748	0.946748	5	56	3054	19715	0.576381
GO:0006418	tRNA aminoacylation for protein translation	0.947429	0.947429	16	144	3054	19715	0.717274
GO:0046983	protein dimerization activity	0.948271	0.948271	7	73	3054	19715	0.619018
GO:0071426	ribonucleoprotein complex export from nucleus	0.951709	0.951709	3	28	3054	19715	0.691657
GO:0043142	single-stranded DNA-dependent ATPase activity	0.951732	0.951732	1	18	3054	19715	0.358637
GO:0030014	CCR4-NOT complex	0.951732	0.951732	1	18	3054	19715	0.358637
GO:0044089	positive regulation of cellular component biogenesis	0.951732	0.951732	1	18	3054	19715	0.358637
GO:0051304	chromosome separation	0.951732	0.951732	1	18	3054	19715	0.358637
GO:0099120	socially cooperative development	0.951733	0.951733	3	31	3054	19715	0.624723
GO:0040011	locomotion	0.951886	0.951886	3	50	3054	19715	0.387328
GO:0008094	DNA-dependent ATPase activity	0.951921	0.951921	9	93	3054	19715	0.624723
GO:0006266	DNA ligation	0.952178	0.952178	2	29	3054	19715	0.445205
GO:0009060	aerobic respiration	0.952178	0.952178	2	29	3054	19715	0.445205
GO:0009205	purine ribonucleoside triphosphate metabolic process	0.952498	0.952498	10	111	3054	19715	0.581574
GO:0045893	positive regulation of transcription, DNA-templated	0.95311	0.95311	5	57	3054	19715	0.566269
GO:0004175	endopeptidase activity	0.954418	0.954418	36	295	3054	19715	0.787786
GO:0097367	carbohydrate derivative binding	0.957465	0.957465	332	2540	3054	19715	0.843786
GO:0003678	DNA helicase activity	0.957754	0.957754	10	109	3054	19715	0.592245
GO:0031177	phosphopantetheine binding	0.958422	0.958422	2	30	3054	19715	0.430365
GO:0003909	DNA ligase activity	0.958422	0.958422	2	30	3054	19715	0.430365
GO:0044782	cilium organization	0.958523	0.958523	5	60	3054	19715	0.537956
GO:0019899	enzyme binding	0.958775	0.958775	13	138	3054	19715	0.608124
GO:0046785	microtubule polymerization	0.959169	0.959169	2	19	3054	19715	0.679523
GO:0031109	microtubule polymerization or depolymerization	0.959177	0.959177	2	20	3054	19715	0.645547
GO:0045860	positive regulation of protein kinase activity	0.959216	0.959216	1	19	3054	19715	0.339761
GO:0030658	transport vesicle membrane	0.959216	0.959216	1	19	3054	19715	0.339761
GO:0043022	ribosome binding	0.959216	0.959216	1	19	3054	19715	0.339761
GO:0019239	deaminase activity	0.959216	0.959216	1	19	3054	19715	0.339761
GO:0007005	mitochondrion organization	0.959293	0.959293	4	49	3054	19715	0.526977
GO:0019359	nicotinamide nucleotide biosynthetic process	0.960939	0.960939	8	79	3054	19715	0.653718
GO:0006633	fatty acid biosynthetic process	0.96208	0.96208	4	50	3054	19715	0.516437
GO:0030554	adenyl nucleotide binding	0.964415	0.964415	295	2247	3054	19715	0.847514
GO:0030258	lipid modification	0.964555	0.964555	7	77	3054	19715	0.586861
GO:0022616	DNA strand elongation	0.965524	0.965524	2	24	3054	19715	0.537956
GO:0090702	non-reproductive fruiting body development	0.965528	0.965528	3	31	3054	19715	0.624723
GO:0006221	pyrimidine nucleotide biosynthetic process	0.96553	0.96553	2	25	3054	19715	0.516437
GO:0009067	aspartate family amino acid biosynthetic process	0.96554	0.96554	1	20	3054	19715	0.322773
GO:0035251	UDP-glucosyltransferase activity	0.96554	0.96554	1	20	3054	19715	0.322773
GO:0051783	regulation of nuclear division	0.96554	0.96554	1	20	3054	19715	0.322773
GO:0003341	cilium movement	0.96554	0.96554	1	20	3054	19715	0.322773
GO:0019904	protein domain specific binding	0.96554	0.96554	1	20	3054	19715	0.322773
GO:0008299	isoprenoid biosynthetic process	0.966212	0.966212	4	51	3054	19715	0.506311
GO:0009145	purine nucleoside triphosphate biosynthetic process	0.966363	0.966363	8	91	3054	19715	0.567514
GO:0071103	DNA conformation change	0.967398	0.967398	15	149	3054	19715	0.649879
GO:0003684	damaged DNA binding	0.968103	0.968103	3	42	3054	19715	0.461105
GO:0009312	oligosaccharide biosynthetic process	0.968645	0.968645	2	32	3054	19715	0.403467
GO:0031984	organelle subcompartment	0.96922	0.96922	24	300	3054	19715	0.516437
GO:0007018	microtubule-based movement	0.969821	0.969821	11	112	3054	19715	0.634019
GO:0048193	Golgi vesicle transport	0.969853	0.969853	6	70	3054	19715	0.553326
GO:0006720	isoprenoid metabolic process	0.96992	0.96992	4	52	3054	19715	0.496574
GO:0032555	purine ribonucleotide binding	0.970201	0.970201	325	2482	3054	19715	0.845297
GO:0006333	chromatin assembly or disassembly	0.970847	0.970847	2	21	3054	19715	0.614806
GO:0034599	cellular response to oxidative stress	0.970869	0.970869	2	25	3054	19715	0.516437
GO:0030097	hemopoiesis	0.970883	0.970883	1	21	3054	19715	0.307403
GO:0016482	cytosolic transport	0.970883	0.970883	1	21	3054	19715	0.307403
GO:0044877	protein-containing complex binding	0.971048	0.971048	10	108	3054	19715	0.597729
GO:0046496	nicotinamide nucleotide metabolic process	0.972123	0.972123	8	101	3054	19715	0.511324
GO:0072341	modified amino acid binding	0.972801	0.972801	2	33	3054	19715	0.39124
GO:0052689	carboxylic ester hydrolase activity	0.972808	0.972808	6	71	3054	19715	0.545533
GO:0009201	ribonucleoside triphosphate biosynthetic process	0.973333	0.973333	9	95	3054	19715	0.611571
GO:0006310	DNA recombination	0.973342	0.973342	9	96	3054	19715	0.6052
GO:0032553	ribonucleotide binding	0.97381	0.97381	328	2510	3054	19715	0.843583
GO:1990204	oxidoreductase complex	0.975283	0.975283	3	44	3054	19715	0.440146
GO:0031010	ISWI-type complex	0.975399	0.975399	1	22	3054	19715	0.29343
GO:0045292	mRNA cis splicing, via spliceosome	0.975399	0.975399	1	22	3054	19715	0.29343
GO:0002183	cytoplasmic translational initiation	0.975399	0.975399	1	22	3054	19715	0.29343
GO:0051260	protein homooligomerization	0.975399	0.975399	1	22	3054	19715	0.29343
GO:0070925	organelle assembly	0.975487	0.975487	7	97	3054	19715	0.465859
GO:0006165	nucleoside diphosphate phosphorylation	0.975493	0.975493	6	72	3054	19715	0.537956
GO:0046939	nucleotide phosphorylation	0.975493	0.975493	6	72	3054	19715	0.537956
GO:0006261	DNA-dependent DNA replication	0.975504	0.975504	8	86	3054	19715	0.600509
GO:0046914	transition metal ion binding	0.975536	0.975536	129	967	3054	19715	0.861174
GO:0022900	electron transport chain	0.975636	0.975636	12	149	3054	19715	0.519903
GO:0016765	transferase activity, transferring alkyl or aryl (other than methyl) groups	0.976224	0.976224	4	54	3054	19715	0.478183
GO:0009142	nucleoside triphosphate biosynthetic process	0.976303	0.976303	9	96	3054	19715	0.6052
GO:0004190	aspartic-type endopeptidase activity	0.976423	0.976423	2	34	3054	19715	0.379733
GO:0070001	aspartic-type peptidase activity	0.976423	0.976423	2	34	3054	19715	0.379733
GO:0098813	nuclear chromosome segregation	0.976476	0.976476	3	49	3054	19715	0.395233
GO:0000287	magnesium ion binding	0.9769	0.9769	8	90	3054	19715	0.573819
GO:0006096	glycolytic process	0.978032	0.978032	5	64	3054	19715	0.504333
GO:0042866	pyruvate biosynthetic process	0.978032	0.978032	5	64	3054	19715	0.504333
GO:0009168	purine ribonucleoside monophosphate biosynthetic process	0.979032	0.979032	10	106	3054	19715	0.609006
GO:0031461	cullin-RING ubiquitin ligase complex	0.979187	0.979187	2	27	3054	19715	0.478183
GO:0006271	DNA strand elongation involved in DNA replication	0.979189	0.979189	2	24	3054	19715	0.537956
GO:0044437	vacuolar part	0.979205	0.979205	3	34	3054	19715	0.5696
GO:0006821	chloride transport	0.979214	0.979214	1	23	3054	19715	0.280673
GO:0008536	Ran GTPase binding	0.979214	0.979214	1	23	3054	19715	0.280673
GO:0016879	ligase activity, forming carbon-nitrogen bonds	0.979294	0.979294	3	54	3054	19715	0.358637
GO:0072524	pyridine-containing compound metabolic process	0.979382	0.979382	8	106	3054	19715	0.487205
GO:0046031	ADP metabolic process	0.980354	0.980354	5	65	3054	19715	0.496574
GO:0007059	chromosome segregation	0.982333	0.982333	4	52	3054	19715	0.496574
GO:0030120	vesicle coat	0.982432	0.982432	2	29	3054	19715	0.445205
GO:0005635	nuclear envelope	0.982436	0.982436	2	30	3054	19715	0.430365
GO:1990837	sequence-specific double-stranded DNA binding	0.982437	0.982437	1	24	3054	19715	0.268978
GO:0016307	phosphatidylinositol phosphate kinase activity	0.982437	0.982437	1	24	3054	19715	0.268978
GO:0016868	intramolecular transferase activity, phosphotransferases	0.982437	0.982437	1	24	3054	19715	0.268978
GO:0031503	protein-containing complex localization	0.982469	0.982469	3	45	3054	19715	0.430365
GO:0120038	plasma membrane bounded cell projection part	0.982513	0.982513	5	69	3054	19715	0.467788
GO:0019362	pyridine nucleotide metabolic process	0.982562	0.982562	8	101	3054	19715	0.511324
GO:1901607	alpha-amino acid biosynthetic process	0.982574	0.982574	8	104	3054	19715	0.496574
GO:0051539	4 iron, 4 sulfur cluster binding	0.98324	0.98324	3	47	3054	19715	0.412051
GO:0030684	preribosome	0.98324	0.98324	3	47	3054	19715	0.412051
GO:0006754	ATP biosynthetic process	0.984002	0.984002	7	85	3054	19715	0.531627
GO:0033014	tetrapyrrole biosynthetic process	0.9847	0.9847	2	37	3054	19715	0.348944
GO:0000819	sister chromatid segregation	0.984716	0.984716	3	47	3054	19715	0.412051
GO:0015923	mannosidase activity	0.985143	0.985143	2	26	3054	19715	0.496574
GO:0009066	aspartate family amino acid metabolic process	0.985156	0.985156	2	30	3054	19715	0.430365
GO:0042255	ribosome assembly	0.985161	0.985161	1	25	3054	19715	0.258219
GO:0022904	respiratory electron transport chain	0.985161	0.985161	1	25	3054	19715	0.258219
GO:0006779	porphyrin-containing compound biosynthetic process	0.985161	0.985161	1	25	3054	19715	0.258219
GO:0003746	translation elongation factor activity	0.985161	0.985161	1	25	3054	19715	0.258219
GO:0015925	galactosidase activity	0.985161	0.985161	1	25	3054	19715	0.258219
GO:0005874	microtubule	0.985259	0.985259	5	59	3054	19715	0.547074
GO:0009206	purine ribonucleoside triphosphate biosynthetic process	0.985605	0.985605	8	91	3054	19715	0.567514
GO:0043648	dicarboxylic acid metabolic process	0.986769	0.986769	2	38	3054	19715	0.339761
GO:0031514	motile cilium	0.986769	0.986769	2	38	3054	19715	0.339761
GO:0032508	DNA duplex unwinding	0.986985	0.986985	7	87	3054	19715	0.519405
GO:0005930	axoneme	0.987463	0.987463	1	26	3054	19715	0.248287
GO:0005774	vacuolar membrane	0.987463	0.987463	1	26	3054	19715	0.248287
GO:0008514	organic anion transmembrane transporter activity	0.987471	0.987471	2	35	3054	19715	0.368884
GO:0016298	lipase activity	0.98848	0.98848	4	60	3054	19715	0.430365
GO:0051537	2 iron, 2 sulfur cluster binding	0.988709	0.988709	3	50	3054	19715	0.387328
GO:0008270	zinc ion binding	0.989276	0.989276	74	601	3054	19715	0.79485
GO:0006281	DNA repair	0.989349	0.989349	42	383	3054	19715	0.70791
GO:0005991	trehalose metabolic process	0.989408	0.989408	1	27	3054	19715	0.239091
GO:0051259	protein complex oligomerization	0.989408	0.989408	1	27	3054	19715	0.239091
GO:0032392	DNA geometric change	0.989441	0.989441	7	89	3054	19715	0.507733
GO:0005576	extracellular region	0.989817	0.989817	4	61	3054	19715	0.423309
GO:0046434	organophosphate catabolic process	0.990168	0.990168	8	104	3054	19715	0.496574
GO:0005730	nucleolus	0.991037	0.991037	7	90	3054	19715	0.502092
GO:0006323	DNA packaging	0.991038	0.991038	2	29	3054	19715	0.445205
GO:0009084	glutamine family amino acid biosynthetic process	0.991051	0.991051	1	28	3054	19715	0.230552
GO:0051020	GTPase binding	0.9911	0.9911	5	75	3054	19715	0.430365
GO:0008483	transaminase activity	0.991337	0.991337	4	54	3054	19715	0.478183
GO:0009152	purine ribonucleotide biosynthetic process	0.991543	0.991543	11	128	3054	19715	0.554767
GO:0006260	DNA replication	0.99201	0.99201	14	152	3054	19715	0.594583
GO:0106074	aminoacyl-tRNA metabolism involved in translational fidelity	0.992439	0.992439	1	29	3054	19715	0.222602
GO:0005984	disaccharide metabolic process	0.992439	0.992439	1	29	3054	19715	0.222602
GO:0019843	rRNA binding	0.99264	0.99264	2	42	3054	19715	0.307403
GO:0072330	monocarboxylic acid biosynthetic process	0.992695	0.992695	11	128	3054	19715	0.554767
GO:0006757	ATP generation from ADP	0.992974	0.992974	5	64	3054	19715	0.504333
GO:0006778	porphyrin-containing compound metabolic process	0.993612	0.993612	1	30	3054	19715	0.215182
GO:0070469	respiratory chain	0.993612	0.993612	1	30	3054	19715	0.215182
GO:0017016	Ras GTPase binding	0.993627	0.993627	2	45	3054	19715	0.28691
GO:0015934	large ribosomal subunit	0.993651	0.993651	2	43	3054	19715	0.300254
GO:0008081	phosphoric diester hydrolase activity	0.993825	0.993825	5	75	3054	19715	0.430365
GO:0016627	oxidoreductase activity, acting on the CH-CH group of donors	0.994258	0.994258	6	87	3054	19715	0.445205
GO:0006081	cellular aldehyde metabolic process	0.994526	0.994526	2	44	3054	19715	0.29343
GO:0042273	ribosomal large subunit biogenesis	0.994603	0.994603	1	31	3054	19715	0.208241
GO:0006979	response to oxidative stress	0.99463	0.99463	3	61	3054	19715	0.317482
GO:0002161	aminoacyl-tRNA editing activity	0.99544	0.99544	1	32	3054	19715	0.201733
GO:0048870	cell motility	0.99544	0.99544	1	32	3054	19715	0.201733
GO:0006450	regulation of translational fidelity	0.99544	0.99544	1	32	3054	19715	0.201733
GO:0051674	localization of cell	0.99544	0.99544	1	32	3054	19715	0.201733
GO:0004674	protein serine/threonine kinase activity	0.995472	0.995472	21	217	3054	19715	0.624723
GO:0005789	endoplasmic reticulum membrane	0.995691	0.995691	5	78	3054	19715	0.413812
GO:0009166	nucleotide catabolic process	0.995691	0.995691	5	78	3054	19715	0.413812
GO:0006090	pyruvate metabolic process	0.995691	0.995691	5	78	3054	19715	0.413812
GO:0006631	fatty acid metabolic process	0.995781	0.995781	4	68	3054	19715	0.379733
GO:0003743	translation initiation factor activity	0.995781	0.995781	4	68	3054	19715	0.379733
GO:0045333	cellular respiration	0.995936	0.995936	3	53	3054	19715	0.365404
GO:0046034	ATP metabolic process	0.996255	0.996255	8	104	3054	19715	0.496574
GO:0004620	phospholipase activity	0.996499	0.996499	2	47	3054	19715	0.274701
GO:0051536	iron-sulfur cluster binding	0.996572	0.996572	10	127	3054	19715	0.508305
GO:0006413	translational initiation	0.997105	0.997105	4	78	3054	19715	0.33105
GO:0044454	nuclear chromosome part	0.997132	0.997132	5	77	3054	19715	0.419186
GO:0006928	movement of cell or subcellular component	0.997193	0.997193	12	138	3054	19715	0.561345
GO:0015980	energy derivation by oxidation of organic compounds	0.997411	0.997411	3	60	3054	19715	0.322773
GO:1901292	nucleoside phosphate catabolic process	0.997656	0.997656	6	85	3054	19715	0.45568
GO:0000070	mitotic sister chromatid segregation	0.997677	0.997677	1	36	3054	19715	0.179319
GO:0000049	tRNA binding	0.997769	0.997769	2	50	3054	19715	0.258219
GO:0020037	heme binding	0.997982	0.997982	9	123	3054	19715	0.472351
GO:0004435	phosphatidylinositol phospholipase C activity	0.998342	0.998342	1	38	3054	19715	0.169881
GO:0051540	metal cluster binding	0.998365	0.998365	10	127	3054	19715	0.508305
GO:0097014	ciliary plasm	0.9986	0.9986	1	39	3054	19715	0.165525
GO:0051130	positive regulation of cellular component organization	0.9986	0.9986	1	39	3054	19715	0.165525
GO:0009055	electron transfer activity	0.99864	0.99864	10	136	3054	19715	0.474667
GO:0006414	translational elongation	0.998817	0.998817	1	40	3054	19715	0.161387
GO:0005929	cilium	0.99884	0.99884	5	118	3054	19715	0.273537
GO:0006417	regulation of translation	0.999156	0.999156	1	42	3054	19715	0.153702
GO:0034248	regulation of cellular amide metabolic process	0.999156	0.999156	1	42	3054	19715	0.153702
GO:0010035	response to inorganic substance	0.999287	0.999287	1	43	3054	19715	0.150127
GO:0008144	drug binding	0.999562	0.999562	314	2373	3054	19715	0.8542
GO:0044445	cytosolic part	0.99964	0.99964	3	79	3054	19715	0.245144
GO:0044441	ciliary part	0.999641	0.999641	3	62	3054	19715	0.312361
GO:0032559	adenyl ribonucleotide binding	0.99967	0.99967	294	2243	3054	19715	0.846147
GO:0005524	ATP binding	0.999711	0.999711	291	2226	3054	19715	0.843909
GO:0008135	translation factor activity, RNA binding	0.999819	0.999819	5	103	3054	19715	0.313372
GO:0035639	purine ribonucleoside triphosphate binding	0.999873	0.999873	322	2465	3054	19715	0.84327
GO:0000790	nuclear chromatin	0.999906	0.999906	2	59	3054	19715	0.218829
GO:0010608	posttranscriptional regulation of gene expression	0.999933	0.999933	1	57	3054	19715	0.113254
[truncated: 1,056 more rows]

## Sheet: cluster3
ID	Name	p-Value	p-Value (Adj)	Study Count	Population Count	Cluster size	Population size	Fold enrichment		Revigo TreeMap Summary
GO:0008305	integrin complex	0.00100503	0.00100503	3	5	940	19715	12.584		term_ID	description	frequencyInDb	log10pvalue	uniqueness	dispensability	representative
GO:0098802	plasma membrane receptor complex	0.00100503	0.00100503	3	5	940	19715	12.584		GO:0006907	pinocytosis	5e-05	-2.2966	0.851	0	pinocytosis
GO:0098636	protein complex involved in cell adhesion	0.00100503	0.00100503	3	5	940	19715	12.584		GO:0015703	chromate transport	0.00038	-2.1807	0.851	0.161	pinocytosis
GO:0043235	receptor complex	0.00100503	0.00100503	3	5	940	19715	12.584		GO:0010286	heat acclimation	5e-05	-2.1807	0.871	0	heat acclimation
GO:0009341	beta-galactosidase complex	0.00129432	0.00129432	4	11	940	19715	7.62669		GO:0010677	negative regulation of cellular carbohydrate metabolic process	0.00015	-2.6438	0.302	0	negative regulation of cellular carbohydrate metabolism
GO:0004565	beta-galactosidase activity	0.00186857	0.00186857	4	12	940	19715	6.99113		GO:0002182	cytoplasmic translational elongation	0	-2.1361	0.634	0.028	cytoplasmic translational elongation
GO:0045721	negative regulation of gluconeogenesis	0.00227102	0.00227102	2	2	940	19715	20.9734		GO:0017183	peptidyl-diphthamide biosynthetic process from peptidyl-histidine	0.00024	-2.1361	0.619	0.584	cytoplasmic translational elongation
GO:0006111	regulation of gluconeogenesis	0.00227102	0.00227102	2	2	940	19715	20.9734		GO:2000765	regulation of cytoplasmic translation	5e-05	-2.1361	0.506	0.655	cytoplasmic translational elongation
GO:0010906	regulation of glucose metabolic process	0.00227102	0.00227102	2	2	940	19715	20.9734		GO:0017182	peptidyl-diphthamide metabolic process	0.00024	-2.1361	0.638	0.699	cytoplasmic translational elongation
GO:0010677	negative regulation of cellular carbohydrate metabolic process	0.00227102	0.00227102	2	2	940	19715	20.9734		GO:1900247	regulation of cytoplasmic translational elongation	0	-2.1361	0.554	0.552	cytoplasmic translational elongation
GO:0043255	regulation of carbohydrate biosynthetic process	0.00227102	0.00227102	2	2	940	19715	20.9734		GO:0018202	peptidyl-histidine modification	0.00289	-2.1361	0.638	0.181	cytoplasmic translational elongation
GO:0045912	negative regulation of carbohydrate metabolic process	0.00227102	0.00227102	2	2	940	19715	20.9734
GO:0062014	negative regulation of small molecule metabolic process	0.00227102	0.00227102	2	2	940	19715	20.9734
GO:0070330	aromatase activity	0.00227102	0.00227102	2	2	940	19715	20.9734
GO:0062012	regulation of small molecule metabolic process	0.00227102	0.00227102	2	2	940	19715	20.9734
GO:0016712	oxidoreductase activity, acting on paired donors, with incorporation or reduction of molecular oxygen, reduced flavin or flavoprotein as one donor, and incorporation of one atom of oxygen	0.00227102	0.00227102	2	2	940	19715	20.9734
GO:0006907	pinocytosis	0.00505154	0.00505154	3	8	940	19715	7.86503
GO:0004620	phospholipase activity	0.00650334	0.00650334	7	47	940	19715	3.1237
GO:0015703	chromate transport	0.00659695	0.00659695	2	3	940	19715	13.9823
GO:0015109	chromate transmembrane transporter activity	0.00659695	0.00659695	2	3	940	19715	13.9823
GO:0010675	regulation of cellular carbohydrate metabolic process	0.00659695	0.00659695	2	3	940	19715	13.9823
GO:0010286	heat acclimation	0.00659695	0.00659695	2	3	940	19715	13.9823
GO:0003958	NADPH-hemoprotein reductase activity	0.00659695	0.00659695	2	3	940	19715	13.9823
GO:0017183	peptidyl-diphthamide biosynthetic process from peptidyl-histidine	0.00731051	0.00731051	3	9	940	19715	6.99113
GO:1900247	regulation of cytoplasmic translational elongation	0.00731051	0.00731051	3	9	940	19715	6.99113
GO:0017182	peptidyl-diphthamide metabolic process	0.00731051	0.00731051	3	9	940	19715	6.99113
GO:2000765	regulation of cytoplasmic translation	0.00731051	0.00731051	3	9	940	19715	6.99113
GO:0002182	cytoplasmic translational elongation	0.00731051	0.00731051	3	9	940	19715	6.99113
GO:0018202	peptidyl-histidine modification	0.00731051	0.00731051	3	9	940	19715	6.99113
GO:0000178	exosome (RNase complex)	0.00731051	0.00731051	3	9	940	19715	6.99113
GO:1905354	exoribonuclease complex	0.00731051	0.00731051	3	9	940	19715	6.99113
GO:0016298	lipase activity	0.00736114	0.00736114	8	60	940	19715	2.79645
GO:0004435	phosphatidylinositol phospholipase C activity	0.00863805	0.00863805	6	38	940	19715	3.31159
GO:0042626	ATPase activity, coupled to transmembrane movement of substances	0.0125827	0.0125827	14	150	940	19715	1.95752
GO:0000346	transcription export complex	0.0127771	0.0127771	2	4	940	19715	10.4867
GO:0004523	RNA-DNA hybrid ribonuclease activity	0.0147599	0.0147599	5	31	940	19715	3.38281
GO:0043492	ATPase activity, coupled to movement of substances	0.0147685	0.0147685	14	153	940	19715	1.91914
GO:0008289	lipid binding	0.0150411	0.0150411	10	95	940	19715	2.20773
GO:0042264	peptidyl-aspartic acid hydroxylation	0.0160587	0.0160587	4	21	940	19715	3.99493
GO:0004597	peptide-aspartate beta-dioxygenase activity	0.0160587	0.0160587	4	21	940	19715	3.99493
GO:0015405	P-P-bond-hydrolysis-driven transmembrane transporter activity	0.0163804	0.0163804	14	155	940	19715	1.89437
GO:0015937	coenzyme A biosynthetic process	0.0172041	0.0172041	3	12	940	19715	5.24335
GO:0006448	regulation of translational elongation	0.0172041	0.0172041	3	12	940	19715	5.24335
GO:0018197	peptidyl-aspartic acid modification	0.0189035	0.0189035	4	22	940	19715	3.81335
GO:0051056	regulation of small GTPase mediated signal transduction	0.0190717	0.0190717	5	33	940	19715	3.17779
GO:0004140	dephospho-CoA kinase activity	0.0206251	0.0206251	2	5	940	19715	8.38936
GO:0031143	pseudopodium	0.0206251	0.0206251	2	5	940	19715	8.38936
GO:0006352	DNA-templated transcription, initiation	0.0281991	0.0281991	6	49	940	19715	2.56817
GO:0015925	galactosidase activity	0.0292181	0.0292181	4	25	940	19715	3.35574
GO:0005242	inward rectifier potassium channel activity	0.0299683	0.0299683	2	6	940	19715	6.99113
GO:0031269	pseudopodium assembly	0.0299683	0.0299683	2	6	940	19715	6.99113
GO:0031268	pseudopodium organization	0.0299683	0.0299683	2	6	940	19715	6.99113
GO:0015936	coenzyme A metabolic process	0.0319989	0.0319989	3	15	940	19715	4.19468
GO:0005778	peroxisomal membrane	0.0319989	0.0319989	3	15	940	19715	4.19468
GO:0031903	microbody membrane	0.0319989	0.0319989	3	15	940	19715	4.19468
GO:0009267	cellular response to starvation	0.0319989	0.0319989	3	15	940	19715	4.19468
GO:0042594	response to starvation	0.0319989	0.0319989	3	15	940	19715	4.19468
GO:0031669	cellular response to nutrient levels	0.0319989	0.0319989	3	15	940	19715	4.19468
GO:0031668	cellular response to extracellular stimulus	0.0319989	0.0319989	3	15	940	19715	4.19468
GO:0016591	RNA polymerase II, holoenzyme	0.0332305	0.0332305	5	38	940	19715	2.75966
GO:0018126	protein hydroxylation	0.0376262	0.0376262	4	27	940	19715	3.10717
GO:0009408	response to heat	0.0376262	0.0376262	4	27	940	19715	3.10717
GO:0016891	endoribonuclease activity, producing 5'-phosphomonoesters	0.0403311	0.0403311	5	40	940	19715	2.62168
GO:0005089	Rho guanyl-nucleotide exchange factor activity	0.0406465	0.0406465	2	7	940	19715	5.9924
GO:0034765	regulation of ion transmembrane transport	0.0406465	0.0406465	2	7	940	19715	5.9924
GO:0034762	regulation of transmembrane transport	0.0406465	0.0406465	2	7	940	19715	5.9924
GO:0010181	FMN binding	0.0422973	0.0422973	4	28	940	19715	2.9962
GO:0044439	peroxisomal part	0.044578	0.044578	3	17	940	19715	3.70119
GO:0007033	vacuole organization	0.044578	0.044578	3	17	940	19715	3.70119
GO:0071496	cellular response to external stimulus	0.044578	0.044578	3	17	940	19715	3.70119
GO:0004629	phospholipase C activity	0.0470532	0.0470532	6	38	940	19715	3.31159
GO:0031301	integral component of organelle membrane	0.0472801	0.0472801	4	29	940	19715	2.89288
GO:0071627	integral component of fungal-type vacuolar membrane	0.0476794	0.0476794	1	1	940	19715	20.9734
GO:1901482	L-lysine import into vacuole involved in cellular response to nitrogen starvation	0.0476794	0.0476794	1	1	940	19715	20.9734
GO:0090518	L-arginine transmembrane import into vacuole	0.0476794	0.0476794	1	1	940	19715	20.9734
GO:0071628	intrinsic component of fungal-type vacuolar membrane	0.0476794	0.0476794	1	1	940	19715	20.9734
GO:0090513	L-histidine transmembrane import into vacuole	0.0476794	0.0476794	1	1	940	19715	20.9734
GO:2001295	malonyl-CoA biosynthetic process	0.0476794	0.0476794	1	1	940	19715	20.9734
GO:0090515	L-glutamate transmembrane import into vacuole	0.0476794	0.0476794	1	1	940	19715	20.9734
GO:0090517	L-lysine transmembrane import into vacuole	0.0476794	0.0476794	1	1	940	19715	20.9734
GO:0090516	L-serine transmembrane import into vacuole	0.0476794	0.0476794	1	1	940	19715	20.9734
GO:1903400	L-arginine transmembrane transport	0.0476794	0.0476794	1	1	940	19715	20.9734
GO:0019343	cysteine biosynthetic process via cystathionine	0.0476794	0.0476794	1	1	940	19715	20.9734
GO:0090514	L-tyrosine transmembrane import into vacuole	0.0476794	0.0476794	1	1	940	19715	20.9734
GO:2001293	malonyl-CoA metabolic process	0.0476794	0.0476794	1	1	940	19715	20.9734
GO:0036513	Derlin-1 retrotranslocation complex	0.0476794	0.0476794	1	1	940	19715	20.9734
GO:1901481	L-glutamate import involved in cellular response to nitrogen starvation	0.0476794	0.0476794	1	1	940	19715	20.9734
GO:1903401	L-lysine transmembrane transport	0.0476794	0.0476794	1	1	940	19715	20.9734
GO:0034490	basic amino acid transmembrane import into vacuole	0.0476794	0.0476794	1	1	940	19715	20.9734
GO:0034491	neutral amino acid transmembrane import into vacuole	0.0476794	0.0476794	1	1	940	19715	20.9734
GO:1903826	arginine transmembrane transport	0.0476794	0.0476794	1	1	940	19715	20.9734
GO:0015825	L-serine transport	0.0476794	0.0476794	1	1	940	19715	20.9734
GO:1902024	L-histidine transport	0.0476794	0.0476794	1	1	940	19715	20.9734
GO:0090454	glutamate transmembrane import into vacuole	0.0476794	0.0476794	1	1	940	19715	20.9734
GO:1902023	L-arginine transport	0.0476794	0.0476794	1	1	940	19715	20.9734
GO:0089709	L-histidine transmembrane transport	0.0476794	0.0476794	1	1	940	19715	20.9734
GO:0002040	sprouting angiogenesis	0.0476794	0.0476794	1	1	940	19715	20.9734
GO:0006408	snRNA export from nucleus	0.0476794	0.0476794	1	1	940	19715	20.9734
GO:0061459	L-arginine transmembrane transporter activity	0.0476794	0.0476794	1	1	940	19715	20.9734
GO:0019510	S-adenosylhomocysteine catabolic process	0.0476794	0.0476794	1	1	940	19715	20.9734
GO:0044354	macropinosome	0.0476794	0.0476794	1	1	940	19715	20.9734
GO:0032329	serine transport	0.0476794	0.0476794	1	1	940	19715	20.9734
GO:0031310	intrinsic component of vacuolar membrane	0.0476794	0.0476794	1	1	940	19715	20.9734
GO:0015194	L-serine transmembrane transporter activity	0.0476794	0.0476794	1	1	940	19715	20.9734
GO:0019346	transsulfuration	0.0476794	0.0476794	1	1	940	19715	20.9734
GO:0015809	arginine transport	0.0476794	0.0476794	1	1	940	19715	20.9734
GO:0015817	histidine transport	0.0476794	0.0476794	1	1	940	19715	20.9734
GO:0015819	lysine transport	0.0476794	0.0476794	1	1	940	19715	20.9734
GO:0015828	tyrosine transport	0.0476794	0.0476794	1	1	940	19715	20.9734
GO:1902022	L-lysine transport	0.0476794	0.0476794	1	1	940	19715	20.9734
GO:0019243	methylglyoxal catabolic process to D-lactate via S-lactoyl-glutathione	0.0476794	0.0476794	1	1	940	19715	20.9734
GO:0046130	purine ribonucleoside catabolic process	0.0476794	0.0476794	1	1	940	19715	20.9734
GO:0044352	pinosome	0.0476794	0.0476794	1	1	940	19715	20.9734
GO:0015181	arginine transmembrane transporter activity	0.0476794	0.0476794	1	1	940	19715	20.9734
GO:0015189	L-lysine transmembrane transporter activity	0.0476794	0.0476794	1	1	940	19715	20.9734
GO:0022889	serine transmembrane transporter activity	0.0476794	0.0476794	1	1	940	19715	20.9734
GO:0009092	homoserine metabolic process	0.0476794	0.0476794	1	1	940	19715	20.9734
GO:0046498	S-adenosylhomocysteine metabolic process	0.0476794	0.0476794	1	1	940	19715	20.9734
GO:0005290	L-histidine transmembrane transporter activity	0.0476794	0.0476794	1	1	940	19715	20.9734
GO:0035253	ciliary rootlet	0.0476794	0.0476794	1	1	940	19715	20.9734
GO:0005302	L-tyrosine transmembrane transporter activity	0.0476794	0.0476794	1	1	940	19715	20.9734
GO:0005313	L-glutamate transmembrane transporter activity	0.0476794	0.0476794	1	1	940	19715	20.9734
GO:0006152	purine nucleoside catabolic process	0.0476794	0.0476794	1	1	940	19715	20.9734
GO:0048137	spermatocyte division	0.0476794	0.0476794	1	1	940	19715	20.9734
GO:0061727	methylglyoxal catabolic process to lactate	0.0476794	0.0476794	1	1	940	19715	20.9734
GO:0016429	tRNA (adenine-N1-)-methyltransferase activity	0.0476794	0.0476794	1	1	940	19715	20.9734
GO:0015172	acidic amino acid transmembrane transporter activity	0.0476794	0.0476794	1	1	940	19715	20.9734
GO:0004719	protein-L-isoaspartate (D-aspartate) O-methyltransferase activity	0.0476794	0.0476794	1	1	940	19715	20.9734
GO:0042454	ribonucleoside catabolic process	0.0476794	0.0476794	1	1	940	19715	20.9734
GO:0009443	pyridoxal 5'-phosphate salvage	0.0476794	0.0476794	1	1	940	19715	20.9734
GO:1900027	regulation of ruffle assembly	0.0476794	0.0476794	1	1	940	19715	20.9734
GO:0050667	homocysteine metabolic process	0.0476794	0.0476794	1	1	940	19715	20.9734
GO:0014065	phosphatidylinositol 3-kinase signaling	0.0476794	0.0476794	1	1	940	19715	20.9734
GO:0001845	phagolysosome assembly	0.0476794	0.0476794	1	1	940	19715	20.9734
GO:0004662	CAAX-protein geranylgeranyltransferase activity	0.0476794	0.0476794	1	1	940	19715	20.9734
GO:0051771	negative regulation of nitric-oxide synthase biosynthetic process	0.0476794	0.0476794	1	1	940	19715	20.9734
GO:0006015	5-phosphoribose 1-diphosphate biosynthetic process	0.0476794	0.0476794	1	1	940	19715	20.9734
GO:0034722	gamma-glutamyl-peptidase activity	0.0476794	0.0476794	1	1	940	19715	20.9734
GO:0008242	omega peptidase activity	0.0476794	0.0476794	1	1	940	19715	20.9734
GO:0051769	regulation of nitric-oxide synthase biosynthetic process	0.0476794	0.0476794	1	1	940	19715	20.9734
GO:0050278	sedoheptulose-bisphosphatase activity	0.0476794	0.0476794	1	1	940	19715	20.9734
GO:0035005	1-phosphatidylinositol-4-phosphate 3-kinase activity	0.0476794	0.0476794	1	1	940	19715	20.9734
GO:0019145	aminobutyraldehyde dehydrogenase activity	0.0476794	0.0476794	1	1	940	19715	20.9734
GO:0034511	U3 snoRNA binding	0.0476794	0.0476794	1	1	940	19715	20.9734
GO:0003830	beta-1,4-mannosylglycoprotein 4-beta-N-acetylglucosaminyltransferase activity	0.0476794	0.0476794	1	1	940	19715	20.9734
GO:0046391	5-phosphoribose 1-diphosphate metabolic process	0.0476794	0.0476794	1	1	940	19715	20.9734
GO:0032065	cortical protein anchoring	0.0476794	0.0476794	1	1	940	19715	20.9734
GO:0016213	linoleoyl-CoA desaturase activity	0.0476794	0.0476794	1	1	940	19715	20.9734
GO:0007040	lysosome organization	0.0476794	0.0476794	1	1	940	19715	20.9734
GO:0051591	response to cAMP	0.0476794	0.0476794	1	1	940	19715	20.9734
GO:0097178	ruffle assembly	0.0476794	0.0476794	1	1	940	19715	20.9734
GO:0005094	Rho GDP-dissociation inhibitor activity	0.0476794	0.0476794	1	1	940	19715	20.9734
GO:0051767	nitric-oxide synthase biosynthetic process	0.0476794	0.0476794	1	1	940	19715	20.9734
GO:0045117	azole transport	0.0476794	0.0476794	1	1	940	19715	20.9734
GO:0045761	regulation of adenylate cyclase activity	0.0476794	0.0476794	1	1	940	19715	20.9734
GO:0014074	response to purine-containing compound	0.0476794	0.0476794	1	1	940	19715	20.9734
GO:0017178	diphthine-ammonia ligase activity	0.0476794	0.0476794	1	1	940	19715	20.9734
GO:0008478	pyridoxal kinase activity	0.0476794	0.0476794	1	1	940	19715	20.9734
GO:0031529	ruffle organization	0.0476794	0.0476794	1	1	940	19715	20.9734
GO:0004416	hydroxyacylglutathione hydrolase activity	0.0476794	0.0476794	1	1	940	19715	20.9734
GO:0005953	CAAX-protein geranylgeranyltransferase complex	0.0476794	0.0476794	1	1	940	19715	20.9734
GO:0047940	glucuronokinase activity	0.0476794	0.0476794	1	1	940	19715	20.9734
GO:0003942	N-acetyl-gamma-glutamyl-phosphate reductase activity	0.0476794	0.0476794	1	1	940	19715	20.9734
GO:0003952	NAD+ synthase (glutamine-hydrolyzing) activity	0.0476794	0.0476794	1	1	940	19715	20.9734
GO:0004487	methylenetetrahydrofolate dehydrogenase (NAD+) activity	0.0476794	0.0476794	1	1	940	19715	20.9734
GO:0051596	methylglyoxal catabolic process	0.0476794	0.0476794	1	1	940	19715	20.9734
GO:0004123	cystathionine gamma-lyase activity	0.0476794	0.0476794	1	1	940	19715	20.9734
GO:0031279	regulation of cyclase activity	0.0476794	0.0476794	1	1	940	19715	20.9734
GO:0046683	response to organophosphorus	0.0476794	0.0476794	1	1	940	19715	20.9734
GO:0008824	cyanate hydratase activity	0.0476794	0.0476794	1	1	940	19715	20.9734
GO:0051339	regulation of lyase activity	0.0476794	0.0476794	1	1	940	19715	20.9734
GO:0009439	cyanate metabolic process	0.0476794	0.0476794	1	1	940	19715	20.9734
GO:0080146	L-cysteine desulfhydrase activity	0.0476794	0.0476794	1	1	940	19715	20.9734
GO:0044390	ubiquitin-like protein conjugating enzyme binding	0.0476794	0.0476794	1	1	940	19715	20.9734
GO:0003962	cystathionine gamma-synthase activity	0.0476794	0.0476794	1	1	940	19715	20.9734
GO:0033737	1-pyrroline dehydrogenase activity	0.0476794	0.0476794	1	1	940	19715	20.9734
GO:0019915	lipid storage	0.0476794	0.0476794	1	1	940	19715	20.9734
GO:0010188	response to microbial phytotoxin	0.0476794	0.0476794	1	1	940	19715	20.9734
GO:0004055	argininosuccinate synthase activity	0.0476794	0.0476794	1	1	940	19715	20.9734
GO:0004075	biotin carboxylase activity	0.0476794	0.0476794	1	1	940	19715	20.9734
GO:0044540	L-cystine L-cysteine-lyase (deaminating)	0.0476794	0.0476794	1	1	940	19715	20.9734
GO:0030011	maintenance of cell polarity	0.0476794	0.0476794	1	1	940	19715	20.9734
GO:0051602	response to electrical stimulus	0.0476794	0.0476794	1	1	940	19715	20.9734
GO:1901474	azole transmembrane transporter activity	0.0476794	0.0476794	1	1	940	19715	20.9734
GO:0006526	arginine biosynthetic process	0.0525114	0.0525114	2	8	940	19715	5.24335
GO:0005770	late endosome	0.0525114	0.0525114	2	8	940	19715	5.24335
GO:0043269	regulation of ion transport	0.0525114	0.0525114	2	8	940	19715	5.24335
GO:0016653	oxidoreductase activity, acting on NAD(P)H, heme protein as acceptor	0.0525114	0.0525114	2	8	940	19715	5.24335
GO:0007155	cell adhesion	0.0525736	0.0525736	4	30	940	19715	2.79645
GO:0022610	biological adhesion	0.0525736	0.0525736	4	30	940	19715	2.79645
GO:0031300	intrinsic component of organelle membrane	0.0581757	0.0581757	4	31	940	19715	2.70625
GO:0015399	primary active transmembrane transporter activity	0.0599756	0.0599756	14	155	940	19715	1.89437
GO:0016706	oxidoreductase activity, acting on paired donors, with incorporation or reduction of molecular oxygen, 2-oxoglutarate as one donor, and incorporation of one atom each of oxygen into both donors	0.064083	0.064083	4	32	940	19715	2.62168
GO:0006493	protein O-linked glycosylation	0.065426	0.065426	2	9	940	19715	4.66076
GO:0098630	aggregation of unicellular organisms	0.065426	0.065426	2	9	940	19715	4.66076
GO:0098743	cell aggregation	0.065426	0.065426	2	9	940	19715	4.66076
GO:0007031	peroxisome organization	0.0758506	0.0758506	3	21	940	19715	2.9962
GO:0031667	response to nutrient levels	0.0758506	0.0758506	3	21	940	19715	2.9962
GO:0004190	aspartic-type endopeptidase activity	0.076796	0.076796	4	34	940	19715	2.46746
GO:0070001	aspartic-type peptidase activity	0.076796	0.076796	4	34	940	19715	2.46746
GO:0017048	Rho GTPase binding	0.0792633	0.0792633	2	10	940	19715	4.19468
GO:0009438	methylglyoxal metabolic process	0.0792633	0.0792633	2	10	940	19715	4.19468
GO:0015144	carbohydrate transmembrane transporter activity	0.0792633	0.0792633	2	10	940	19715	4.19468
GO:0098661	inorganic anion transmembrane transport	0.0835907	0.0835907	4	35	940	19715	2.39696
GO:0097503	sialylation	0.0835907	0.0835907	4	35	940	19715	2.39696
GO:0032011	ARF protein signal transduction	0.0848422	0.0848422	3	22	940	19715	2.86001
GO:0003700	DNA-binding transcription factor activity	0.0889695	0.0889695	23	357	940	19715	1.35123
GO:0006813	potassium ion transport	0.0906689	0.0906689	4	36	940	19715	2.33038
GO:0034316	negative regulation of Arp2/3 complex-mediated actin nucleation	0.0930878	0.0930878	1	2	940	19715	10.4867
GO:0051126	negative regulation of actin nucleation	0.0930878	0.0930878	1	2	940	19715	10.4867
GO:0034315	regulation of Arp2/3 complex-mediated actin nucleation	0.0930878	0.0930878	1	2	940	19715	10.4867
GO:0050482	arachidonic acid secretion	0.0930878	0.0930878	1	2	940	19715	10.4867
GO:1990498	mitotic spindle microtubule	0.0930878	0.0930878	1	2	940	19715	10.4867
GO:0043409	negative regulation of MAPK cascade	0.0930878	0.0930878	1	2	940	19715	10.4867
GO:0006190	inosine salvage	0.0930878	0.0930878	1	2	940	19715	10.4867
GO:0015813	L-glutamate transmembrane transport	0.0930878	0.0930878	1	2	940	19715	10.4867
GO:1903963	arachidonate transport	0.0930878	0.0930878	1	2	940	19715	10.4867
GO:0032872	regulation of stress-activated MAPK cascade	0.0930878	0.0930878	1	2	940	19715	10.4867
GO:0046103	inosine biosynthetic process	0.0930878	0.0930878	1	2	940	19715	10.4867
GO:0015909	long-chain fatty acid transport	0.0930878	0.0930878	1	2	940	19715	10.4867
GO:0031276	negative regulation of lateral pseudopodium assembly	0.0930878	0.0930878	1	2	940	19715	10.4867
GO:1990822	basic amino acid transmembrane transport	0.0930878	0.0930878	1	2	940	19715	10.4867
GO:0051403	stress-activated MAPK cascade	0.0930878	0.0930878	1	2	940	19715	10.4867
GO:0043998	H2A histone acetyltransferase activity	0.0930878	0.0930878	1	2	940	19715	10.4867
GO:0051938	L-glutamate import	0.0930878	0.0930878	1	2	940	19715	10.4867
GO:0046102	inosine metabolic process	0.0930878	0.0930878	1	2	940	19715	10.4867
GO:0015908	fatty acid transport	0.0930878	0.0930878	1	2	940	19715	10.4867
GO:0031275	regulation of lateral pseudopodium assembly	0.0930878	0.0930878	1	2	940	19715	10.4867
GO:0032309	icosanoid secretion	0.0930878	0.0930878	1	2	940	19715	10.4867
GO:0015804	neutral amino acid transport	0.0930878	0.0930878	1	2	940	19715	10.4867
GO:0030697	S-adenosylmethionine-dependent tRNA (m5U54) methyltransferase activity	0.0930878	0.0930878	1	2	940	19715	10.4867
GO:0031515	tRNA (m1A) methyltransferase complex	0.0930878	0.0930878	1	2	940	19715	10.4867
GO:0071715	icosanoid transport	0.0930878	0.0930878	1	2	940	19715	10.4867
GO:0050483	IMP 5'-nucleotidase activity	0.0930878	0.0930878	1	2	940	19715	10.4867
GO:0015174	basic amino acid transmembrane transporter activity	0.0930878	0.0930878	1	2	940	19715	10.4867
GO:0015175	neutral amino acid transmembrane transporter activity	0.0930878	0.0930878	1	2	940	19715	10.4867
GO:0051030	snRNA transport	0.0930878	0.0930878	1	2	940	19715	10.4867
GO:0030696	tRNA (m5U54) methyltransferase activity	0.0930878	0.0930878	1	2	940	19715	10.4867
GO:0043527	tRNA methyltransferase complex	0.0930878	0.0930878	1	2	940	19715	10.4867
GO:0070302	regulation of stress-activated protein kinase signaling cascade	0.0930878	0.0930878	1	2	940	19715	10.4867
GO:0097203	phagocytic cup lip	0.0930878	0.0930878	1	2	940	19715	10.4867
GO:0005310	dicarboxylic acid transmembrane transporter activity	0.0930878	0.0930878	1	2	940	19715	10.4867
GO:0006089	lactate metabolic process	0.0930878	0.0930878	1	2	940	19715	10.4867
GO:0009164	nucleoside catabolic process	0.0930878	0.0930878	1	2	940	19715	10.4867
GO:0030259	lipid glycosylation	0.0930878	0.0930878	1	2	940	19715	10.4867
GO:0050832	defense response to fungus	0.0930878	0.0930878	1	2	940	19715	10.4867
GO:0004349	glutamate 5-kinase activity	0.0930878	0.0930878	1	2	940	19715	10.4867
GO:0046847	filopodium assembly	0.0930878	0.0930878	1	2	940	19715	10.4867
GO:0050112	inositol 2-dehydrogenase activity	0.0930878	0.0930878	1	2	940	19715	10.4867
GO:0090599	alpha-glucosidase activity	0.0930878	0.0930878	1	2	940	19715	10.4867
GO:1901571	fatty acid derivative transport	0.0930878	0.0930878	1	2	940	19715	10.4867
GO:0046717	acid secretion	0.0930878	0.0930878	1	2	940	19715	10.4867
GO:0050919	negative chemotaxis	0.0930878	0.0930878	1	2	940	19715	10.4867
GO:0004363	glutathione synthase activity	0.0930878	0.0930878	1	2	940	19715	10.4867
GO:0001818	negative regulation of cytokine production	0.0930878	0.0930878	1	2	940	19715	10.4867
GO:0032027	myosin light chain binding	0.0930878	0.0930878	1	2	940	19715	10.4867
GO:0043295	glutathione binding	0.0930878	0.0930878	1	2	940	19715	10.4867
GO:0016215	acyl-CoA desaturase activity	0.0930878	0.0930878	1	2	940	19715	10.4867
GO:0004452	isopentenyl-diphosphate delta-isomerase activity	0.0930878	0.0930878	1	2	940	19715	10.4867
GO:0070548	L-glutamine aminotransferase activity	0.0930878	0.0930878	1	2	940	19715	10.4867
GO:0004067	asparaginase activity	0.0930878	0.0930878	1	2	940	19715	10.4867
GO:0004077	biotin-[acetyl-CoA-carboxylase] ligase activity	0.0930878	0.0930878	1	2	940	19715	10.4867
GO:0017022	myosin binding	0.0930878	0.0930878	1	2	940	19715	10.4867
GO:1900750	oligopeptide binding	0.0930878	0.0930878	1	2	940	19715	10.4867
GO:0018271	biotin-protein ligase activity	0.0930878	0.0930878	1	2	940	19715	10.4867
GO:0071933	Arp2/3 complex binding	0.0930878	0.0930878	1	2	940	19715	10.4867
GO:0044291	cell-cell contact zone	0.0930878	0.0930878	1	2	940	19715	10.4867
GO:0140103	catalytic activity, acting on a glycoprotein	0.0930878	0.0930878	1	2	940	19715	10.4867
GO:0005049	nuclear export signal receptor activity	0.0930878	0.0930878	1	2	940	19715	10.4867
GO:0006625	protein targeting to peroxisome	0.0939062	0.0939062	2	11	940	19715	3.81335
GO:0072663	establishment of protein localization to peroxisome	0.0939062	0.0939062	2	11	940	19715	3.81335
GO:0043574	peroxisomal transport	0.0939062	0.0939062	2	11	940	19715	3.81335
GO:0004402	histone acetyltransferase activity	0.0942624	0.0942624	3	23	940	19715	2.73566
GO:0005086	ARF guanyl-nucleotide exchange factor activity	0.0942624	0.0942624	3	23	940	19715	2.73566
GO:0055029	nuclear DNA-directed RNA polymerase complex	0.0946582	0.0946582	5	51	940	19715	2.05622
GO:0008373	sialyltransferase activity	0.0980234	0.0980234	4	37	940	19715	2.2674
GO:0016459	myosin complex	0.100715	0.100715	7	83	940	19715	1.76884
GO:0006525	arginine metabolic process	0.109247	0.109247	2	12	940	19715	3.49557
GO:0099094	ligand-gated cation channel activity	0.109247	0.109247	2	12	940	19715	3.49557
GO:0030312	external encapsulating structure	0.109247	0.109247	2	12	940	19715	3.49557
GO:0009982	pseudouridine synthase activity	0.110493	0.110493	6	69	940	19715	1.82377
GO:0071805	potassium ion transmembrane transport	0.124868	0.124868	3	26	940	19715	2.42001
GO:0044438	microbody part	0.125006	0.125006	3	17	940	19715	3.70119
GO:0008023	transcription elongation factor complex	0.125185	0.125185	2	13	940	19715	3.22668
GO:0005088	Ras guanyl-nucleotide exchange factor activity	0.125185	0.125185	2	13	940	19715	3.22668
GO:0006909	phagocytosis	0.125185	0.125185	2	13	940	19715	3.22668
GO:0016050	vesicle organization	0.125185	0.125185	2	13	940	19715	3.22668
GO:0016042	lipid catabolic process	0.126502	0.126502	7	88	940	19715	1.66834
GO:0003779	actin binding	0.127797	0.127797	10	139	940	19715	1.50888
GO:0071046	nuclear polyadenylation-dependent ncRNA catabolic process	0.136333	0.136333	1	3	940	19715	6.99113
GO:0000815	ESCRT III complex	0.136333	0.136333	1	3	940	19715	6.99113
GO:0006740	NADPH regeneration	0.136333	0.136333	1	3	940	19715	6.99113
GO:0035552	oxidative single-stranded DNA demethylation	0.136333	0.136333	1	3	940	19715	6.99113
GO:0005876	spindle microtubule	0.136333	0.136333	1	3	940	19715	6.99113
GO:0000291	nuclear-transcribed mRNA catabolic process, exonucleolytic	0.136333	0.136333	1	3	940	19715	6.99113
GO:0036452	ESCRT complex	0.136333	0.136333	1	3	940	19715	6.99113
GO:0071029	nuclear ncRNA surveillance	0.136333	0.136333	1	3	940	19715	6.99113
GO:0035511	oxidative DNA demethylation	0.136333	0.136333	1	3	940	19715	6.99113
GO:0006879	cellular iron ion homeostasis	0.136333	0.136333	1	3	940	19715	6.99113
GO:0010485	H4 histone acetyltransferase activity	0.136333	0.136333	1	3	940	19715	6.99113
GO:0043634	polyadenylation-dependent ncRNA catabolic process	0.136333	0.136333	1	3	940	19715	6.99113
GO:1905303	positive regulation of macropinocytosis	0.136333	0.136333	1	3	940	19715	6.99113
GO:0080111	DNA demethylation	0.136333	0.136333	1	3	940	19715	6.99113
GO:0001054	RNA polymerase I activity	0.136333	0.136333	1	3	940	19715	6.99113
GO:0008296	3'-5'-exodeoxyribonuclease activity	0.136333	0.136333	1	3	940	19715	6.99113
GO:1905301	regulation of macropinocytosis	0.136333	0.136333	1	3	940	19715	6.99113
GO:0120033	negative regulation of plasma membrane bounded cell projection assembly	0.136333	0.136333	1	3	940	19715	6.99113
GO:0035869	ciliary transition zone	0.136333	0.136333	1	3	940	19715	6.99113
GO:0016426	tRNA (adenine) methyltransferase activity	0.136333	0.136333	1	3	940	19715	6.99113
GO:0016300	tRNA (uracil) methyltransferase activity	0.136333	0.136333	1	3	940	19715	6.99113
GO:0009279	cell outer membrane	0.136333	0.136333	1	3	940	19715	6.99113
GO:0003730	mRNA 3'-UTR binding	0.136333	0.136333	1	3	940	19715	6.99113
GO:0032509	endosome transport via multivesicular body sorting pathway	0.136333	0.136333	1	3	940	19715	6.99113
GO:0003854	3-beta-hydroxy-delta5-steroid dehydrogenase activity	0.136333	0.136333	1	3	940	19715	6.99113
GO:0001891	phagocytic cup	0.136333	0.136333	1	3	940	19715	6.99113
GO:0004560	alpha-L-fucosidase activity	0.136333	0.136333	1	3	940	19715	6.99113
GO:0009735	response to cytokinin	0.136333	0.136333	1	3	940	19715	6.99113
GO:0015928	fucosidase activity	0.136333	0.136333	1	3	940	19715	6.99113
GO:0042219	cellular modified amino acid catabolic process	0.136333	0.136333	1	3	940	19715	6.99113
GO:0045324	late endosome to vacuole transport	0.136333	0.136333	1	3	940	19715	6.99113
GO:0071985	multivesicular body sorting pathway	0.136333	0.136333	1	3	940	19715	6.99113
GO:0072523	purine-containing compound catabolic process	0.136333	0.136333	1	3	940	19715	6.99113
GO:0009620	response to fungus	0.136333	0.136333	1	3	940	19715	6.99113
GO:0033764	steroid dehydrogenase activity, acting on the CH-OH group of donors, NAD or NADP as acceptor	0.136333	0.136333	1	3	940	19715	6.99113
GO:0042182	ketone catabolic process	0.136333	0.136333	1	3	940	19715	6.99113
GO:0044273	sulfur compound catabolic process	0.136333	0.136333	1	3	940	19715	6.99113
GO:0090382	phagosome maturation	0.136333	0.136333	1	3	940	19715	6.99113
GO:0070989	oxidative demethylation	0.136333	0.136333	1	3	940	19715	6.99113
GO:0019954	asexual reproduction	0.136333	0.136333	1	3	940	19715	6.99113
GO:0007265	Ras protein signal transduction	0.138641	0.138641	4	42	940	19715	1.99747
GO:0005085	guanyl-nucleotide exchange factor activity	0.140731	0.140731	7	42	940	19715	3.49557
GO:0009941	chloroplast envelope	0.141629	0.141629	2	14	940	19715	2.9962
GO:0004176	ATP-dependent peptidase activity	0.141629	0.141629	2	14	940	19715	2.9962
GO:0008271	secondary active sulfate transmembrane transporter activity	0.141629	0.141629	2	14	940	19715	2.9962
GO:0043327	chemotaxis to cAMP	0.141629	0.141629	2	14	940	19715	2.9962
GO:0009617	response to bacterium	0.141629	0.141629	2	14	940	19715	2.9962
GO:0031252	cell leading edge	0.141629	0.141629	2	14	940	19715	2.9962
GO:0009084	glutamine family amino acid biosynthetic process	0.14699	0.14699	3	28	940	19715	2.24715
GO:0008081	phosphoric diester hydrolase activity	0.14739	0.14739	6	75	940	19715	1.67787
GO:0090502	RNA phosphodiester bond hydrolysis, endonucleolytic	0.149457	0.149457	5	59	940	19715	1.77741
GO:0007264	small GTPase mediated signal transduction	0.157367	0.157367	8	53	940	19715	3.1658
GO:0006814	sodium ion transport	0.158495	0.158495	3	29	940	19715	2.16966
GO:0031213	RSF complex	0.158496	0.158496	2	15	940	19715	2.79645
GO:0009526	plastid envelope	0.158496	0.158496	2	15	940	19715	2.79645
GO:0051287	NAD binding	0.17469	0.17469	6	79	940	19715	1.59292
GO:0070461	SAGA-type complex	0.175706	0.175706	2	16	940	19715	2.62168
GO:0098542	defense response to other organism	0.175706	0.175706	2	16	940	19715	2.62168
GO:0044764	multi-organism cellular process	0.175706	0.175706	2	16	940	19715	2.62168
GO:0031207	Sec62/Sec63 complex	0.177519	0.177519	1	4	940	19715	5.24335
GO:0051125	regulation of actin nucleation	0.177519	0.177519	1	4	940	19715	5.24335
GO:0043968	histone H2A acetylation	0.177519	0.177519	1	4	940	19715	5.24335
GO:0031205	endoplasmic reticulum Sec complex	0.177519	0.177519	1	4	940	19715	5.24335
GO:0005736	RNA polymerase I complex	0.177519	0.177519	1	4	940	19715	5.24335
GO:0000329	fungal-type vacuole membrane	0.177519	0.177519	1	4	940	19715	5.24335
GO:0006360	transcription by RNA polymerase I	0.177519	0.177519	1	4	940	19715	5.24335
GO:0055072	iron ion homeostasis	0.177519	0.177519	1	4	940	19715	5.24335
GO:0042800	histone methyltransferase activity (H3-K4 specific)	0.177519	0.177519	1	4	940	19715	5.24335
GO:0046916	cellular transition metal ion homeostasis	0.177519	0.177519	1	4	940	19715	5.24335
GO:0001933	negative regulation of protein phosphorylation	0.177519	0.177519	1	4	940	19715	5.24335
GO:0006307	DNA dealkylation involved in DNA repair	0.177519	0.177519	1	4	940	19715	5.24335
GO:0030898	actin-dependent ATPase activity	0.177519	0.177519	1	4	940	19715	5.24335
GO:0001055	RNA polymerase II activity	0.177519	0.177519	1	4	940	19715	5.24335
GO:0035510	DNA dealkylation	0.177519	0.177519	1	4	940	19715	5.24335
GO:0070682	proteasome regulatory particle assembly	0.177519	0.177519	1	4	940	19715	5.24335
GO:0008253	5'-nucleotidase activity	0.177519	0.177519	1	4	940	19715	5.24335
GO:0042823	pyridoxal phosphate biosynthetic process	0.177519	0.177519	1	4	940	19715	5.24335
GO:0045807	positive regulation of endocytosis	0.177519	0.177519	1	4	940	19715	5.24335
GO:0004661	protein geranylgeranyltransferase activity	0.177519	0.177519	1	4	940	19715	5.24335
GO:0016303	1-phosphatidylinositol-3-kinase activity	0.177519	0.177519	1	4	940	19715	5.24335
GO:0052742	phosphatidylinositol kinase activity	0.177519	0.177519	1	4	940	19715	5.24335
GO:0036361	racemase activity, acting on amino acids and derivatives	0.177519	0.177519	1	4	940	19715	5.24335
GO:0035004	phosphatidylinositol 3-kinase activity	0.177519	0.177519	1	4	940	19715	5.24335
GO:0004345	glucose-6-phosphate dehydrogenase activity	0.177519	0.177519	1	4	940	19715	5.24335
GO:0019216	regulation of lipid metabolic process	0.177519	0.177519	1	4	940	19715	5.24335
GO:0005942	phosphatidylinositol 3-kinase complex	0.177519	0.177519	1	4	940	19715	5.24335
GO:0004022	alcohol dehydrogenase (NAD) activity	0.177519	0.177519	1	4	940	19715	5.24335
GO:0004029	aldehyde dehydrogenase (NAD) activity	0.177519	0.177519	1	4	940	19715	5.24335
GO:0030313	cell envelope	0.177519	0.177519	1	4	940	19715	5.24335
GO:0016855	racemase and epimerase activity, acting on amino acids and derivatives	0.177519	0.177519	1	4	940	19715	5.24335
GO:0016863	intramolecular oxidoreductase activity, transposing C=C bonds	0.177519	0.177519	1	4	940	19715	5.24335
GO:1990429	peroxisomal importomer complex	0.177519	0.177519	1	4	940	19715	5.24335
GO:0016229	steroid dehydrogenase activity	0.177519	0.177519	1	4	940	19715	5.24335
GO:1990415	Pex17p-Pex14p docking complex	0.177519	0.177519	1	4	940	19715	5.24335
GO:0005044	scavenger receptor activity	0.177519	0.177519	1	4	940	19715	5.24335
GO:0004175	endopeptidase activity	0.179025	0.179025	19	295	940	19715	1.35083
GO:0045454	cell redox homeostasis	0.179084	0.179084	9	132	940	19715	1.43
GO:0001522	pseudouridine synthesis	0.181819	0.181819	6	80	940	19715	1.57301
GO:0000902	cell morphogenesis	0.182274	0.182274	3	31	940	19715	2.02968
GO:0016671	oxidoreductase activity, acting on a sulfur group of donors, disulfide as acceptor	0.182274	0.182274	3	31	940	19715	2.02968
GO:0032012	regulation of ARF protein signal transduction	0.192979	0.192979	3	22	940	19715	2.86001
GO:0009190	cyclic nucleotide biosynthetic process	0.19319	0.19319	2	17	940	19715	2.46746
GO:0009187	cyclic nucleotide metabolic process	0.19319	0.19319	2	17	940	19715	2.46746
GO:0006094	gluconeogenesis	0.19319	0.19319	2	17	940	19715	2.46746
GO:0008138	protein tyrosine/serine/threonine phosphatase activity	0.1945	0.1945	3	32	940	19715	1.96626
GO:0030246	carbohydrate binding	0.207528	0.207528	15	220	940	19715	1.43
GO:0005777	peroxisome	0.21064	0.21064	3	24	940	19715	2.62168
GO:0043142	single-stranded DNA-dependent ATPase activity	0.210882	0.210882	2	18	940	19715	2.33038
GO:0007224	smoothened signaling pathway	0.210882	0.210882	2	18	940	19715	2.33038
GO:0140110	transcription regulator activity	0.212613	0.212613	24	391	940	19715	1.28737
GO:0006633	fatty acid biosynthetic process	0.214535	0.214535	4	50	940	19715	1.67787
GO:0015035	protein disulfide oxidoreductase activity	0.214535	0.214535	4	50	940	19715	1.67787
GO:0120032	regulation of plasma membrane bounded cell projection assembly	0.216543	0.216543	2	6	940	19715	6.99113
GO:0043967	histone H4 acetylation	0.216742	0.216742	1	5	940	19715	4.19468
GO:0006434	seryl-tRNA aminoacylation	0.216742	0.216742	1	5	940	19715	4.19468
GO:0006166	purine ribonucleoside salvage	0.216742	0.216742	1	5	940	19715	4.19468
GO:0071712	ER-associated misfolded protein catabolic process	0.216742	0.216742	1	5	940	19715	4.19468
GO:0072686	mitotic spindle	0.216742	0.216742	1	5	940	19715	4.19468
GO:0000796	condensin complex	0.216742	0.216742	1	5	940	19715	4.19468
GO:0097064	ncRNA export from nucleus	0.216742	0.216742	1	5	940	19715	4.19468
GO:0008568	microtubule-severing ATPase activity	0.216742	0.216742	1	5	940	19715	4.19468
GO:0000220	vacuolar proton-transporting V-type ATPase, V0 domain	0.216742	0.216742	1	5	940	19715	4.19468
GO:0015866	ADP transport	0.216742	0.216742	1	5	940	19715	4.19468
GO:0015867	ATP transport	0.216742	0.216742	1	5	940	19715	4.19468
GO:0005471	ATP:ADP antiporter activity	0.216742	0.216742	1	5	940	19715	4.19468
GO:0043633	polyadenylation-dependent RNA catabolic process	0.216742	0.216742	1	5	940	19715	4.19468
GO:0042132	fructose 1,6-bisphosphate 1-phosphatase activity	0.216742	0.216742	1	5	940	19715	4.19468
GO:0018344	protein geranylgeranylation	0.216742	0.216742	1	5	940	19715	4.19468
GO:0006672	ceramide metabolic process	0.216742	0.216742	1	5	940	19715	4.19468
GO:0015217	ADP transmembrane transporter activity	0.216742	0.216742	1	5	940	19715	4.19468
GO:0050308	sugar-phosphatase activity	0.216742	0.216742	1	5	940	19715	4.19468
GO:0005347	ATP transmembrane transporter activity	0.216742	0.216742	1	5	940	19715	4.19468
GO:0071918	urea transmembrane transport	0.216742	0.216742	1	5	940	19715	4.19468
GO:0006906	vesicle fusion	0.216742	0.216742	1	5	940	19715	4.19468
GO:0006491	N-glycan processing	0.216742	0.216742	1	5	940	19715	4.19468
GO:0003964	RNA-directed DNA polymerase activity	0.216742	0.216742	1	5	940	19715	4.19468
GO:0031122	cytoplasmic microtubule organization	0.216742	0.216742	1	5	940	19715	4.19468
GO:0098734	macromolecule depalmitoylation	0.216742	0.216742	1	5	940	19715	4.19468
GO:0015840	urea transport	0.216742	0.216742	1	5	940	19715	4.19468
GO:0090174	organelle membrane fusion	0.216742	0.216742	1	5	940	19715	4.19468
GO:0005846	nuclear cap binding complex	0.216742	0.216742	1	5	940	19715	4.19468
GO:0004828	serine-tRNA ligase activity	0.216742	0.216742	1	5	940	19715	4.19468
GO:0003844	1,4-alpha-glucan branching enzyme activity	0.216742	0.216742	1	5	940	19715	4.19468
GO:0019755	one-carbon compound transport	0.216742	0.216742	1	5	940	19715	4.19468
GO:0003978	UDP-glucose 4-epimerase activity	0.216742	0.216742	1	5	940	19715	4.19468
GO:0046185	aldehyde catabolic process	0.216742	0.216742	1	5	940	19715	4.19468
GO:0015204	urea transmembrane transporter activity	0.216742	0.216742	1	5	940	19715	4.19468
GO:0034518	RNA cap binding complex	0.216742	0.216742	1	5	940	19715	4.19468
GO:0035091	phosphatidylinositol binding	0.224131	0.224131	6	68	940	19715	1.85059
GO:0043565	sequence-specific DNA binding	0.227612	0.227612	7	104	940	19715	1.41167
GO:0005506	iron ion binding	0.22792	0.22792	16	272	940	19715	1.23373
GO:0071804	cellular potassium ion transport	0.228156	0.228156	3	26	940	19715	2.42001
GO:0033567	DNA replication, Okazaki fragment processing	0.228722	0.228722	2	19	940	19715	2.20773
GO:0051568	histone H3-K4 methylation	0.228722	0.228722	2	19	940	19715	2.20773
GO:0017108	5'-flap endonuclease activity	0.228722	0.228722	2	19	940	19715	2.20773
GO:0048256	flap endonuclease activity	0.228722	0.228722	2	19	940	19715	2.20773
GO:0016888	endodeoxyribonuclease activity, producing 5'-phosphomonoesters	0.228722	0.228722	2	19	940	19715	2.20773
GO:0120009	intermembrane lipid transfer	0.228722	0.228722	2	19	940	19715	2.20773
GO:0015116	sulfate transmembrane transporter activity	0.228722	0.228722	2	19	940	19715	2.20773
GO:0120013	intermembrane lipid transfer activity	0.228722	0.228722	2	19	940	19715	2.20773
GO:0019239	deaminase activity	0.228722	0.228722	2	19	940	19715	2.20773
GO:0016849	phosphorus-oxygen lyase activity	0.228722	0.228722	2	19	940	19715	2.20773
GO:0046982	protein heterodimerization activity	0.232257	0.232257	3	35	940	19715	1.79772
GO:0042623	ATPase activity, coupled	0.236916	0.236916	23	320	940	19715	1.50746
GO:0090501	RNA phosphodiester bond hydrolysis	0.242573	0.242573	6	88	940	19715	1.43
GO:0032989	cellular component morphogenesis	0.245128	0.245128	3	36	940	19715	1.74778
GO:0031418	L-ascorbic acid binding	0.245339	0.245339	10	162	940	19715	1.29465
GO:0006273	lagging strand elongation	0.246657	0.246657	2	20	940	19715	2.09734
GO:0008202	steroid metabolic process	0.246657	0.246657	2	20	940	19715	2.09734
[truncated: 1,461 more rows]

## Sheet: cluster4
ID	Name	p-Value	p-Value (Adj)	Study Count	Population Count	Cluster size	Population size	Fold enrichment		Revigo TreeMap Summary
[truncated: 1,637 more rows]

[truncated: 4 more sheets: cluster5, cluster6, cluster7, cluster8]
