# Supplementary material for: An Emiliania huxleyi pan-transcriptome reveals basal strain specificity in gene expression patterns
Source: Sci Rep. 2021 Oct 21;11:20795. doi: 10.1038/s41598-021-00072-5 (PMC8531018; doi:10.1038/s41598-021-00072-5)
Supplement: Supplementary file 6 — Supplementary Table S5. [file 41598_2021_72_MOESM6_ESM.xlsx]

## Sheet: unique 373
Supplementary Table S5: List of GO analysis enrichment for uniquely expressed genes
ID	Name	p-Value	p-Value (Adj)	Study Count	Population Count
GO:0005875	microtubule associated complex	2.05454e-08	2.05454e-08	18	58
GO:0010466	negative regulation of peptidase activity	2.505e-06	2.505e-06	15	56
GO:0004867	serine-type endopeptidase inhibitor activity	2.64485e-06	2.64485e-06	13	43
GO:0034464	BBSome	3.35426e-06	3.35426e-06	7	12
GO:0052547	regulation of peptidase activity	5.08893e-06	5.08893e-06	15	59
GO:0031514	motile cilium	5.22242e-06	5.22242e-06	12	39
GO:0051346	negative regulation of hydrolase activity	9.82528e-06	9.82528e-06	15	62
GO:0005930	axoneme	1.44901e-05	1.44901e-05	10	30
GO:0052548	regulation of endopeptidase activity	2.61674e-05	2.61674e-05	13	52
GO:0004866	endopeptidase inhibitor activity	3.25761e-05	3.25761e-05	13	53
GO:0030286	dynein complex	3.40995e-05	3.40995e-05	13	31
GO:0045861	negative regulation of proteolysis	5.96292e-05	5.96292e-05	16	64
GO:0030990	intraciliary transport particle	6.12746e-05	6.12746e-05	5	8
GO:0042073	intraciliary transport	0.000255115	0.000255115	6	15
GO:0098840	protein transport along microtubule	0.000255115	0.000255115	6	15
GO:0099118	microtubule-based protein transport	0.000255115	0.000255115	6	15
GO:1905515	non-motile cilium assembly	0.000262886	0.000262886	4	6
GO:0015631	tubulin binding	0.000286955	0.000286955	19	118
GO:0097014	ciliary plasm	0.00041806	0.00041806	10	43
GO:0010970	transport along microtubule	0.000561994	0.000561994	6	17
GO:0060285	cilium-dependent cell motility	0.000561994	0.000561994	6	17
GO:0008484	sulfuric ester hydrolase activity	0.000719507	0.000719507	16	98
GO:0001539	cilium or flagellum-dependent cell motility	0.00148093	0.00148093	6	20
GO:0051959	dynein light intermediate chain binding	0.00187699	0.00187699	4	9
GO:0045503	dynein light chain binding	0.00296415	0.00296415	4	10
GO:0045505	dynein intermediate chain binding	0.00296415	0.00296415	4	10
GO:0008569	ATP-dependent microtubule motor activity, minus-end-directed	0.00441411	0.00441411	4	11
GO:0019894	kinesin binding	0.00442666	0.00442666	2	2
GO:0097730	non-motile cilium	0.00505098	0.00505098	3	6
GO:0003777	microtubule motor activity	0.00589837	0.00589837	28	108
GO:0008017	microtubule binding	0.00730748	0.00730748	15	84
GO:0015276	ligand-gated ion channel activity	0.00738243	0.00738243	7	35
GO:0036064	ciliary basal body	0.00859235	0.00859235	4	13
GO:0022834	ligand-gated channel activity	0.00864936	0.00864936	7	36
GO:0036159	inner dynein arm assembly	0.0127852	0.0127852	3	8
GO:0070286	axonemal dynein complex assembly	0.0147456	0.0147456	4	15
GO:0004650	polygalacturonase activity	0.0186447	0.0186447	4	16
GO:0043406	positive regulation of MAP kinase activity	0.0242647	0.0242647	2	4
GO:0043405	regulation of MAP kinase activity	0.0242647	0.0242647	2	4
GO:0043410	positive regulation of MAPK cascade	0.0242647	0.0242647	2	4
GO:0046429	4-hydroxy-3-methylbut-2-en-1-yl diphosphate synthase activity	0.0242647	0.0242647	2	4
GO:0052592	oxidoreductase activity, acting on CH or CH2 groups, with an iron-sulfur protein as acceptor	0.0242647	0.0242647	2	4
GO:0045624	positive regulation of T-helper cell differentiation	0.0247857	0.0247857	3	10
GO:0045622	regulation of T-helper cell differentiation	0.0247857	0.0247857	3	10
GO:0043372	positive regulation of CD4-positive, alpha-beta T cell differentiation	0.0247857	0.0247857	3	10
GO:0042093	T-helper cell differentiation	0.0247857	0.0247857	3	10
GO:0051571	positive regulation of histone H3-K4 methylation	0.0247857	0.0247857	3	10
GO:0002294	CD4-positive, alpha-beta T cell differentiation involved in immune response	0.0247857	0.0247857	3	10
GO:0051574	positive regulation of histone H3-K9 methylation	0.0247857	0.0247857	3	10
GO:0043370	regulation of CD4-positive, alpha-beta T cell differentiation	0.0247857	0.0247857	3	10
GO:0043367	CD4-positive, alpha-beta T cell differentiation	0.0247857	0.0247857	3	10
GO:0002293	alpha-beta T cell differentiation involved in immune response	0.0247857	0.0247857	3	10
GO:0031062	positive regulation of histone methylation	0.0247857	0.0247857	3	10
GO:0002292	T cell differentiation involved in immune response	0.0247857	0.0247857	3	10
GO:2000516	positive regulation of CD4-positive, alpha-beta T cell activation	0.0247857	0.0247857	3	10
GO:2000514	regulation of CD4-positive, alpha-beta T cell activation	0.0247857	0.0247857	3	10
GO:0001701	in utero embryonic development	0.0247857	0.0247857	3	10
GO:0002287	alpha-beta T cell activation involved in immune response	0.0247857	0.0247857	3	10
GO:0035710	CD4-positive, alpha-beta T cell activation	0.0247857	0.0247857	3	10
GO:0048536	spleen development	0.0247857	0.0247857	3	10
GO:0048566	embryonic digestive tract development	0.0247857	0.0247857	3	10
GO:0071354	cellular response to interleukin-6	0.0247857	0.0247857	3	10
GO:0002286	T cell activation involved in immune response	0.0247857	0.0247857	3	10
GO:0070741	response to interleukin-6	0.0247857	0.0247857	3	10
GO:0002285	lymphocyte activation involved in immune response	0.0247857	0.0247857	3	10
GO:0071987	WD40-repeat domain binding	0.0247857	0.0247857	3	10
GO:0005451	monovalent cation:proton antiporter activity	0.0282038	0.0282038	4	18
GO:0051139	metal ion:proton antiporter activity	0.0282038	0.0282038	4	18
GO:0004888	transmembrane signaling receptor activity	0.0287313	0.0287313	10	76
GO:0008092	cytoskeletal protein binding	0.0307453	0.0307453	26	265
GO:0046638	positive regulation of alpha-beta T cell differentiation	0.032425	0.032425	3	11
GO:0051569	regulation of histone H3-K4 methylation	0.032425	0.032425	3	11
GO:0030183	B cell differentiation	0.032425	0.032425	3	11
GO:0031058	positive regulation of histone modification	0.032425	0.032425	3	11
GO:0032482	Rab protein signal transduction	0.032425	0.032425	3	11
GO:0009240	isopentenyl diphosphate biosynthetic process	0.032425	0.032425	3	11
GO:0048538	thymus development	0.032425	0.032425	3	11
GO:0046490	isopentenyl diphosphate metabolic process	0.032425	0.032425	3	11
GO:0042113	B cell activation	0.032425	0.032425	3	11
GO:0002699	positive regulation of immune effector process	0.032425	0.032425	3	11
GO:0001228	DNA-binding transcription activator activity, RNA polymerase II-specific	0.032425	0.032425	3	11
GO:0048872	homeostasis of number of cells	0.032425	0.032425	3	11
GO:0001216	DNA-binding transcription activator activity	0.032425	0.032425	3	11
GO:0017145	stem cell division	0.032425	0.032425	3	11
GO:0009611	response to wounding	0.035391	0.035391	5	28
GO:0043086	negative regulation of catalytic activity	0.0393091	0.0393091	18	78
GO:0003774	motor activity	0.0404439	0.0404439	31	204
GO:0001172	transcription, RNA-templated	0.0411416	0.0411416	3	12
GO:0030099	myeloid cell differentiation	0.0411416	0.0411416	3	12
GO:0003968	RNA-directed 5'-3' RNA polymerase activity	0.0411416	0.0411416	3	12
GO:0043009	chordate embryonic development	0.0411416	0.0411416	3	12
GO:0048732	gland development	0.0411416	0.0411416	3	12
GO:0048568	embryonic organ development	0.0411416	0.0411416	3	12
GO:0006816	calcium ion transport	0.0422745	0.0422745	7	49
GO:0008299	isoprenoid biosynthetic process	0.0444387	0.0444387	8	60
GO:0015491	cation:cation antiporter activity	0.0471296	0.0471296	4	21
GO:0003341	cilium movement	0.0471296	0.0471296	4	21
GO:0051570	regulation of histone H3-K9 methylation	0.0509064	0.0509064	3	13
GO:0000978	RNA polymerase II cis-regulatory region sequence-specific DNA binding	0.0509064	0.0509064	3	13
GO:0048565	digestive tract development	0.0509064	0.0509064	3	13
GO:0002366	leukocyte activation involved in immune response	0.0509064	0.0509064	3	13
GO:0016725	oxidoreductase activity, acting on CH or CH2 groups	0.0509064	0.0509064	3	13
GO:0008236	serine-type peptidase activity	0.0528629	0.0528629	24	254
GO:0017171	serine hydrolase activity	0.0528629	0.0528629	24	254
GO:0016825	hydrolase activity, acting on acid phosphorus-nitrogen bonds	0.0528629	0.0528629	24	254
GO:0071902	positive regulation of protein serine/threonine kinase activity	0.0554794	0.0554794	2	6
GO:0043408	regulation of MAPK cascade	0.0554794	0.0554794	2	6
GO:0015278	calcium-release channel activity	0.0554794	0.0554794	2	6
GO:1903828	negative regulation of cellular protein localization	0.0554794	0.0554794	2	6
GO:0031098	stress-activated protein kinase signaling cascade	0.0554794	0.0554794	2	6
GO:0019682	glyceraldehyde-3-phosphate metabolic process	0.0554794	0.0554794	2	6
GO:0020037	heme binding	0.0564144	0.0564144	15	144
GO:0015299	solute:proton antiporter activity	0.0583872	0.0583872	5	32
GO:0000987	cis-regulatory region sequence-specific DNA binding	0.0616796	0.0616796	3	14
GO:1990830	cellular response to leukemia inhibitory factor	0.0616796	0.0616796	3	14
GO:1990823	response to leukemia inhibitory factor	0.0616796	0.0616796	3	14
GO:0005874	microtubule	0.0658232	0.0658232	8	65
GO:0016581	NuRD complex	0.0665549	0.0665549	1	1
GO:0071929	alpha-tubulin acetylation	0.0665549	0.0665549	1	1
GO:0090545	CHD-type complex	0.0665549	0.0665549	1	1
GO:0031286	negative regulation of sorocarp stalk cell differentiation	0.0665549	0.0665549	1	1
GO:0045901	positive regulation of translational elongation	0.0665549	0.0665549	1	1
GO:0045905	positive regulation of translational termination	0.0665549	0.0665549	1	1
GO:0071923	negative regulation of cohesin loading	0.0665549	0.0665549	1	1
GO:0006449	regulation of translational termination	0.0665549	0.0665549	1	1
GO:0045875	negative regulation of sister chromatid cohesion	0.0665549	0.0665549	1	1
GO:0006452	translational frameshifting	0.0665549	0.0665549	1	1
GO:0031285	regulation of sorocarp stalk cell differentiation	0.0665549	0.0665549	1	1
GO:0019799	tubulin N-acetyltransferase activity	0.0665549	0.0665549	1	1
GO:0097186	amelogenesis	0.0665549	0.0665549	1	1
GO:0080092	regulation of pollen tube growth	0.0665549	0.0665549	1	1
GO:0071922	regulation of cohesin loading	0.0665549	0.0665549	1	1
GO:0075262	negative regulation of spore-bearing organ development	0.0665549	0.0665549	1	1
GO:0043524	negative regulation of neuron apoptotic process	0.0665549	0.0665549	1	1
GO:0009533	chloroplast stromal thylakoid	0.0665549	0.0665549	1	1
GO:0031321	ascospore-type prospore assembly	0.0665549	0.0665549	1	1
GO:0009860	pollen tube growth	0.0665549	0.0665549	1	1
GO:0007063	regulation of sister chromatid cohesion	0.0665549	0.0665549	1	1
GO:0042475	odontogenesis of dentin-containing tooth	0.0665549	0.0665549	1	1
GO:0071921	cohesin loading	0.0665549	0.0665549	1	1
GO:0075260	regulation of spore-bearing organ development	0.0665549	0.0665549	1	1
GO:1905634	regulation of protein localization to chromatin	0.0665549	0.0665549	1	1
GO:0071168	protein localization to chromatin	0.0665549	0.0665549	1	1
GO:0043523	regulation of neuron apoptotic process	0.0665549	0.0665549	1	1
GO:0010769	regulation of cell morphogenesis involved in differentiation	0.0665549	0.0665549	1	1
GO:0098871	postsynaptic actin cytoskeleton	0.0665549	0.0665549	1	1
GO:0034553	mitochondrial respiratory chain complex II assembly	0.0665549	0.0665549	1	1
GO:0042766	nucleosome mobilization	0.0665549	0.0665549	1	1
GO:0042412	taurine biosynthetic process	0.0665549	0.0665549	1	1
GO:0042476	odontogenesis	0.0665549	0.0665549	1	1
GO:0075259	spore-bearing structure development	0.0665549	0.0665549	1	1
GO:0035327	transcriptionally active chromatin	0.0665549	0.0665549	1	1
GO:0010275	NAD(P)H dehydrogenase complex assembly	0.0665549	0.0665549	1	1
GO:0019530	taurine metabolic process	0.0665549	0.0665549	1	1
GO:0034502	protein localization to chromosome	0.0665549	0.0665549	1	1
GO:0099571	postsynaptic cytoskeleton	0.0665549	0.0665549	1	1
GO:0034552	respiratory chain complex II assembly	0.0665549	0.0665549	1	1
GO:0007608	sensory perception of smell	0.0665549	0.0665549	1	1
GO:0070735	protein-glycine ligase activity	0.0665549	0.0665549	1	1
GO:0051312	chromosome decondensation	0.0665549	0.0665549	1	1
GO:0006805	xenobiotic metabolic process	0.0665549	0.0665549	1	1
GO:0070814	hydrogen sulfide biosynthetic process	0.0665549	0.0665549	1	1
GO:0051402	neuron apoptotic process	0.0665549	0.0665549	1	1
GO:0046305	alkanesulfonate biosynthetic process	0.0665549	0.0665549	1	1
GO:0050421	nitrite reductase (NO-forming) activity	0.0665549	0.0665549	1	1
GO:0000266	mitochondrial fission	0.0665549	0.0665549	1	1
GO:0017172	cysteine dioxygenase activity	0.0665549	0.0665549	1	1
GO:0090404	pollen tube tip	0.0665549	0.0665549	1	1
GO:0004455	ketol-acid reductoisomerase activity	0.0665549	0.0665549	1	1
GO:0070813	hydrogen sulfide metabolic process	0.0665549	0.0665549	1	1
GO:0047793	cycloeucalenol cycloisomerase activity	0.0665549	0.0665549	1	1
GO:0009403	toxin biosynthetic process	0.0665549	0.0665549	1	1
GO:0048868	pollen tube development	0.0665549	0.0665549	1	1
GO:0019694	alkanesulfonate metabolic process	0.0665549	0.0665549	1	1
GO:0043783	oxidoreductase activity, oxidizing metal ions with flavin as acceptor	0.0665549	0.0665549	1	1
GO:0016662	oxidoreductase activity, acting on other nitrogenous compounds as donors, cytochrome as acceptor	0.0665549	0.0665549	1	1
GO:0090406	pollen tube	0.0665549	0.0665549	1	1
GO:0033735	aspartate dehydrogenase activity	0.0665549	0.0665549	1	1
GO:0009404	toxin metabolic process	0.0665549	0.0665549	1	1
GO:0016722	oxidoreductase activity, oxidizing metal ions	0.0665549	0.0665549	1	1
GO:0033588	Elongator holoenzyme complex	0.0665549	0.0665549	1	1
GO:0038023	signaling receptor activity	0.0671285	0.0671285	10	88
GO:0008146	sulfotransferase activity	0.0724625	0.0724625	11	101
GO:0035082	axoneme assembly	0.0733064	0.0733064	4	17
GO:0031012	extracellular matrix	0.0743098	0.0743098	2	7
GO:0033108	mitochondrial respiratory chain complex assembly	0.0809321	0.0809321	4	25
GO:0000082	G1/S transition of mitotic cell cycle	0.086052	0.086052	3	16
GO:0044843	cell cycle G1/S phase transition	0.086052	0.086052	3	16
GO:0005815	microtubule organizing center	0.0868333	0.0868333	8	69
GO:0030705	cytoskeleton-dependent intracellular transport	0.0944276	0.0944276	6	17
GO:0061615	glycolytic process through fructose-6-phosphate	0.094818	0.094818	2	8
GO:0006370	7-methylguanosine mRNA capping	0.094818	0.094818	2	8
GO:0003872	6-phosphofructokinase activity	0.094818	0.094818	2	8
GO:0005506	iron ion binding	0.0986156	0.0986156	26	299
GO:0099513	polymeric cytoskeletal fiber	0.0986458	0.0986458	8	71
GO:0006313	transposition, DNA-mediated	0.0995364	0.0995364	3	17
GO:0017004	cytochrome complex assembly	0.0995364	0.0995364	3	17
GO:0050778	positive regulation of immune response	0.0995364	0.0995364	3	17
GO:0004421	hydroxymethylglutaryl-CoA synthase activity	0.0995364	0.0995364	3	17
GO:0004803	transposase activity	0.0995364	0.0995364	3	17
GO:0004089	carbonate dehydratase activity	0.113803	0.113803	3	18
GO:0032196	transposition	0.113803	0.113803	3	18
GO:0045582	positive regulation of T cell differentiation	0.116578	0.116578	3	11
GO:0046635	positive regulation of alpha-beta T cell activation	0.116578	0.116578	3	11
GO:0046637	regulation of alpha-beta T cell differentiation	0.116578	0.116578	3	11
GO:1905269	positive regulation of chromatin organization	0.116578	0.116578	3	11
GO:0009452	7-methylguanosine RNA capping	0.116698	0.116698	2	9
GO:0034551	mitochondrial respiratory chain complex III assembly	0.116698	0.116698	2	9
GO:0006892	post-Golgi vesicle-mediated transport	0.116698	0.116698	2	9
GO:0006002	fructose 6-phosphate metabolic process	0.116698	0.116698	2	9
GO:0030248	cellulose binding	0.116698	0.116698	2	9
GO:0032793	positive regulation of CREB transcription factor activity	0.128683	0.128683	1	2
GO:0051091	positive regulation of DNA-binding transcription factor activity	0.128683	0.128683	1	2
GO:0090090	negative regulation of canonical Wnt signaling pathway	0.128683	0.128683	1	2
GO:0006147	guanine catabolic process	0.128683	0.128683	1	2
GO:0042025	host cell nucleus	0.128683	0.128683	1	2
GO:0016266	O-glycan processing	0.128683	0.128683	1	2
GO:0030178	negative regulation of Wnt signaling pathway	0.128683	0.128683	1	2
GO:0006145	purine nucleobase catabolic process	0.128683	0.128683	1	2
GO:0046098	guanine metabolic process	0.128683	0.128683	1	2
GO:0045879	negative regulation of smoothened signaling pathway	0.128683	0.128683	1	2
GO:0033648	host intracellular membrane-bounded organelle	0.128683	0.128683	1	2
GO:0007096	regulation of exit from mitosis	0.128683	0.128683	1	2
GO:0016572	histone phosphorylation	0.128683	0.128683	1	2
GO:0051225	spindle assembly	0.128683	0.128683	1	2
GO:0046113	nucleobase catabolic process	0.128683	0.128683	1	2
GO:0004708	MAP kinase kinase activity	0.128683	0.128683	1	2
GO:0009932	cell tip growth	0.128683	0.128683	1	2
GO:0030437	ascospore formation	0.128683	0.128683	1	2
GO:0034085	establishment of sister chromatid cohesion	0.128683	0.128683	1	2
GO:0051510	regulation of unidimensional cell growth	0.128683	0.128683	1	2
GO:0032108	negative regulation of response to nutrient levels	0.128683	0.128683	1	2
GO:0033647	host intracellular organelle	0.128683	0.128683	1	2
GO:0004484	mRNA guanylyltransferase activity	0.128683	0.128683	1	2
GO:0004581	dolichyl-phosphate beta-glucosyltransferase activity	0.128683	0.128683	1	2
GO:1901215	negative regulation of neuron death	0.128683	0.128683	1	2
GO:0016529	sarcoplasmic reticulum	0.128683	0.128683	1	2
GO:0043243	positive regulation of protein-containing complex disassembly	0.128683	0.128683	1	2
GO:0001895	retina homeostasis	0.128683	0.128683	1	2
GO:0043424	protein histidine kinase binding	0.128683	0.128683	1	2
GO:0007601	visual perception	0.128683	0.128683	1	2
GO:0008807	carboxyvinyl-carboxyphosphonate phosphorylmutase activity	0.128683	0.128683	1	2
GO:0047262	polygalacturonate 4-alpha-galacturonosyltransferase activity	0.128683	0.128683	1	2
GO:2000574	regulation of microtubule motor activity	0.128683	0.128683	1	2
GO:0004363	glutathione synthase activity	0.128683	0.128683	1	2
GO:0043295	glutathione binding	0.128683	0.128683	1	2
GO:0043332	mating projection tip	0.128683	0.128683	1	2
GO:0004451	isocitrate lyase activity	0.128683	0.128683	1	2
GO:0004452	isopentenyl-diphosphate delta-isomerase activity	0.128683	0.128683	1	2
GO:0001894	tissue homeostasis	0.128683	0.128683	1	2
GO:0043388	positive regulation of DNA binding	0.128683	0.128683	1	2
GO:0007606	sensory perception of chemical stimulus	0.128683	0.128683	1	2
GO:0004077	biotin-[acetyl-CoA-carboxylase] ligase activity	0.128683	0.128683	1	2
GO:0007156	homophilic cell adhesion via plasma membrane adhesion molecules	0.128683	0.128683	1	2
GO:1900750	oligopeptide binding	0.128683	0.128683	1	2
GO:0005937	mating projection	0.128683	0.128683	1	2
GO:0018271	biotin-protein ligase activity	0.128683	0.128683	1	2
GO:0048039	ubiquinone binding	0.128683	0.128683	1	2
GO:0098742	cell-cell adhesion via plasma-membrane adhesion molecules	0.128683	0.128683	1	2
GO:0016528	sarcoplasm	0.128683	0.128683	1	2
GO:0032421	stereocilium bundle	0.128683	0.128683	1	2
GO:0070840	dynein complex binding	0.128683	0.128683	1	2
GO:0031977	thylakoid lumen	0.128683	0.128683	1	2
GO:0009976	tocopherol cyclase activity	0.128683	0.128683	1	2
GO:0015976	carbon utilization	0.128683	0.128683	1	2
GO:0004181	metallocarboxypeptidase activity	0.128786	0.128786	3	19
GO:0060271	cilium assembly	0.137884	0.137884	16	53
GO:0099111	microtubule-based transport	0.139139	0.139139	6	20
GO:0002697	regulation of immune effector process	0.139547	0.139547	3	13
GO:0006435	threonyl-tRNA aminoacylation	0.139676	0.139676	2	10
GO:0140326	ATPase-coupled intramembrane lipid transporter activity	0.139676	0.139676	2	10
GO:0140303	intramembrane lipid transporter activity	0.139676	0.139676	2	10
GO:0004553	hydrolase activity, hydrolyzing O-glycosyl compounds	0.144227	0.144227	29	328
GO:0019904	protein domain specific binding	0.144418	0.144418	3	20
GO:0006814	sodium ion transport	0.148141	0.148141	4	31
GO:0004601	peroxidase activity	0.148141	0.148141	4	31
GO:0005507	copper ion binding	0.157412	0.157412	6	55
GO:0000977	RNA polymerase II regulatory region sequence-specific DNA binding	0.160633	0.160633	3	21
GO:0071345	cellular response to cytokine stimulus	0.160633	0.160633	3	21
GO:0015368	calcium:cation antiporter activity	0.163509	0.163509	2	11
GO:0004829	threonine-tRNA ligase activity	0.163509	0.163509	2	11
GO:0005200	structural constituent of cytoskeleton	0.163509	0.163509	2	11
GO:0005509	calcium ion binding	0.167055	0.167055	37	471
GO:0072341	modified amino acid binding	0.167072	0.167072	6	56
GO:0016684	oxidoreductase activity, acting on peroxide as acceptor	0.174171	0.174171	4	33
GO:0006720	isoprenoid metabolic process	0.177042	0.177042	8	61
GO:0006885	regulation of pH	0.177363	0.177363	3	22
GO:0005338	nucleotide-sugar transmembrane transporter activity	0.17773	0.17773	5	45
GO:0016702	oxidoreductase activity, acting on single donors with incorporation of molecular oxygen, incorporation of two atoms of oxygen	0.17773	0.17773	5	45
GO:0071528	tRNA re-export from nucleus	0.186679	0.186679	1	3
GO:0006409	tRNA export from nucleus	0.186679	0.186679	1	3
GO:0071431	tRNA-containing ribonucleoprotein complex export from nucleus	0.186679	0.186679	1	3
GO:0051090	regulation of DNA-binding transcription factor activity	0.186679	0.186679	1	3
GO:0016260	selenocysteine biosynthetic process	0.186679	0.186679	1	3
GO:0106005	RNA 5'-cap (guanine-N7)-methylation	0.186679	0.186679	1	3
GO:0006742	NADP catabolic process	0.186679	0.186679	1	3
GO:0016259	selenocysteine metabolic process	0.186679	0.186679	1	3
GO:0009099	valine biosynthetic process	0.186679	0.186679	1	3
GO:0060828	regulation of canonical Wnt signaling pathway	0.186679	0.186679	1	3
GO:0019364	pyridine nucleotide catabolic process	0.186679	0.186679	1	3
GO:0070615	nucleosome-dependent ATPase activity	0.186679	0.186679	1	3
GO:0015694	mercury ion transport	0.186679	0.186679	1	3
GO:0051031	tRNA transport	0.186679	0.186679	1	3
GO:0009307	DNA restriction-modification system	0.186679	0.186679	1	3
GO:0031149	sorocarp stalk cell differentiation	0.186679	0.186679	1	3
GO:0090568	nuclear transcriptional repressor complex	0.186679	0.186679	1	3
GO:0015097	mercury ion transmembrane transporter activity	0.186679	0.186679	1	3
GO:0010458	exit from mitosis	0.186679	0.186679	1	3
GO:0004482	mRNA (guanine-N7-)-methyltransferase activity	0.186679	0.186679	1	3
GO:0008589	regulation of smoothened signaling pathway	0.186679	0.186679	1	3
GO:0008192	RNA guanylyltransferase activity	0.186679	0.186679	1	3
GO:0008251	tRNA-specific adenosine deaminase activity	0.186679	0.186679	1	3
GO:0061512	protein localization to cilium	0.186679	0.186679	1	3
GO:0050787	detoxification of mercury ion	0.186679	0.186679	1	3
GO:0004747	ribokinase activity	0.186679	0.186679	1	3
GO:0015018	galactosylgalactosylxylosylprotein 3-beta-glucuronosyltransferase activity	0.186679	0.186679	1	3
GO:0008889	glycerophosphodiester phosphodiesterase activity	0.186679	0.186679	1	3
GO:0033646	host intracellular part	0.186679	0.186679	1	3
GO:0050262	ribosylnicotinamide kinase activity	0.186679	0.186679	1	3
GO:0046689	response to mercury ion	0.186679	0.186679	1	3
GO:0004756	selenide, water dikinase activity	0.186679	0.186679	1	3
GO:0015020	glucuronosyltransferase activity	0.186679	0.186679	1	3
GO:0010927	cellular component assembly involved in morphogenesis	0.186679	0.186679	1	3
GO:0008892	guanine deaminase activity	0.186679	0.186679	1	3
GO:0050953	sensory perception of light stimulus	0.186679	0.186679	1	3
GO:0044355	clearance of foreign intracellular DNA	0.186679	0.186679	1	3
GO:0072523	purine-containing compound catabolic process	0.186679	0.186679	1	3
GO:0072526	pyridine-containing compound catabolic process	0.186679	0.186679	1	3
GO:0004496	mevalonate kinase activity	0.186679	0.186679	1	3
GO:0009109	coenzyme catabolic process	0.186679	0.186679	1	3
GO:0099046	clearance of foreign intracellular nucleic acids	0.186679	0.186679	1	3
GO:0071466	cellular response to xenobiotic stimulus	0.186679	0.186679	1	3
GO:0003913	DNA photolyase activity	0.186679	0.186679	1	3
GO:0016781	phosphotransferase activity, paired acceptors	0.186679	0.186679	1	3
GO:0009856	pollination	0.186679	0.186679	1	3
GO:0098978	glutamatergic synapse	0.186679	0.186679	1	3
GO:0035838	growing cell tip	0.186679	0.186679	1	3
GO:0098862	cluster of actin-based cell projections	0.186679	0.186679	1	3
GO:0035326	cis-regulatory region binding	0.187805	0.187805	3	14
GO:0048038	quinone binding	0.187983	0.187983	2	12
GO:0005247	voltage-gated chloride channel activity	0.194543	0.194543	3	23
GO:0005254	chloride channel activity	0.194543	0.194543	3	23
GO:0055067	monovalent inorganic cation homeostasis	0.194543	0.194543	3	23
GO:0015108	chloride transmembrane transporter activity	0.194543	0.194543	3	23
GO:0016782	transferase activity, transferring sulfur-containing groups	0.210172	0.210172	11	125
GO:0000122	negative regulation of transcription by RNA polymerase II	0.212108	0.212108	3	24
GO:0007224	smoothened signaling pathway	0.212754	0.212754	3	18
GO:0045332	phospholipid translocation	0.212906	0.212906	2	13
GO:0005088	Ras guanyl-nucleotide exchange factor activity	0.212906	0.212906	2	13
GO:0072509	divalent inorganic cation transmembrane transporter activity	0.212906	0.212906	2	13
GO:0034204	lipid translocation	0.212906	0.212906	2	13
GO:0016805	dipeptidase activity	0.212906	0.212906	2	13
GO:0016972	thiol oxidase activity	0.212906	0.212906	2	13
GO:0097035	regulation of membrane lipid distribution	0.212906	0.212906	2	13
GO:0005319	lipid transporter activity	0.215799	0.215799	4	36
GO:0070838	divalent metal ion transport	0.220984	0.220984	9	100
GO:0099512	supramolecular fiber	0.224847	0.224847	8	73
GO:0008308	voltage-gated anion channel activity	0.229996	0.229996	3	25
GO:0006821	chloride transport	0.229996	0.229996	3	25
GO:0046912	transferase activity, transferring acyl groups, acyl groups converted into alkyl on transfer	0.229996	0.229996	3	25
GO:0015698	inorganic anion transport	0.235407	0.235407	10	115
GO:0032147	activation of protein kinase activity	0.23811	0.23811	2	14
GO:0015914	phospholipid transport	0.23811	0.23811	2	14
GO:0004332	fructose-bisphosphate aldolase activity	0.23811	0.23811	2	14
GO:0030247	polysaccharide binding	0.23811	0.23811	2	14
GO:0008061	chitin binding	0.23811	0.23811	2	14
GO:0031252	cell leading edge	0.23811	0.23811	2	14
GO:0035552	oxidative single-stranded DNA demethylation	0.240817	0.240817	1	4
GO:0035511	oxidative DNA demethylation	0.240817	0.240817	1	4
GO:0008295	spermidine biosynthetic process	0.240817	0.240817	1	4
GO:0018095	protein polyglutamylation	0.240817	0.240817	1	4
GO:0120029	proton export across plasma membrane	0.240817	0.240817	1	4
GO:0080111	DNA demethylation	0.240817	0.240817	1	4
GO:0008216	spermidine metabolic process	0.240817	0.240817	1	4
GO:0030864	cortical actin cytoskeleton	0.240817	0.240817	1	4
GO:0004340	glucokinase activity	0.240817	0.240817	1	4
GO:0044458	motile cilium assembly	0.240817	0.240817	1	4
GO:0005164	tumor necrosis factor receptor binding	0.240817	0.240817	1	4
GO:0030863	cortical cytoskeleton	0.240817	0.240817	1	4
GO:0031390	Ctf18 RFC-like complex	0.240817	0.240817	1	4
GO:0006014	D-ribose metabolic process	0.240817	0.240817	1	4
GO:0045596	negative regulation of cell differentiation	0.240817	0.240817	1	4
GO:0032813	tumor necrosis factor receptor superfamily binding	0.240817	0.240817	1	4
GO:0008941	nitric oxide dioxygenase activity	0.240817	0.240817	1	4
GO:0019216	regulation of lipid metabolic process	0.240817	0.240817	1	4
GO:0140115	export across plasma membrane	0.240817	0.240817	1	4
GO:0004014	adenosylmethionine decarboxylase activity	0.240817	0.240817	1	4
GO:0004020	adenylylsulfate kinase activity	0.240817	0.240817	1	4
GO:0048588	developmental cell growth	0.240817	0.240817	1	4
GO:0005126	cytokine receptor binding	0.240817	0.240817	1	4
GO:0070679	inositol 1,4,5 trisphosphate binding	0.240817	0.240817	1	4
GO:0016708	oxidoreductase activity, acting on paired donors, with incorporation or reduction of molecular oxygen, NAD(P)H as one donor, and incorporation of two atoms of oxygen into one donor	0.240817	0.240817	1	4
GO:2000242	negative regulation of reproductive process	0.240817	0.240817	1	4
GO:0043901	negative regulation of multi-organism process	0.240817	0.240817	1	4
GO:0098809	nitrite reductase activity	0.240817	0.240817	1	4
GO:0043178	alcohol binding	0.240817	0.240817	1	4
GO:0051409	response to nitrosative stress	0.240817	0.240817	1	4
GO:0070989	oxidative demethylation	0.240817	0.240817	1	4
GO:0003916	DNA topoisomerase activity	0.244908	0.244908	4	38
GO:0060249	anatomical structure homeostasis	0.248146	0.248146	3	26
GO:0005576	extracellular region	0.252072	0.252072	6	64
GO:0015630	microtubule cytoskeleton	0.257725	0.257725	35	190
GO:0060089	molecular transducer activity	0.258688	0.258688	10	89
GO:0048870	cell motility	0.262524	0.262524	7	38
GO:0051568	histone H3-K4 methylation	0.263253	0.263253	3	19
GO:0019359	nicotinamide nucleotide biosynthetic process	0.263448	0.263448	2	15
GO:0006415	translational termination	0.263448	0.263448	2	15
GO:0046915	transition metal ion transmembrane transporter activity	0.263448	0.263448	2	15
GO:1902533	positive regulation of intracellular signal transduction	0.263448	0.263448	2	15
GO:0048232	male gamete generation	0.263448	0.263448	2	15
GO:0009968	negative regulation of signal transduction	0.263448	0.263448	2	15
GO:0016670	oxidoreductase activity, acting on a sulfur group of donors, oxygen as acceptor	0.263448	0.263448	2	15
GO:0051260	protein homooligomerization	0.266501	0.266501	3	27
GO:0031177	phosphopantetheine binding	0.276388	0.276388	5	53
GO:0005929	cilium	0.285787	0.285787	40	122
GO:0016832	aldehyde-lyase activity	0.28879	0.28879	2	16
GO:0000974	Prp19 complex	0.28879	0.28879	2	16
GO:0030414	peptidase inhibitor activity	0.289507	0.289507	15	59
GO:0061135	endopeptidase regulator activity	0.289792	0.289792	13	53
GO:0045944	positive regulation of transcription by RNA polymerase II	0.289984	0.289984	4	41
GO:0099604	ligand-gated calcium channel activity	0.291212	0.291212	2	6
GO:1904153	negative regulation of retrograde protein transport, ER to cytosol	0.291354	0.291354	1	5
GO:1904152	regulation of retrograde protein transport, ER to cytosol	0.291354	0.291354	1	5
GO:0070862	negative regulation of protein exit from endoplasmic reticulum	0.291354	0.291354	1	5
GO:1904293	negative regulation of ERAD pathway	0.291354	0.291354	1	5
GO:0070861	regulation of protein exit from endoplasmic reticulum	0.291354	0.291354	1	5
GO:1901799	negative regulation of proteasomal protein catabolic process	0.291354	0.291354	1	5
GO:0051224	negative regulation of protein transport	0.291354	0.291354	1	5
GO:0042023	DNA endoreduplication	0.291354	0.291354	1	5
GO:0097064	ncRNA export from nucleus	0.291354	0.291354	1	5
GO:0006307	DNA dealkylation involved in DNA repair	0.291354	0.291354	1	5
GO:0035510	DNA dealkylation	0.291354	0.291354	1	5
GO:0070382	exocytic vesicle	0.291354	0.291354	1	5
GO:0046373	L-arabinose metabolic process	0.291354	0.291354	1	5
GO:1903573	negative regulation of response to endoplasmic reticulum stress	0.291354	0.291354	1	5
GO:0047631	ADP-ribose diphosphatase activity	0.291354	0.291354	1	5
GO:0005700	polytene chromosome	0.291354	0.291354	1	5
GO:0032387	negative regulation of intracellular transport	0.291354	0.291354	1	5
GO:0004308	exo-alpha-sialidase activity	0.291354	0.291354	1	5
GO:0006906	vesicle fusion	0.291354	0.291354	1	5
GO:1904950	negative regulation of establishment of protein localization	0.291354	0.291354	1	5
GO:0004396	hexokinase activity	0.291354	0.291354	1	5
GO:0031032	actomyosin structure organization	0.291354	0.291354	1	5
GO:0098876	vesicle-mediated transport to the plasma membrane	0.291354	0.291354	1	5
GO:0090174	organelle membrane fusion	0.291354	0.291354	1	5
GO:0004174	electron-transferring-flavoprotein dehydrogenase activity	0.291354	0.291354	1	5
GO:0016997	alpha-sialidase activity	0.291354	0.291354	1	5
GO:0061687	detoxification of inorganic compound	0.291354	0.291354	1	5
GO:0008972	phosphomethylpyrimidine kinase activity	0.291354	0.291354	1	5
GO:0048871	multicellular organismal homeostasis	0.291354	0.291354	1	5
GO:0016649	oxidoreductase activity, acting on the CH-NH group of donors, quinone or similar compound as acceptor	0.291354	0.291354	1	5
GO:0005536	glucose binding	0.291354	0.291354	1	5
GO:0016863	intramolecular oxidoreductase activity, transposing C=C bonds	0.291354	0.291354	1	5
GO:0098794	postsynapse	0.291354	0.291354	1	5
GO:0009975	cyclase activity	0.291354	0.291354	1	5
GO:0090481	pyrimidine nucleotide-sugar transmembrane transport	0.305267	0.305267	4	42
GO:0015780	nucleotide-sugar transmembrane transport	0.305267	0.305267	4	42
GO:0019363	pyridine nucleotide biosynthetic process	0.314024	0.314024	2	17
GO:0046856	phosphatidylinositol dephosphorylation	0.314024	0.314024	2	17
GO:0046839	phospholipid dephosphorylation	0.314024	0.314024	2	17
GO:0005315	inorganic phosphate transmembrane transporter activity	0.314024	0.314024	2	17
GO:0046488	phosphatidylinositol metabolic process	0.314884	0.314884	7	83
GO:0030258	lipid modification	0.314884	0.314884	7	83
GO:0007005	mitochondrion organization	0.320446	0.320446	5	52
GO:0000030	mannosyltransferase activity	0.322263	0.322263	3	30
GO:0003909	DNA ligase activity	0.322263	0.322263	3	30
GO:0046854	phosphatidylinositol phosphorylation	0.329359	0.329359	5	57
GO:0046834	lipid phosphorylation	0.329359	0.329359	5	57
GO:1990939	ATP-dependent microtubule motor activity	0.335514	0.335514	4	16
GO:0008378	galactosyltransferase activity	0.33605	0.33605	4	44
GO:0031060	regulation of histone methylation	0.338251	0.338251	3	15
GO:1904292	regulation of ERAD pathway	0.338529	0.338529	1	6
GO:0019511	peptidyl-proline hydroxylation	0.338529	0.338529	1	6
GO:0008553	proton-exporting ATPase activity, phosphorylative mechanism	0.338529	0.338529	1	6
GO:0035444	nickel cation transmembrane transport	0.338529	0.338529	1	6
GO:0045727	positive regulation of translation	0.338529	0.338529	1	6
GO:1903051	negative regulation of proteolysis involved in cellular protein catabolic process	0.338529	0.338529	1	6
GO:0018200	peptidyl-glutamic acid modification	0.338529	0.338529	1	6
GO:0015675	nickel cation transport	0.338529	0.338529	1	6
GO:0006750	glutathione biosynthetic process	0.338529	0.338529	1	6
GO:0072686	mitotic spindle	0.338529	0.338529	1	6
GO:0015099	nickel cation transmembrane transporter activity	0.338529	0.338529	1	6
GO:0048016	inositol phosphate-mediated signaling	0.338529	0.338529	1	6
GO:0004712	protein serine/threonine/tyrosine kinase activity	0.338529	0.338529	1	6
GO:0019566	arabinose metabolic process	0.338529	0.338529	1	6
GO:0009374	biotin binding	0.338529	0.338529	1	6
GO:0008174	mRNA methyltransferase activity	0.338529	0.338529	1	6
GO:0033925	mannosyl-glycoprotein endo-beta-N-acetylglucosaminidase activity	0.338529	0.338529	1	6
GO:0003989	acetyl-CoA carboxylase activity	0.338529	0.338529	1	6
GO:0004736	pyruvate carboxylase activity	0.338529	0.338529	1	6
GO:0051003	ligase activity, forming nitrogen-metal bonds, forming coordination complexes	0.338529	0.338529	1	6
GO:0016833	oxo-acid-lyase activity	0.338529	0.338529	1	6
GO:0051002	ligase activity, forming nitrogen-metal bonds	0.338529	0.338529	1	6
GO:0016872	intramolecular lyase activity	0.338529	0.338529	1	6
GO:0045177	apical part of cell	0.338529	0.338529	1	6
GO:0046496	nicotinamide nucleotide metabolic process	0.339052	0.339052	2	18
GO:0004674	protein serine/threonine kinase activity	0.34271	0.34271	17	227
GO:0051259	protein complex oligomerization	0.359535	0.359535	3	32
GO:0008271	secondary active sulfate transmembrane transporter activity	0.363789	0.363789	2	19
GO:0120009	intermembrane lipid transfer	0.363789	0.363789	2	19
GO:0008443	phosphofructokinase activity	0.363789	0.363789	2	19
GO:1901136	carbohydrate derivative catabolic process	0.363789	0.363789	2	19
GO:0016881	acid-amino acid ligase activity	0.363789	0.363789	2	19
GO:0120013	lipid transfer activity	0.363789	0.363789	2	19
GO:0007265	Ras protein signal transduction	0.366944	0.366944	4	46
GO:0000287	magnesium ion binding	0.368558	0.368558	8	102
GO:0046906	tetrapyrrole binding	0.369634	0.369634	17	231
GO:0008235	metalloexopeptidase activity	0.378072	0.378072	3	33
GO:0043413	macromolecule glycosylation	0.381127	0.381127	19	218
GO:0006486	protein glycosylation	0.381127	0.381127	19	218
GO:0009101	glycoprotein biosynthetic process	0.381166	0.381166	19	219
GO:0055123	digestive system development	0.38222	0.38222	3	13
GO:0002263	cell activation involved in immune response	0.38222	0.38222	3	13
GO:0031305	integral component of mitochondrial inner membrane	0.382565	0.382565	1	7
GO:0032975	amino acid transmembrane import into vacuole	0.382565	0.382565	1	7
GO:0032592	integral component of mitochondrial membrane	0.382565	0.382565	1	7
GO:0001733	galactosylceramide sulfotransferase activity	0.382565	0.382565	1	7
GO:0031156	regulation of sorocarp development	0.382565	0.382565	1	7
GO:0004749	ribose phosphate diphosphokinase activity	0.382565	0.382565	1	7
GO:0034486	vacuolar transmembrane transport	0.382565	0.382565	1	7
GO:0008897	holo-[acyl-carrier-protein] synthase activity	0.382565	0.382565	1	7
GO:0004813	alanine-tRNA ligase activity	0.382565	0.382565	1	7
GO:0060284	regulation of cell development	0.382565	0.382565	1	7
GO:0046556	alpha-L-arabinofuranosidase activity	0.382565	0.382565	1	7
GO:0016421	CoA carboxylase activity	0.382565	0.382565	1	7
GO:0000103	sulfate assimilation	0.382565	0.382565	1	7
GO:0047869	dimethylpropiothetin dethiomethylase activity	0.382565	0.382565	1	7
GO:0097164	ammonium ion metabolic process	0.382565	0.382565	1	7
GO:0004722	protein serine/threonine phosphatase activity	0.383185	0.383185	5	61
GO:0006817	phosphate ion transport	0.388163	0.388163	2	20
GO:0005452	inorganic anion exchanger activity	0.388163	0.388163	2	20
GO:0042277	peptide binding	0.388163	0.388163	2	20
GO:0016846	carbon-sulfur lyase activity	0.388163	0.388163	2	20
GO:0015932	nucleobase-containing compound transmembrane transporter activity	0.396648	0.396648	5	62
GO:0016209	antioxidant activity	0.396648	0.396648	5	62
GO:0016798	hydrolase activity, acting on glycosyl bonds	0.411288	0.411288	33	371
GO:0015081	sodium ion transmembrane transporter activity	0.412114	0.412114	2	21
GO:0016114	terpenoid biosynthetic process	0.412114	0.412114	2	21
GO:0006721	terpenoid metabolic process	0.412114	0.412114	2	21
GO:0030983	mismatched DNA binding	0.412114	0.412114	2	21
GO:0006265	DNA topological change	0.414761	0.414761	3	35
GO:0051567	histone H3-K9 methylation	0.423319	0.423319	3	15
GO:0036260	RNA capping	0.423457	0.423457	2	9
GO:0017062	respiratory chain complex III assembly	0.423472	0.423472	2	9
GO:0006979	response to oxidative stress	0.423473	0.423473	5	64
GO:0006419	alanyl-tRNA aminoacylation	0.423672	0.423672	1	8
GO:0031145	anaphase-promoting complex-dependent catabolic process	0.423672	0.423672	1	8
GO:0043090	amino acid import	0.423672	0.423672	1	8
GO:0009097	isoleucine biosynthetic process	0.423672	0.423672	1	8
GO:0006549	isoleucine metabolic process	0.423672	0.423672	1	8
GO:0015689	molybdate ion transport	0.423672	0.423672	1	8
GO:0009887	animal organ morphogenesis	0.423672	0.423672	1	8
GO:0015098	molybdate ion transmembrane transporter activity	0.423672	0.423672	1	8
GO:0004367	glycerol-3-phosphate dehydrogenase [NAD+] activity	0.423672	0.423672	1	8
GO:0000904	cell morphogenesis involved in differentiation	0.423672	0.423672	1	8
GO:0033293	monocarboxylic acid binding	0.423672	0.423672	1	8
GO:0047952	glycerol-3-phosphate dehydrogenase [NAD(P)+] activity	0.423672	0.423672	1	8
GO:0051051	negative regulation of transport	0.423672	0.423672	1	8
GO:0004000	adenosine deaminase activity	0.423672	0.423672	1	8
GO:0016018	cyclosporin A binding	0.423672	0.423672	1	8
GO:0043005	neuron projection	0.423672	0.423672	1	8
GO:0031491	nucleosome binding	0.423672	0.423672	1	8
GO:0019825	oxygen binding	0.423672	0.423672	1	8
GO:0051301	cell division	0.430756	0.430756	6	79
GO:0016886	ligase activity, forming phosphoric ester bonds	0.432848	0.432848	3	36
GO:0099081	supramolecular polymer	0.434645	0.434645	8	73
GO:0009100	glycoprotein metabolic process	0.434961	0.434961	19	230
GO:0005253	anion channel activity	0.4353	0.4353	3	25
GO:0006081	cellular aldehyde metabolic process	0.43542	0.43542	3	30
GO:0004721	phosphoprotein phosphatase activity	0.437746	0.437746	10	138
GO:0008081	phosphoric diester hydrolase activity	0.442762	0.442762	6	80
GO:0005819	spindle	0.450726	0.450726	3	37
GO:0015085	calcium ion transmembrane transporter activity	0.457879	0.457879	5	41
GO:0000139	Golgi membrane	0.458192	0.458192	7	96
GO:0000723	telomere maintenance	0.458546	0.458546	2	23
GO:0007276	gamete generation	0.458546	0.458546	2	23
GO:0070085	glycosylation	0.460411	0.460411	21	239
GO:0045860	positive regulation of protein kinase activity	0.461721	0.461721	3	19
GO:0002098	tRNA wobble uridine modification	0.462044	0.462044	1	9
GO:1902475	L-alpha-amino acid transmembrane transport	0.462044	0.462044	1	9
GO:0030970	retrograde protein transport, ER to cytosol	0.462044	0.462044	1	9
GO:0031304	intrinsic component of mitochondrial inner membrane	0.462044	0.462044	1	9
GO:0033157	regulation of intracellular protein transport	0.462044	0.462044	1	9
GO:0015807	L-amino acid transport	0.462044	0.462044	1	9
GO:0015179	L-amino acid transmembrane transporter activity	0.462044	0.462044	1	9
GO:0006573	valine metabolic process	0.462044	0.462044	1	9
GO:0032958	inositol phosphate biosynthetic process	0.462044	0.462044	1	9
GO:0019184	nonribosomal peptide biosynthetic process	0.462044	0.462044	1	9
GO:0017137	Rab GTPase binding	0.462044	0.462044	1	9
GO:0015662	ion transmembrane transporter activity, phosphorylative mechanism	0.462044	0.462044	1	9
GO:0031152	aggregation involved in sorocarp development	0.462044	0.462044	1	9
GO:0007021	tubulin complex assembly	0.462044	0.462044	1	9
GO:0106029	tRNA pseudouridine synthase activity	0.462044	0.462044	1	9
GO:0008929	methylglyoxal synthase activity	0.462044	0.462044	1	9
GO:0019242	methylglyoxal biosynthetic process	0.462044	0.462044	1	9
GO:0030203	glycosaminoglycan metabolic process	0.462044	0.462044	1	9
GO:0051241	negative regulation of multicellular organismal process	0.462044	0.462044	1	9
GO:0048284	organelle fusion	0.462044	0.462044	1	9
GO:0071555	cell wall organization	0.462044	0.462044	1	9
GO:0098630	aggregation of unicellular organisms	0.462044	0.462044	1	9
GO:0098743	cell aggregation	0.462044	0.462044	1	9
GO:0016579	protein deubiquitination	0.463247	0.463247	5	67
GO:0006096	glycolytic process	0.476331	0.476331	5	68
GO:0072488	ammonium transmembrane transport	0.480949	0.480949	2	24
GO:0030133	transport vesicle	0.480949	0.480949	2	24
GO:0032200	telomere organization	0.480949	0.480949	2	24
GO:0016780	phosphotransferase activity, for other substituted phosphate groups	0.480949	0.480949	2	24
GO:0005852	eukaryotic translation initiation factor 3 complex	0.480949	0.480949	2	24
GO:0005938	cell cortex	0.480949	0.480949	2	24
GO:0031503	protein-containing complex localization	0.496957	0.496957	7	46
GO:0016830	carbon-carbon lyase activity	0.497324	0.497324	7	68
GO:0009792	embryo development ending in birth or egg hatching	0.497444	0.497444	3	15
GO:0002097	tRNA wobble base modification	0.497862	0.497862	1	10
GO:0000118	histone deacetylase complex	0.497862	0.497862	1	10
GO:0007064	mitotic sister chromatid cohesion	0.497862	0.497862	1	10
GO:0006596	polyamine biosynthetic process	0.497862	0.497862	1	10
GO:0044786	cell cycle DNA replication	0.497862	0.497862	1	10
GO:0099503	secretory vesicle	0.497862	0.497862	1	10
GO:0034450	ubiquitin-ubiquitin ligase activity	0.497862	0.497862	1	10
GO:0003857	3-hydroxyacyl-CoA dehydrogenase activity	0.497862	0.497862	1	10
GO:0051879	Hsp90 protein binding	0.497862	0.497862	1	10
GO:0009438	methylglyoxal metabolic process	0.497862	0.497862	1	10
GO:0005102	signaling receptor binding	0.497862	0.497862	1	10
GO:0017056	structural constituent of nuclear pore	0.497862	0.497862	1	10
GO:0031386	protein tag	0.497862	0.497862	1	10
GO:0015165	pyrimidine nucleotide-sugar transmembrane transporter activity	0.502083	0.502083	4	42
GO:0070646	protein modification by small protein removal	0.502165	0.502165	5	70
GO:1901505	carbohydrate derivative transmembrane transporter activity	0.502165	0.502165	5	70
GO:0098869	cellular oxidant detoxification	0.502525	0.502525	4	55
GO:0000041	transition metal ion transport	0.502771	0.502771	2	25
GO:0015116	sulfate transmembrane transporter activity	0.502771	0.502771	2	25
GO:0015696	ammonium transport	0.502771	0.502771	2	25
GO:0008519	ammonium transmembrane transporter activity	0.502771	0.502771	2	25
GO:0070569	uridylyltransferase activity	0.502771	0.502771	2	25
GO:0046914	transition metal ion binding	0.512934	0.512934	69	1035
GO:0045892	negative regulation of transcription, DNA-templated	0.516873	0.516873	4	56
GO:0004252	serine-type endopeptidase activity	0.517119	0.517119	12	133
GO:0004435	phosphatidylinositol phospholipase C activity	0.519659	0.519659	3	41
GO:0004629	phospholipase C activity	0.519659	0.519659	3	41
GO:0016831	carboxy-lyase activity	0.519659	0.519659	3	41
GO:1901681	sulfur compound binding	0.519659	0.519659	3	41
GO:0071949	FAD binding	0.52278	0.52278	7	102
GO:0005262	calcium channel activity	0.52399	0.52399	2	26
GO:0016717	oxidoreductase activity, acting on paired donors, with oxidation of a pair of donors resulting in the reduction of molecular oxygen to two molecules of water	0.52399	0.52399	2	26
GO:0048029	monosaccharide binding	0.524546	0.524546	12	178
GO:0045893	positive regulation of transcription, DNA-templated	0.530536	0.530536	5	59
GO:0019321	pentose metabolic process	0.531057	0.531057	2	12
GO:0000209	protein polyubiquitination	0.531297	0.531297	1	11
GO:0033046	negative regulation of sister chromatid segregation	0.531297	0.531297	1	11
GO:0009228	thiamine biosynthetic process	0.531297	0.531297	1	11
GO:0043044	ATP-dependent chromatin remodeling	0.531297	0.531297	1	11
GO:0009570	chloroplast stroma	0.531297	0.531297	1	11
GO:0007219	Notch signaling pathway	0.531297	0.531297	1	11
GO:0042724	thiamine-containing compound biosynthetic process	0.531297	0.531297	1	11
GO:0016126	sterol biosynthetic process	0.531297	0.531297	1	11
GO:0009654	photosystem II oxygen evolving complex	0.531297	0.531297	1	11
GO:0019932	second-messenger-mediated signaling	0.531297	0.531297	1	11
GO:0016899	oxidoreductase activity, acting on the CH-OH group of donors, oxygen as acceptor	0.531297	0.531297	1	11
GO:0061025	membrane fusion	0.531297	0.531297	1	11
GO:0009331	glycerol-3-phosphate dehydrogenase complex	0.531297	0.531297	1	11
GO:0043130	ubiquitin binding	0.531297	0.531297	1	11
GO:0045229	external encapsulating structure organization	0.531297	0.531297	1	11
GO:0007023	post-chaperonin tubulin folding pathway	0.531297	0.531297	1	11
GO:0098661	inorganic anion transmembrane transport	0.53615	0.53615	3	42
GO:1902680	positive regulation of RNA biosynthetic process	0.544328	0.544328	5	62
GO:0005813	centrosome	0.544589	0.544589	2	27
GO:0008272	sulfate transport	0.544589	0.544589	2	27
GO:0036459	thiol-dependent ubiquitinyl hydrolase activity	0.552223	0.552223	5	74
GO:1902476	chloride transmembrane transport	0.562158	0.562158	2	17
GO:0016885	ligase activity, forming carbon-carbon bonds	0.562263	0.562263	2	13
GO:0007062	sister chromatid cohesion	0.562438	0.562438	2	23
GO:0030433	ubiquitin-dependent ERAD pathway	0.562508	0.562508	1	12
GO:0034729	histone H3-K79 methylation	0.562508	0.562508	1	12
GO:0031151	histone methyltransferase activity (H3-K79 specific)	0.562508	0.562508	1	12
GO:0016607	nuclear speck	0.562508	0.562508	1	12
GO:0006144	purine nucleobase metabolic process	0.562508	0.562508	1	12
GO:0005680	anaphase-promoting complex	0.562508	0.562508	1	12
GO:1902749	regulation of cell cycle G2/M phase transition	0.562508	0.562508	1	12
GO:0000155	phosphorelay sensor kinase activity	0.562508	0.562508	1	12
GO:0004673	protein histidine kinase activity	0.562508	0.562508	1	12
GO:0006772	thiamine metabolic process	0.562508	0.562508	1	12
GO:0033179	proton-transporting V-type ATPase, V0 domain	0.562508	0.562508	1	12
GO:0006072	glycerol-3-phosphate metabolic process	0.562508	0.562508	1	12
GO:0061982	meiosis I cell cycle process	0.562508	0.562508	1	12
GO:0003756	protein disulfide isomerase activity	0.562508	0.562508	1	12
GO:0016775	phosphotransferase activity, nitrogenous group as acceptor	0.562508	0.562508	1	12
GO:0016778	diphosphotransferase activity	0.562508	0.562508	1	12
GO:0016864	intramolecular oxidoreductase activity, transposing S-S bonds	0.562508	0.562508	1	12
GO:0032182	ubiquitin-like protein binding	0.562508	0.562508	1	12
GO:0140299	small molecule sensor activity	0.562508	0.562508	1	12
GO:0016567	protein ubiquitination	0.562516	0.562516	19	290
GO:1903508	positive regulation of nucleic acid-templated transcription	0.564268	0.564268	5	62
GO:0101005	ubiquitinyl hydrolase activity	0.564352	0.564352	5	75
GO:0006298	mismatch repair	0.564557	0.564557	2	28
GO:0044272	sulfur compound biosynthetic process	0.572195	0.572195	4	60
GO:0006650	glycerophospholipid metabolic process	0.579654	0.579654	7	92
GO:0051254	positive regulation of RNA metabolic process	0.583675	0.583675	5	66
GO:0006284	base-excision repair	0.583886	0.583886	2	29
GO:0004725	protein tyrosine phosphatase activity	0.583886	0.583886	2	29
GO:0031072	heat shock protein binding	0.583886	0.583886	2	29
GO:1990748	cellular detoxification	0.585459	0.585459	4	61
GO:0019783	ubiquitin-like protein-specific protease activity	0.588095	0.588095	5	77
GO:0051336	regulation of hydrolase activity	0.5895	0.5895	18	148
GO:0035295	tube development	0.591323	0.591323	3	25
GO:0006084	acetyl-CoA metabolic process	0.591641	0.591641	1	13
GO:0043066	negative regulation of apoptotic process	0.591641	0.591641	1	13
GO:0052692	raffinose alpha-galactosidase activity	0.591641	0.591641	1	13
GO:0000152	nuclear ubiquitin ligase complex	0.591641	0.591641	1	13
GO:0004557	alpha-galactosidase activity	0.591641	0.591641	1	13
GO:0016125	sterol metabolic process	0.591641	0.591641	1	13
GO:0044839	cell cycle G2/M phase transition	0.591641	0.591641	1	13
GO:0046184	aldehyde biosynthetic process	0.591641	0.591641	1	13
GO:0016050	vesicle organization	0.591641	0.591641	1	13
GO:0016838	carbon-oxygen lyase activity, acting on phosphates	0.591641	0.591641	1	13
GO:0005615	extracellular space	0.591641	0.591641	1	13
GO:0004672	protein kinase activity	0.59477	0.59477	43	653
GO:1901264	carbohydrate derivative transport	0.59848	0.59848	4	62
GO:0030246	carbohydrate binding	0.611245	0.611245	15	228
GO:0051213	dioxygenase activity	0.612568	0.612568	10	124
GO:0015103	inorganic anion transmembrane transporter activity	0.618317	0.618317	8	90
GO:0003917	DNA topoisomerase type I (single strand cut, ATP-independent) activity	0.618712	0.618712	2	17
GO:0048609	multicellular organismal reproductive process	0.618747	0.618747	2	24
GO:0034243	regulation of transcription elongation from RNA polymerase II promoter	0.618836	0.618836	1	14
GO:0006448	regulation of translational elongation	0.618836	0.618836	1	14
GO:0051017	actin filament bundle assembly	0.618836	0.618836	1	14
GO:0009166	nucleotide catabolic process	0.618836	0.618836	1	14
GO:0061572	actin filament bundle organization	0.618836	0.618836	1	14
GO:0003747	translation release factor activity	0.618836	0.618836	1	14
GO:0032981	mitochondrial respiratory chain complex I assembly	0.618836	0.618836	1	14
GO:0010257	NADH dehydrogenase complex assembly	0.618836	0.618836	1	14
GO:0006749	glutathione metabolic process	0.618836	0.618836	1	14
GO:0008079	translation termination factor activity	0.618836	0.618836	1	14
GO:0022008	neurogenesis	0.618836	0.618836	1	14
GO:0043327	chemotaxis to cAMP	0.618836	0.618836	1	14
GO:0006022	aminoglycan metabolic process	0.618836	0.618836	1	14
GO:0051187	cofactor catabolic process	0.618836	0.618836	1	14
GO:0044550	secondary metabolite biosynthetic process	0.618836	0.618836	1	14
GO:0004523	RNA-DNA hybrid ribonuclease activity	0.620619	0.620619	2	31
GO:0016645	oxidoreductase activity, acting on the CH-NH group of donors	0.620619	0.620619	2	31
GO:0034062	5'-3' RNA polymerase activity	0.623771	0.623771	4	64
GO:0006869	lipid transport	0.62754	0.62754	4	53
GO:0015074	DNA integration	0.627863	0.627863	3	48
GO:0016705	oxidoreductase activity, acting on paired donors, with incorporation or reduction of molecular oxygen	0.6306	0.6306	21	327
GO:0033218	amide binding	0.637292	0.637292	8	94
GO:0004180	carboxypeptidase activity	0.641871	0.641871	3	49
GO:0099080	supramolecular complex	0.643791	0.643791	8	96
GO:0032786	positive regulation of DNA-templated transcription, elongation	0.644221	0.644221	1	15
GO:0030261	chromosome condensation	0.644221	0.644221	1	15
GO:0046173	polyol biosynthetic process	0.644221	0.644221	1	15
GO:0140013	meiotic nuclear division	0.644221	0.644221	1	15
GO:0006694	steroid biosynthetic process	0.644221	0.644221	1	15
GO:0046677	response to antibiotic	0.644221	0.644221	1	15
GO:0016051	carbohydrate biosynthetic process	0.647695	0.647695	7	102
GO:0006338	chromatin remodeling	0.648029	0.648029	4	66
GO:0072348	sulfur compound transport	0.654795	0.654795	2	33
GO:0004620	phospholipase activity	0.655503	0.655503	3	50
GO:0061630	ubiquitin protein ligase activity	0.655503	0.655503	3	50
GO:0006855	drug transmembrane transport	0.655503	0.655503	3	50
GO:0005244	voltage-gated ion channel activity	0.667774	0.667774	4	53
GO:0009267	cellular response to starvation	0.667916	0.667916	1	16
GO:0048608	reproductive structure development	0.667916	0.667916	1	16
GO:0033176	proton-transporting V-type ATPase complex	0.667916	0.667916	1	16
GO:0042026	protein refolding	0.667916	0.667916	1	16
GO:1902679	negative regulation of RNA biosynthetic process	0.667933	0.667933	4	62
GO:0046486	glycerolipid metabolic process	0.668187	0.668187	7	93
GO:0016298	lipase activity	0.668694	0.668694	4	64
GO:0051539	4 iron, 4 sulfur cluster binding	0.668758	0.668758	3	51
GO:0061024	membrane organization	0.670503	0.670503	5	62
GO:0018208	peptidyl-proline modification	0.673164	0.673164	10	166
GO:0006470	protein dephosphorylation	0.673821	0.673821	9	150
GO:0070647	protein modification by small protein conjugation or removal	0.674829	0.674829	24	382
GO:0031418	L-ascorbic acid binding	0.680449	0.680449	10	167
GO:0042578	phosphoric ester hydrolase activity	0.681353	0.681353	22	310
GO:0008654	phospholipid biosynthetic process	0.681635	0.681635	3	52
GO:0051537	2 iron, 2 sulfur cluster binding	0.681635	0.681635	3	52
GO:0006090	pyruvate metabolic process	0.689382	0.689382	8	85
GO:0003910	DNA ligase (ATP) activity	0.689683	0.689683	2	25
GO:0032781	positive regulation of ATPase activity	0.690035	0.690035	1	17
GO:0043647	inositol phosphate metabolic process	0.690035	0.690035	1	17
GO:0001671	ATPase activator activity	0.690035	0.690035	1	17
GO:0030976	thiamine pyrophosphate binding	0.690035	0.690035	1	17
GO:0022412	cellular process involved in reproduction in multicellular organism	0.690035	0.690035	1	17
GO:0051253	negative regulation of RNA metabolic process	0.690104	0.690104	4	66
GO:0000981	DNA-binding transcription factor activity, RNA polymerase II-specific	0.694136	0.694136	3	53
GO:0004175	endopeptidase activity	0.69897	0.69897	19	313
GO:0098754	detoxification	0.700957	0.700957	5	64
GO:0015672	monovalent inorganic cation transport	0.701155	0.701155	9	132
GO:0097503	sialylation	0.701384	0.701384	2	36
GO:0006310	DNA recombination	0.702308	0.702308	7	121
GO:0098656	anion transmembrane transport	0.71061	0.71061	5	74
GO:0009082	branched-chain amino acid biosynthetic process	0.710681	0.710681	1	18
GO:0044728	DNA methylation or demethylation	0.710681	0.710681	1	18
GO:0008239	dipeptidyl-peptidase activity	0.710681	0.710681	1	18
GO:0015171	amino acid transmembrane transporter activity	0.710681	0.710681	1	18
GO:0008137	NADH dehydrogenase (ubiquinone) activity	0.710681	0.710681	1	18
GO:0050136	NADH dehydrogenase (quinone) activity	0.710681	0.710681	1	18
GO:0007034	vacuolar transport	0.710681	0.710681	1	18
GO:0044764	multi-organism cellular process	0.710681	0.710681	1	18
GO:0009055	electron transfer activity	0.710919	0.710919	9	155
GO:0031406	carboxylic acid binding	0.713921	0.713921	11	181
GO:0004842	ubiquitin-protein transferase activity	0.723729	0.723729	17	271
GO:0043177	organic acid binding	0.724595	0.724595	11	181
GO:0003924	GTPase activity	0.724968	0.724968	9	157
GO:0016791	phosphatase activity	0.726032	0.726032	13	217
GO:0046872	metal ion binding	0.727216	0.727216	164	2643
GO:0019787	ubiquitin-like protein transferase activity	0.728753	0.728753	17	281
GO:0097237	cellular response to toxic substance	0.729223	0.729223	4	65
GO:0061659	ubiquitin-like protein ligase activity	0.729375	0.729375	3	50
GO:0018024	histone-lysine N-methyltransferase activity	0.729448	0.729448	2	38
GO:0004198	calcium-dependent cysteine-type endopeptidase activity	0.729448	0.729448	2	38
GO:0008373	sialyltransferase activity	0.729448	0.729448	2	38
GO:0072525	pyridine-containing compound biosynthetic process	0.729747	0.729747	2	22
GO:0043666	regulation of phosphoprotein phosphatase activity	0.729952	0.729952	1	19
GO:0051103	DNA ligation involved in DNA repair	0.729952	0.729952	1	19
GO:0009678	pyrophosphate hydrolysis-driven proton transmembrane transporter activity	0.729952	0.729952	1	19
GO:0007088	regulation of mitotic nuclear division	0.729952	0.729952	1	19
GO:0006094	gluconeogenesis	0.729952	0.729952	1	19
GO:0019319	hexose biosynthetic process	0.729952	0.729952	1	19
GO:0015293	symporter activity	0.729952	0.729952	1	19
GO:0043462	regulation of ATPase activity	0.729952	0.729952	1	19
GO:0003954	NADH dehydrogenase activity	0.729952	0.729952	1	19
GO:0042910	xenobiotic transmembrane transporter activity	0.729952	0.729952	1	19
GO:0019898	extrinsic component of membrane	0.729952	0.729952	1	19
GO:0003700	DNA-binding transcription factor activity	0.730881	0.730881	22	388
GO:0098771	inorganic ion homeostasis	0.742334	0.742334	3	42
GO:0055080	cation homeostasis	0.742334	0.742334	3	42
GO:0000413	protein peptidyl-prolyl isomerization	0.745177	0.745177	9	160
GO:0003755	peptidyl-prolyl cis-trans isomerase activity	0.745177	0.745177	9	160
GO:0016859	cis-trans isomerase activity	0.745177	0.745177	9	160
GO:0016758	transferase activity, transferring hexosyl groups	0.747635	0.747635	11	152
GO:0033567	DNA replication, Okazaki fragment processing	0.747941	0.747941	1	20
GO:0003333	amino acid transmembrane transport	0.747941	0.747941	1	20
GO:0010921	regulation of phosphatase activity	0.747941	0.747941	1	20
GO:0046835	carbohydrate phosphorylation	0.747941	0.747941	1	20
GO:0007051	spindle organization	0.747941	0.747941	1	20
GO:0034728	nucleosome organization	0.747941	0.747941	1	20
GO:0008649	rRNA methyltransferase activity	0.747941	0.747941	1	20
GO:0033177	proton-transporting two-sector ATPase complex, proton-transporting domain	0.747941	0.747941	1	20
GO:0016624	oxidoreductase activity, acting on the aldehyde or oxo group of donors, disulfide as acceptor	0.747941	0.747941	1	20
GO:0016646	oxidoreductase activity, acting on the CH-NH group of donors, NAD or NADP as acceptor	0.747941	0.747941	1	20
GO:0016655	oxidoreductase activity, acting on NAD(P)H, quinone or similar compound as acceptor	0.747941	0.747941	1	20
GO:0009725	response to hormone	0.747941	0.747941	1	20
GO:0140102	catalytic activity, acting on a rRNA	0.747941	0.747941	1	20
GO:0070988	demethylation	0.747941	0.747941	1	20
GO:0016891	endoribonuclease activity, producing 5'-phosphomonoesters	0.755241	0.755241	2	40
GO:0016042	lipid catabolic process	0.757862	0.757862	5	94
GO:0032561	guanyl ribonucleotide binding	0.758056	0.758056	15	261
GO:0072511	divalent inorganic cation transport	0.763888	0.763888	10	105
GO:0032446	protein modification by small protein conjugation	0.763993	0.763993	19	312
GO:1903507	negative regulation of nucleic acid-templated transcription	0.764666	0.764666	4	62
GO:0006273	lagging strand elongation	0.764733	0.764733	1	21
GO:0017108	5'-flap endonuclease activity	0.764733	0.764733	1	21
GO:0016604	nuclear body	0.764733	0.764733	1	21
GO:0005643	nuclear pore	0.764733	0.764733	1	21
GO:0016888	endodeoxyribonuclease activity, producing 5'-phosphomonoesters	0.764733	0.764733	1	21
GO:0035251	UDP-glucosyltransferase activity	0.764733	0.764733	1	21
GO:0016482	cytosolic transport	0.764733	0.764733	1	21
GO:0042181	ketone biosynthetic process	0.764733	0.764733	1	21
GO:0016773	phosphotransferase activity, alcohol group as acceptor	0.765296	0.765296	50	790
GO:0019001	guanyl nucleotide binding	0.767997	0.767997	15	263
GO:0004812	aminoacyl-tRNA ligase activity	0.770501	0.770501	9	164
GO:0031224	intrinsic component of membrane	0.770793	0.770793	385	6264
GO:0004222	metalloendopeptidase activity	0.771064	0.771064	4	78
GO:0006261	DNA-dependent DNA replication	0.779061	0.779061	5	95
GO:0045292	mRNA cis splicing, via spliceosome	0.780406	0.780406	1	22
GO:0002183	cytoplasmic translational initiation	0.780406	0.780406	1	22
GO:0048256	flap endonuclease activity	0.780406	0.780406	1	22
GO:0051156	glucose 6-phosphate metabolic process	0.780406	0.780406	1	22
GO:0006662	glycerol ether metabolic process	0.780406	0.780406	1	22
GO:0060590	ATPase regulator activity	0.780406	0.780406	1	22
GO:0010038	response to metal ion	0.780406	0.780406	1	22
GO:0018904	ether metabolic process	0.780406	0.780406	1	22
GO:0016620	oxidoreductase activity, acting on the aldehyde or oxo group of donors, NAD or NADP as acceptor	0.789933	0.789933	2	43
GO:0022900	electron transport chain	0.793977	0.793977	9	168
GO:0140097	catalytic activity, acting on DNA	0.794588	0.794588	16	274
GO:0016701	oxidoreductase activity, acting on single donors with incorporation of molecular oxygen	0.794658	0.794658	5	59
GO:0036265	RNA (guanine-N7)-methylation	0.795036	0.795036	1	23
GO:0000922	spindle pole	0.795036	0.795036	1	23
GO:0009247	glycolipid biosynthetic process	0.795036	0.795036	1	23
GO:0005992	trehalose biosynthetic process	0.795036	0.795036	1	23
GO:0019829	ATPase-coupled cation transmembrane transporter activity	0.795036	0.795036	1	23
GO:0006664	glycolipid metabolic process	0.795036	0.795036	1	23
GO:0007399	nervous system development	0.795036	0.795036	1	23
GO:0004499	N,N-dimethylaniline monooxygenase activity	0.795036	0.795036	1	23
GO:0019888	protein phosphatase regulator activity	0.795036	0.795036	1	23
GO:0016638	oxidoreductase activity, acting on the CH-NH2 group of donors	0.795036	0.795036	1	23
GO:0008234	cysteine-type peptidase activity	0.795655	0.795655	9	158
GO:0008094	DNA-dependent ATPase activity	0.803678	0.803678	4	82
GO:0015748	organophosphate ester transport	0.808493	0.808493	2	26
GO:1901682	sulfur compound transmembrane transporter activity	0.808585	0.808585	2	32
GO:0006368	transcription elongation from RNA polymerase II promoter	0.808692	0.808692	1	24
GO:0009070	serine family amino acid biosynthetic process	0.808692	0.808692	1	24
GO:0005249	voltage-gated potassium channel activity	0.808692	0.808692	1	24
GO:0006270	DNA replication initiation	0.808692	0.808692	1	24
GO:0008536	Ran GTPase binding	0.808692	0.808692	1	24
GO:0006887	exocytosis	0.808692	0.808692	1	24
GO:0043022	ribosome binding	0.808692	0.808692	1	24
GO:0006935	chemotaxis	0.808692	0.808692	1	24
GO:0042803	protein homodimerization activity	0.808692	0.808692	1	24
GO:0004197	cysteine-type endopeptidase activity	0.810582	0.810582	2	45
GO:0005085	guanyl-nucleotide exchange factor activity	0.810582	0.810582	2	45
GO:0005525	GTP binding	0.810615	0.810615	14	257
GO:0016311	dephosphorylation	0.815757	0.815757	13	235
GO:0016903	oxidoreductase activity, acting on the aldehyde or oxo group of donors	0.81613	0.81613	3	65
GO:0032550	purine ribonucleoside binding	0.816551	0.816551	14	257
GO:0001883	purine nucleoside binding	0.816551	0.816551	14	257
GO:0008270	zinc ion binding	0.818028	0.818028	37	633
GO:1901137	carbohydrate derivative biosynthetic process	0.818138	0.818138	20	363
GO:0017016	Ras GTPase binding	0.82132	0.82132	3	47
GO:0016278	lysine N-methyltransferase activity	0.821409	0.821409	2	38
GO:0046351	disaccharide biosynthetic process	0.821439	0.821439	1	25
GO:0046467	membrane lipid biosynthetic process	0.821439	0.821439	1	25
GO:0031625	ubiquitin protein ligase binding	0.821439	0.821439	1	25
GO:0016709	oxidoreductase activity, acting on paired donors, with incorporation or reduction of molecular oxygen, NAD(P)H as one donor, and incorporation of one atom of oxygen	0.821439	0.821439	1	25
GO:0006739	NADP metabolic process	0.821439	0.821439	1	25
GO:0098660	inorganic ion transmembrane transport	0.82184	0.82184	13	232
GO:0016788	hydrolase activity, acting on ester bonds	0.822688	0.822688	51	857
GO:0015893	drug transport	0.824135	0.824135	3	66
GO:1990204	oxidoreductase complex	0.829399	0.829399	2	47
GO:0061733	peptide-lysine-N-acetyltransferase activity	0.833337	0.833337	1	26
GO:0015925	galactosidase activity	0.833337	0.833337	1	26
GO:0009523	photosystem II	0.833337	0.833337	1	26
GO:0019208	phosphatase regulator activity	0.833337	0.833337	1	26
GO:0071554	cell wall organization or biogenesis	0.833337	0.833337	1	26
GO:0003743	translation initiation factor activity	0.839253	0.839253	3	68
GO:0000154	rRNA modification	0.844443	0.844443	1	27
GO:0018126	protein hydroxylation	0.844443	0.844443	1	27
GO:0006888	endoplasmic reticulum to Golgi vesicle-mediated transport	0.844443	0.844443	1	27
GO:0019901	protein kinase binding	0.844443	0.844443	1	27
GO:0009408	response to heat	0.844443	0.844443	1	27
GO:0044389	ubiquitin-like protein ligase binding	0.844443	0.844443	1	27
GO:0030054	cell junction	0.844443	0.844443	1	27
GO:0016893	endonuclease activity, active with either ribo- or deoxyribonucleic acids and producing 5'-phosphomonoesters	0.85438	0.85438	3	60
GO:0015693	magnesium ion transport	0.854473	0.854473	2	50
GO:0003887	DNA-directed DNA polymerase activity	0.854473	0.854473	2	50
GO:0007186	G protein-coupled receptor signaling pathway	0.854473	0.854473	2	50
GO:0008237	metallopeptidase activity	0.854546	0.854546	8	144
GO:0016279	protein-lysine N-methyltransferase activity	0.854741	0.854741	2	38
GO:0019706	protein-cysteine S-palmitoyltransferase activity	0.854809	0.854809	1	28
GO:0019707	protein-cysteine S-acyltransferase activity	0.854809	0.854809	1	28
GO:0005991	trehalose metabolic process	0.854809	0.854809	1	28
GO:1903509	liposaccharide metabolic process	0.854809	0.854809	1	28
GO:0097502	mannosylation	0.854809	0.854809	1	28
GO:0032549	ribonucleoside binding	0.855743	0.855743	14	267
GO:0140101	catalytic activity, acting on a tRNA	0.856181	0.856181	10	264
GO:0035091	phosphatidylinositol binding	0.859818	0.859818	3	71
GO:0006633	fatty acid biosynthetic process	0.862054	0.862054	2	51
GO:0098655	cation transmembrane transport	0.86423	0.86423	18	265
GO:0045935	positive regulation of nucleobase-containing compound metabolic process	0.864261	0.864261	5	72
GO:2000113	negative regulation of cellular macromolecule biosynthetic process	0.864432	0.864432	4	70
GO:0071426	ribonucleoprotein complex export from nucleus	0.864485	0.864485	1	29
GO:0006266	DNA ligation	0.864485	0.864485	1	29
GO:0006006	glucose metabolic process	0.864485	0.864485	1	29
GO:0042398	cellular modified amino acid biosynthetic process	0.864485	0.864485	1	29
GO:0051087	chaperone binding	0.864485	0.864485	1	29
GO:0009116	nucleoside metabolic process	0.866141	0.866141	3	72
GO:0098662	inorganic cation transmembrane transport	0.869585	0.869585	10	190
GO:0006631	fatty acid metabolic process	0.872212	0.872212	3	73
GO:1901657	glycosyl compound metabolic process	0.872212	0.872212	3	73
GO:0016409	palmitoyltransferase activity	0.873516	0.873516	1	30
GO:0031461	cullin-RING ubiquitin ligase complex	0.873516	0.873516	1	30
GO:0006952	defense response	0.873516	0.873516	1	30
GO:0009719	response to endogenous stimulus	0.873516	0.873516	1	30
GO:0006091	generation of precursor metabolites and energy	0.875171	0.875171	16	385
GO:0001882	nucleoside binding	0.876768	0.876768	14	268
GO:0042054	histone methyltransferase activity	0.881873	0.881873	2	40
GO:0045047	protein targeting to ER	0.881946	0.881946	1	31
GO:0072599	establishment of protein localization to endoplasmic reticulum	0.881946	0.881946	1	31
GO:1901990	regulation of mitotic cell cycle phase transition	0.881946	0.881946	1	31
GO:0000151	ubiquitin ligase complex	0.881994	0.881994	2	50
GO:0015629	actin cytoskeleton	0.883323	0.883323	5	114
GO:1902600	proton transmembrane transport	0.883626	0.883626	3	75
GO:0070603	SWI/SNF superfamily-type complex	0.889814	0.889814	1	32
GO:0008138	protein tyrosine/serine/threonine phosphatase activity	0.889814	0.889814	1	32
GO:0005635	nuclear envelope	0.889814	0.889814	1	32
GO:0003746	translation elongation factor activity	0.889814	0.889814	1	32
GO:0006323	DNA packaging	0.889814	0.889814	1	32
GO:0016417	S-acyltransferase activity	0.889814	0.889814	1	32
GO:0032940	secretion by cell	0.889814	0.889814	1	32
GO:0008276	protein methyltransferase activity	0.889967	0.889967	2	60
GO:0048037	cofactor binding	0.893538	0.893538	54	1134
GO:0005783	endoplasmic reticulum	0.89383	0.89383	4	97
GO:0005623	cell	0.893855	0.893855	7	154
GO:0051540	metal cluster binding	0.894509	0.894509	6	143
GO:0003950	NAD+ ADP-ribosyltransferase activity	0.894792	0.894792	2	56
GO:0140352	export from cell	0.897023	0.897023	2	36
GO:0070469	respirasome	0.897159	0.897159	1	33
GO:0019866	organelle inner membrane	0.897339	0.897339	3	79
GO:0006413	translational initiation	0.899044	0.899044	3	78
GO:0003678	DNA helicase activity	0.900406	0.900406	2	57
GO:0006418	tRNA aminoacylation for protein translation	0.901006	0.901006	7	156
GO:0016836	hydro-lyase activity	0.903759	0.903759	3	79
GO:0071103	DNA conformation change	0.904522	0.904522	7	164
GO:0016021	integral component of membrane	0.909828	0.909828	385	6261
GO:0046578	regulation of Ras protein signal transduction	0.910412	0.910412	1	35
GO:0004190	aspartic-type endopeptidase activity	0.910412	0.910412	1	35
GO:0070001	aspartic-type peptidase activity	0.910412	0.910412	1	35
GO:0009266	response to temperature stimulus	0.910412	0.910412	1	35
GO:0090502	RNA phosphodiester bond hydrolysis, endonucleolytic	0.910804	0.910804	2	59
GO:0034061	DNA polymerase activity	0.910804	0.910804	2	59
GO:0050661	NADP binding	0.910804	0.910804	2	59
GO:0051056	regulation of small GTPase mediated signal transduction	0.916385	0.916385	1	36
GO:0070972	protein localization to endoplasmic reticulum	0.916385	0.916385	1	36
GO:0046982	protein heterodimerization activity	0.916385	0.916385	1	36
GO:0005543	phospholipid binding	0.916733	0.916733	3	82
GO:0051082	unfolded protein binding	0.916733	0.916733	3	82
GO:0003779	actin binding	0.917166	0.917166	6	142
GO:1901700	response to oxygen-containing compound	0.920177	0.920177	2	61
GO:0055114	oxidation-reduction process	0.920365	0.920365	104	1777
GO:0019205	nucleobase-containing compound kinase activity	0.921959	0.921959	1	37
GO:0031410	cytoplasmic vesicle	0.922305	0.922305	3	103
GO:0090079	translation regulator activity, nucleic acid binding	0.924758	0.924758	4	112
GO:0006813	potassium ion transport	0.927162	0.927162	1	38
GO:0015095	magnesium ion transmembrane transporter activity	0.927162	0.927162	1	38
GO:1901701	cellular response to oxygen-containing compound	0.927162	0.927162	1	38
GO:0005743	mitochondrial inner membrane	0.928629	0.928629	3	79
GO:0045182	translation regulator activity	0.928858	0.928858	4	113
GO:0019842	vitamin binding	0.933653	0.933653	18	367
GO:0016459	myosin complex	0.934854	0.934854	3	87
GO:0008047	enzyme activator activity	0.936208	0.936208	2	65
GO:0000070	mitotic sister chromatid segregation	0.936551	0.936551	1	40
GO:0008408	3'-5' exonuclease activity	0.936551	0.936551	1	40
GO:0006914	autophagy	0.936551	0.936551	1	40
GO:0043021	ribonucleoprotein complex binding	0.936551	0.936551	1	40
GO:0061919	process utilizing autophagic mechanism	0.936551	0.936551	1	40
GO:0050660	flavin adenine dinucleotide binding	0.938177	0.938177	9	207
GO:0072330	monocarboxylic acid biosynthetic process	0.939711	0.939711	2	66
GO:0042493	response to drug	0.939721	0.939721	3	82
GO:0034622	cellular protein-containing complex assembly	0.94058	0.94058	11	238
GO:0018393	internal peptidyl-lysine acetylation	0.940782	0.940782	1	41
GO:0005096	GTPase activator activity	0.940782	0.940782	1	41
GO:1901293	nucleoside phosphate biosynthetic process	0.941315	0.941315	4	152
GO:0003956	NAD(P)+-protein-arginine ADP-ribosyltransferase activity	0.94473	0.94473	1	42
GO:0004519	endonuclease activity	0.945017	0.945017	5	139
GO:0042802	identical protein binding	0.948416	0.948416	1	43
GO:0045454	cell redox homeostasis	0.948508	0.948508	5	134
GO:0034357	photosynthetic membrane	0.948726	0.948726	5	145
GO:0008170	N-methyltransferase activity	0.951807	0.951807	3	67
GO:0000160	phosphorelay signal transduction system	0.951856	0.951856	1	44
GO:0007015	actin filament organization	0.951856	0.951856	1	44
GO:0042364	water-soluble vitamin biosynthetic process	0.951856	0.951856	1	44
GO:0048193	Golgi vesicle transport	0.951974	0.951974	2	70
GO:1901265	nucleoside phosphate binding	0.952927	0.952927	177	3255
GO:0032508	DNA duplex unwinding	0.95416	0.95416	3	94
GO:0006457	protein folding	0.95474	0.95474	5	137
GO:0006511	ubiquitin-dependent protein catabolic process	0.955437	0.955437	6	175
GO:0004518	nuclease activity	0.955669	0.955669	8	277
GO:0008289	lipid binding	0.956344	0.956344	4	101
GO:0004521	endoribonuclease activity	0.958025	0.958025	2	55
GO:0030695	GTPase regulator activity	0.958064	0.958064	1	46
GO:0019941	modification-dependent protein catabolic process	0.958347	0.958347	7	180
GO:0051536	iron-sulfur cluster binding	0.958373	0.958373	6	143
GO:0032392	DNA geometric change	0.958604	0.958604	3	96
GO:0000398	mRNA splicing, via spliceosome	0.958659	0.958659	4	118
GO:0006357	regulation of transcription by RNA polymerase II	0.958659	0.958659	4	118
GO:0000375	RNA splicing, via transesterification reactions	0.958672	0.958672	4	118
GO:0000377	RNA splicing, via transesterification reactions with bulged adenosine as nucleophile	0.958672	0.958672	4	118
GO:0009982	pseudouridine synthase activity	0.959568	0.959568	2	73
GO:0006471	protein ADP-ribosylation	0.960861	0.960861	1	47
GO:0006260	DNA replication	0.961131	0.961131	6	166
GO:0043632	modification-dependent macromolecule catabolic process	0.961155	0.961155	7	185
GO:0043168	anion binding	0.961758	0.961758	184	3469
GO:0005794	Golgi apparatus	0.96189	0.96189	10	240
GO:0002181	cytoplasmic translation	0.963471	0.963471	1	48
GO:0072528	pyrimidine-containing compound biosynthetic process	0.963471	0.963471	1	48
GO:0003682	chromatin binding	0.963471	0.963471	1	48
GO:0030036	actin cytoskeleton organization	0.96353	0.96353	2	73
GO:0004177	aminopeptidase activity	0.965908	0.965908	1	49
GO:0004540	ribonuclease activity	0.965969	0.965969	2	75
GO:0008757	S-adenosylmethionine-dependent methyltransferase activity	0.966147	0.966147	4	137
GO:0016616	oxidoreductase activity, acting on the CH-OH group of donors, NAD or NADP as acceptor	0.966306	0.966306	3	100
GO:0042623	ATPase activity, coupled	0.966533	0.966533	12	326
GO:0009535	chloroplast thylakoid membrane	0.967354	0.967354	4	123
GO:0055035	plastid thylakoid membrane	0.967354	0.967354	4	123
GO:0046983	protein dimerization activity	0.967918	0.967918	2	77
GO:0015035	protein disulfide oxidoreductase activity	0.968182	0.968182	1	50
GO:0019843	rRNA binding	0.968182	0.968182	1	50
GO:0044877	protein-containing complex binding	0.969629	0.969629	4	117
GO:0016651	oxidoreductase activity, acting on NAD(P)H	0.970249	0.970249	2	55
GO:0071897	DNA biosynthetic process	0.971444	0.971444	2	79
GO:0098588	bounding membrane of organelle	0.971563	0.971563	7	189
GO:0000166	nucleotide binding	0.972131	0.972131	177	3255
GO:0003899	DNA-directed 5'-3' RNA polymerase activity	0.972286	0.972286	1	52
GO:0000049	tRNA binding	0.974135	0.974135	1	53
GO:0033365	protein localization to organelle	0.974589	0.974589	3	95
GO:0005789	endoplasmic reticulum membrane	0.974595	0.974595	2	81
GO:0042175	nuclear outer membrane-endoplasmic reticulum membrane network	0.974595	0.974595	2	81
GO:0009534	chloroplast thylakoid	0.975532	0.975532	4	129
GO:0044262	cellular carbohydrate metabolic process	0.976008	0.976008	2	103
GO:0018298	protein-chromophore linkage	0.976042	0.976042	2	82
GO:0016168	chlorophyll binding	0.976042	0.976042	2	82
GO:0005524	ATP binding	0.97696	0.97696	137	2390
GO:0009765	photosynthesis, light harvesting	0.977408	0.977408	2	83
GO:0045333	cellular respiration	0.977471	0.977471	1	55
GO:0010629	negative regulation of gene expression	0.977603	0.977603	4	132
GO:0001522	pseudouridine synthesis	0.978699	0.978699	2	84
GO:0008135	translation factor activity, RNA binding	0.978903	0.978903	4	111
GO:0008380	RNA splicing	0.979037	0.979037	4	134
GO:0071944	cell periphery	0.980183	0.980183	10	273
GO:0019725	cellular homeostasis	0.980643	0.980643	5	156
GO:0015036	disulfide oxidoreductase activity	0.981687	0.981687	1	58
GO:0016776	phosphotransferase activity, phosphate group as acceptor	0.981687	0.981687	1	58
GO:0016765	transferase activity, transferring alkyl or aryl (other than methyl) groups	0.981687	0.981687	1	58
GO:0051287	NAD binding	0.982158	0.982158	2	87
GO:0017076	purine nucleotide binding	0.982202	0.982202	151	2675
GO:0032559	adenyl ribonucleotide binding	0.982217	0.982217	137	2409
GO:0097367	carbohydrate derivative binding	0.982564	0.982564	153	2737
GO:0006397	mRNA processing	0.982635	0.982635	6	166
GO:0090501	RNA phosphodiester bond hydrolysis	0.983185	0.983185	2	88
GO:0016667	oxidoreductase activity, acting on a sulfur group of donors	0.983214	0.983214	3	110
GO:0042651	thylakoid membrane	0.983394	0.983394	5	137
GO:0060589	nucleoside-triphosphatase regulator activity	0.984027	0.984027	2	68
GO:0005773	vacuole	0.98405	0.98405	1	60
GO:0051345	positive regulation of hydrolase activity	0.98405	0.98405	1	60
GO:0030554	adenyl nucleotide binding	0.984052	0.984052	137	2413
GO:0035639	purine ribonucleoside triphosphate binding	0.984344	0.984344	151	2647
GO:0005730	nucleolus	0.985932	0.985932	2	91
GO:0032553	ribonucleotide binding	0.986968	0.986968	151	2705
GO:0008173	RNA methyltransferase activity	0.987133	0.987133	2	114
GO:0009165	nucleotide biosynthetic process	0.988413	0.988413	4	150
GO:0004497	monooxygenase activity	0.989432	0.989432	2	68
GO:0016763	transferase activity, transferring pentosyl groups	0.98956	0.98956	3	122
GO:0006605	protein targeting	0.990165	0.990165	1	67
GO:0032555	purine ribonucleotide binding	0.990644	0.990644	151	2669
GO:0016811	hydrolase activity, acting on carbon-nitrogen (but not peptide) bonds, in linear amides	0.990822	0.990822	1	68
GO:0008144	drug binding	0.990946	0.990946	143	2553
GO:0008033	tRNA processing	0.991531	0.991531	3	148
GO:0004527	exonuclease activity	0.993163	0.993163	2	103
GO:0019684	photosynthesis, light reaction	0.993945	0.993945	2	105
GO:0043161	proteasome-mediated ubiquitin-dependent protein catabolic process	0.995386	0.995386	2	79
GO:0050662	coenzyme binding	0.995914	0.995914	27	713
GO:0072594	establishment of protein localization to organelle	0.996263	0.996263	1	81
GO:0009108	coenzyme biosynthetic process	0.996963	0.996963	2	99
GO:0030170	pyridoxal phosphate binding	0.997268	0.997268	2	118
GO:0070279	vitamin B6 binding	0.997268	0.997268	2	118
GO:0006281	DNA repair	0.998311	0.998311	14	404
GO:0016627	oxidoreductase activity, acting on the CH-CH group of donors	0.998581	0.998581	1	95
GO:0006364	rRNA processing	0.99878	0.99878	2	131
GO:0005886	plasma membrane	0.999376	0.999376	5	225
GO:0015979	photosynthesis	0.999422	0.999422	3	145
GO:0004386	helicase activity	0.99944	0.99944	6	252
GO:0090305	nucleic acid phosphodiester bond hydrolysis	0.99957	0.99957	6	250
GO:0034470	ncRNA processing	0.999609	0.999609	5	288
GO:0005198	structural molecule activity	0.999613	0.999613	5	234
GO:0016072	rRNA metabolic process	0.999645	0.999645	2	136
GO:0003723	RNA binding	0.999934	0.999934	25	826
GO:0005829	cytosol	0.999963	0.999963	6	304
GO:0003735	structural constituent of ribosome	0.999971	0.999971	2	190
GO:0005840	ribosome	0.999992	0.999992	2	210
GO:0042254	ribosome biogenesis	0.999994	0.999994	2	204
GO:0022613	ribonucleoprotein complex biogenesis	1	1	2	253
GO:0032968	positive regulation of transcription elongation from RNA polymerase II promoter	1	1	1	14
GO:0000187	activation of MAPK activity	1	1	1	1
GO:0048513	animal organ development	1	1	4	53
GO:0009987	cellular process	1	1	456	8277
GO:1902105	regulation of leukocyte differentiation	1	1	3	12
GO:2000026	regulation of multicellular organismal development	1	1	4	27
GO:1902107	positive regulation of leukocyte differentiation	1	1	3	11
GO:0002694	regulation of leukocyte activation	1	1	3	13
GO:0048518	positive regulation of biological process	1	1	12	205
GO:0022407	regulation of cell-cell adhesion	1	1	3	12
GO:0002696	positive regulation of leukocyte activation	1	1	3	12
GO:0030217	T cell differentiation	1	1	3	15
GO:0022409	positive regulation of cell-cell adhesion	1	1	3	11
GO:0045321	leukocyte activation	1	1	3	21
GO:0048522	positive regulation of cellular process	1	1	10	185
GO:0045580	regulation of T cell differentiation	1	1	3	12
GO:0030097	hemopoiesis	1	1	3	21
GO:0030098	lymphocyte differentiation	1	1	3	17
GO:0051094	positive regulation of developmental process	1	1	3	19
GO:0048534	hematopoietic or lymphoid organ development	1	1	3	22
GO:0045595	regulation of cell differentiation	1	1	5	26
GO:0045597	positive regulation of cell differentiation	1	1	3	14
GO:1903037	regulation of leukocyte cell-cell adhesion	1	1	3	11
GO:1903039	positive regulation of leukocyte cell-cell adhesion	1	1	3	11
GO:0046631	alpha-beta T cell activation	1	1	3	11
GO:0051239	regulation of multicellular organismal process	1	1	5	49
GO:0046632	alpha-beta T cell differentiation	1	1	3	11
GO:0051240	positive regulation of multicellular organismal process	1	1	3	29
GO:0046634	regulation of alpha-beta T cell activation	1	1	3	11
GO:0050863	regulation of T cell activation	1	1	3	12
GO:0098609	cell-cell adhesion	1	1	4	15
GO:0051249	regulation of lymphocyte activation	1	1	3	12
GO:0050865	regulation of cell activation	1	1	3	13
GO:0045619	regulation of lymphocyte differentiation	1	1	3	12
GO:0051251	positive regulation of lymphocyte activation	1	1	3	11
GO:0050867	positive regulation of cell activation	1	1	3	12
GO:0045621	positive regulation of lymphocyte differentiation	1	1	3	11
GO:0050870	positive regulation of T cell activation	1	1	3	11
GO:0046649	lymphocyte activation	1	1	3	17
GO:1903708	positive regulation of hemopoiesis	1	1	3	11
GO:1903706	regulation of hemopoiesis	1	1	3	13
GO:0002376	immune system process	1	1	3	51
GO:0030154	cell differentiation	1	1	7	67
GO:0030155	regulation of cell adhesion	1	1	3	14
GO:0022610	biological adhesion	1	1	4	37
GO:0008150	biological_process	1	1	734	12624
GO:0002520	immune system development	1	1	3	22
GO:0048856	anatomical structure development	1	1	11	221
GO:0002521	leukocyte differentiation	1	1	3	17
GO:0045785	positive regulation of cell adhesion	1	1	3	11
GO:0048731	system development	1	1	6	99
GO:0048869	cellular developmental process	1	1	7	97
GO:0050789	regulation of biological process	1	1	108	1865
GO:0050793	regulation of developmental process	1	1	5	61
GO:0050794	regulation of cellular process	1	1	104	1742
GO:0007275	multicellular organism development	1	1	7	139
GO:0001775	cell activation	1	1	3	21
GO:0065007	biological regulation	1	1	122	2099
GO:0007155	cell adhesion	1	1	4	37
GO:0032501	multicellular organismal process	1	1	11	179
GO:0032502	developmental process	1	1	12	243
GO:0007159	leukocyte cell-cell adhesion	1	1	3	11
GO:0002682	regulation of immune system process	1	1	3	25
GO:0002684	positive regulation of immune system process	1	1	3	19
GO:0042110	T cell activation	1	1	3	15
GO:0006082	organic acid metabolic process	1	1	25	651
GO:0006725	cellular aromatic compound metabolic process	1	1	124	2979
GO:0072521	purine-containing compound metabolic process	1	1	7	190
GO:0006793	phosphorus metabolic process	1	1	87	1649
GO:0006796	phosphate-containing compound metabolic process	1	1	87	1632
GO:0044237	cellular metabolic process	1	1	330	6725
GO:0044238	primary metabolic process	1	1	380	7135
GO:0046031	ADP metabolic process	1	1	5	69
GO:0034641	cellular nitrogen compound metabolic process	1	1	132	3372
GO:0046034	ATP metabolic process	1	1	5	111
GO:1901135	carbohydrate derivative metabolic process	1	1	34	578
GO:0032787	monocarboxylic acid metabolic process	1	1	11	190
GO:0006163	purine nucleotide metabolic process	1	1	6	178
GO:0046483	heterocycle metabolic process	1	1	124	2997
GO:0006165	nucleoside diphosphate phosphorylation	1	1	5	78
GO:0005975	carbohydrate metabolic process	1	1	47	586
GO:0006807	nitrogen compound metabolic process	1	1	310	6263
GO:0008152	metabolic process	1	1	523	9656
GO:0071704	organic substance metabolic process	1	1	398	7491
GO:1901575	organic substance catabolic process	1	1	23	623
GO:0046939	nucleotide phosphorylation	1	1	5	78
GO:0009179	purine ribonucleoside diphosphate metabolic process	1	1	5	72
GO:0009117	nucleotide metabolic process	1	1	10	276
GO:0009056	catabolic process	1	1	24	666
GO:0006753	nucleoside phosphate metabolic process	1	1	10	283
GO:0009185	ribonucleoside diphosphate metabolic process	1	1	5	72
GO:1901564	organonitrogen compound metabolic process	1	1	210	4056
GO:0006757	ATP generation from ADP	1	1	5	68
GO:0019752	carboxylic acid metabolic process	1	1	24	642
GO:0009259	ribonucleotide metabolic process	1	1	6	187
GO:0009132	nucleoside diphosphate metabolic process	1	1	5	83
GO:0043436	oxoacid metabolic process	1	1	24	649
GO:0019693	ribose phosphate metabolic process	1	1	6	188
GO:1901360	organic cyclic compound metabolic process	1	1	124	3046
GO:0055086	nucleobase-containing small molecule metabolic process	1	1	14	348
GO:0009135	purine nucleoside diphosphate metabolic process	1	1	5	72
GO:0016052	carbohydrate catabolic process	1	1	5	98
GO:0019637	organophosphate metabolic process	1	1	22	497
GO:0016310	phosphorylation	1	1	64	1088
GO:0044281	small molecule metabolic process	1	1	41	1076
GO:0006139	nucleobase-containing compound metabolic process	1	1	122	2820
GO:0009150	purine ribonucleotide metabolic process	1	1	6	174
GO:0032259	methylation	1	1	16	515
GO:0032268	regulation of cellular protein metabolic process	1	1	24	220
GO:0018193	peptidyl-amino acid modification	1	1	17	361
GO:0033043	regulation of organelle organization	1	1	5	80
GO:0033044	regulation of chromosome organization	1	1	4	42
GO:0043412	macromolecule modification	1	1	134	2289
GO:0008213	protein alkylation	1	1	5	97
GO:0043414	macromolecule methylation	1	1	7	224
GO:0019222	regulation of metabolic process	1	1	58	1016
GO:0034968	histone lysine methylation	1	1	5	55
GO:0018205	peptidyl-lysine modification	1	1	6	117
GO:0071840	cellular component organization or biogenesis	1	1	68	1239
GO:0043170	macromolecule metabolic process	1	1	288	5612
GO:0031399	regulation of protein modification process	1	1	7	106
GO:0016043	cellular component organization	1	1	67	1069
GO:0051246	regulation of protein metabolic process	1	1	24	226
GO:0006325	chromatin organization	1	1	7	222
GO:0051128	regulation of cellular component organization	1	1	7	110
GO:0016569	covalent chromatin modification	1	1	6	138
GO:0016570	histone modification	1	1	6	138
GO:0016571	histone methylation	1	1	5	64
GO:0006464	cellular protein modification process	1	1	121	1984
GO:0051276	chromosome organization	1	1	17	417
GO:0006479	protein methylation	1	1	5	97
GO:0031056	regulation of histone modification	1	1	3	19
GO:0019538	protein metabolic process	1	1	189	3353
GO:0006996	organelle organization	1	1	52	774
GO:0031323	regulation of cellular metabolic process	1	1	56	922
GO:0080090	regulation of primary metabolic process	1	1	57	908
GO:1902275	regulation of chromatin organization	1	1	3	22
GO:0060255	regulation of macromolecule metabolic process	1	1	57	990
GO:0051171	regulation of nitrogen compound metabolic process	1	1	56	902
GO:0044260	cellular macromolecule metabolic process	1	1	219	4268
GO:0018022	peptidyl-lysine methylation	1	1	5	55
GO:0044267	cellular protein metabolic process	1	1	152	2720
GO:0036211	protein modification process	1	1	121	1984
GO:0010628	positive regulation of gene expression	1	1	6	74
GO:0032774	RNA biosynthetic process	1	1	39	795
GO:1903506	regulation of nucleic acid-templated transcription	1	1	34	663
GO:0032784	regulation of DNA-templated transcription, elongation	1	1	1	16
GO:0019219	regulation of nucleobase-containing compound metabolic process	1	1	34	694
GO:1901576	organic substance biosynthetic process	1	1	112	2539
GO:0009889	regulation of biosynthetic process	1	1	35	737
GO:0009891	positive regulation of biosynthetic process	1	1	6	73
GO:0009893	positive regulation of metabolic process	1	1	9	135
GO:1901362	organic cyclic compound biosynthetic process	1	1	47	1237
GO:0051252	regulation of RNA metabolic process	1	1	34	678
GO:0010556	regulation of macromolecule biosynthetic process	1	1	35	732
GO:0010557	positive regulation of macromolecule biosynthetic process	1	1	6	72
GO:0090304	nucleic acid metabolic process	1	1	105	2462
GO:0016070	RNA metabolic process	1	1	66	1725
GO:0006351	transcription, DNA-templated	1	1	36	769
GO:0006354	DNA-templated transcription, elongation	1	1	1	27
GO:0018130	heterocycle biosynthetic process	1	1	46	1202
GO:0006355	regulation of transcription, DNA-templated	1	1	34	658
GO:0034645	cellular macromolecule biosynthetic process	1	1	73	1729
GO:0044249	cellular biosynthetic process	1	1	100	2453
GO:0031325	positive regulation of cellular metabolic process	1	1	9	128
GO:0034654	nucleobase-containing compound biosynthetic process	1	1	45	1063
GO:0031326	regulation of cellular biosynthetic process	1	1	35	736
GO:0031328	positive regulation of cellular biosynthetic process	1	1	6	73
GO:0009058	biosynthetic process	1	1	118	2668
GO:0010467	gene expression	1	1	66	1972
GO:0009059	macromolecule biosynthetic process	1	1	76	1751
GO:0010468	regulation of gene expression	1	1	36	808
GO:0051173	positive regulation of nitrogen compound metabolic process	1	1	9	115
GO:2001141	regulation of RNA biosynthetic process	1	1	34	664
GO:0010604	positive regulation of macromolecule metabolic process	1	1	9	119
GO:2000112	regulation of cellular macromolecule biosynthetic process	1	1	35	725
GO:0019438	aromatic compound biosynthetic process	1	1	46	1175
GO:0044271	cellular nitrogen compound biosynthetic process	1	1	62	1719
GO:0097659	nucleic acid-templated transcription	1	1	39	785
GO:0061647	histone H3-K9 modification	1	1	3	15
GO:0019287	isopentenyl diphosphate biosynthetic process, mevalonate pathway	1	1	1	4
GO:0006790	sulfur compound metabolic process	1	1	6	112
GO:0033865	nucleoside bisphosphate metabolic process	1	1	1	53
GO:0006732	coenzyme metabolic process	1	1	3	124
GO:0033875	ribonucleoside bisphosphate metabolic process	1	1	1	53
GO:0043603	cellular amide metabolic process	1	1	15	632
GO:0006637	acyl-CoA metabolic process	1	1	1	18
GO:0034032	purine nucleoside bisphosphate metabolic process	1	1	1	53
GO:0051186	cofactor metabolic process	1	1	4	207
GO:0035383	thioester metabolic process	1	1	1	18
GO:0048519	negative regulation of biological process	1	1	25	345
GO:0048523	negative regulation of cellular process	1	1	25	273
GO:0009890	negative regulation of biosynthetic process	1	1	4	81
GO:0009892	negative regulation of metabolic process	1	1	21	239
GO:0010558	negative regulation of macromolecule biosynthetic process	1	1	4	77
GO:0031324	negative regulation of cellular metabolic process	1	1	21	171
GO:0031327	negative regulation of cellular biosynthetic process	1	1	4	79
GO:0051172	negative regulation of nitrogen compound metabolic process	1	1	21	159
GO:0010605	negative regulation of macromolecule metabolic process	1	1	21	229
GO:0045934	negative regulation of nucleobase-containing compound metabolic process	1	1	4	73
GO:0035721	intraciliary retrograde transport	1	1	2	6
GO:0016071	mRNA metabolic process	1	1	6	216
GO:0006396	RNA processing	1	1	16	580
GO:0065009	regulation of molecular function	1	1	26	255
GO:0006366	transcription by RNA polymerase II	1	1	4	155
GO:0009435	NAD biosynthetic process	1	1	1	10
GO:0033674	positive regulation of kinase activity	1	1	3	30
GO:0051338	regulation of transferase activity	1	1	3	61
GO:0001932	regulation of protein phosphorylation	1	1	3	57
GO:0001934	positive regulation of protein phosphorylation	1	1	3	22
GO:0032270	positive regulation of cellular protein metabolic process	1	1	7	54
GO:0051347	positive regulation of transferase activity	1	1	3	41
GO:0019220	regulation of phosphate metabolic process	1	1	4	81
GO:0043549	regulation of kinase activity	1	1	3	48
GO:0045859	regulation of protein kinase activity	1	1	3	47
GO:0031401	positive regulation of protein modification process	1	1	6	41
GO:0051247	positive regulation of protein metabolic process	1	1	7	54
GO:0044093	positive regulation of molecular function	1	1	6	109
GO:0010562	positive regulation of phosphorus metabolic process	1	1	3	35
GO:0006468	protein phosphorylation	1	1	40	664
GO:0043085	positive regulation of catalytic activity	1	1	4	106
GO:0042325	regulation of phosphorylation	1	1	3	59
GO:0042327	positive regulation of phosphorylation	1	1	3	34
GO:0071900	regulation of protein serine/threonine kinase activity	1	1	2	19
GO:0050790	regulation of catalytic activity	1	1	24	244
GO:0051174	regulation of phosphorus metabolic process	1	1	4	81
GO:0045937	positive regulation of phosphate metabolic process	1	1	3	35
GO:0005220	inositol 1,4,5-trisphosphate-sensitive calcium-release channel activity	1	1	1	4
GO:0006400	tRNA modification	1	1	1	97
GO:0034660	ncRNA metabolic process	1	1	12	461
GO:0009451	RNA modification	1	1	5	264
GO:0006399	tRNA metabolic process	1	1	10	320
GO:0045184	establishment of protein localization	1	1	15	353
GO:0006913	nucleocytoplasmic transport	1	1	2	63
GO:0006403	RNA localization	1	1	1	45
GO:0006405	RNA export from nucleus	1	1	1	30
GO:0070727	cellular macromolecule localization	1	1	15	275
GO:0042886	amide transport	1	1	15	363
GO:0033036	macromolecule localization	1	1	21	447
GO:0006611	protein export from nucleus	1	1	1	30
GO:0071702	organic substance transport	1	1	26	561
GO:0071705	nitrogen compound transport	1	1	22	487
GO:0015833	peptide transport	1	1	15	353
GO:0006810	transport	1	1	120	2018
GO:0051168	nuclear export	1	1	1	32
GO:0050657	nucleic acid transport	1	1	1	44
GO:0051169	nuclear transport	1	1	2	63
GO:0050658	RNA transport	1	1	1	44
GO:0051234	establishment of localization	1	1	120	2024
GO:0051236	establishment of RNA localization	1	1	1	44
GO:0006886	intracellular protein transport	1	1	13	252
GO:0008104	protein localization	1	1	17	378
GO:0051179	localization	1	1	129	2084
GO:0034613	cellular protein localization	1	1	15	273
GO:0015031	protein transport	1	1	15	350
GO:0051641	cellular localization	1	1	18	368
GO:0046907	intracellular transport	1	1	16	316
GO:0015931	nucleobase-containing compound transport	1	1	5	103
GO:0071166	ribonucleoprotein complex localization	1	1	1	29
GO:0015369	calcium:proton antiporter activity	1	1	2	8
GO:0051716	cellular response to stimulus	1	1	71	1177
GO:0023051	regulation of signaling	1	1	5	82
GO:0023052	signaling	1	1	45	578
GO:0010646	regulation of cell communication	1	1	5	83
GO:0000165	MAPK cascade	1	1	2	14
GO:0048583	regulation of response to stimulus	1	1	11	128
GO:0050896	response to stimulus	1	1	85	1428
GO:1902531	regulation of intracellular signal transduction	1	1	3	62
GO:0035556	intracellular signal transduction	1	1	16	266
GO:0023014	signal transduction by protein phosphorylation	1	1	3	28
GO:0009966	regulation of signal transduction	1	1	5	82
GO:0007154	cell communication	1	1	45	599
GO:0007165	signal transduction	1	1	45	570
GO:0006412	translation	1	1	13	525
GO:0043604	amide biosynthetic process	1	1	14	579
GO:0043038	amino acid activation	1	1	7	158
GO:0043039	tRNA aminoacylation	1	1	7	158
GO:0043043	peptide biosynthetic process	1	1	14	541
GO:1901566	organonitrogen compound biosynthetic process	1	1	42	1166
GO:0006518	peptide metabolic process	1	1	14	557
GO:0006520	cellular amino acid metabolic process	1	1	11	425
GO:0015385	sodium:proton antiporter activity	1	1	2	10
GO:0010498	proteasomal protein catabolic process	1	1	2	88
GO:0030163	protein catabolic process	1	1	7	233
GO:0051603	proteolysis involved in cellular protein catabolic process	1	1	7	198
GO:0044248	cellular catabolic process	1	1	10	451
GO:1901565	organonitrogen compound catabolic process	1	1	9	320
GO:0009057	macromolecule catabolic process	1	1	7	316
GO:0044257	cellular protein catabolic process	1	1	7	200
GO:0044265	cellular macromolecule catabolic process	1	1	7	277
GO:0006508	proteolysis	1	1	59	877
GO:0010243	response to organonitrogen compound	1	1	1	29
GO:0080135	regulation of cellular response to stress	1	1	1	19
GO:0080134	regulation of response to stress	1	1	1	31
GO:0033554	cellular response to stress	1	1	18	535
GO:0036503	ERAD pathway	1	1	1	16
GO:1903362	regulation of cellular protein catabolic process	1	1	1	12
GO:1901698	response to nitrogen compound	1	1	1	30
GO:0034976	response to endoplasmic reticulum stress	1	1	1	23
GO:0006950	response to stress	1	1	32	673
GO:0009894	regulation of catabolic process	1	1	1	30
GO:0010033	response to organic substance	1	1	7	95
GO:0042176	regulation of protein catabolic process	1	1	1	16
GO:0061136	regulation of proteasomal protein catabolic process	1	1	1	11
GO:0030162	regulation of proteolysis	1	1	16	75
GO:1903050	regulation of proteolysis involved in cellular protein catabolic process	1	1	1	12
GO:0031329	regulation of cellular catabolic process	1	1	1	26
GO:0042221	response to chemical	1	1	19	298
GO:1905897	regulation of response to endoplasmic reticulum stress	1	1	1	6
GO:0036156	inner dynein arm	1	1	2	5
GO:0036157	outer dynein arm	1	1	1	2
GO:0010951	negative regulation of endopeptidase activity	1	1	13	50
GO:0090317	negative regulation of intracellular protein transport	1	1	1	5
GO:0003918	DNA topoisomerase type II (double strand cut, ATP-hydrolyzing) activity	1	1	1	12
GO:0006473	protein acetylation	1	1	1	46
GO:0006475	internal protein amino acid acetylation	1	1	1	41
GO:0043543	protein acylation	1	1	1	51
GO:0018394	peptidyl-lysine acetylation	1	1	1	41
GO:0005242	inward rectifier potassium channel activity	1	1	1	6
GO:1903513	endoplasmic reticulum to cytosol transport	1	1	1	9
GO:0032527	protein exit from endoplasmic reticulum	1	1	1	9
GO:0006820	anion transport	1	1	13	193
GO:0015849	organic acid transport	1	1	1	47
GO:1903825	organic acid transmembrane transport	1	1	1	21
GO:0034220	ion transmembrane transport	1	1	34	400
GO:0055085	transmembrane transport	1	1	78	1262
GO:0006865	amino acid transport	1	1	1	22
GO:1905039	carboxylic acid transmembrane transport	1	1	1	21
GO:0006811	ion transport	1	1	60	688
GO:0046942	carboxylic acid transport	1	1	1	47
GO:0015711	organic anion transport	1	1	3	74
GO:0016462	pyrophosphatase activity	1	1	56	985
GO:0003824	catalytic activity	1	1	726	11140
GO:0016817	hydrolase activity, acting on acid anhydrides	1	1	57	1009
GO:0016818	hydrolase activity, acting on acid anhydrides, in phosphorus-containing anhydrides	1	1	57	1004
GO:0016787	hydrolase activity	1	1	259	3881
GO:0016887	ATPase activity	1	1	25	601
GO:0017111	nucleoside-triphosphatase activity	1	1	54	944
GO:0003674	molecular_function	1	1	1026	16293
GO:0034248	regulation of cellular amide metabolic process	1	1	1	54
GO:0006414	translational elongation	1	1	1	50
GO:0006417	regulation of translation	1	1	1	54
GO:0010608	posttranscriptional regulation of gene expression	1	1	2	69
GO:0031300	intrinsic component of organelle membrane	1	1	1	44
GO:0031975	envelope	1	1	4	167
GO:0005575	cellular_component	1	1	764	11580
GO:0005737	cytoplasm	1	1	76	1937
GO:0005739	mitochondrion	1	1	10	271
GO:0098573	intrinsic component of mitochondrial membrane	1	1	1	9
GO:0005740	mitochondrial envelope	1	1	3	96
GO:0031090	organelle membrane	1	1	12	347
GO:0110165	cellular anatomical entity	1	1	754	11262
GO:0016020	membrane	1	1	585	8330
GO:0005622	intracellular	1	1	167	3926
GO:0043226	organelle	1	1	162	3273
GO:0043227	membrane-bounded organelle	1	1	94	2635
GO:0043229	intracellular organelle	1	1	141	3157
GO:0031966	mitochondrial membrane	1	1	3	89
GO:0031967	organelle envelope	1	1	4	143
GO:0043231	intracellular membrane-bounded organelle	1	1	89	2515
GO:0010638	positive regulation of organelle organization	1	1	3	29
GO:0051130	positive regulation of cellular component organization	1	1	4	39
GO:2001252	positive regulation of chromosome organization	1	1	3	14
GO:0008652	cellular amino acid biosynthetic process	1	1	3	143
GO:0009069	serine family amino acid metabolic process	1	1	1	34
GO:0016053	organic acid biosynthetic process	1	1	6	227
GO:1901605	alpha-amino acid metabolic process	1	1	2	189
GO:1901607	alpha-amino acid biosynthetic process	1	1	2	112
GO:0046394	carboxylic acid biosynthetic process	1	1	5	226
GO:0044283	small molecule biosynthetic process	1	1	11	356
GO:0120186	negative regulation of protein localization to chromatin	1	1	1	1
GO:0005216	ion channel activity	1	1	21	175
GO:0015075	ion transmembrane transporter activity	1	1	46	542
GO:0015267	channel activity	1	1	24	200
GO:0008324	cation transmembrane transporter activity	1	1	23	323
GO:0015077	monovalent inorganic cation transmembrane transporter activity	1	1	8	126
GO:0015079	potassium ion transmembrane transporter activity	1	1	1	30
GO:0022857	transmembrane transporter activity	1	1	73	1100
GO:0022890	inorganic cation transmembrane transporter activity	1	1	15	246
GO:0005261	cation channel activity	1	1	3	73
GO:0022832	voltage-gated channel activity	1	1	4	53
GO:0005267	potassium channel activity	1	1	1	26
GO:0022803	passive transmembrane transporter activity	1	1	24	200
GO:0022836	gated channel activity	1	1	10	89
GO:0015318	inorganic molecular entity transmembrane transporter activity	1	1	41	463
GO:0046873	metal ion transmembrane transporter activity	1	1	12	173
GO:0022843	voltage-gated cation channel activity	1	1	1	28
GO:0005215	transporter activity	1	1	80	1219
GO:0022616	DNA strand elongation	1	1	1	25
GO:0006259	DNA metabolic process	1	1	32	693
GO:0006271	DNA strand elongation involved in DNA replication	1	1	1	25
GO:0032386	regulation of intracellular transport	1	1	1	9
GO:1903827	regulation of cellular protein localization	1	1	2	13
GO:0051223	regulation of protein transport	1	1	1	9
GO:0090087	regulation of peptide transport	1	1	1	9
GO:0051049	regulation of transport	1	1	1	25
GO:0032879	regulation of localization	1	1	2	41
GO:0032880	regulation of protein localization	1	1	2	16
GO:0060341	regulation of cellular localization	1	1	2	14
GO:0070201	regulation of establishment of protein localization	1	1	1	11
GO:0007267	cell-cell signaling	1	1	1	16
GO:0060070	canonical Wnt signaling pathway	1	1	1	3
GO:1905114	cell surface receptor signaling pathway involved in cell-cell signaling	1	1	1	4
GO:0198738	cell-cell signaling by wnt	1	1	1	4
GO:0016055	Wnt signaling pathway	1	1	1	4
GO:0007166	cell surface receptor signaling pathway	1	1	5	51
GO:0030111	regulation of Wnt signaling pathway	1	1	1	4
GO:0034250	positive regulation of cellular amide metabolic process	1	1	1	6
GO:0006733	oxidoreduction coenzyme metabolic process	1	1	2	25
GO:0072524	pyridine-containing compound metabolic process	1	1	2	23
GO:0019362	pyridine nucleotide metabolic process	1	1	2	18
GO:0090407	organophosphate biosynthetic process	1	1	8	236
GO:0051188	cofactor biosynthetic process	1	1	3	164
GO:0001510	RNA methylation	1	1	1	117
GO:0070588	calcium ion transmembrane transport	1	1	3	34
GO:0043232	intracellular non-membrane-bounded organelle	1	1	52	840
GO:0043233	organelle lumen	1	1	9	395
GO:0005634	nucleus	1	1	54	1516
GO:1902494	catalytic complex	1	1	18	464
GO:0000228	nuclear chromosome	1	1	1	81
GO:0031974	membrane-enclosed lumen	1	1	9	395
GO:1904949	ATPase complex	1	1	1	35
GO:0031981	nuclear lumen	1	1	9	350
GO:0000785	chromatin	1	1	1	81
GO:0000790	nuclear chromatin	1	1	1	60
GO:0070013	intracellular organelle lumen	1	1	9	395
GO:0043228	non-membrane-bounded organelle	1	1	52	843
GO:0005694	chromosome	1	1	2	197
GO:0032991	protein-containing complex	1	1	49	1381
GO:1903830	magnesium ion transmembrane transport	1	1	1	36
GO:0032269	negative regulation of cellular protein metabolic process	1	1	16	88
GO:1903363	negative regulation of cellular protein catabolic process	1	1	1	6
GO:0009895	negative regulation of catabolic process	1	1	1	10
GO:0051248	negative regulation of protein metabolic process	1	1	16	88
GO:0042177	negative regulation of protein catabolic process	1	1	1	6
GO:0031330	negative regulation of cellular catabolic process	1	1	1	10
GO:0044085	cellular component biogenesis	1	1	31	571
GO:0005858	axonemal dynein complex	1	1	7	16
GO:0035335	peptidyl-tyrosine dephosphorylation	1	1	1	28
GO:1902358	sulfate transmembrane transport	1	1	1	20
GO:0022411	cellular component disassembly	1	1	2	54
GO:0032984	protein-containing complex disassembly	1	1	2	48
GO:0043933	protein-containing complex subunit organization	1	1	18	334
GO:0043624	cellular protein complex disassembly	1	1	2	37
GO:0006812	cation transport	1	1	31	398
GO:0022402	cell cycle process	1	1	13	160
GO:0010948	negative regulation of cell cycle process	1	1	1	23
GO:0010564	regulation of cell cycle process	1	1	3	46
GO:0007049	cell cycle	1	1	19	231
GO:0051726	regulation of cell cycle	1	1	5	97
GO:0051983	regulation of chromosome segregation	1	1	1	17
GO:0010639	negative regulation of organelle organization	1	1	1	40
GO:0051985	negative regulation of chromosome segregation	1	1	1	11
GO:0007059	chromosome segregation	1	1	2	59
GO:0033045	regulation of sister chromatid segregation	1	1	1	16
GO:0045786	negative regulation of cell cycle	1	1	1	38
GO:0000819	sister chromatid segregation	1	1	2	53
GO:0051129	negative regulation of cellular component organization	1	1	1	46
GO:0098813	nuclear chromosome segregation	1	1	2	55
GO:2001251	negative regulation of chromosome organization	1	1	1	23
GO:0099094	ligand-gated cation channel activity	1	1	3	12
GO:0008080	N-acetyltransferase activity	1	1	1	39
GO:0034212	peptide N-acetyltransferase activity	1	1	1	28
GO:0016740	transferase activity	1	1	255	3975
GO:0016407	acetyltransferase activity	1	1	2	56
GO:0016410	N-acyltransferase activity	1	1	1	42
GO:0016746	transferase activity, transferring acyl groups	1	1	20	334
GO:0016747	transferase activity, transferring acyl groups other than amino-acyl groups	1	1	10	197
GO:0006487	protein N-linked glycosylation	1	1	1	14
GO:0019288	isopentenyl diphosphate biosynthetic process, methylerythritol 4-phosphate pathway	1	1	2	6
GO:0006493	protein O-linked glycosylation	1	1	1	9
GO:0005217	intracellular ligand-gated ion channel activity	1	1	2	6
GO:0140096	catalytic activity, acting on a protein	1	1	142	2203
GO:0016741	transferase activity, transferring one-carbon groups	1	1	17	516
GO:0008168	methyltransferase activity	1	1	17	509
GO:0005230	extracellular ligand-gated ion channel activity	1	1	4	23
GO:0008509	anion transmembrane transporter activity	1	1	9	136
GO:0005654	nucleoplasm	1	1	4	196
GO:0009081	branched-chain amino acid metabolic process	1	1	1	36
GO:0000226	microtubule cytoskeleton organization	1	1	7	78
GO:0007010	cytoskeleton organization	1	1	10	161
GO:0120036	plasma membrane bounded cell projection organization	1	1	20	77
GO:0007017	microtubule-based process	1	1	39	201
GO:0001578	microtubule bundle formation	1	1	4	17
GO:0065003	protein-containing complex assembly	1	1	15	289
GO:0070925	organelle assembly	1	1	17	105
GO:0044782	cilium organization	1	1	20	63
GO:0030030	cell projection organization	1	1	20	78
GO:0022607	cellular component assembly	1	1	30	393
GO:0030031	cell projection assembly	1	1	16	61
GO:0120031	plasma membrane bounded cell projection assembly	1	1	16	61
GO:0035303	regulation of dephosphorylation	1	1	1	21
GO:0031150	sorocarp stalk development	1	1	1	3
GO:0090702	non-reproductive fruiting body development	1	1	2	32
GO:0099120	socially cooperative development	1	1	2	32
GO:0031154	culmination involved in sorocarp development	1	1	1	7
GO:0051703	intraspecies interaction between organisms	1	1	2	32
GO:0051704	multi-organism process	1	1	6	108
GO:0030587	sorocarp development	1	1	2	32
GO:0006304	DNA modification	1	1	2	22
GO:0015297	antiporter activity	1	1	8	85
GO:0015298	solute:cation antiporter activity	1	1	5	35
GO:0022853	active ion transmembrane transporter activity	1	1	10	119
GO:0015078	proton transmembrane transporter activity	1	1	7	85
GO:0022804	active transmembrane transporter activity	1	1	21	319
GO:0015291	secondary active transmembrane transporter activity	1	1	15	159
GO:0042401	cellular biogenic amine biosynthetic process	1	1	1	15
GO:0006595	polyamine metabolic process	1	1	1	10
GO:0044106	cellular amine metabolic process	1	1	1	26
GO:0006576	cellular biogenic amine metabolic process	1	1	1	26
GO:0009308	amine metabolic process	1	1	1	32
GO:0009309	amine biosynthetic process	1	1	1	15
GO:0017053	transcriptional repressor complex	1	1	2	7
GO:0034655	nucleobase-containing compound catabolic process	1	1	1	90
GO:0046434	organophosphate catabolic process	1	1	3	42
GO:0034404	nucleobase-containing small molecule biosynthetic process	1	1	1	40
GO:0046700	heterocycle catabolic process	1	1	2	122
GO:1901361	organic cyclic compound catabolic process	1	1	2	129
GO:0044270	cellular nitrogen compound catabolic process	1	1	2	118
GO:0019439	aromatic compound catabolic process	1	1	2	118
GO:1901292	nucleoside phosphate catabolic process	1	1	1	22
GO:0015399	primary active transmembrane transporter activity	1	1	6	158
GO:0097159	organic cyclic compound binding	1	1	313	5951
GO:0003690	double-stranded DNA binding	1	1	5	64
GO:1990837	sequence-specific double-stranded DNA binding	1	1	3	26
GO:0001067	regulatory region nucleic acid binding	1	1	3	28
GO:0043565	sequence-specific DNA binding	1	1	6	121
GO:1901363	heterocyclic compound binding	1	1	313	5951
GO:0000976	transcription regulatory region sequence-specific DNA binding	1	1	3	22
GO:0005488	binding	1	1	523	9345
GO:0001012	RNA polymerase II regulatory region DNA binding	1	1	3	21
GO:0044212	transcription regulatory region DNA binding	1	1	3	28
GO:0003676	nucleic acid binding	1	1	130	2794
GO:0003677	DNA binding	1	1	70	1255
GO:0017112	Rab guanyl-nucleotide exchange factor activity	1	1	1	4
GO:0035304	regulation of protein dephosphorylation	1	1	1	19
GO:0004843	thiol-dependent ubiquitin-specific protease activity	1	1	1	28
GO:0005871	kinesin complex	1	1	5	25
GO:0009112	nucleobase metabolic process	1	1	1	25
GO:0030001	metal ion transport	1	1	20	243
GO:0010876	lipid localization	1	1	4	54
GO:0006915	apoptotic process	1	1	1	22
GO:0060548	negative regulation of cell death	1	1	1	17
GO:0042981	regulation of apoptotic process	1	1	1	17
GO:0012501	programmed cell death	1	1	1	26
GO:0043067	regulation of programmed cell death	1	1	1	18
GO:0008219	cell death	1	1	1	33
GO:0043069	negative regulation of programmed cell death	1	1	1	13
GO:0010941	regulation of cell death	1	1	1	24
GO:0140014	mitotic nuclear division	1	1	2	47
GO:0000278	mitotic cell cycle	1	1	8	109
GO:0000280	nuclear division	1	1	3	63
GO:1903047	mitotic cell cycle process	1	1	6	97
GO:0048285	organelle fission	1	1	4	68
GO:0046168	glycerol-3-phosphate catabolic process	1	1	1	8
GO:0007264	small GTPase mediated signal transduction	1	1	4	57
GO:0007283	spermatogenesis	1	1	1	11
GO:0004520	endodeoxyribonuclease activity	1	1	1	26
GO:0004536	deoxyribonuclease activity	1	1	1	37
GO:0006974	cellular response to DNA damage stimulus	1	1	14	451
GO:0097708	intracellular vesicle	1	1	3	103
GO:0031982	vesicle	1	1	3	106
GO:0005856	cytoskeleton	1	1	45	338
GO:0009826	unidimensional cell growth	1	1	1	5
GO:0000902	cell morphogenesis	1	1	1	36
GO:0040007	growth	1	1	1	22
GO:0048589	developmental growth	1	1	1	19
GO:0060560	developmental growth involved in morphogenesis	1	1	1	6
GO:0016049	cell growth	1	1	1	7
GO:0009653	anatomical structure morphogenesis	1	1	4	83
GO:0032989	cellular component morphogenesis	1	1	2	41
GO:0044770	cell cycle phase transition	1	1	5	43
GO:0044772	mitotic cell cycle phase transition	1	1	4	42
GO:0000003	reproduction	1	1	7	75
GO:0048646	anatomical structure formation involved in morphogenesis	1	1	2	17
GO:0022413	reproductive process in single-celled organism	1	1	1	2
GO:0022414	reproductive process	1	1	7	70
GO:0048468	cell development	1	1	2	34
GO:1903046	meiotic cell cycle process	1	1	3	26
GO:0043934	sporulation	1	1	1	3
GO:0043935	sexual sporulation resulting in formation of a cellular spore	1	1	1	2
GO:0044703	multi-organism reproductive process	1	1	3	28
GO:0030435	sporulation resulting in formation of a cellular spore	1	1	1	3
GO:0019953	sexual reproduction	1	1	3	28
GO:0034293	sexual sporulation	1	1	1	2
GO:0032505	reproduction of a single-celled organism	1	1	1	2
GO:0051321	meiotic cell cycle	1	1	4	28
GO:0003006	developmental process involved in reproduction	1	1	4	36
GO:0006893	Golgi to plasma membrane transport	1	1	1	3
GO:0006895	Golgi to endosome transport	1	1	1	6
GO:0031267	small GTPase binding	1	1	3	47
GO:0019899	enzyme binding	1	1	6	148
GO:0005515	protein binding	1	1	95	1661
GO:0051020	GTPase binding	1	1	3	80
GO:0097545	axonemal outer doublet	1	1	1	2
GO:0042592	homeostatic process	1	1	14	219
GO:0065008	regulation of biological quality	1	1	16	348
GO:0050801	ion homeostasis	1	1	3	43
GO:0048878	chemical homeostasis	1	1	3	44
GO:0042625	ATPase-coupled ion transmembrane transporter activity	1	1	1	26
GO:0042626	ATPase-coupled transmembrane transporter activity	1	1	6	153
GO:0036094	small molecule binding	1	1	197	3643
GO:0040008	regulation of growth	1	1	1	11
GO:0022603	regulation of anatomical structure morphogenesis	1	1	1	15
GO:0022604	regulation of cell morphogenesis	1	1	1	11
GO:0001558	regulation of cell growth	1	1	1	3
GO:0048638	regulation of developmental growth	1	1	1	9
GO:0009536	plastid	1	1	8	313
GO:0009507	chloroplast	1	1	8	296
GO:0031976	plastid thylakoid	1	1	4	129
GO:0009579	thylakoid	1	1	5	161
GO:0031984	organelle subcompartment	1	1	4	141
GO:0008514	organic anion transmembrane transporter activity	1	1	1	43
GO:0005342	organic acid transmembrane transporter activity	1	1	1	29
GO:0046943	carboxylic acid transmembrane transporter activity	1	1	1	29
GO:0009532	plastid stroma	1	1	1	13
GO:0032101	regulation of response to external stimulus	1	1	1	21
GO:0009605	response to external stimulus	1	1	2	83
GO:0032102	negative regulation of response to external stimulus	1	1	1	5
GO:0009991	response to extracellular stimulus	1	1	2	23
GO:0032104	regulation of response to extracellular stimulus	1	1	1	4
GO:0032105	negative regulation of response to extracellular stimulus	1	1	1	2
GO:0048585	negative regulation of response to stimulus	1	1	4	26
GO:0032107	regulation of response to nutrient levels	1	1	1	4
GO:0031667	response to nutrient levels	1	1	2	23
GO:0006629	lipid metabolic process	1	1	38	609
GO:0006644	phospholipid metabolic process	1	1	10	137
GO:0044255	cellular lipid metabolic process	1	1	19	316
GO:0051783	regulation of nuclear division	1	1	1	20
GO:0007346	regulation of mitotic cell cycle	1	1	1	41
GO:0012505	endomembrane system	1	1	18	477
GO:1901987	regulation of cell cycle phase transition	1	1	2	32
GO:0048584	positive regulation of response to stimulus	1	1	6	46
GO:0009967	positive regulation of signal transduction	1	1	2	26
GO:0023056	positive regulation of signaling	1	1	2	26
GO:0010647	positive regulation of cell communication	1	1	2	26
GO:0140098	catalytic activity, acting on RNA	1	1	18	497
GO:0016772	transferase activity, transferring phosphorus-containing groups	1	1	82	1352
GO:0070568	guanylyltransferase activity	1	1	1	3
GO:0016779	nucleotidyltransferase activity	1	1	10	221
GO:0009790	embryo development	1	1	3	27
GO:0000009	alpha-1,6-mannosyltransferase activity	1	1	1	7
GO:0008233	peptidase activity	1	1	58	774
GO:0070011	peptidase activity, acting on L-amino acid peptides	1	1	46	659
GO:0008238	exopeptidase activity	1	1	7	125
GO:0042594	response to starvation	1	1	1	16
GO:0071496	cellular response to external stimulus	1	1	1	18
GO:0031668	cellular response to extracellular stimulus	1	1	1	16
GO:0031669	cellular response to nutrient levels	1	1	1	16
GO:0031301	integral component of organelle membrane	1	1	1	42
GO:0016971	flavin-linked sulfhydryl oxidase activity	1	1	1	8
GO:0006575	cellular modified amino acid metabolic process	1	1	1	48
GO:0019751	polyol metabolic process	1	1	1	27
GO:1901617	organic hydroxy compound biosynthetic process	1	1	2	36
GO:0006066	alcohol metabolic process	1	1	1	36
GO:1901615	organic hydroxy compound metabolic process	1	1	2	61
GO:0046165	alcohol biosynthetic process	1	1	1	21
GO:0016301	kinase activity	1	1	67	1042
GO:0008610	lipid biosynthetic process	1	1	16	227
GO:0005996	monosaccharide metabolic process	1	1	4	76
GO:0042723	thiamine-containing compound metabolic process	1	1	1	12
GO:0072527	pyrimidine-containing compound metabolic process	1	1	1	49
GO:0006766	vitamin metabolic process	1	1	1	52
GO:0006767	water-soluble vitamin metabolic process	1	1	1	51
GO:0017144	drug metabolic process	1	1	2	136
GO:1901214	regulation of neuron death	1	1	1	4
GO:0070997	neuron death	1	1	1	4
GO:1990234	transferase complex	1	1	2	217
GO:0007018	microtubule-based movement	1	1	35	124
GO:0006928	movement of cell or subcellular component	1	1	37	154
GO:0043244	regulation of protein-containing complex disassembly	1	1	1	12
GO:0023057	negative regulation of signaling	1	1	2	15
GO:0010648	negative regulation of cell communication	1	1	2	15
GO:0019200	carbohydrate kinase activity	1	1	4	31
GO:0097747	RNA polymerase activity	1	1	4	65
GO:0005984	disaccharide metabolic process	1	1	1	30
GO:0009312	oligosaccharide biosynthetic process	1	1	1	36
GO:0034637	cellular carbohydrate biosynthetic process	1	1	1	54
GO:0009311	oligosaccharide metabolic process	1	1	1	44
GO:0097435	supramolecular fiber organization	1	1	1	72
GO:0030029	actin filament-based process	1	1	2	78
GO:0018995	host cellular component	1	1	1	3
GO:0043656	host intracellular region	1	1	1	3
GO:0043657	host cell	1	1	1	3
GO:0033643	host cell part	1	1	1	3
GO:0019318	hexose metabolic process	1	1	1	60
GO:0022904	respiratory electron transport chain	1	1	1	25
GO:0006643	membrane lipid metabolic process	1	1	1	40
GO:0060294	cilium movement involved in cell motility	1	1	2	7
GO:0071824	protein-DNA complex subunit organization	1	1	1	35
GO:0008194	UDP-glycosyltransferase activity	1	1	4	41
GO:0016757	transferase activity, transferring glycosyl groups	1	1	56	604
GO:0046527	glucosyltransferase activity	1	1	1	26
GO:0043900	regulation of multi-organism process	1	1	2	21
GO:0052646	alditol phosphate metabolic process	1	1	1	12
GO:0061458	reproductive system development	1	1	1	16
GO:0050694	galactose 3-O-sulfotransferase activity	1	1	1	7
GO:0043167	ion binding	1	1	331	5756
GO:0051093	negative regulation of developmental process	1	1	1	7
GO:0008202	steroid metabolic process	1	1	1	20
GO:0016192	vesicle-mediated transport	1	1	4	227
GO:0009636	response to toxic substance	1	1	5	72
GO:0070887	cellular response to chemical stimulus	1	1	9	139
GO:0006955	immune response	1	1	3	30
GO:0050776	regulation of immune response	1	1	3	18
GO:0032504	multicellular organism reproduction	1	1	2	24
GO:0002252	immune effector process	1	1	3	19
GO:0044092	negative regulation of molecular function	1	1	18	84
GO:0046903	secretion	1	1	1	34
GO:0034097	response to cytokine	1	1	3	22
GO:0071310	cellular response to organic substance	1	1	4	56
GO:0099568	cytoplasmic region	1	1	10	46
GO:0042995	cell projection	1	1	46	151
GO:0032838	plasma membrane bounded cell projection cytoplasm	1	1	10	43
GO:0120025	plasma membrane bounded cell projection	1	1	43	144
GO:0005887	integral component of plasma membrane	1	1	1	48
GO:0008449	N-acetylglucosamine-6-sulfatase activity	1	1	1	3
GO:0098772	molecular function regulator	1	1	23	255
GO:0004857	enzyme inhibitor activity	1	1	18	75
GO:0030234	enzyme regulator activity	1	1	21	205
GO:0061134	peptidase regulator activity	1	1	15	60
GO:0007600	sensory perception	1	1	2	6
GO:0003008	system process	1	1	2	14
GO:0050877	nervous system process	1	1	2	8
GO:0015980	energy derivation by oxidation of organic compounds	1	1	1	62
GO:0046364	monosaccharide biosynthetic process	1	1	1	20
GO:0009521	photosystem	1	1	1	38
GO:0098796	membrane protein complex	1	1	2	242
GO:0043169	cation binding	1	1	164	2663
GO:0004423	iduronate-2-sulfatase activity	1	1	4	10
GO:0051015	actin filament binding	1	1	1	38
GO:0048487	beta-tubulin binding	1	1	2	11
GO:0009110	vitamin biosynthetic process	1	1	1	44
GO:0051098	regulation of binding	1	1	1	9
GO:0051099	positive regulation of binding	1	1	1	3
GO:0051101	regulation of DNA binding	1	1	1	3
GO:0016469	proton-transporting two-sector ATPase complex	1	1	1	39
GO:0019239	deaminase activity	1	1	2	21
GO:0016810	hydrolase activity, acting on carbon-nitrogen (but not peptide) bonds	1	1	4	140
GO:0016814	hydrolase activity, acting on carbon-nitrogen (but not peptide) bonds, in cyclic amidines	1	1	2	29
GO:0019900	kinase binding	1	1	2	29
GO:0004602	glutathione peroxidase activity	1	1	1	9
GO:0051674	localization of cell	1	1	7	38
GO:0040011	locomotion	1	1	8	59
GO:0016874	ligase activity	1	1	24	517
GO:0016491	oxidoreductase activity	1	1	119	1865
GO:0042180	cellular ketone metabolic process	1	1	1	31
GO:0016875	ligase activity, forming carbon-oxygen bonds	1	1	9	164
GO:0016614	oxidoreductase activity, acting on CH-OH group of donors	1	1	5	134
GO:0016866	intramolecular transferase activity	1	1	2	107
GO:0016853	isomerase activity	1	1	24	449
GO:0042330	taxis	1	1	1	25
GO:0009410	response to xenobiotic stimulus	1	1	1	3
GO:0000302	response to reactive oxygen species	1	1	1	18
GO:0010035	response to inorganic substance	1	1	1	44
GO:0004930	G protein-coupled receptor activity	1	1	2	33
GO:2000241	regulation of reproductive process	1	1	2	6
GO:0016829	lyase activity	1	1	20	305
GO:0016835	carbon-oxygen lyase activity	1	1	4	95
GO:0016860	intramolecular oxidoreductase activity	1	1	2	38
GO:0016879	ligase activity, forming carbon-nitrogen bonds	1	1	3	60
GO:0016661	oxidoreductase activity, acting on other nitrogenous compounds as donors	1	1	1	6
GO:0031226	intrinsic component of plasma membrane	1	1	1	49
GO:0019748	secondary metabolic process	1	1	1	18
GO:0009628	response to abiotic stimulus	1	1	1	105
GO:0044706	multi-multicellular organism process	1	1	1	3
GO:0030991	intraciliary transport particle A	1	1	1	2
GO:0030992	intraciliary transport particle B	1	1	4	6
GO:0140110	transcription regulator activity	1	1	22	426
GO:0045202	synapse	1	1	1	16
GO:0051286	cell tip	1	1	2	7
GO:0030427	site of polarized growth	1	1	2	6
GO:0000000	Gene Ontology	1	1	1429	21471

## Sheet: unique 374
ID	Name	p-Value	p-Value (Adj)	Study Count	Population Count
GO:0031253	cell projection membrane	0.00151709	0.00151709	2	3
GO:0007023	post-chaperonin tubulin folding pathway	0.00167062	0.00167062	3	11
GO:0030898	actin-dependent ATPase activity	0.00298857	0.00298857	2	4
GO:0031143	pseudopodium	0.00490622	0.00490622	2	5
GO:0005315	inorganic phosphate transmembrane transporter activity	0.00622299	0.00622299	3	17
GO:0006817	phosphate ion transport	0.0099211	0.0099211	3	20
GO:0005871	kinesin complex	0.0184149	0.0184149	3	25
GO:0050660	flavin adenine dinucleotide binding	0.0201531	0.0201531	10	207
GO:0002036	regulation of L-glutamate import across plasma membrane	0.0226818	0.0226818	1	1
GO:0071049	nuclear retention of pre-mRNA with aberrant 3'-ends at the site of transcription	0.0226818	0.0226818	1	1
GO:0006226	dUMP biosynthetic process	0.0226818	0.0226818	1	1
GO:0000467	exonucleolytic trimming to generate mature 3'-end of 5.8S rRNA from tricistronic rRNA transcript (SSU-rRNA, 5.8S rRNA, LSU-rRNA)	0.0226818	0.0226818	1	1
GO:0098712	L-glutamate import across plasma membrane	0.0226818	0.0226818	1	1
GO:0071038	nuclear polyadenylation-dependent tRNA catabolic process	0.0226818	0.0226818	1	1
GO:0071051	polyadenylation-dependent snoRNA 3'-end processing	0.0226818	0.0226818	1	1
GO:0000459	exonucleolytic trimming involved in rRNA processing	0.0226818	0.0226818	1	1
GO:0010958	regulation of amino acid import across plasma membrane	0.0226818	0.0226818	1	1
GO:0034475	U4 snRNA 3'-end processing	0.0226818	0.0226818	1	1
GO:0034476	U5 snRNA 3'-end processing	0.0226818	0.0226818	1	1
GO:0071031	nuclear mRNA surveillance of mRNA 3'-end processing	0.0226818	0.0226818	1	1
GO:0071033	nuclear retention of pre-mRNA at the site of transcription	0.0226818	0.0226818	1	1
GO:0046078	dUMP metabolic process	0.0226818	0.0226818	1	1
GO:0071042	nuclear polyadenylation-dependent mRNA catabolic process	0.0226818	0.0226818	1	1
GO:1903789	regulation of amino acid transmembrane transport	0.0226818	0.0226818	1	1
GO:0089718	amino acid import across plasma membrane	0.0226818	0.0226818	1	1
GO:0071047	polyadenylation-dependent mRNA catabolic process	0.0226818	0.0226818	1	1
GO:0032009	early phagosome	0.0226818	0.0226818	1	1
GO:0005436	sodium:phosphate symporter activity	0.0226818	0.0226818	1	1
GO:0016078	tRNA catabolic process	0.0226818	0.0226818	1	1
GO:0051955	regulation of amino acid transport	0.0226818	0.0226818	1	1
GO:0030328	prenylcysteine catabolic process	0.0226818	0.0226818	1	1
GO:0071006	U2-type catalytic step 1 spliceosome	0.0226818	0.0226818	1	1
GO:0000098	sulfur amino acid catabolic process	0.0226818	0.0226818	1	1
GO:0030329	prenylcysteine metabolic process	0.0226818	0.0226818	1	1
GO:0000146	microfilament motor activity	0.0226818	0.0226818	1	1
GO:0016539	intein-mediated protein splicing	0.0226818	0.0226818	1	1
GO:0006695	cholesterol biosynthetic process	0.0226818	0.0226818	1	1
GO:0071012	catalytic step 1 spliceosome	0.0226818	0.0226818	1	1
GO:0031105	septin complex	0.0226818	0.0226818	1	1
GO:0005547	phosphatidylinositol-3,4,5-trisphosphate binding	0.0226818	0.0226818	1	1
GO:0030908	protein splicing	0.0226818	0.0226818	1	1
GO:0050435	amyloid-beta metabolic process	0.0226818	0.0226818	1	1
GO:0008203	cholesterol metabolic process	0.0226818	0.0226818	1	1
GO:0031499	TRAMP complex	0.0226818	0.0226818	1	1
GO:0004713	protein tyrosine kinase activity	0.0226818	0.0226818	1	1
GO:0032890	regulation of organic acid transport	0.0226818	0.0226818	1	1
GO:0051580	regulation of neurotransmitter uptake	0.0226818	0.0226818	1	1
GO:0010721	negative regulation of cell development	0.0226818	0.0226818	1	1
GO:0051952	regulation of amine transport	0.0226818	0.0226818	1	1
GO:0006911	phagocytosis, engulfment	0.0226818	0.0226818	1	1
GO:0004132	dCMP deaminase activity	0.0226818	0.0226818	1	1
GO:0004150	dihydroneopterin aldolase activity	0.0226818	0.0226818	1	1
GO:0004163	diphosphomevalonate decarboxylase activity	0.0226818	0.0226818	1	1
GO:0001735	prenylcysteine oxidase activity	0.0226818	0.0226818	1	1
GO:0051588	regulation of neurotransmitter transport	0.0226818	0.0226818	1	1
GO:0098739	import across plasma membrane	0.0226818	0.0226818	1	1
GO:0042447	hormone catabolic process	0.0226818	0.0226818	1	1
GO:0015837	amine transport	0.0226818	0.0226818	1	1
GO:0001504	neurotransmitter uptake	0.0226818	0.0226818	1	1
GO:0031256	leading edge membrane	0.0226818	0.0226818	1	1
GO:0051597	response to methylmercury	0.0226818	0.0226818	1	1
GO:0048306	calcium-dependent protein binding	0.0226818	0.0226818	1	1
GO:0005516	calmodulin binding	0.0246594	0.0246594	2	11
GO:0008154	actin polymerization or depolymerization	0.0249553	0.0249553	3	28
GO:0051261	protein depolymerization	0.0390183	0.0390183	2	14
GO:0043327	chemotaxis to cAMP	0.0390183	0.0390183	2	14
GO:0098590	plasma membrane region	0.0390183	0.0390183	2	14
GO:0031252	cell leading edge	0.0390183	0.0390183	2	14
GO:0000349	generation of catalytic spliceosome for first transesterification step	0.0448501	0.0448501	1	2
GO:0071035	nuclear polyadenylation-dependent rRNA catabolic process	0.0448501	0.0448501	1	2
GO:0015813	L-glutamate transmembrane transport	0.0448501	0.0448501	1	2
GO:0031115	negative regulation of microtubule polymerization	0.0448501	0.0448501	1	2
GO:0031126	snoRNA 3'-end processing	0.0448501	0.0448501	1	2
GO:0051938	L-glutamate import	0.0448501	0.0448501	1	2
GO:0031276	negative regulation of lateral pseudopodium assembly	0.0448501	0.0448501	1	2
GO:0071028	nuclear mRNA surveillance	0.0448501	0.0448501	1	2
GO:0031111	negative regulation of microtubule polymerization or depolymerization	0.0448501	0.0448501	1	2
GO:0031113	regulation of microtubule polymerization	0.0448501	0.0448501	1	2
GO:0072344	rescue of stalled ribosome	0.0448501	0.0448501	1	2
GO:0008616	queuosine biosynthetic process	0.0448501	0.0448501	1	2
GO:0031273	negative regulation of pseudopodium assembly	0.0448501	0.0448501	1	2
GO:0031275	regulation of lateral pseudopodium assembly	0.0448501	0.0448501	1	2
GO:0018108	peptidyl-tyrosine phosphorylation	0.0448501	0.0448501	1	2
GO:0016075	rRNA catabolic process	0.0448501	0.0448501	1	2
GO:0030177	positive regulation of Wnt signaling pathway	0.0448501	0.0448501	1	2
GO:0046116	queuosine metabolic process	0.0448501	0.0448501	1	2
GO:0031272	regulation of pseudopodium assembly	0.0448501	0.0448501	1	2
GO:0043629	ncRNA polyadenylation	0.0448501	0.0448501	1	2
GO:0031110	regulation of microtubule polymerization or depolymerization	0.0448501	0.0448501	1	2
GO:0031271	lateral pseudopodium assembly	0.0448501	0.0448501	1	2
GO:1903959	regulation of anion transmembrane transport	0.0448501	0.0448501	1	2
GO:0005782	peroxisomal matrix	0.0448501	0.0448501	1	2
GO:0003007	heart morphogenesis	0.0448501	0.0448501	1	2
GO:0031907	microbody lumen	0.0448501	0.0448501	1	2
GO:0099024	plasma membrane invagination	0.0448501	0.0448501	1	2
GO:0044291	cell-cell contact zone	0.0448501	0.0448501	1	2
GO:0070685	macropinocytic cup	0.0448501	0.0448501	1	2
GO:0008298	intracellular mRNA localization	0.0448501	0.0448501	1	2
GO:0043624	cellular protein complex disassembly	0.0510355	0.0510355	3	37
GO:0016763	transferase activity, transferring pentosyl groups	0.0595727	0.0595727	6	122
GO:0031345	negative regulation of cell projection organization	0.0663861	0.0663861	2	4
GO:0006231	dTMP biosynthetic process	0.0665166	0.0665166	1	3
GO:0071046	nuclear polyadenylation-dependent ncRNA catabolic process	0.0665166	0.0665166	1	3
GO:0101030	tRNA-guanine transglycosylation	0.0665166	0.0665166	1	3
GO:0046073	dTMP metabolic process	0.0665166	0.0665166	1	3
GO:0031125	rRNA 3'-end processing	0.0665166	0.0665166	1	3
GO:0009177	pyrimidine deoxyribonucleoside monophosphate biosynthetic process	0.0665166	0.0665166	1	3
GO:0048667	cell morphogenesis involved in neuron differentiation	0.0665166	0.0665166	1	3
GO:0045335	phagocytic vesicle	0.0665166	0.0665166	1	3
GO:0090503	RNA phosphodiester bond hydrolysis, exonucleolytic	0.0665166	0.0665166	1	3
GO:0070830	bicellular tight junction assembly	0.0665166	0.0665166	1	3
GO:0045322	unmethylated CpG binding	0.0665166	0.0665166	1	3
GO:0034333	adherens junction assembly	0.0665166	0.0665166	1	3
GO:0043297	apical junction assembly	0.0665166	0.0665166	1	3
GO:0005923	bicellular tight junction	0.0665166	0.0665166	1	3
GO:0120192	tight junction assembly	0.0665166	0.0665166	1	3
GO:0070160	tight junction	0.0665166	0.0665166	1	3
GO:0034332	adherens junction organization	0.0665166	0.0665166	1	3
GO:0035869	ciliary transition zone	0.0665166	0.0665166	1	3
GO:0004735	pyrroline-5-carboxylate reductase activity	0.0665166	0.0665166	1	3
GO:0005912	adherens junction	0.0665166	0.0665166	1	3
GO:0003868	4-hydroxyphenylpyruvate dioxygenase activity	0.0665166	0.0665166	1	3
GO:0043296	apical junction complex	0.0665166	0.0665166	1	3
GO:0043878	glyceraldehyde-3-phosphate dehydrogenase (NAD+) (non-phosphorylating) activity	0.0665166	0.0665166	1	3
GO:0120193	tight junction organization	0.0665166	0.0665166	1	3
GO:0007043	cell-cell junction assembly	0.0665166	0.0665166	1	3
GO:0034329	cell junction assembly	0.0665166	0.0665166	1	3
GO:0016442	RISC complex	0.0665166	0.0665166	1	3
GO:2001023	regulation of response to drug	0.0665166	0.0665166	1	3
GO:0045216	cell-cell junction organization	0.0665166	0.0665166	1	3
GO:0001891	phagocytic cup	0.0665166	0.0665166	1	3
GO:0016328	lateral plasma membrane	0.0665166	0.0665166	1	3
GO:0042445	hormone metabolic process	0.0665166	0.0665166	1	3
GO:0034330	cell junction organization	0.0665166	0.0665166	1	3
GO:0051014	actin filament severing	0.0665166	0.0665166	1	3
GO:0031332	RNAi effector complex	0.0665166	0.0665166	1	3
GO:0000786	nucleosome	0.0745667	0.0745667	2	20
GO:0016624	oxidoreductase activity, acting on the aldehyde or oxo group of donors, disulfide as acceptor	0.0745667	0.0745667	2	20
GO:0007015	actin filament organization	0.0776125	0.0776125	3	44
GO:0008146	sulfotransferase activity	0.079932	0.079932	5	101
GO:0016973	poly(A)+ mRNA export from nucleus	0.0876926	0.0876926	1	4
GO:0019287	isopentenyl diphosphate biosynthetic process, mevalonate pathway	0.0876926	0.0876926	1	4
GO:0009221	pyrimidine deoxyribonucleotide biosynthetic process	0.0876926	0.0876926	1	4
GO:0070534	protein K63-linked ubiquitination	0.0876926	0.0876926	1	4
GO:0006572	tyrosine catabolic process	0.0876926	0.0876926	1	4
GO:0031207	Sec62/Sec63 complex	0.0876926	0.0876926	1	4
GO:0018212	peptidyl-tyrosine modification	0.0876926	0.0876926	1	4
GO:0030111	regulation of Wnt signaling pathway	0.0876926	0.0876926	1	4
GO:0031205	endoplasmic reticulum Sec complex	0.0876926	0.0876926	1	4
GO:0008143	poly(A) binding	0.0876926	0.0876926	1	4
GO:1902653	secondary alcohol biosynthetic process	0.0876926	0.0876926	1	4
GO:0070717	poly-purine tract binding	0.0876926	0.0876926	1	4
GO:0045596	negative regulation of cell differentiation	0.0876926	0.0876926	1	4
GO:0042060	wound healing	0.0876926	0.0876926	1	4
GO:0046785	microtubule polymerization	0.0880433	0.0880433	2	22
GO:0006471	protein ADP-ribosylation	0.0905196	0.0905196	3	47
GO:0015074	DNA integration	0.0950083	0.0950083	3	48
GO:0005911	cell-cell junction	0.0950322	0.0950322	2	23
GO:0016757	transferase activity, transferring glycosyl groups	0.0981488	0.0981488	21	604
GO:0006935	chemotaxis	0.102174	0.102174	2	24
GO:0034458	3'-5' RNA helicase activity	0.108389	0.108389	1	5
GO:1990116	ribosome-associated ubiquitin-dependent protein catabolic process	0.108389	0.108389	1	5
GO:0043531	ADP binding	0.108389	0.108389	1	5
GO:0007507	heart development	0.108389	0.108389	1	5
GO:1901981	phosphatidylinositol phosphate binding	0.108389	0.108389	1	5
GO:0032156	septin cytoskeleton	0.108389	0.108389	1	5
GO:0004029	aldehyde dehydrogenase (NAD+) activity	0.108389	0.108389	1	5
GO:0042219	cellular modified amino acid catabolic process	0.108389	0.108389	1	5
GO:0004030	aldehyde dehydrogenase [NAD(P)+] activity	0.108389	0.108389	1	5
GO:0044273	sulfur compound catabolic process	0.108389	0.108389	1	5
GO:1990112	RQC complex	0.108389	0.108389	1	5
GO:0044815	DNA packaging complex	0.109457	0.109457	2	25
GO:0032993	protein-DNA complex	0.116872	0.116872	2	26
GO:0015629	actin cytoskeleton	0.117738	0.117738	5	114
GO:0000466	maturation of 5.8S rRNA from tricistronic rRNA transcript (SSU-rRNA, 5.8S rRNA, LSU-rRNA)	0.128617	0.128617	1	6
GO:0045727	positive regulation of translation	0.128617	0.128617	1	6
GO:0035023	regulation of Rho protein signal transduction	0.128617	0.128617	1	6
GO:0007266	Rho protein signal transduction	0.128617	0.128617	1	6
GO:0033897	ribonuclease T2 activity	0.128617	0.128617	1	6
GO:0031269	pseudopodium assembly	0.128617	0.128617	1	6
GO:0009773	photosynthetic electron transport in photosystem I	0.128617	0.128617	1	6
GO:0009644	response to high light intensity	0.128617	0.128617	1	6
GO:0034250	positive regulation of cellular amide metabolic process	0.128617	0.128617	1	6
GO:0009916	alternative oxidase activity	0.128617	0.128617	1	6
GO:0008474	palmitoyl-(protein) hydrolase activity	0.128617	0.128617	1	6
GO:0097730	non-motile cilium	0.128617	0.128617	1	6
GO:0043023	ribosomal large subunit binding	0.128617	0.128617	1	6
GO:0098599	palmitoyl hydrolase activity	0.128617	0.128617	1	6
GO:0006897	endocytosis	0.13206	0.13206	2	28
GO:0009611	response to wounding	0.13206	0.13206	2	28
GO:0005875	microtubule associated complex	0.144412	0.144412	3	58
GO:0000393	spliceosomal conformational changes to generate catalytic conformation	0.148387	0.148387	1	7
GO:0034472	snRNA 3'-end processing	0.148387	0.148387	1	7
GO:0048666	neuron development	0.148387	0.148387	1	7
GO:0015370	solute:sodium symporter activity	0.148387	0.148387	1	7
GO:0016435	rRNA (guanine) methyltransferase activity	0.148387	0.148387	1	7
GO:0004532	exoribonuclease activity	0.148387	0.148387	1	7
GO:0001733	galactosylceramide sulfotransferase activity	0.148387	0.148387	1	7
GO:0060284	regulation of cell development	0.148387	0.148387	1	7
GO:0009642	response to light intensity	0.148387	0.148387	1	7
GO:0047869	dimethylpropiothetin dethiomethylase activity	0.148387	0.148387	1	7
GO:0016682	oxidoreductase activity, acting on diphenols and related substances as donors, oxygen as acceptor	0.148387	0.148387	1	7
GO:0009986	cell surface	0.148387	0.148387	1	7
GO:0090502	RNA phosphodiester bond hydrolysis, endonucleolytic	0.14975	0.14975	3	59
GO:0016782	transferase activity, transferring sulfur-containing groups	0.155171	0.155171	5	125
GO:0004523	RNA-DNA hybrid ribonuclease activity	0.1556	0.1556	2	31
GO:0070476	rRNA (guanine-N7)-methylation	0.16771	0.16771	1	8
GO:0006570	tyrosine metabolic process	0.16771	0.16771	1	8
GO:0070507	regulation of microtubule cytoskeleton organization	0.16771	0.16771	1	8
GO:0000904	cell morphogenesis involved in differentiation	0.16771	0.16771	1	8
GO:0009887	animal organ morphogenesis	0.16771	0.16771	1	8
GO:0035494	SNARE complex disassembly	0.16771	0.16771	1	8
GO:0006907	pinocytosis	0.16771	0.16771	1	8
GO:0003826	alpha-ketoacid dehydrogenase activity	0.16771	0.16771	1	8
GO:0002098	tRNA wobble uridine modification	0.186594	0.186594	1	9
GO:0032272	negative regulation of protein polymerization	0.186594	0.186594	1	9
GO:0031152	aggregation involved in sorocarp development	0.186594	0.186594	1	9
GO:0007021	tubulin complex assembly	0.186594	0.186594	1	9
GO:0003727	single-stranded RNA binding	0.186594	0.186594	1	9
GO:0098630	aggregation of unicellular organisms	0.186594	0.186594	1	9
GO:0098743	cell aggregation	0.186594	0.186594	1	9
GO:0046982	protein heterodimerization activity	0.19632	0.19632	2	36
GO:0032984	protein-containing complex disassembly	0.204148	0.204148	3	48
GO:0003956	NAD(P)+-protein-arginine ADP-ribosyltransferase activity	0.204234	0.204234	3	42
GO:0005819	spindle	0.204622	0.204622	2	37
GO:0045624	positive regulation of T-helper cell differentiation	0.205052	0.205052	1	10
GO:0045622	regulation of T-helper cell differentiation	0.205052	0.205052	1	10
GO:0043372	positive regulation of CD4-positive, alpha-beta T cell differentiation	0.205052	0.205052	1	10
GO:0042093	T-helper cell differentiation	0.205052	0.205052	1	10
GO:0051571	positive regulation of histone H3-K4 methylation	0.205052	0.205052	1	10
GO:0002294	CD4-positive, alpha-beta T cell differentiation involved in immune response	0.205052	0.205052	1	10
GO:0051574	positive regulation of histone H3-K9 methylation	0.205052	0.205052	1	10
GO:0043370	regulation of CD4-positive, alpha-beta T cell differentiation	0.205052	0.205052	1	10
GO:0043367	CD4-positive, alpha-beta T cell differentiation	0.205052	0.205052	1	10
GO:0002293	alpha-beta T cell differentiation involved in immune response	0.205052	0.205052	1	10
GO:0031062	positive regulation of histone methylation	0.205052	0.205052	1	10
GO:0002097	tRNA wobble base modification	0.205052	0.205052	1	10
GO:0002292	T cell differentiation involved in immune response	0.205052	0.205052	1	10
GO:2000516	positive regulation of CD4-positive, alpha-beta T cell activation	0.205052	0.205052	1	10
GO:0006561	proline biosynthetic process	0.205052	0.205052	1	10
GO:2000514	regulation of CD4-positive, alpha-beta T cell activation	0.205052	0.205052	1	10
GO:0035710	CD4-positive, alpha-beta T cell activation	0.205052	0.205052	1	10
GO:0030867	rough endoplasmic reticulum membrane	0.205052	0.205052	1	10
GO:0048536	spleen development	0.205052	0.205052	1	10
GO:0001701	in utero embryonic development	0.205052	0.205052	1	10
GO:0048566	embryonic digestive tract development	0.205052	0.205052	1	10
GO:0002287	alpha-beta T cell activation involved in immune response	0.205052	0.205052	1	10
GO:0016892	endoribonuclease activity, producing 3'-phosphomonoesters	0.205052	0.205052	1	10
GO:0034450	ubiquitin-ubiquitin ligase activity	0.205052	0.205052	1	10
GO:0071354	cellular response to interleukin-6	0.205052	0.205052	1	10
GO:0002286	T cell activation involved in immune response	0.205052	0.205052	1	10
GO:0070741	response to interleukin-6	0.205052	0.205052	1	10
GO:0002285	lymphocyte activation involved in immune response	0.205052	0.205052	1	10
GO:0071987	WD40-repeat domain binding	0.205052	0.205052	1	10
GO:0004842	ubiquitin-protein transferase activity	0.212271	0.212271	10	271
GO:0046638	positive regulation of alpha-beta T cell differentiation	0.223091	0.223091	1	11
GO:0031204	posttranslational protein targeting to membrane, translocation	0.223091	0.223091	1	11
GO:0051569	regulation of histone H3-K4 methylation	0.223091	0.223091	1	11
GO:0006620	posttranslational protein targeting to endoplasmic reticulum membrane	0.223091	0.223091	1	11
GO:0000209	protein polyubiquitination	0.223091	0.223091	1	11
GO:0030183	B cell differentiation	0.223091	0.223091	1	11
GO:0048188	Set1C/COMPASS complex	0.223091	0.223091	1	11
GO:0031058	positive regulation of histone modification	0.223091	0.223091	1	11
GO:0009240	isopentenyl diphosphate biosynthetic process	0.223091	0.223091	1	11
GO:0048538	thymus development	0.223091	0.223091	1	11
GO:0022604	regulation of cell morphogenesis	0.223091	0.223091	1	11
GO:0016126	sterol biosynthetic process	0.223091	0.223091	1	11
GO:0042113	B cell activation	0.223091	0.223091	1	11
GO:0002699	positive regulation of immune effector process	0.223091	0.223091	1	11
GO:0048487	beta-tubulin binding	0.223091	0.223091	1	11
GO:0001228	DNA-binding transcription activator activity, RNA polymerase II-specific	0.223091	0.223091	1	11
GO:0048872	homeostasis of number of cells	0.223091	0.223091	1	11
GO:0003906	DNA-(apurinic or apyrimidinic site) endonuclease activity	0.223091	0.223091	1	11
GO:0001216	DNA-binding transcription activator activity	0.223091	0.223091	1	11
GO:0001505	regulation of neurotransmitter levels	0.223091	0.223091	1	11
GO:0017145	stem cell division	0.223091	0.223091	1	11
GO:0006486	protein glycosylation	0.227195	0.227195	7	218
GO:0043413	macromolecule glycosylation	0.227195	0.227195	7	218
GO:0016891	endoribonuclease activity, producing 5'-phosphomonoesters	0.229729	0.229729	2	40
GO:0043021	ribonucleoprotein complex binding	0.229729	0.229729	2	40
GO:0009101	glycoprotein biosynthetic process	0.230521	0.230521	7	219
GO:0045944	positive regulation of transcription by RNA polymerase II	0.238147	0.238147	2	41
GO:0070475	rRNA base methylation	0.240722	0.240722	1	12
GO:0016575	histone deacetylation	0.240722	0.240722	1	12
GO:0030099	myeloid cell differentiation	0.240722	0.240722	1	12
GO:0043009	chordate embryonic development	0.240722	0.240722	1	12
GO:0048732	gland development	0.240722	0.240722	1	12
GO:0048568	embryonic organ development	0.240722	0.240722	1	12
GO:0003756	protein disulfide isomerase activity	0.240722	0.240722	1	12
GO:0009522	photosystem I	0.240722	0.240722	1	12
GO:0016864	intramolecular oxidoreductase activity, transposing S-S bonds	0.240722	0.240722	1	12
GO:0016620	oxidoreductase activity, acting on the aldehyde or oxo group of donors, NAD or NADP as acceptor	0.255022	0.255022	2	43
GO:0051570	regulation of histone H3-K9 methylation	0.257953	0.257953	1	13
GO:0006084	acetyl-CoA metabolic process	0.257953	0.257953	1	13
GO:0000469	cleavage involved in rRNA processing	0.257953	0.257953	1	13
GO:0000978	RNA polymerase II cis-regulatory region sequence-specific DNA binding	0.257953	0.257953	1	13
GO:0005684	U2-type spliceosomal complex	0.257953	0.257953	1	13
GO:0030176	integral component of endoplasmic reticulum membrane	0.257953	0.257953	1	13
GO:1902904	negative regulation of supramolecular fiber organization	0.257953	0.257953	1	13
GO:0048565	digestive tract development	0.257953	0.257953	1	13
GO:0031227	intrinsic component of endoplasmic reticulum membrane	0.257953	0.257953	1	13
GO:0002366	leukocyte activation involved in immune response	0.257953	0.257953	1	13
GO:0034243	regulation of transcription elongation from RNA polymerase II promoter	0.274794	0.274794	1	14
GO:0006560	proline metabolic process	0.274794	0.274794	1	14
GO:0006476	protein deacetylation	0.274794	0.274794	1	14
GO:0000987	cis-regulatory region sequence-specific DNA binding	0.274794	0.274794	1	14
GO:0051494	negative regulation of cytoskeleton organization	0.274794	0.274794	1	14
GO:0043631	RNA polyadenylation	0.274794	0.274794	1	14
GO:1990830	cellular response to leukemia inhibitory factor	0.274794	0.274794	1	14
GO:1990823	response to leukemia inhibitory factor	0.274794	0.274794	1	14
GO:0006909	phagocytosis	0.274794	0.274794	1	14
GO:0006289	nucleotide-excision repair	0.288802	0.288802	2	47
GO:0000902	cell morphogenesis	0.289972	0.289972	4	36
GO:0032786	positive regulation of DNA-templated transcription, elongation	0.291254	0.291254	1	15
GO:0031213	RSF complex	0.291254	0.291254	1	15
GO:0009968	negative regulation of signal transduction	0.291254	0.291254	1	15
GO:0009767	photosynthetic electron transport chain	0.291254	0.291254	1	15
GO:0010648	negative regulation of cell communication	0.291254	0.291254	1	15
GO:0023057	negative regulation of signaling	0.291254	0.291254	1	15
GO:0022603	regulation of anatomical structure morphogenesis	0.291254	0.291254	1	15
GO:0016670	oxidoreductase activity, acting on a sulfur group of donors, oxygen as acceptor	0.291254	0.291254	1	15
GO:0006575	cellular modified amino acid metabolic process	0.297228	0.297228	2	48
GO:0070085	glycosylation	0.300007	0.300007	7	239
GO:0006816	calcium ion transport	0.305638	0.305638	2	49
GO:0004180	carboxypeptidase activity	0.305638	0.305638	2	49
GO:0003724	RNA helicase activity	0.307341	0.307341	1	16
GO:0009083	branched-chain amino acid catabolic process	0.307341	0.307341	1	16
GO:0009267	cellular response to starvation	0.307341	0.307341	1	16
GO:0000082	G1/S transition of mitotic cell cycle	0.307341	0.307341	1	16
GO:0044843	cell cycle G1/S phase transition	0.307341	0.307341	1	16
GO:0032880	regulation of protein localization	0.307341	0.307341	1	16
GO:0061650	ubiquitin-like protein conjugating enzyme activity	0.307341	0.307341	1	16
GO:0016832	aldehyde-lyase activity	0.307341	0.307341	1	16
GO:0045202	synapse	0.307341	0.307341	1	16
GO:0000974	Prp19 complex	0.307341	0.307341	1	16
GO:0006414	translational elongation	0.314029	0.314029	2	50
GO:0003887	DNA-directed DNA polymerase activity	0.314029	0.314029	2	50
GO:0000151	ubiquitin ligase complex	0.314029	0.314029	2	50
GO:0031047	gene silencing by RNA	0.323063	0.323063	1	17
GO:0042455	ribonucleoside biosynthetic process	0.323063	0.323063	1	17
GO:0043015	gamma-tubulin binding	0.323063	0.323063	1	17
GO:0050778	positive regulation of immune response	0.323063	0.323063	1	17
GO:0030976	thiamine pyrophosphate binding	0.323063	0.323063	1	17
GO:0031418	L-ascorbic acid binding	0.329131	0.329131	5	167
GO:0009190	cyclic nucleotide biosynthetic process	0.338429	0.338429	1	18
GO:0009187	cyclic nucleotide metabolic process	0.338429	0.338429	1	18
GO:0007224	smoothened signaling pathway	0.338429	0.338429	1	18
GO:0044764	multi-organism cellular process	0.338429	0.338429	1	18
GO:0006352	DNA-templated transcription, initiation	0.339054	0.339054	2	53
GO:0006417	regulation of translation	0.347335	0.347335	2	54
GO:0006406	mRNA export from nucleus	0.353448	0.353448	1	19
GO:0009074	aromatic amino acid family catabolic process	0.353448	0.353448	1	19
GO:0008271	secondary active sulfate transmembrane transporter activity	0.353448	0.353448	1	19
GO:0050662	coenzyme binding	0.354514	0.354514	18	713
GO:0035097	histone methyltransferase complex	0.368125	0.368125	1	20
GO:0007020	microtubule nucleation	0.368125	0.368125	1	20
GO:0008649	rRNA methyltransferase activity	0.368125	0.368125	1	20
GO:0016646	oxidoreductase activity, acting on the CH-NH group of donors, NAD or NADP as acceptor	0.368125	0.368125	1	20
GO:0019904	protein domain specific binding	0.368125	0.368125	1	20
GO:0016846	carbon-sulfur lyase activity	0.368125	0.368125	1	20
GO:0016849	phosphorus-oxygen lyase activity	0.368125	0.368125	1	20
GO:0005506	iron ion binding	0.368181	0.368181	8	299
GO:0006457	protein folding	0.377144	0.377144	4	137
GO:0048029	monosaccharide binding	0.378547	0.378547	5	178
GO:0019787	ubiquitin-like protein transferase activity	0.380635	0.380635	10	281
GO:0015698	inorganic anion transport	0.380688	0.380688	6	115
GO:0000977	RNA polymerase II regulatory region sequence-specific DNA binding	0.382471	0.382471	1	21
GO:0071345	cellular response to cytokine stimulus	0.382471	0.382471	1	21
GO:0019239	deaminase activity	0.382471	0.382471	1	21
GO:0034061	DNA polymerase activity	0.388169	0.388169	2	59
GO:0031406	carboxylic acid binding	0.392042	0.392042	5	181
GO:0045292	mRNA cis splicing, via spliceosome	0.396491	0.396491	1	22
GO:0031010	ISWI-type complex	0.396491	0.396491	1	22
GO:0016790	thiolester hydrolase activity	0.396491	0.396491	1	22
GO:0016705	oxidoreductase activity, acting on paired donors, with incorporation or reduction of molecular oxygen	0.397884	0.397884	9	327
GO:0003779	actin binding	0.402814	0.402814	4	142
GO:0009100	glycoprotein metabolic process	0.408778	0.408778	7	230
GO:0036265	RNA (guanine-N7)-methylation	0.410194	0.410194	1	23
GO:0005230	extracellular ligand-gated ion channel activity	0.410194	0.410194	1	23
GO:0009247	glycolipid biosynthetic process	0.410194	0.410194	1	23
GO:0005992	trehalose biosynthetic process	0.410194	0.410194	1	23
GO:0006664	glycolipid metabolic process	0.410194	0.410194	1	23
GO:0004499	N,N-dimethylaniline monooxygenase activity	0.410194	0.410194	1	23
GO:0004527	exonuclease activity	0.414757	0.414757	3	103
GO:0030036	actin cytoskeleton organization	0.422337	0.422337	4	73
GO:0004521	endoribonuclease activity	0.422729	0.422729	3	55
GO:0000122	negative regulation of transcription by RNA polymerase II	0.423586	0.423586	1	24
GO:0006368	transcription elongation from RNA polymerase II promoter	0.423586	0.423586	1	24
GO:0006099	tricarboxylic acid cycle	0.423586	0.423586	1	24
GO:0006760	folic acid-containing compound metabolic process	0.423586	0.423586	1	24
GO:0043022	ribosome binding	0.423586	0.423586	1	24
GO:0005938	cell cortex	0.423586	0.423586	1	24
GO:0006821	chloride transport	0.436675	0.436675	1	25
GO:0015116	sulfate transmembrane transporter activity	0.436675	0.436675	1	25
GO:0046351	disaccharide biosynthetic process	0.436675	0.436675	1	25
GO:0046467	membrane lipid biosynthetic process	0.436675	0.436675	1	25
GO:0005777	peroxisome	0.436675	0.436675	1	25
GO:0016197	endosomal transport	0.436675	0.436675	1	25
GO:0031625	ubiquitin protein ligase binding	0.436675	0.436675	1	25
GO:0003777	microtubule motor activity	0.444818	0.444818	3	108
GO:0006855	drug transmembrane transport	0.449156	0.449156	2	50
GO:0006612	protein targeting to membrane	0.449467	0.449467	1	26
GO:0005262	calcium channel activity	0.449467	0.449467	1	26
GO:0005759	mitochondrial matrix	0.449467	0.449467	1	26
GO:0005774	vacuolar membrane	0.449467	0.449467	1	26
GO:0009967	positive regulation of signal transduction	0.449467	0.449467	1	26
GO:0008641	ubiquitin-like modifier activating enzyme activity	0.449467	0.449467	1	26
GO:0048585	negative regulation of response to stimulus	0.449467	0.449467	1	26
GO:0016579	protein deubiquitination	0.450981	0.450981	2	67
GO:0043177	organic acid binding	0.452935	0.452935	5	181
GO:0042626	ATPase-coupled transmembrane transporter activity	0.458465	0.458465	4	153
GO:0065002	intracellular protein transmembrane transport	0.461969	0.461969	1	27
GO:0005813	centrosome	0.461969	0.461969	1	27
GO:0008272	sulfate transport	0.461969	0.461969	1	27
GO:0071013	catalytic step 2 spliceosome	0.461969	0.461969	1	27
GO:0044389	ubiquitin-like protein ligase binding	0.461969	0.461969	1	27
GO:0005815	microtubule organizing center	0.466112	0.466112	2	69
GO:0016021	integral component of membrane	0.466679	0.466679	144	6261
GO:0006418	tRNA aminoacylation for protein translation	0.473352	0.473352	4	156
GO:0070646	protein modification by small protein removal	0.473585	0.473585	2	70
GO:0019706	protein-cysteine S-palmitoyltransferase activity	0.474188	0.474188	1	28
GO:0016485	protein processing	0.474188	0.474188	1	28
GO:0005991	trehalose metabolic process	0.474188	0.474188	1	28
GO:0019707	protein-cysteine S-acyltransferase activity	0.474188	0.474188	1	28
GO:1903509	liposaccharide metabolic process	0.474188	0.474188	1	28
GO:0097502	mannosylation	0.474188	0.474188	1	28
GO:0016567	protein ubiquitination	0.478676	0.478676	8	290
GO:0043039	tRNA aminoacylation	0.483192	0.483192	4	158
GO:0015399	primary active transmembrane transporter activity	0.483192	0.483192	4	158
GO:0016814	hydrolase activity, acting on carbon-nitrogen (but not peptide) bonds, in cyclic amidines	0.48613	0.48613	1	29
GO:0003774	motor activity	0.493724	0.493724	5	204
GO:0000096	sulfur amino acid metabolic process	0.497801	0.497801	1	30
GO:0016409	palmitoyltransferase activity	0.497801	0.497801	1	30
GO:0000030	mannosyltransferase activity	0.497801	0.497801	1	30
GO:0036459	thiol-dependent ubiquitinyl hydrolase activity	0.50283	0.50283	2	74
GO:0045047	protein targeting to ER	0.509208	0.509208	1	31
GO:0009060	aerobic respiration	0.509208	0.509208	1	31
GO:0042558	pteridine-containing compound metabolic process	0.509208	0.509208	1	31
GO:0016671	oxidoreductase activity, acting on a sulfur group of donors, disulfide as acceptor	0.509208	0.509208	1	31
GO:0051707	response to other organism	0.509208	0.509208	1	31
GO:0043207	response to external biotic stimulus	0.509208	0.509208	1	31
GO:0101005	ubiquitinyl hydrolase activity	0.509976	0.509976	2	75
GO:0004812	aminoacyl-tRNA ligase activity	0.512253	0.512253	4	164
GO:0016875	ligase activity, forming carbon-oxygen bonds	0.512253	0.512253	4	164
GO:0004888	transmembrane signaling receptor activity	0.517054	0.517054	2	76
GO:0009084	glutamine family amino acid biosynthetic process	0.520356	0.520356	1	32
GO:0000123	histone acetyltransferase complex	0.520356	0.520356	1	32
GO:0008138	protein tyrosine/serine/threonine phosphatase activity	0.520356	0.520356	1	32
GO:0003746	translation elongation factor activity	0.520356	0.520356	1	32
GO:0016417	S-acyltransferase activity	0.520356	0.520356	1	32
GO:0030587	sorocarp development	0.520356	0.520356	1	32
GO:0009607	response to biotic stimulus	0.520356	0.520356	1	32
GO:0006260	DNA replication	0.521775	0.521775	4	166
GO:0019783	ubiquitin-like protein-specific protease activity	0.524065	0.524065	2	77
GO:0046983	protein dimerization activity	0.524065	0.524065	2	77
GO:0061659	ubiquitin-like protein ligase activity	0.530798	0.530798	2	50
GO:0008235	metalloexopeptidase activity	0.531251	0.531251	1	33
GO:0072348	sulfur compound transport	0.531251	0.531251	1	33
GO:0071897	DNA biosynthetic process	0.537878	0.537878	2	79
GO:0051301	cell division	0.537878	0.537878	2	79
GO:0061630	ubiquitin protein ligase activity	0.540387	0.540387	2	50
GO:0016458	gene silencing	0.5419	0.5419	1	34
GO:0046578	regulation of Ras protein signal transduction	0.552307	0.552307	1	35
GO:0015276	ligand-gated ion channel activity	0.552307	0.552307	1	35
GO:0009081	branched-chain amino acid metabolic process	0.562478	0.562478	1	36
GO:0070008	serine-type exopeptidase activity	0.562478	0.562478	1	36
GO:0010181	FMN binding	0.562478	0.562478	1	36
GO:0031248	protein acetyltransferase complex	0.572418	0.572418	1	37
GO:0018024	histone-lysine N-methyltransferase activity	0.582133	0.582133	1	38
GO:0016279	protein-lysine N-methyltransferase activity	0.582133	0.582133	1	38
GO:0016278	lysine N-methyltransferase activity	0.582133	0.582133	1	38
GO:0009521	photosystem	0.582133	0.582133	1	38
GO:0016860	intramolecular oxidoreductase activity	0.582133	0.582133	1	38
GO:0048870	cell motility	0.582133	0.582133	1	38
GO:0051674	localization of cell	0.582133	0.582133	1	38
GO:0031514	motile cilium	0.591628	0.591628	1	39
GO:0038023	signaling receptor activity	0.596556	0.596556	2	88
GO:0031224	intrinsic component of membrane	0.599458	0.599458	144	6264
GO:0016573	histone acetylation	0.600907	0.600907	1	40
GO:0043547	positive regulation of GTPase activity	0.600907	0.600907	1	40
GO:0042054	histone methyltransferase activity	0.600907	0.600907	1	40
GO:0008408	3'-5' exonuclease activity	0.600907	0.600907	1	40
GO:0016877	ligase activity, forming carbon-sulfur bonds	0.600907	0.600907	1	40
GO:0016893	endonuclease activity, active with either ribo- or deoxyribonucleic acids and producing 5'-phosphomonoesters	0.609542	0.609542	2	60
GO:0018393	internal peptidyl-lysine acetylation	0.609976	0.609976	1	41
GO:0015085	calcium ion transmembrane transporter activity	0.609976	0.609976	1	41
GO:0005096	GTPase activator activity	0.609976	0.609976	1	41
GO:0008194	UDP-glycosyltransferase activity	0.609976	0.609976	1	41
GO:0016831	carboxy-lyase activity	0.609976	0.609976	1	41
GO:1901681	sulfur compound binding	0.609976	0.609976	1	41
GO:0004553	hydrolase activity, hydrolyzing O-glycosyl compounds	0.617355	0.617355	7	328
GO:0098661	inorganic anion transmembrane transport	0.61884	0.61884	1	42
GO:0090481	pyrimidine nucleotide-sugar transmembrane transport	0.61884	0.61884	1	42
GO:0015780	nucleotide-sugar transmembrane transport	0.61884	0.61884	1	42
GO:0044772	mitotic cell cycle phase transition	0.61884	0.61884	1	42
GO:0015165	pyrimidine nucleotide-sugar transmembrane transporter activity	0.61884	0.61884	1	42
GO:0004867	serine-type endopeptidase inhibitor activity	0.627502	0.627502	1	43
GO:0042802	identical protein binding	0.627502	0.627502	1	43
GO:0005509	calcium ion binding	0.628484	0.628484	10	471
GO:0070647	protein modification by small protein conjugation or removal	0.634937	0.634937	10	382
GO:1901606	alpha-amino acid catabolic process	0.635968	0.635968	1	44
GO:0008378	galactosyltransferase activity	0.635968	0.635968	1	44
GO:0020037	heme binding	0.637552	0.637552	3	144
GO:0005338	nucleotide-sugar transmembrane transporter activity	0.644242	0.644242	1	45
GO:0016702	oxidoreductase activity, acting on single donors with incorporation of molecular oxygen, incorporation of two atoms of oxygen	0.644242	0.644242	1	45
GO:0055114	oxidation-reduction process	0.648446	0.648446	41	1777
GO:0016874	ligase activity	0.65157	0.65157	12	517
GO:0043087	regulation of GTPase activity	0.652328	0.652328	1	46
GO:0030695	GTPase regulator activity	0.652328	0.652328	1	46
GO:0030246	carbohydrate binding	0.663562	0.663562	5	228
GO:0070838	divalent metal ion transport	0.665843	0.665843	2	100
GO:0008234	cysteine-type peptidase activity	0.672293	0.672293	4	158
GO:0016758	transferase activity, transferring hexosyl groups	0.673464	0.673464	3	152
GO:0031226	intrinsic component of plasma membrane	0.675502	0.675502	1	49
GO:0010951	negative regulation of endopeptidase activity	0.682879	0.682879	1	50
GO:0007186	G protein-coupled receptor signaling pathway	0.682879	0.682879	1	50
GO:0016825	hydrolase activity, acting on acid phosphorus-nitrogen bonds	0.683164	0.683164	5	254
GO:0043038	amino acid activation	0.684987	0.684987	4	158
GO:0008236	serine-type peptidase activity	0.686133	0.686133	5	254
GO:0005525	GTP binding	0.695954	0.695954	5	257
GO:0032550	purine ribonucleoside binding	0.695954	0.695954	5	257
GO:0001883	purine nucleoside binding	0.695954	0.695954	5	257
GO:0052548	regulation of endopeptidase activity	0.697135	0.697135	1	52
GO:0051537	2 iron, 2 sulfur cluster binding	0.697135	0.697135	1	52
GO:0060271	cilium assembly	0.704021	0.704021	1	53
GO:0000049	tRNA binding	0.704021	0.704021	1	53
GO:0004866	endopeptidase inhibitor activity	0.704021	0.704021	1	53
GO:0000981	DNA-binding transcription factor activity, RNA polymerase II-specific	0.704021	0.704021	1	53
GO:0032561	guanyl ribonucleotide binding	0.708719	0.708719	5	261
GO:0005507	copper ion binding	0.717329	0.717329	1	55
GO:0140101	catalytic activity, acting on a tRNA	0.718043	0.718043	5	264
GO:0045893	positive regulation of transcription, DNA-templated	0.723068	0.723068	2	59
GO:0008757	S-adenosylmethionine-dependent methyltransferase activity	0.723638	0.723638	3	137
GO:0045892	negative regulation of transcription, DNA-templated	0.723756	0.723756	1	56
GO:0010466	negative regulation of peptidase activity	0.723756	0.723756	1	56
GO:0032549	ribonucleoside binding	0.727154	0.727154	5	267
GO:0032446	protein modification by small protein conjugation	0.735267	0.735267	8	312
GO:0016798	hydrolase activity, acting on glycosyl bonds	0.739962	0.739962	7	371
GO:0050661	NADP binding	0.742178	0.742178	1	59
GO:0005773	vacuole	0.748042	0.748042	1	60
GO:0051345	positive regulation of hydrolase activity	0.748042	0.748042	1	60
GO:0016747	transferase activity, transferring acyl groups other than amino-acyl groups	0.751052	0.751052	4	197
GO:0006357	regulation of transcription by RNA polymerase II	0.751412	0.751412	2	118
GO:0015631	tubulin binding	0.751412	0.751412	2	118
GO:0000166	nucleotide binding	0.752403	0.752403	58	3255
GO:0005654	nucleoplasm	0.755308	0.755308	4	196
GO:1901264	carbohydrate derivative transport	0.759374	0.759374	1	62
GO:0044782	cilium organization	0.764847	0.764847	1	63
GO:0008047	enzyme activator activity	0.775425	0.775425	1	65
GO:0044877	protein-containing complex binding	0.77995	0.77995	3	117
GO:0006338	chromatin remodeling	0.780534	0.780534	1	66
GO:0008170	N-methyltransferase activity	0.785527	0.785527	1	67
GO:0046914	transition metal ion binding	0.800313	0.800313	20	1035
GO:0004252	serine-type endopeptidase activity	0.807649	0.807649	2	133
GO:0005216	ion channel activity	0.808407	0.808407	4	175
GO:0016746	transferase activity, transferring acyl groups	0.811464	0.811464	6	334
GO:0015103	inorganic anion transmembrane transporter activity	0.812793	0.812793	2	90
GO:0005261	cation channel activity	0.813194	0.813194	1	73
GO:0009982	pseudouridine synthase activity	0.813194	0.813194	1	73
GO:0046872	metal ion binding	0.825252	0.825252	51	2643
GO:0060089	molecular transducer activity	0.833041	0.833041	2	89
GO:0006261	DNA-dependent DNA replication	0.83331	0.83331	2	95
GO:0004222	metalloendopeptidase activity	0.833507	0.833507	1	78
GO:0001882	nucleoside binding	0.836798	0.836798	5	268
GO:0043169	cation binding	0.837229	0.837229	52	2663
GO:0043161	proteasome-mediated ubiquitin-dependent protein catabolic process	0.837297	0.837297	1	79
GO:0005743	mitochondrial inner membrane	0.837297	0.837297	1	79
GO:0019866	organelle inner membrane	0.837297	0.837297	1	79
GO:0019001	guanyl nucleotide binding	0.840965	0.840965	5	263
GO:0017171	serine hydrolase activity	0.841438	0.841438	5	254
GO:0019842	vitamin binding	0.842057	0.842057	6	367
GO:0098588	bounding membrane of organelle	0.844291	0.844291	4	189
GO:0008270	zinc ion binding	0.853649	0.853649	11	633
GO:0008238	exopeptidase activity	0.854955	0.854955	2	125
GO:0015297	antiporter activity	0.858297	0.858297	1	85
GO:0051287	NAD binding	0.864677	0.864677	1	87
GO:0030554	adenyl nucleotide binding	0.868959	0.868959	37	2413
GO:0006400	tRNA modification	0.87032	0.87032	2	97
GO:0031966	mitochondrial membrane	0.870771	0.870771	1	89
GO:0004386	helicase activity	0.87116	0.87116	4	252
GO:0003924	GTPase activity	0.874315	0.874315	2	157
GO:0005730	nucleolus	0.87659	0.87659	1	91
GO:0004672	protein kinase activity	0.878698	0.878698	11	653
GO:0000413	protein peptidyl-prolyl isomerization	0.880961	0.880961	2	160
GO:0003755	peptidyl-prolyl cis-trans isomerase activity	0.880961	0.880961	2	160
GO:0016859	cis-trans isomerase activity	0.880961	0.880961	2	160
GO:0032508	DNA duplex unwinding	0.884833	0.884833	1	94
GO:0016042	lipid catabolic process	0.884833	0.884833	1	94
GO:0098805	whole membrane	0.884833	0.884833	1	94
GO:0032392	DNA geometric change	0.890021	0.890021	1	96
GO:0000139	Golgi membrane	0.890021	0.890021	1	96
GO:0008237	metallopeptidase activity	0.890067	0.890067	2	144
GO:0006468	protein phosphorylation	0.890932	0.890932	11	664
GO:0018208	peptidyl-proline modification	0.893289	0.893289	2	166
GO:0046906	tetrapyrrole binding	0.898064	0.898064	3	231
GO:0032553	ribonucleotide binding	0.903853	0.903853	43	2705
GO:0032555	purine ribonucleotide binding	0.905835	0.905835	42	2669
GO:0097367	carbohydrate derivative binding	0.906853	0.906853	43	2737
GO:0070925	organelle assembly	0.910626	0.910626	1	105
GO:0005794	Golgi apparatus	0.911804	0.911804	3	240
GO:0016866	intramolecular transferase activity	0.914654	0.914654	1	107
GO:0005829	cytosol	0.916568	0.916568	4	304
GO:0008135	translation factor activity, RNA binding	0.922175	0.922175	1	111
GO:0016791	phosphatase activity	0.934247	0.934247	2	217
GO:0017076	purine nucleotide binding	0.939339	0.939339	42	2675
GO:0005929	cilium	0.939617	0.939617	1	122
GO:0009535	chloroplast thylakoid membrane	0.940994	0.940994	1	123
GO:0055035	plastid thylakoid membrane	0.940994	0.940994	1	123
GO:0003700	DNA-binding transcription factor activity	0.941354	0.941354	6	388
GO:0009534	chloroplast thylakoid	0.948625	0.948625	1	129
GO:0006259	DNA metabolic process	0.949742	0.949742	8	693
GO:0006974	cellular response to DNA damage stimulus	0.95442	0.95442	4	451
GO:0042651	thylakoid membrane	0.957289	0.957289	1	137
GO:0051536	iron-sulfur cluster binding	0.962816	0.962816	1	143
GO:0140097	catalytic activity, acting on DNA	0.962969	0.962969	3	274
GO:0004674	protein serine/threonine kinase activity	0.966337	0.966337	2	227
GO:0006470	protein dephosphorylation	0.968368	0.968368	1	150
GO:0006928	movement of cell or subcellular component	0.971161	0.971161	1	154
GO:0005623	cell	0.971161	0.971161	1	154
GO:0016311	dephosphorylation	0.971199	0.971199	2	235
GO:0009055	electron transfer activity	0.971819	0.971819	1	155
GO:0004175	endopeptidase activity	0.974454	0.974454	3	313
GO:0016853	isomerase activity	0.978572	0.978572	5	449
GO:0042578	phosphoric ester hydrolase activity	0.979811	0.979811	3	310
GO:0016779	nucleotidyltransferase activity	0.983816	0.983816	2	221
GO:0098655	cation transmembrane transport	0.984077	0.984077	2	265
GO:0042592	homeostatic process	0.993594	0.993594	1	219
GO:0006281	DNA repair	0.993991	0.993991	4	404
GO:0003723	RNA binding	0.994312	0.994312	6	826
GO:0005739	mitochondrion	0.994679	0.994679	2	271
GO:0032559	adenyl ribonucleotide binding	0.995893	0.995893	37	2409
GO:0009536	plastid	0.997749	0.997749	2	313
GO:0035639	purine ribonucleoside triphosphate binding	0.997827	0.997827	41	2647
GO:0005524	ATP binding	0.997923	0.997923	36	2390
GO:0009507	chloroplast	0.998862	0.998862	2	296
GO:0008144	drug binding	0.999617	0.999617	36	2553
GO:0032968	positive regulation of transcription elongation from RNA polymerase II promoter	1	1	1	14
GO:0048513	animal organ development	1	1	2	53
GO:0009987	cellular process	1	1	142	8277
GO:1902105	regulation of leukocyte differentiation	1	1	1	12
GO:2000026	regulation of multicellular organismal development	1	1	1	27
GO:1902107	positive regulation of leukocyte differentiation	1	1	1	11
GO:0002694	regulation of leukocyte activation	1	1	1	13
GO:0048518	positive regulation of biological process	1	1	4	205
GO:0022407	regulation of cell-cell adhesion	1	1	1	12
GO:0002696	positive regulation of leukocyte activation	1	1	1	12
GO:0030217	T cell differentiation	1	1	1	15
GO:0022409	positive regulation of cell-cell adhesion	1	1	1	11
GO:0045321	leukocyte activation	1	1	1	21
GO:0048522	positive regulation of cellular process	1	1	4	185
GO:0045580	regulation of T cell differentiation	1	1	1	12
GO:0045582	positive regulation of T cell differentiation	1	1	1	11
GO:0030097	hemopoiesis	1	1	1	21
GO:0030098	lymphocyte differentiation	1	1	1	17
GO:0051094	positive regulation of developmental process	1	1	1	19
GO:0048534	hematopoietic or lymphoid organ development	1	1	1	22
GO:0045595	regulation of cell differentiation	1	1	2	26
GO:0045597	positive regulation of cell differentiation	1	1	1	14
GO:1903037	regulation of leukocyte cell-cell adhesion	1	1	1	11
GO:1903039	positive regulation of leukocyte cell-cell adhesion	1	1	1	11
GO:0046631	alpha-beta T cell activation	1	1	1	11
GO:0051239	regulation of multicellular organismal process	1	1	1	49
GO:0046632	alpha-beta T cell differentiation	1	1	1	11
GO:0051240	positive regulation of multicellular organismal process	1	1	1	29
GO:0046634	regulation of alpha-beta T cell activation	1	1	1	11
GO:0046635	positive regulation of alpha-beta T cell activation	1	1	1	11
GO:0046637	regulation of alpha-beta T cell differentiation	1	1	1	11
GO:0050863	regulation of T cell activation	1	1	1	12
GO:0098609	cell-cell adhesion	1	1	1	15
GO:0051249	regulation of lymphocyte activation	1	1	1	12
GO:0050865	regulation of cell activation	1	1	1	13
GO:0045619	regulation of lymphocyte differentiation	1	1	1	12
GO:0051251	positive regulation of lymphocyte activation	1	1	1	11
GO:0050867	positive regulation of cell activation	1	1	1	12
GO:0045621	positive regulation of lymphocyte differentiation	1	1	1	11
GO:0050870	positive regulation of T cell activation	1	1	1	11
GO:0046649	lymphocyte activation	1	1	1	17
GO:1903708	positive regulation of hemopoiesis	1	1	1	11
GO:1903706	regulation of hemopoiesis	1	1	1	13
GO:0002376	immune system process	1	1	1	51
GO:0030154	cell differentiation	1	1	3	67
GO:0030155	regulation of cell adhesion	1	1	1	14
GO:0022610	biological adhesion	1	1	1	37
GO:0008150	biological_process	1	1	251	12624
GO:0002520	immune system development	1	1	1	22
GO:0048856	anatomical structure development	1	1	8	221
GO:0002521	leukocyte differentiation	1	1	1	17
GO:0045785	positive regulation of cell adhesion	1	1	1	11
GO:0048731	system development	1	1	3	99
GO:0048869	cellular developmental process	1	1	5	97
GO:0050789	regulation of biological process	1	1	33	1865
GO:0050793	regulation of developmental process	1	1	2	61
GO:0050794	regulation of cellular process	1	1	30	1742
GO:0007275	multicellular organism development	1	1	4	139
GO:0001775	cell activation	1	1	1	21
GO:0065007	biological regulation	1	1	35	2099
GO:0007155	cell adhesion	1	1	1	37
GO:0032501	multicellular organismal process	1	1	5	179
GO:0032502	developmental process	1	1	8	243
GO:0007159	leukocyte cell-cell adhesion	1	1	1	11
GO:0002682	regulation of immune system process	1	1	1	25
GO:0002684	positive regulation of immune system process	1	1	1	19
GO:0042110	T cell activation	1	1	1	15
GO:0045184	establishment of protein localization	1	1	6	353
GO:0006913	nucleocytoplasmic transport	1	1	1	63
GO:0071427	mRNA-containing ribonucleoprotein complex export from nucleus	1	1	1	19
GO:0071426	ribonucleoprotein complex export from nucleus	1	1	1	29
GO:0006403	RNA localization	1	1	1	45
GO:0006405	RNA export from nucleus	1	1	1	30
GO:0070727	cellular macromolecule localization	1	1	4	275
GO:0042886	amide transport	1	1	6	363
GO:0033036	macromolecule localization	1	1	7	447
GO:0031503	protein-containing complex localization	1	1	1	46
GO:0006611	protein export from nucleus	1	1	1	30
GO:0051028	mRNA transport	1	1	1	32
GO:0071702	organic substance transport	1	1	8	561
GO:0008152	metabolic process	1	1	183	9656
GO:0071705	nitrogen compound transport	1	1	9	487
GO:0071704	organic substance metabolic process	1	1	130	7491
GO:0015833	peptide transport	1	1	6	353
GO:0006810	transport	1	1	45	2018
GO:0051168	nuclear export	1	1	1	32
GO:0050657	nucleic acid transport	1	1	1	44
GO:0051169	nuclear transport	1	1	1	63
GO:0050658	RNA transport	1	1	1	44
GO:0043170	macromolecule metabolic process	1	1	93	5612
GO:0051234	establishment of localization	1	1	45	2024
GO:0010467	gene expression	1	1	31	1972
GO:0051236	establishment of RNA localization	1	1	1	44
GO:0006886	intracellular protein transport	1	1	4	252
GO:0008104	protein localization	1	1	7	378
GO:0051179	localization	1	1	45	2084
GO:0034613	cellular protein localization	1	1	4	273
GO:0015031	protein transport	1	1	6	350
GO:0051641	cellular localization	1	1	6	368
GO:0015931	nucleobase-containing compound transport	1	1	2	103
GO:0046907	intracellular transport	1	1	6	316
GO:0071166	ribonucleoprotein complex localization	1	1	1	29
GO:0090304	nucleic acid metabolic process	1	1	40	2462
GO:0006725	cellular aromatic compound metabolic process	1	1	47	2979
GO:0016070	RNA metabolic process	1	1	31	1725
GO:0016071	mRNA metabolic process	1	1	4	216
GO:0044237	cellular metabolic process	1	1	109	6725
GO:0000398	mRNA splicing, via spliceosome	1	1	3	118
GO:0044238	primary metabolic process	1	1	126	7135
GO:0022607	cellular component assembly	1	1	6	393
GO:0034641	cellular nitrogen compound metabolic process	1	1	48	3372
GO:0071826	ribonucleoprotein complex subunit organization	1	1	1	79
GO:0046483	heterocycle metabolic process	1	1	47	2997
GO:0022613	ribonucleoprotein complex biogenesis	1	1	3	253
GO:0006807	nitrogen compound metabolic process	1	1	103	6263
GO:0022618	ribonucleoprotein complex assembly	1	1	1	77
GO:0043933	protein-containing complex subunit organization	1	1	7	334
GO:0071840	cellular component organization or biogenesis	1	1	19	1239
GO:0065003	protein-containing complex assembly	1	1	4	289
GO:0016043	cellular component organization	1	1	17	1069
GO:1901360	organic cyclic compound metabolic process	1	1	48	3046
GO:0044085	cellular component biogenesis	1	1	9	571
GO:0000375	RNA splicing, via transesterification reactions	1	1	3	118
GO:0000377	RNA splicing, via transesterification reactions with bulged adenosine as nucleophile	1	1	3	118
GO:0006139	nucleobase-containing compound metabolic process	1	1	44	2820
GO:0006396	RNA processing	1	1	8	580
GO:0008380	RNA splicing	1	1	3	134
GO:0006397	mRNA processing	1	1	3	166
GO:0034622	cellular protein-containing complex assembly	1	1	4	238
GO:0032259	methylation	1	1	6	515
GO:0016072	rRNA metabolic process	1	1	2	136
GO:0042254	ribosome biogenesis	1	1	2	204
GO:0043412	macromolecule modification	1	1	40	2289
GO:0043414	macromolecule methylation	1	1	3	224
GO:0000154	rRNA modification	1	1	1	27
GO:0006364	rRNA processing	1	1	2	131
GO:0044260	cellular macromolecule metabolic process	1	1	69	4268
GO:0034660	ncRNA metabolic process	1	1	8	461
GO:0001510	RNA methylation	1	1	1	117
GO:0034470	ncRNA processing	1	1	4	288
GO:0009451	RNA modification	1	1	4	264
GO:0031167	rRNA methylation	1	1	1	20
GO:0032268	regulation of cellular protein metabolic process	1	1	4	220
GO:0018193	peptidyl-amino acid modification	1	1	6	361
GO:0033043	regulation of organelle organization	1	1	2	80
GO:0033044	regulation of chromosome organization	1	1	1	42
GO:0008213	protein alkylation	1	1	2	97
GO:0019222	regulation of metabolic process	1	1	17	1016
GO:0034968	histone lysine methylation	1	1	2	55
GO:0018205	peptidyl-lysine modification	1	1	3	117
GO:0031399	regulation of protein modification process	1	1	1	106
GO:0051246	regulation of protein metabolic process	1	1	4	226
GO:0006325	chromatin organization	1	1	4	222
GO:0051128	regulation of cellular component organization	1	1	4	110
GO:0016569	covalent chromatin modification	1	1	4	138
GO:0016570	histone modification	1	1	4	138
GO:0016571	histone methylation	1	1	2	64
GO:0006464	cellular protein modification process	1	1	36	1984
GO:0051276	chromosome organization	1	1	5	417
GO:0006479	protein methylation	1	1	2	97
GO:0031056	regulation of histone modification	1	1	1	19
GO:0019538	protein metabolic process	1	1	58	3353
GO:0031060	regulation of histone methylation	1	1	1	15
GO:0006996	organelle organization	1	1	12	774
GO:0031323	regulation of cellular metabolic process	1	1	15	922
GO:0080090	regulation of primary metabolic process	1	1	15	908
GO:1902275	regulation of chromatin organization	1	1	1	22
GO:0060255	regulation of macromolecule metabolic process	1	1	17	990
GO:1901564	organonitrogen compound metabolic process	1	1	67	4056
GO:0051171	regulation of nitrogen compound metabolic process	1	1	15	902
GO:0018022	peptidyl-lysine methylation	1	1	2	55
GO:0044267	cellular protein metabolic process	1	1	47	2720
GO:0051568	histone H3-K4 methylation	1	1	1	19
GO:0036211	protein modification process	1	1	36	1984
GO:0010628	positive regulation of gene expression	1	1	3	74
GO:0032774	RNA biosynthetic process	1	1	15	795
GO:1903508	positive regulation of nucleic acid-templated transcription	1	1	2	62
GO:1903506	regulation of nucleic acid-templated transcription	1	1	12	663
GO:0032784	regulation of DNA-templated transcription, elongation	1	1	1	16
GO:0019219	regulation of nucleobase-containing compound metabolic process	1	1	12	694
GO:1901576	organic substance biosynthetic process	1	1	44	2539
GO:0009889	regulation of biosynthetic process	1	1	14	737
GO:0009891	positive regulation of biosynthetic process	1	1	3	73
GO:0009893	positive regulation of metabolic process	1	1	3	135
GO:1901362	organic cyclic compound biosynthetic process	1	1	22	1237
GO:0051252	regulation of RNA metabolic process	1	1	12	678
GO:0051254	positive regulation of RNA metabolic process	1	1	2	66
GO:0010556	regulation of macromolecule biosynthetic process	1	1	14	732
GO:0010557	positive regulation of macromolecule biosynthetic process	1	1	3	72
GO:1902680	positive regulation of RNA biosynthetic process	1	1	2	62
GO:0006351	transcription, DNA-templated	1	1	15	769
GO:0006354	DNA-templated transcription, elongation	1	1	1	27
GO:0018130	heterocycle biosynthetic process	1	1	21	1202
GO:0006355	regulation of transcription, DNA-templated	1	1	12	658
GO:0034645	cellular macromolecule biosynthetic process	1	1	32	1729
GO:0044249	cellular biosynthetic process	1	1	40	2453
GO:0031325	positive regulation of cellular metabolic process	1	1	3	128
GO:0034654	nucleobase-containing compound biosynthetic process	1	1	20	1063
GO:0031326	regulation of cellular biosynthetic process	1	1	14	736
GO:0031328	positive regulation of cellular biosynthetic process	1	1	3	73
GO:0009058	biosynthetic process	1	1	47	2668
GO:0009059	macromolecule biosynthetic process	1	1	32	1751
GO:0010468	regulation of gene expression	1	1	16	808
GO:0051173	positive regulation of nitrogen compound metabolic process	1	1	3	115
GO:2001141	regulation of RNA biosynthetic process	1	1	12	664
GO:0010604	positive regulation of macromolecule metabolic process	1	1	3	119
GO:2000112	regulation of cellular macromolecule biosynthetic process	1	1	14	725
GO:0019438	aromatic compound biosynthetic process	1	1	20	1175
GO:0044271	cellular nitrogen compound biosynthetic process	1	1	26	1719
GO:0045935	positive regulation of nucleobase-containing compound metabolic process	1	1	2	72
GO:0097659	nucleic acid-templated transcription	1	1	15	785
GO:0061647	histone H3-K9 modification	1	1	1	15
GO:0051567	histone H3-K9 methylation	1	1	1	15
GO:0006790	sulfur compound metabolic process	1	1	2	112
GO:0072521	purine-containing compound metabolic process	1	1	1	190
GO:0033865	nucleoside bisphosphate metabolic process	1	1	1	53
GO:0006793	phosphorus metabolic process	1	1	20	1649
GO:0006732	coenzyme metabolic process	1	1	2	124
GO:0006796	phosphate-containing compound metabolic process	1	1	20	1632
GO:1901135	carbohydrate derivative metabolic process	1	1	11	578
GO:0033875	ribonucleoside bisphosphate metabolic process	1	1	1	53
GO:0043603	cellular amide metabolic process	1	1	9	632
GO:0006163	purine nucleotide metabolic process	1	1	1	178
GO:0009117	nucleotide metabolic process	1	1	3	276
GO:0006753	nucleoside phosphate metabolic process	1	1	3	283
GO:0009259	ribonucleotide metabolic process	1	1	1	187
GO:0006637	acyl-CoA metabolic process	1	1	1	18
GO:0019693	ribose phosphate metabolic process	1	1	1	188
GO:0055086	nucleobase-containing small molecule metabolic process	1	1	4	348
GO:0034032	purine nucleoside bisphosphate metabolic process	1	1	1	53
GO:0051186	cofactor metabolic process	1	1	2	207
GO:0019637	organophosphate metabolic process	1	1	3	497
GO:0035383	thioester metabolic process	1	1	1	18
GO:0044281	small molecule metabolic process	1	1	14	1076
GO:0009150	purine ribonucleotide metabolic process	1	1	1	174
GO:0010629	negative regulation of gene expression	1	1	3	132
GO:0048519	negative regulation of biological process	1	1	7	345
GO:0048523	negative regulation of cellular process	1	1	5	273
GO:1903507	negative regulation of nucleic acid-templated transcription	1	1	1	62
GO:0009890	negative regulation of biosynthetic process	1	1	1	81
GO:0009892	negative regulation of metabolic process	1	1	4	239
GO:0051253	negative regulation of RNA metabolic process	1	1	1	66
GO:0010558	negative regulation of macromolecule biosynthetic process	1	1	1	77
GO:1902679	negative regulation of RNA biosynthetic process	1	1	1	62
GO:0031324	negative regulation of cellular metabolic process	1	1	2	171
GO:0031327	negative regulation of cellular biosynthetic process	1	1	1	79
GO:0051172	negative regulation of nitrogen compound metabolic process	1	1	2	159
GO:0010605	negative regulation of macromolecule metabolic process	1	1	4	229
GO:0045934	negative regulation of nucleobase-containing compound metabolic process	1	1	1	73
GO:2000113	negative regulation of cellular macromolecule biosynthetic process	1	1	1	70
GO:0009219	pyrimidine deoxyribonucleotide metabolic process	1	1	1	5
GO:0006220	pyrimidine nucleotide metabolic process	1	1	1	29
GO:1901137	carbohydrate derivative biosynthetic process	1	1	10	363
GO:0006221	pyrimidine nucleotide biosynthetic process	1	1	1	28
GO:0009165	nucleotide biosynthetic process	1	1	2	150
GO:0072527	pyrimidine-containing compound metabolic process	1	1	1	49
GO:0072528	pyrimidine-containing compound biosynthetic process	1	1	1	48
GO:1901566	organonitrogen compound biosynthetic process	1	1	16	1166
GO:0090407	organophosphate biosynthetic process	1	1	3	236
GO:0019692	deoxyribose phosphate metabolic process	1	1	1	5
GO:0009262	deoxyribonucleotide metabolic process	1	1	1	9
GO:0009263	deoxyribonucleotide biosynthetic process	1	1	1	7
GO:1901293	nucleoside phosphate biosynthetic process	1	1	2	152
GO:0009265	2'-deoxyribonucleotide biosynthetic process	1	1	1	4
GO:0046385	deoxyribose phosphate biosynthetic process	1	1	1	4
GO:0009394	2'-deoxyribonucleotide metabolic process	1	1	1	5
GO:0003333	amino acid transmembrane transport	1	1	1	20
GO:1903825	organic acid transmembrane transport	1	1	1	21
GO:0050896	response to stimulus	1	1	25	1428
GO:0006865	amino acid transport	1	1	1	22
GO:1905039	carboxylic acid transmembrane transport	1	1	1	21
GO:0015893	drug transport	1	1	2	66
GO:1902475	L-alpha-amino acid transmembrane transport	1	1	1	9
GO:0006811	ion transport	1	1	15	688
GO:0046942	carboxylic acid transport	1	1	1	47
GO:0015711	organic anion transport	1	1	1	74
GO:0098656	anion transmembrane transport	1	1	2	74
GO:0006820	anion transport	1	1	9	193
GO:0015849	organic acid transport	1	1	1	47
GO:0034220	ion transmembrane transport	1	1	5	400
GO:0055085	transmembrane transport	1	1	32	1262
GO:0042221	response to chemical	1	1	6	298
GO:0006835	dicarboxylic acid transport	1	1	1	14
GO:0006836	neurotransmitter transport	1	1	1	9
GO:0015800	acidic amino acid transport	1	1	1	2
GO:0042493	response to drug	1	1	2	82
GO:0015807	L-amino acid transport	1	1	1	9
GO:0006401	RNA catabolic process	1	1	1	63
GO:0044248	cellular catabolic process	1	1	11	451
GO:1901575	organic substance catabolic process	1	1	12	623
GO:0034655	nucleobase-containing compound catabolic process	1	1	1	90
GO:0009056	catabolic process	1	1	12	666
GO:0009057	macromolecule catabolic process	1	1	8	316
GO:0034661	ncRNA catabolic process	1	1	1	7
GO:0044265	cellular macromolecule catabolic process	1	1	8	277
GO:0046700	heterocycle catabolic process	1	1	1	122
GO:1901361	organic cyclic compound catabolic process	1	1	2	129
GO:0044270	cellular nitrogen compound catabolic process	1	1	1	118
GO:0019439	aromatic compound catabolic process	1	1	2	118
GO:0043632	modification-dependent macromolecule catabolic process	1	1	7	185
GO:0071025	RNA surveillance	1	1	1	7
GO:0043633	polyadenylation-dependent RNA catabolic process	1	1	1	5
GO:0043634	polyadenylation-dependent ncRNA catabolic process	1	1	1	3
GO:0071027	nuclear RNA surveillance	1	1	1	6
GO:0071029	nuclear ncRNA surveillance	1	1	1	3
GO:0000460	maturation of 5.8S rRNA	1	1	1	6
GO:0006366	transcription by RNA polymerase II	1	1	3	155
GO:0006367	transcription initiation from RNA polymerase II promoter	1	1	1	23
GO:0008033	tRNA processing	1	1	2	148
GO:0006399	tRNA metabolic process	1	1	7	320
GO:0140098	catalytic activity, acting on RNA	1	1	10	497
GO:0016462	pyrophosphatase activity	1	1	15	985
GO:0003824	catalytic activity	1	1	227	11140
GO:0016817	hydrolase activity, acting on acid anhydrides	1	1	15	1009
GO:0016818	hydrolase activity, acting on acid anhydrides, in phosphorus-containing anhydrides	1	1	15	1004
GO:0016787	hydrolase activity	1	1	63	3881
GO:0016887	ATPase activity	1	1	9	601
GO:0017111	nucleoside-triphosphatase activity	1	1	14	944
GO:0003674	molecular_function	1	1	333	16293
GO:0042623	ATPase activity, coupled	1	1	6	326
GO:0090150	establishment of protein localization to membrane	1	1	1	32
GO:0006605	protein targeting	1	1	1	67
GO:0072657	protein localization to membrane	1	1	1	38
GO:0090305	nucleic acid phosphodiester bond hydrolysis	1	1	7	250
GO:0090501	RNA phosphodiester bond hydrolysis	1	1	4	88
GO:0031123	RNA 3'-end processing	1	1	1	31
GO:0043628	ncRNA 3'-end processing	1	1	1	13
GO:0043144	snoRNA processing	1	1	1	2
GO:0016074	snoRNA metabolic process	1	1	1	2
GO:0015319	sodium:inorganic phosphate symporter activity	1	1	1	1
GO:0009157	deoxyribonucleoside monophosphate biosynthetic process	1	1	1	3
GO:0009162	deoxyribonucleoside monophosphate metabolic process	1	1	1	3
GO:0009176	pyrimidine deoxyribonucleoside monophosphate metabolic process	1	1	1	3
GO:0009123	nucleoside monophosphate metabolic process	1	1	1	41
GO:0009124	nucleoside monophosphate biosynthetic process	1	1	1	34
GO:0009129	pyrimidine nucleoside monophosphate metabolic process	1	1	1	12
GO:0009130	pyrimidine nucleoside monophosphate biosynthetic process	1	1	1	12
GO:0006473	protein acetylation	1	1	1	46
GO:0006475	internal protein amino acid acetylation	1	1	1	41
GO:0043543	protein acylation	1	1	1	51
GO:0018394	peptidyl-lysine acetylation	1	1	1	41
GO:0010498	proteasomal protein catabolic process	1	1	1	88
GO:0030163	protein catabolic process	1	1	7	233
GO:0051603	proteolysis involved in cellular protein catabolic process	1	1	7	198
GO:1901565	organonitrogen compound catabolic process	1	1	10	320
GO:0044257	cellular protein catabolic process	1	1	7	200
GO:0019941	modification-dependent protein catabolic process	1	1	6	180
GO:0006508	proteolysis	1	1	19	877
GO:0006511	ubiquitin-dependent protein catabolic process	1	1	6	175
GO:0043232	intracellular non-membrane-bounded organelle	1	1	15	840
GO:0043233	organelle lumen	1	1	8	395
GO:0005634	nucleus	1	1	22	1516
GO:1902494	catalytic complex	1	1	6	464
GO:0000228	nuclear chromosome	1	1	1	81
GO:0031974	membrane-enclosed lumen	1	1	8	395
GO:0005575	cellular_component	1	1	267	11580
GO:1904949	ATPase complex	1	1	1	35
GO:0070603	SWI/SNF superfamily-type complex	1	1	1	32
GO:0031981	nuclear lumen	1	1	6	350
GO:0000785	chromatin	1	1	3	81
GO:0110165	cellular anatomical entity	1	1	263	11262
GO:0000790	nuclear chromatin	1	1	1	60
GO:0005622	intracellular	1	1	55	3926
GO:0043226	organelle	1	1	48	3273
GO:0043227	membrane-bounded organelle	1	1	37	2635
GO:0070013	intracellular organelle lumen	1	1	8	395
GO:0043228	non-membrane-bounded organelle	1	1	15	843
GO:0043229	intracellular organelle	1	1	47	3157
GO:0005694	chromosome	1	1	4	197
GO:0032991	protein-containing complex	1	1	21	1381
GO:0043231	intracellular membrane-bounded organelle	1	1	34	2515
GO:0043090	amino acid import	1	1	1	8
GO:0016073	snRNA metabolic process	1	1	1	10
GO:0016180	snRNA processing	1	1	1	8
GO:0006402	mRNA catabolic process	1	1	1	52
GO:0000956	nuclear-transcribed mRNA catabolic process	1	1	1	40
GO:0072594	establishment of protein localization to organelle	1	1	1	81
GO:0033365	protein localization to organelle	1	1	1	95
GO:0072599	establishment of protein localization to endoplasmic reticulum	1	1	1	31
GO:0070972	protein localization to endoplasmic reticulum	1	1	1	36
GO:0030182	neuron differentiation	1	1	1	11
GO:0007399	nervous system development	1	1	1	23
GO:0048468	cell development	1	1	2	34
GO:0022008	neurogenesis	1	1	1	14
GO:0048699	generation of neurons	1	1	1	13
GO:0006082	organic acid metabolic process	1	1	9	651
GO:0019752	carboxylic acid metabolic process	1	1	9	642
GO:0043436	oxoacid metabolic process	1	1	9	649
GO:0006520	cellular amino acid metabolic process	1	1	8	425
GO:0009064	glutamine family amino acid metabolic process	1	1	1	66
GO:1901605	alpha-amino acid metabolic process	1	1	2	189
GO:0070588	calcium ion transmembrane transport	1	1	1	34
GO:0032270	positive regulation of cellular protein metabolic process	1	1	2	54
GO:0010638	positive regulation of organelle organization	1	1	1	29
GO:0031401	positive regulation of protein modification process	1	1	1	41
GO:0051247	positive regulation of protein metabolic process	1	1	2	54
GO:0051130	positive regulation of cellular component organization	1	1	1	39
GO:1905269	positive regulation of chromatin organization	1	1	1	11
GO:2001252	positive regulation of chromosome organization	1	1	1	14
GO:0030043	actin filament fragmentation	1	1	1	2
GO:0052547	regulation of peptidase activity	1	1	1	59
GO:0051336	regulation of hydrolase activity	1	1	2	148
GO:0032269	negative regulation of cellular protein metabolic process	1	1	1	88
GO:0043086	negative regulation of catalytic activity	1	1	1	78
GO:0051346	negative regulation of hydrolase activity	1	1	1	62
GO:0030162	regulation of proteolysis	1	1	1	75
GO:0045861	negative regulation of proteolysis	1	1	1	64
GO:0050790	regulation of catalytic activity	1	1	2	244
GO:0051248	negative regulation of protein metabolic process	1	1	1	88
GO:0065009	regulation of molecular function	1	1	2	255
GO:0044092	negative regulation of molecular function	1	1	1	84
GO:0071806	protein transmembrane transport	1	1	1	32
GO:0008652	cellular amino acid biosynthetic process	1	1	1	143
GO:0016053	organic acid biosynthetic process	1	1	1	227
GO:1901607	alpha-amino acid biosynthetic process	1	1	1	112
GO:0046394	carboxylic acid biosynthetic process	1	1	1	226
GO:0044283	small molecule biosynthetic process	1	1	3	356
GO:0015075	ion transmembrane transporter activity	1	1	9	542
GO:0008324	cation transmembrane transporter activity	1	1	3	323
GO:0015077	monovalent inorganic cation transmembrane transporter activity	1	1	1	126
GO:0022853	active ion transmembrane transporter activity	1	1	2	119
GO:0015081	sodium ion transmembrane transporter activity	1	1	1	21
GO:0022857	transmembrane transporter activity	1	1	28	1100
GO:0022890	inorganic cation transmembrane transporter activity	1	1	2	246
GO:0022804	active transmembrane transporter activity	1	1	10	319
GO:0015318	inorganic molecular entity transmembrane transporter activity	1	1	9	463
GO:0046873	metal ion transmembrane transporter activity	1	1	2	173
GO:0015291	secondary active transmembrane transporter activity	1	1	6	159
GO:0015293	symporter activity	1	1	2	19
GO:0015294	solute:cation symporter activity	1	1	1	7
GO:0005215	transporter activity	1	1	30	1219
GO:0006412	translation	1	1	6	525
GO:0043604	amide biosynthetic process	1	1	6	579
GO:0043043	peptide biosynthetic process	1	1	6	541
GO:0006518	peptide metabolic process	1	1	7	557
GO:0031333	negative regulation of protein-containing complex assembly	1	1	1	9
GO:0032271	regulation of protein polymerization	1	1	1	22
GO:0043254	regulation of protein-containing complex assembly	1	1	1	25
GO:0044087	regulation of cellular component biogenesis	1	1	3	44
GO:0051129	negative regulation of cellular component organization	1	1	3	46
GO:0051258	protein polymerization	1	1	3	45
GO:0034248	regulation of cellular amide metabolic process	1	1	2	54
GO:0010608	posttranscriptional regulation of gene expression	1	1	2	69
GO:0005737	cytoplasm	1	1	20	1937
GO:0097708	intracellular vesicle	1	1	1	103
GO:0031982	vesicle	1	1	1	106
GO:0031410	cytoplasmic vesicle	1	1	1	103
GO:0030139	endocytic vesicle	1	1	1	12
GO:1990234	transferase complex	1	1	4	217
GO:0034708	methyltransferase complex	1	1	1	23
GO:0009063	cellular amino acid catabolic process	1	1	3	60
GO:0016054	organic acid catabolic process	1	1	3	70
GO:0044282	small molecule catabolic process	1	1	3	93
GO:0046395	carboxylic acid catabolic process	1	1	3	70
GO:0098732	macromolecule deacylation	1	1	1	20
GO:0035601	protein deacylation	1	1	1	18
GO:0030041	actin filament polymerization	1	1	1	21
GO:0030042	actin filament depolymerization	1	1	2	12
GO:0035435	phosphate ion transmembrane transport	1	1	1	5
GO:0009072	aromatic amino acid family metabolic process	1	1	1	61
GO:0000922	spindle pole	1	1	1	23
GO:0007267	cell-cell signaling	1	1	1	16
GO:0051716	cellular response to stimulus	1	1	19	1177
GO:0048583	regulation of response to stimulus	1	1	3	128
GO:1905114	cell surface receptor signaling pathway involved in cell-cell signaling	1	1	1	4
GO:0023051	regulation of signaling	1	1	1	82
GO:0023052	signaling	1	1	13	578
GO:0009966	regulation of signal transduction	1	1	1	82
GO:0198738	cell-cell signaling by wnt	1	1	1	4
GO:0007154	cell communication	1	1	14	599
GO:0010646	regulation of cell communication	1	1	1	83
GO:0016055	Wnt signaling pathway	1	1	1	4
GO:0007165	signal transduction	1	1	13	570
GO:0007166	cell surface receptor signaling pathway	1	1	2	51
GO:0097159	organic cyclic compound binding	1	1	99	5951
GO:0003690	double-stranded DNA binding	1	1	2	64
GO:1990837	sequence-specific double-stranded DNA binding	1	1	1	26
GO:0001067	regulatory region nucleic acid binding	1	1	1	28
GO:0043565	sequence-specific DNA binding	1	1	3	121
GO:1901363	heterocyclic compound binding	1	1	99	5951
GO:0000976	transcription regulatory region sequence-specific DNA binding	1	1	1	22
GO:0005488	binding	1	1	167	9345
GO:0001012	RNA polymerase II regulatory region DNA binding	1	1	1	21
GO:0044212	transcription regulatory region DNA binding	1	1	1	28
GO:0003676	nucleic acid binding	1	1	44	2794
GO:0003677	DNA binding	1	1	19	1255
GO:1901657	glycosyl compound metabolic process	1	1	1	73
GO:1901659	glycosyl compound biosynthetic process	1	1	1	19
GO:0009163	nucleoside biosynthetic process	1	1	1	18
GO:0009116	nucleoside metabolic process	1	1	1	72
GO:0009119	ribonucleoside metabolic process	1	1	1	40
GO:0034404	nucleobase-containing small molecule biosynthetic process	1	1	1	40
GO:0035326	cis-regulatory region binding	1	1	1	14
GO:0120033	negative regulation of plasma membrane bounded cell projection assembly	1	1	1	3
GO:0060491	regulation of cell projection assembly	1	1	1	6
GO:0030030	cell projection organization	1	1	3	78
GO:0030031	cell projection assembly	1	1	2	61
GO:0120031	plasma membrane bounded cell projection assembly	1	1	2	61
GO:0120032	regulation of plasma membrane bounded cell projection assembly	1	1	1	6
GO:0120035	regulation of plasma membrane bounded cell projection organization	1	1	2	9
GO:0120036	plasma membrane bounded cell projection organization	1	1	3	77
GO:0031344	regulation of cell projection organization	1	1	2	9
GO:0007264	small GTPase mediated signal transduction	1	1	1	57
GO:0007265	Ras protein signal transduction	1	1	1	46
GO:0035556	intracellular signal transduction	1	1	2	266
GO:0051056	regulation of small GTPase mediated signal transduction	1	1	1	36
GO:1902531	regulation of intracellular signal transduction	1	1	1	62
GO:0006720	isoprenoid metabolic process	1	1	2	61
GO:0008610	lipid biosynthetic process	1	1	5	227
GO:0006629	lipid metabolic process	1	1	12	609
GO:0008299	isoprenoid biosynthetic process	1	1	2	60
GO:0008654	phospholipid biosynthetic process	1	1	1	52
GO:0006644	phospholipid metabolic process	1	1	1	137
GO:0046490	isopentenyl diphosphate metabolic process	1	1	1	11
GO:0044255	cellular lipid metabolic process	1	1	3	316
GO:0007010	cytoskeleton organization	1	1	6	161
GO:0051493	regulation of cytoskeleton organization	1	1	1	31
GO:0010639	negative regulation of organelle organization	1	1	1	40
GO:1901265	nucleoside phosphate binding	1	1	58	3255
GO:0036094	small molecule binding	1	1	64	3643
GO:1990904	ribonucleoprotein complex	1	1	4	265
GO:0005681	spliceosomal complex	1	1	2	61
GO:0031976	plastid thylakoid	1	1	1	129
GO:0009579	thylakoid	1	1	2	161
GO:0031984	organelle subcompartment	1	1	1	141
GO:0016310	phosphorylation	1	1	15	1088
GO:0043269	regulation of ion transport	1	1	1	8
GO:0044070	regulation of anion transport	1	1	1	2
GO:0051049	regulation of transport	1	1	1	25
GO:0034762	regulation of transmembrane transport	1	1	1	7
GO:0034765	regulation of ion transmembrane transport	1	1	1	7
GO:0032879	regulation of localization	1	1	1	41
GO:0016459	myosin complex	1	1	2	87
GO:0004181	metallocarboxypeptidase activity	1	1	1	19
GO:0004185	serine-type carboxypeptidase activity	1	1	1	26
GO:0098660	inorganic ion transmembrane transport	1	1	2	232
GO:0098662	inorganic cation transmembrane transport	1	1	1	190
GO:0000226	microtubule cytoskeleton organization	1	1	2	78
GO:0007017	microtubule-based process	1	1	2	201
GO:0032886	regulation of microtubule-based process	1	1	1	11
GO:0006950	response to stress	1	1	8	673
GO:0033554	cellular response to stress	1	1	5	535
GO:0031090	organelle membrane	1	1	6	347
GO:0016020	membrane	1	1	222	8330
GO:0005783	endoplasmic reticulum	1	1	2	97
GO:0012505	endomembrane system	1	1	8	477
GO:0005789	endoplasmic reticulum membrane	1	1	2	81
GO:0005791	rough endoplasmic reticulum	1	1	1	10
GO:0042175	nuclear outer membrane-endoplasmic reticulum membrane network	1	1	2	81
GO:0022834	ligand-gated channel activity	1	1	1	36
GO:0015267	channel activity	1	1	6	200
GO:0022803	passive transmembrane transporter activity	1	1	6	200
GO:0022836	gated channel activity	1	1	1	89
GO:0030001	metal ion transport	1	1	2	243
GO:0006812	cation transport	1	1	3	398
GO:0072511	divalent inorganic cation transport	1	1	2	105
GO:0005856	cytoskeleton	1	1	10	338
GO:0015630	microtubule cytoskeleton	1	1	6	190
GO:0031109	microtubule polymerization or depolymerization	1	1	2	24
GO:0097435	supramolecular fiber organization	1	1	5	72
GO:0031975	envelope	1	1	1	167
GO:0005740	mitochondrial envelope	1	1	1	96
GO:0031967	organelle envelope	1	1	1	143
GO:0016788	hydrolase activity, acting on ester bonds	1	1	10	857
GO:0004518	nuclease activity	1	1	7	277
GO:0004519	endonuclease activity	1	1	4	139
GO:0004540	ribonuclease activity	1	1	4	75
GO:0016894	endonuclease activity, active with either ribo- or deoxyribonucleic acids and producing 3'-phosphomonoesters	1	1	1	11
GO:0009792	embryo development ending in birth or egg hatching	1	1	1	15
GO:0009790	embryo development	1	1	1	27
GO:0060170	ciliary membrane	1	1	1	1
GO:0071949	FAD binding	1	1	4	102
GO:0008509	anion transmembrane transporter activity	1	1	2	136
GO:1901682	sulfur compound transmembrane transporter activity	1	1	1	32
GO:0005984	disaccharide metabolic process	1	1	1	30
GO:0009312	oligosaccharide biosynthetic process	1	1	1	36
GO:0044262	cellular carbohydrate metabolic process	1	1	1	103
GO:0034637	cellular carbohydrate biosynthetic process	1	1	1	54
GO:0016051	carbohydrate biosynthetic process	1	1	2	102
GO:0005975	carbohydrate metabolic process	1	1	9	586
GO:0009311	oligosaccharide metabolic process	1	1	1	44
GO:0031260	pseudopodium membrane	1	1	1	1
GO:0070686	macropinocytic cup membrane	1	1	1	1
GO:1902652	secondary alcohol metabolic process	1	1	1	4
GO:1901617	organic hydroxy compound biosynthetic process	1	1	1	36
GO:0006066	alcohol metabolic process	1	1	1	36
GO:1901615	organic hydroxy compound metabolic process	1	1	1	61
GO:0046165	alcohol biosynthetic process	1	1	1	21
GO:1902903	regulation of supramolecular fiber organization	1	1	1	24
GO:0031268	pseudopodium organization	1	1	1	6
GO:0140096	catalytic activity, acting on a protein	1	1	40	2203
GO:0008233	peptidase activity	1	1	13	774
GO:0070011	peptidase activity, acting on L-amino acid peptides	1	1	11	659
GO:0042594	response to starvation	1	1	1	16
GO:0009605	response to external stimulus	1	1	2	83
GO:0009991	response to extracellular stimulus	1	1	1	23
GO:0071496	cellular response to external stimulus	1	1	1	18
GO:0031667	response to nutrient levels	1	1	1	23
GO:0031668	cellular response to extracellular stimulus	1	1	1	16
GO:0031669	cellular response to nutrient levels	1	1	1	16
GO:0031301	integral component of organelle membrane	1	1	1	42
GO:0031300	intrinsic component of organelle membrane	1	1	1	44
GO:0008276	protein methyltransferase activity	1	1	1	60
GO:0016740	transferase activity	1	1	86	3975
GO:0016741	transferase activity, transferring one-carbon groups	1	1	8	516
GO:0008168	methyltransferase activity	1	1	8	509
GO:0072359	circulatory system development	1	1	1	14
GO:0045333	cellular respiration	1	1	1	55
GO:0006091	generation of precursor metabolites and energy	1	1	3	385
GO:0015980	energy derivation by oxidation of organic compounds	1	1	1	62
GO:0051604	protein maturation	1	1	1	52
GO:0030029	actin filament-based process	1	1	4	78
GO:0004721	phosphoprotein phosphatase activity	1	1	1	138
GO:0043168	anion binding	1	1	60	3469
GO:0008289	lipid binding	1	1	2	101
GO:0035091	phosphatidylinositol binding	1	1	2	71
GO:0005543	phospholipid binding	1	1	2	82
GO:0043167	ion binding	1	1	106	5756
GO:0006643	membrane lipid metabolic process	1	1	1	40
GO:0009653	anatomical structure morphogenesis	1	1	5	83
GO:0032989	cellular component morphogenesis	1	1	4	41
GO:0071103	DNA conformation change	1	1	1	164
GO:0042579	microbody	1	1	1	25
GO:0055123	digestive system development	1	1	1	13
GO:0035295	tube development	1	1	1	25
GO:0140102	catalytic activity, acting on a rRNA	1	1	1	20
GO:0008173	RNA methyltransferase activity	1	1	1	114
GO:0048584	positive regulation of response to stimulus	1	1	2	46
GO:0023056	positive regulation of signaling	1	1	1	26
GO:0010647	positive regulation of cell communication	1	1	1	26
GO:0006694	steroid biosynthetic process	1	1	1	15
GO:0008202	steroid metabolic process	1	1	1	20
GO:0016125	sterol metabolic process	1	1	1	13
GO:0050694	galactose 3-O-sulfotransferase activity	1	1	1	7
GO:1902493	acetyltransferase complex	1	1	1	37
GO:0051093	negative regulation of developmental process	1	1	1	7
GO:0022900	electron transport chain	1	1	2	168
GO:0019684	photosynthesis, light reaction	1	1	1	105
GO:0015979	photosynthesis	1	1	2	145
GO:0016772	transferase activity, transferring phosphorus-containing groups	1	1	20	1352
GO:0016773	phosphotransferase activity, alcohol group as acceptor	1	1	11	790
GO:0016301	kinase activity	1	1	18	1042
GO:0006955	immune response	1	1	1	30
GO:0050776	regulation of immune response	1	1	1	18
GO:0022411	cellular component disassembly	1	1	3	54
GO:0002697	regulation of immune effector process	1	1	1	13
GO:0002252	immune effector process	1	1	1	19
GO:0043085	positive regulation of catalytic activity	1	1	1	106
GO:0044093	positive regulation of molecular function	1	1	1	109
GO:0034097	response to cytokine	1	1	1	22
GO:0010033	response to organic substance	1	1	2	95
GO:0070887	cellular response to chemical stimulus	1	1	1	139
GO:0071310	cellular response to organic substance	1	1	1	56
GO:0061631	ubiquitin conjugating enzyme activity	1	1	1	14
GO:0061024	membrane organization	1	1	1	62
GO:0010324	membrane invagination	1	1	1	2
GO:0044770	cell cycle phase transition	1	1	1	43
GO:0022402	cell cycle process	1	1	1	160
GO:0000278	mitotic cell cycle	1	1	2	109
GO:0007049	cell cycle	1	1	2	231
GO:1903047	mitotic cell cycle process	1	1	1	97
GO:0016192	vesicle-mediated transport	1	1	4	227
GO:0098657	import into cell	1	1	3	30
GO:0005887	integral component of plasma membrane	1	1	1	48
GO:0098772	molecular function regulator	1	1	3	255
GO:0004857	enzyme inhibitor activity	1	1	1	75
GO:0030234	enzyme regulator activity	1	1	3	205
GO:0030414	peptidase inhibitor activity	1	1	1	59
GO:0061134	peptidase regulator activity	1	1	1	60
GO:0061135	endopeptidase regulator activity	1	1	1	53
GO:0003863	3-methyl-2-oxobutanoate dehydrogenase (2-methylpropanoyl-transferring) activity	1	1	1	6
GO:0008479	queuine tRNA-ribosyltransferase activity	1	1	1	3
GO:0051015	actin filament binding	1	1	1	38
GO:0003950	NAD+ ADP-ribosyltransferase activity	1	1	2	56
GO:0099120	socially cooperative development	1	1	1	32
GO:0051703	intraspecies interaction between organisms	1	1	1	32
GO:0051704	multi-organism process	1	1	1	108
GO:0090702	non-reproductive fruiting body development	1	1	1	32
GO:0009314	response to radiation	1	1	1	43
GO:0009416	response to light stimulus	1	1	1	39
GO:0009628	response to abiotic stimulus	1	1	1	105
GO:0090079	translation regulator activity, nucleic acid binding	1	1	1	112
GO:0045182	translation regulator activity	1	1	1	113
GO:0004591	oxoglutarate dehydrogenase (succinyl-transferring) activity	1	1	1	4
GO:0034357	photosynthetic membrane	1	1	1	145
GO:0015932	nucleobase-containing compound transmembrane transporter activity	1	1	1	62
GO:1901505	carbohydrate derivative transmembrane transporter activity	1	1	1	70
GO:0016903	oxidoreductase activity, acting on the aldehyde or oxo group of donors	1	1	4	65
GO:0016491	oxidoreductase activity	1	1	40	1865
GO:0016645	oxidoreductase activity, acting on the CH-NH group of donors	1	1	1	31
GO:0005515	protein binding	1	1	23	1661
GO:0008092	cytoskeletal protein binding	1	1	6	265
GO:0070161	anchoring junction	1	1	2	24
GO:0030054	cell junction	1	1	2	27
GO:0042330	taxis	1	1	2	25
GO:0040011	locomotion	1	1	2	59
GO:0016667	oxidoreductase activity, acting on a sulfur group of donors	1	1	2	110
GO:0071944	cell periphery	1	1	6	273
GO:0005886	plasma membrane	1	1	6	225
GO:0042995	cell projection	1	1	3	151
GO:0120025	plasma membrane bounded cell projection	1	1	3	144
GO:0016679	oxidoreductase activity, acting on diphenols and related substances as donors	1	1	1	12
GO:0098796	membrane protein complex	1	1	2	242
GO:0002263	cell activation involved in immune response	1	1	1	13
GO:0016701	oxidoreductase activity, acting on single donors with incorporation of molecular oxygen	1	1	1	59
GO:0051213	dioxygenase activity	1	1	2	124
GO:0004930	G protein-coupled receptor activity	1	1	1	33
GO:0016709	oxidoreductase activity, acting on paired donors, with incorporation or reduction of molecular oxygen, NAD(P)H as one donor, and incorporation of one atom of oxygen	1	1	1	25
GO:0004497	monooxygenase activity	1	1	1	68
GO:0016717	oxidoreductase activity, acting on paired donors, with oxidation of a pair of donors resulting in the reduction of molecular oxygen to two molecules of water	1	1	1	26
GO:0019899	enzyme binding	1	1	1	148
GO:0016810	hydrolase activity, acting on carbon-nitrogen (but not peptide) bonds	1	1	2	140
GO:0016829	lyase activity	1	1	5	305
GO:0016830	carbon-carbon lyase activity	1	1	2	68
GO:0065008	regulation of biological quality	1	1	3	348
GO:0010817	regulation of hormone levels	1	1	1	5
GO:0060589	nucleoside-triphosphatase regulator activity	1	1	1	68
GO:0051540	metal cluster binding	1	1	1	143
GO:0048037	cofactor binding	1	1	22	1134
GO:0140110	transcription regulator activity	1	1	6	426
GO:0000000	Gene Ontology	1	1	487	21471

## Sheet: unique 2090
ID	Name	p-Value	p-Value (Adj)	Study Count	Population Count
GO:0031177	phosphopantetheine binding	1.42854e-05	1.42854e-05	9	53
GO:0072341	modified amino acid binding	2.26716e-05	2.26716e-05	9	56
GO:0015074	DNA integration	4.93733e-05	4.93733e-05	8	48
GO:0009279	cell outer membrane	0.000139659	0.000139659	5	19
GO:0046930	pore complex	0.000207177	0.000207177	3	5
GO:0019867	outer membrane	0.000317725	0.000317725	6	34
GO:0015288	porin activity	0.000405751	0.000405751	3	6
GO:0022829	wide pore channel activity	0.000405751	0.000405751	3	6
GO:0030313	cell envelope	0.000454856	0.000454856	5	24
GO:0005262	calcium channel activity	0.000672265	0.000672265	5	26
GO:0030312	external encapsulating structure	0.000959275	0.000959275	5	28
GO:0033218	amide binding	0.00124824	0.00124824	9	94
GO:0004930	G protein-coupled receptor activity	0.0020656	0.0020656	5	33
GO:0071973	bacterial-type flagellum-dependent cell motility	0.00228791	0.00228791	2	3
GO:0030694	bacterial-type flagellum basal body, rod	0.00228791	0.00228791	2	3
GO:0009425	bacterial-type flagellum basal body	0.00228791	0.00228791	2	3
GO:0097588	archaeal or bacterial-type flagellum-dependent cell motility	0.00228791	0.00228791	2	3
GO:0009288	bacterial-type flagellum	0.00228791	0.00228791	2	3
GO:0019740	nitrogen utilization	0.00228791	0.00228791	2	3
GO:0070588	calcium ion transmembrane transport	0.00236696	0.00236696	5	34
GO:0015085	calcium ion transmembrane transporter activity	0.00543395	0.00543395	5	41
GO:0005509	calcium ion binding	0.00708152	0.00708152	23	471
GO:0008289	lipid binding	0.00731456	0.00731456	8	101
GO:0005044	scavenger receptor activity	0.00734719	0.00734719	2	5
GO:0038024	cargo receptor activity	0.00734719	0.00734719	2	5
GO:0000160	phosphorelay signal transduction system	0.00735584	0.00735584	5	44
GO:0035444	nickel cation transmembrane transport	0.0108179	0.0108179	2	6
GO:0015675	nickel cation transport	0.0108179	0.0108179	2	6
GO:0015099	nickel cation transmembrane transporter activity	0.0108179	0.0108179	2	6
GO:0006816	calcium ion transport	0.011533	0.011533	5	49
GO:0007186	G protein-coupled receptor signaling pathway	0.0125282	0.0125282	5	50
GO:0003896	DNA primase activity	0.0148669	0.0148669	2	7
GO:0006269	DNA replication, synthesis of RNA primer	0.0148669	0.0148669	2	7
GO:0006265	DNA topological change	0.0158321	0.0158321	4	35
GO:0000786	nucleosome	0.0172957	0.0172957	3	20
GO:0015891	siderophore transport	0.0194594	0.0194594	2	8
GO:0009236	cobalamin biosynthetic process	0.0194594	0.0194594	2	8
GO:0006898	receptor-mediated endocytosis	0.0194594	0.0194594	2	8
GO:0008410	CoA-transferase activity	0.0194594	0.0194594	2	8
GO:0006606	protein import into nucleus	0.0197684	0.0197684	3	21
GO:0006310	DNA recombination	0.0201989	0.0201989	8	121
GO:0003916	DNA topoisomerase activity	0.0209121	0.0209121	4	38
GO:0051170	import into nucleus	0.0224255	0.0224255	3	22
GO:0034504	protein localization to nucleus	0.0224255	0.0224255	3	22
GO:1901678	iron coordination entity transport	0.0245619	0.0245619	2	9
GO:0000150	recombinase activity	0.0245619	0.0245619	2	9
GO:0002100	tRNA wobble adenosine to inosine editing	0.0278981	0.0278981	1	1
GO:0080180	2-methylguanosine metabolic process	0.0278981	0.0278981	1	1
GO:0018189	pyrroloquinoline quinone biosynthetic process	0.0278981	0.0278981	1	1
GO:0006382	adenosine to inosine editing	0.0278981	0.0278981	1	1
GO:1990077	primosome complex	0.0278981	0.0278981	1	1
GO:0016553	base conversion or substitution editing	0.0278981	0.0278981	1	1
GO:0009443	pyridoxal 5'-phosphate salvage	0.0278981	0.0278981	1	1
GO:0009749	response to glucose	0.0278981	0.0278981	1	1
GO:0017013	protein flavinylation	0.0278981	0.0278981	1	1
GO:0072351	tricarboxylic acid biosynthetic process	0.0278981	0.0278981	1	1
GO:0015112	nitrate transmembrane transporter activity	0.0278981	0.0278981	1	1
GO:0009746	response to hexose	0.0278981	0.0278981	1	1
GO:0031532	actin cytoskeleton reorganization	0.0278981	0.0278981	1	1
GO:0009401	phosphoenolpyruvate-dependent sugar phosphotransferase system	0.0278981	0.0278981	1	1
GO:0000973	posttranscriptional tethering of RNA polymerase II gene DNA at nuclear periphery	0.0278981	0.0278981	1	1
GO:0015889	cobalamin transport	0.0278981	0.0278981	1	1
GO:0080030	methyl indole-3-acetate esterase activity	0.0278981	0.0278981	1	1
GO:0008448	N-acetylglucosamine-6-phosphate deacetylase activity	0.0278981	0.0278981	1	1
GO:0008478	pyridoxal kinase activity	0.0278981	0.0278981	1	1
GO:0047419	N-acetylgalactosamine-6-phosphate deacetylase activity	0.0278981	0.0278981	1	1
GO:0050567	glutaminyl-tRNA synthase (glutamine-hydrolyzing) activity	0.0278981	0.0278981	1	1
GO:0034284	response to monosaccharide	0.0278981	0.0278981	1	1
GO:0009743	response to carbohydrate	0.0278981	0.0278981	1	1
GO:0009291	unidirectional conjugation	0.0278981	0.0278981	1	1
GO:0050664	oxidoreductase activity, acting on NAD(P)H, oxygen as acceptor	0.0278981	0.0278981	1	1
GO:0009292	genetic transfer	0.0278981	0.0278981	1	1
GO:0061599	molybdopterin molybdotransferase activity	0.0278981	0.0278981	1	1
GO:0030956	glutamyl-tRNA(Gln) amidotransferase complex	0.0278981	0.0278981	1	1
GO:0009235	cobalamin metabolic process	0.0301426	0.0301426	2	10
GO:0050660	flavin adenine dinucleotide binding	0.0312272	0.0312272	11	207
GO:0044815	DNA packaging complex	0.0315018	0.0315018	3	25
GO:0009306	protein secretion	0.0361709	0.0361709	2	11
GO:0002790	peptide secretion	0.0361709	0.0361709	2	11
GO:0035592	establishment of protein localization to extracellular region	0.0361709	0.0361709	2	11
GO:0071692	protein localization to extracellular region	0.0361709	0.0361709	2	11
GO:0015893	drug transport	0.0369091	0.0369091	5	66
GO:0008643	carbohydrate transport	0.0422148	0.0422148	3	28
GO:0018202	peptidyl-histidine modification	0.0426175	0.0426175	2	12
GO:0000155	phosphorelay sensor kinase activity	0.0426175	0.0426175	2	12
GO:0004673	protein histidine kinase activity	0.0426175	0.0426175	2	12
GO:0004040	amidase activity	0.0426175	0.0426175	2	12
GO:0016775	phosphotransferase activity, nitrogenous group as acceptor	0.0426175	0.0426175	2	12
GO:0140299	small molecule sensor activity	0.0426175	0.0426175	2	12
GO:0019843	rRNA binding	0.0503918	0.0503918	4	50
GO:0005261	cation channel activity	0.0531044	0.0531044	5	73
GO:0000389	mRNA 3'-splice site recognition	0.0550191	0.0550191	1	2
GO:0072487	MSL complex	0.0550191	0.0550191	1	2
GO:0031298	replication fork protection complex	0.0550191	0.0550191	1	2
GO:0098776	protein transport across the cell outer membrane	0.0550191	0.0550191	1	2
GO:0015440	ATPase-coupled peptide transmembrane transporter activity	0.0550191	0.0550191	1	2
GO:0015706	nitrate transport	0.0550191	0.0550191	1	2
GO:0071020	post-spliceosomal complex	0.0550191	0.0550191	1	2
GO:0019310	inositol catabolic process	0.0550191	0.0550191	1	2
GO:0002227	innate immune response in mucosa	0.0550191	0.0550191	1	2
GO:0004636	phosphoribosyl-ATP diphosphatase activity	0.0550191	0.0550191	1	2
GO:0015420	ATPase-coupled vitamin B12 transmembrane transporter activity	0.0550191	0.0550191	1	2
GO:0072350	tricarboxylic acid metabolic process	0.0550191	0.0550191	1	2
GO:0004035	alkaline phosphatase activity	0.0550191	0.0550191	1	2
GO:0033220	ATPase-coupled amide-transporter activity	0.0550191	0.0550191	1	2
GO:0004318	enoyl-[acyl-carrier-protein] reductase (NADH) activity	0.0550191	0.0550191	1	2
GO:0031463	Cul3-RING ubiquitin ligase complex	0.0550191	0.0550191	1	2
GO:0008794	arsenate reductase (glutaredoxin) activity	0.0550191	0.0550191	1	2
GO:0008830	dTDP-4-dehydrorhamnose 3,5-epimerase activity	0.0550191	0.0550191	1	2
GO:0008939	nicotinate-nucleotide-dimethylbenzimidazole phosphoribosyltransferase activity	0.0550191	0.0550191	1	2
GO:0008942	nitrite reductase [NAD(P)H] activity	0.0550191	0.0550191	1	2
GO:0016631	enoyl-[acyl-carrier-protein] reductase activity	0.0550191	0.0550191	1	2
GO:0008963	phospho-N-acetylmuramoyl-pentapeptide-transferase activity	0.0550191	0.0550191	1	2
GO:0000972	transcription-dependent tethering of RNA polymerase II gene DNA at nuclear periphery	0.0550191	0.0550191	1	2
GO:0002385	mucosal immune response	0.0550191	0.0550191	1	2
GO:0030614	oxidoreductase activity, acting on phosphorus or arsenic in donors, disulfide as acceptor	0.0550191	0.0550191	1	2
GO:0050113	inositol oxygenase activity	0.0550191	0.0550191	1	2
GO:0008661	1-deoxy-D-xylulose-5-phosphate synthase activity	0.0550191	0.0550191	1	2
GO:0000384	first spliceosomal transesterification activity	0.0550191	0.0550191	1	2
GO:0009346	citrate lyase complex	0.0550191	0.0550191	1	2
GO:0030611	arsenate reductase activity	0.0550191	0.0550191	1	2
GO:0030613	oxidoreductase activity, acting on phosphorus or arsenic in donors	0.0550191	0.0550191	1	2
GO:0002251	organ or tissue specific immune response	0.0550191	0.0550191	1	2
GO:0015627	type II protein secretion system complex	0.0550191	0.0550191	1	2
GO:0004888	transmembrane signaling receptor activity	0.061128	0.061128	5	76
GO:0046915	transition metal ion transmembrane transporter activity	0.0641942	0.0641942	2	15
GO:0016884	carbon-nitrogen ligase activity, with glutamine as amido-N-donor	0.0641942	0.0641942	2	15
GO:0070481	nuclear-transcribed mRNA catabolic process, non-stop decay	0.0813848	0.0813848	1	3
GO:0032324	molybdopterin cofactor biosynthetic process	0.0813848	0.0813848	1	3
GO:0035438	cyclic-di-GMP binding	0.0813848	0.0813848	1	3
GO:0034595	phosphatidylinositol phosphate 5-phosphatase activity	0.0813848	0.0813848	1	3
GO:0043065	positive regulation of apoptotic process	0.0813848	0.0813848	1	3
GO:0045226	extracellular polysaccharide biosynthetic process	0.0813848	0.0813848	1	3
GO:0030894	replisome	0.0813848	0.0813848	1	3
GO:0102391	decanoate-CoA ligase activity	0.0813848	0.0813848	1	3
GO:0042281	dolichyl pyrophosphate Man9GlcNAc2 alpha-1,3-glucosyltransferase activity	0.0813848	0.0813848	1	3
GO:0046379	extracellular polysaccharide metabolic process	0.0813848	0.0813848	1	3
GO:0030259	lipid glycosylation	0.0813848	0.0813848	1	3
GO:0008251	tRNA-specific adenosine deaminase activity	0.0813848	0.0813848	1	3
GO:0043068	positive regulation of programmed cell death	0.0813848	0.0813848	1	3
GO:0004467	long-chain fatty acid-CoA ligase activity	0.0813848	0.0813848	1	3
GO:0031956	medium-chain fatty acid-CoA ligase activity	0.0813848	0.0813848	1	3
GO:0031490	chromatin DNA binding	0.0813848	0.0813848	1	3
GO:0015645	fatty acid ligase activity	0.0813848	0.0813848	1	3
GO:0046952	ketone body catabolic process	0.0813848	0.0813848	1	3
GO:1901569	fatty acid derivative catabolic process	0.0813848	0.0813848	1	3
GO:1902224	ketone body metabolic process	0.0813848	0.0813848	1	3
GO:0046857	oxidoreductase activity, acting on other nitrogenous compounds as donors, with NAD or NADP as acceptor	0.0813848	0.0813848	1	3
GO:0046950	cellular ketone body metabolic process	0.0813848	0.0813848	1	3
GO:0000149	SNARE binding	0.0813848	0.0813848	1	3
GO:0000746	conjugation	0.0813848	0.0813848	1	3
GO:0050661	NADP binding	0.082244	0.082244	4	59
GO:0017038	protein import	0.0889006	0.0889006	3	38
GO:0019842	vitamin binding	0.0916001	0.0916001	15	367
GO:0004435	phosphatidylinositol phospholipase C activity	0.105829	0.105829	3	41
GO:0004629	phospholipase C activity	0.105829	0.105829	3	41
GO:0030466	chromatin silencing at silent mating-type cassette	0.107016	0.107016	1	4
GO:0006376	mRNA splice site selection	0.107016	0.107016	1	4
GO:0000350	generation of catalytic spliceosome for second transesterification step	0.107016	0.107016	1	4
GO:0006426	glycyl-tRNA aminoacylation	0.107016	0.107016	1	4
GO:0005719	nuclear euchromatin	0.107016	0.107016	1	4
GO:0015724	formate transport	0.107016	0.107016	1	4
GO:0018212	peptidyl-tyrosine modification	0.107016	0.107016	1	4
GO:0043596	nuclear replication fork	0.107016	0.107016	1	4
GO:0015499	formate transmembrane transporter activity	0.107016	0.107016	1	4
GO:0000791	euchromatin	0.107016	0.107016	1	4
GO:0042823	pyridoxal phosphate biosynthetic process	0.107016	0.107016	1	4
GO:0004032	alditol:NADP+ 1-oxidoreductase activity	0.107016	0.107016	1	4
GO:0042256	mature ribosome assembly	0.107016	0.107016	1	4
GO:0004324	ferredoxin-NADP+ reductase activity	0.107016	0.107016	1	4
GO:0004300	enoyl-CoA hydratase activity	0.107016	0.107016	1	4
GO:0004820	glycine-tRNA ligase activity	0.107016	0.107016	1	4
GO:0008937	ferredoxin-NAD(P) reductase activity	0.107016	0.107016	1	4
GO:0004852	uroporphyrinogen-III synthase activity	0.107016	0.107016	1	4
GO:0042242	cobyrinic acid a,c-diamide synthase activity	0.107016	0.107016	1	4
GO:0030551	cyclic nucleotide binding	0.107016	0.107016	1	4
GO:0043864	indoleacetamide hydrolase activity	0.107016	0.107016	1	4
GO:0016731	oxidoreductase activity, acting on iron-sulfur proteins as donors, NAD or NADP as acceptor	0.107016	0.107016	1	4
GO:0098809	nitrite reductase activity	0.107016	0.107016	1	4
GO:1901568	fatty acid derivative metabolic process	0.107016	0.107016	1	4
GO:0015562	efflux transmembrane transporter activity	0.107016	0.107016	1	4
GO:0016987	sigma factor activity	0.107016	0.107016	1	4
GO:0007568	aging	0.107016	0.107016	1	4
GO:0003956	NAD(P)+-protein-arginine ADP-ribosyltransferase activity	0.111733	0.111733	3	42
GO:0033014	tetrapyrrole biosynthetic process	0.117759	0.117759	3	43
GO:0016811	hydrolase activity, acting on carbon-nitrogen (but not peptide) bonds, in linear amides	0.1218	0.1218	4	68
GO:0016763	transferase activity, transferring pentosyl groups	0.126445	0.126445	6	122
GO:0006420	arginyl-tRNA aminoacylation	0.131933	0.131933	1	5
GO:0006529	asparagine biosynthetic process	0.131933	0.131933	1	5
GO:0036156	inner dynein arm	0.131933	0.131933	1	5
GO:0006528	asparagine metabolic process	0.131933	0.131933	1	5
GO:0035658	Mon1-Ccz1 complex	0.131933	0.131933	1	5
GO:0015740	C4-dicarboxylate transport	0.131933	0.131933	1	5
GO:0043531	ADP binding	0.131933	0.131933	1	5
GO:0072546	ER membrane protein complex	0.131933	0.131933	1	5
GO:0006788	heme oxidation	0.131933	0.131933	1	5
GO:0052866	phosphatidylinositol phosphate phosphatase activity	0.131933	0.131933	1	5
GO:0006787	porphyrin-containing compound catabolic process	0.131933	0.131933	1	5
GO:0006020	inositol metabolic process	0.131933	0.131933	1	5
GO:0018580	nitronate monooxygenase activity	0.131933	0.131933	1	5
GO:0010942	positive regulation of cell death	0.131933	0.131933	1	5
GO:0004814	arginine-tRNA ligase activity	0.131933	0.131933	1	5
GO:0033015	tetrapyrrole catabolic process	0.131933	0.131933	1	5
GO:0004345	glucose-6-phosphate dehydrogenase activity	0.131933	0.131933	1	5
GO:0003885	D-arabinono-1,4-lactone oxidase activity	0.131933	0.131933	1	5
GO:0004066	asparagine synthase (glutamine-hydrolyzing) activity	0.131933	0.131933	1	5
GO:0004392	heme oxygenase (decyclizing) activity	0.131933	0.131933	1	5
GO:0051180	vitamin transport	0.131933	0.131933	1	5
GO:0004499	N,N-dimethylaniline monooxygenase activity	0.13397	0.13397	2	23
GO:0043087	regulation of GTPase activity	0.136529	0.136529	3	46
GO:0008484	sulfuric ester hydrolase activity	0.139013	0.139013	5	98
GO:0006471	protein ADP-ribosylation	0.143	0.143	3	47
GO:0072488	ammonium transmembrane transport	0.143577	0.143577	2	24
GO:0005887	integral component of plasma membrane	0.149571	0.149571	3	48
GO:0015696	ammonium transport	0.153322	0.153322	2	25
GO:0008519	ammonium transmembrane transporter activity	0.153322	0.153322	2	25
GO:0046912	transferase activity, transferring acyl groups, acyl groups converted into alkyl on transfer	0.153322	0.153322	2	25
GO:0016709	oxidoreductase activity, acting on paired donors, with incorporation or reduction of molecular oxygen, NAD(P)H as one donor, and incorporation of one atom of oxygen	0.153322	0.153322	2	25
GO:2000142	regulation of DNA-templated transcription, initiation	0.156156	0.156156	1	6
GO:0005675	transcription factor TFIIH holo complex	0.156156	0.156156	1	6
GO:0005741	mitochondrial outer membrane	0.156156	0.156156	1	6
GO:0001676	long-chain fatty acid metabolic process	0.156156	0.156156	1	6
GO:0042132	fructose 1,6-bisphosphate 1-phosphatase activity	0.156156	0.156156	1	6
GO:0071014	post-mRNA release spliceosomal complex	0.156156	0.156156	1	6
GO:0050308	sugar-phosphatase activity	0.156156	0.156156	1	6
GO:0009103	lipopolysaccharide biosynthetic process	0.156156	0.156156	1	6
GO:0004712	protein serine/threonine/tyrosine kinase activity	0.156156	0.156156	1	6
GO:0003993	acid phosphatase activity	0.156156	0.156156	1	6
GO:0000422	autophagy of mitochondrion	0.156156	0.156156	1	6
GO:0008653	lipopolysaccharide metabolic process	0.156156	0.156156	1	6
GO:0031968	organelle outer membrane	0.156156	0.156156	1	6
GO:0061726	mitochondrion disassembly	0.156156	0.156156	1	6
GO:0098802	plasma membrane signaling receptor complex	0.156156	0.156156	1	6
GO:0051181	cofactor transport	0.156156	0.156156	1	6
GO:0016730	oxidoreductase activity, acting on iron-sulfur proteins as donors	0.156156	0.156156	1	6
GO:0090482	vitamin transmembrane transporter activity	0.156156	0.156156	1	6
GO:0098636	protein complex involved in cell adhesion	0.156156	0.156156	1	6
GO:0043235	receptor complex	0.156156	0.156156	1	6
GO:0031226	intrinsic component of plasma membrane	0.156237	0.156237	3	49
GO:0004620	phospholipase activity	0.162993	0.162993	3	50
GO:0006855	drug transmembrane transport	0.162993	0.162993	3	50
GO:0090575	RNA polymerase II transcription factor complex	0.17317	0.17317	2	27
GO:0000393	spliceosomal conformational changes to generate catalytic conformation	0.179704	0.179704	1	7
GO:0031080	nuclear pore outer ring	0.179704	0.179704	1	7
GO:0032806	carboxy-terminal domain protein kinase complex	0.179704	0.179704	1	7
GO:0008028	monocarboxylic acid transmembrane transporter activity	0.179704	0.179704	1	7
GO:0046174	polyol catabolic process	0.179704	0.179704	1	7
GO:0060294	cilium movement involved in cell motility	0.179704	0.179704	1	7
GO:0080008	Cul4-RING E3 ubiquitin ligase complex	0.179704	0.179704	1	7
GO:0008381	mechanosensitive ion channel activity	0.179704	0.179704	1	7
GO:0044275	cellular carbohydrate catabolic process	0.179704	0.179704	1	7
GO:1904680	peptide transmembrane transporter activity	0.179704	0.179704	1	7
GO:0047869	dimethylpropiothetin dethiomethylase activity	0.179704	0.179704	1	7
GO:0023014	signal transduction by protein phosphorylation	0.183243	0.183243	2	28
GO:0006897	endocytosis	0.183243	0.183243	2	28
GO:0061615	glycolytic process through fructose-6-phosphate	0.202597	0.202597	1	8
GO:0036159	inner dynein arm assembly	0.202597	0.202597	1	8
GO:0000439	transcription factor TFIIH core complex	0.202597	0.202597	1	8
GO:0003872	6-phosphofructokinase activity	0.202597	0.202597	1	8
GO:0031965	nuclear membrane	0.202597	0.202597	1	8
GO:0045263	proton-transporting ATP synthase complex, coupling factor F(o)	0.202597	0.202597	1	8
GO:0004000	adenosine deaminase activity	0.202597	0.202597	1	8
GO:0004784	superoxide dismutase activity	0.202597	0.202597	1	8
GO:0016721	oxidoreductase activity, acting on superoxide radicals as acceptor	0.202597	0.202597	1	8
GO:0051184	cofactor transmembrane transporter activity	0.202597	0.202597	1	8
GO:0031461	cullin-RING ubiquitin ligase complex	0.203624	0.203624	2	30
GO:0008610	lipid biosynthetic process	0.207404	0.207404	9	227
GO:0032993	protein-DNA complex	0.224005	0.224005	4	26
GO:0032940	secretion by cell	0.224238	0.224238	2	32
GO:0006488	dolichol-linked oligosaccharide biosynthetic process	0.224851	0.224851	1	9
GO:0006874	cellular calcium ion homeostasis	0.224851	0.224851	1	9
GO:0019430	removal of superoxide radicals	0.224851	0.224851	1	9
GO:1902562	H4 histone acetyltransferase complex	0.224851	0.224851	1	9
GO:0071451	cellular response to superoxide	0.224851	0.224851	1	9
GO:0072503	cellular divalent inorganic cation homeostasis	0.224851	0.224851	1	9
GO:0071450	cellular response to oxygen radical	0.224851	0.224851	1	9
GO:0000303	response to superoxide	0.224851	0.224851	1	9
GO:0007021	tubulin complex assembly	0.224851	0.224851	1	9
GO:0008559	ATPase-coupled xenobiotic transmembrane transporter activity	0.224851	0.224851	1	9
GO:0008106	alcohol dehydrogenase (NADP+) activity	0.224851	0.224851	1	9
GO:0000305	response to oxygen radical	0.224851	0.224851	1	9
GO:0006002	fructose 6-phosphate metabolic process	0.224851	0.224851	1	9
GO:0009405	pathogenesis	0.224851	0.224851	1	9
GO:0051959	dynein light intermediate chain binding	0.224851	0.224851	1	9
GO:0001539	cilium or flagellum-dependent cell motility	0.245863	0.245863	3	20
GO:0006826	iron ion transport	0.246144	0.246144	2	12
GO:0006435	threonyl-tRNA aminoacylation	0.246485	0.246485	1	10
GO:0002097	tRNA wobble base modification	0.246485	0.246485	1	10
GO:0017183	peptidyl-diphthamide biosynthetic process from peptidyl-histidine	0.246485	0.246485	1	10
GO:1900247	regulation of cytoplasmic translational elongation	0.246485	0.246485	1	10
GO:0002182	cytoplasmic translational elongation	0.246485	0.246485	1	10
GO:2000765	regulation of cytoplasmic translation	0.246485	0.246485	1	10
GO:0005770	late endosome	0.246485	0.246485	1	10
GO:0005758	mitochondrial intermembrane space	0.246485	0.246485	1	10
GO:0019203	carbohydrate phosphatase activity	0.246485	0.246485	1	10
GO:0008312	7S RNA binding	0.246485	0.246485	1	10
GO:0004806	triglyceride lipase activity	0.246485	0.246485	1	10
GO:0031970	organelle envelope lumen	0.246485	0.246485	1	10
GO:0003857	3-hydroxyacyl-CoA dehydrogenase activity	0.246485	0.246485	1	10
GO:0006490	oligosaccharide-lipid intermediate biosynthetic process	0.246485	0.246485	1	10
GO:0016405	CoA-ligase activity	0.246485	0.246485	1	10
GO:0016703	oxidoreductase activity, acting on single donors with incorporation of molecular oxygen, incorporation of one atom of oxygen (internal monooxygenases or internal mixed function oxidases)	0.246485	0.246485	1	10
GO:1903008	organelle disassembly	0.246485	0.246485	1	10
GO:0048500	signal recognition particle	0.246485	0.246485	1	10
GO:0045503	dynein light chain binding	0.246485	0.246485	1	10
GO:0045505	dynein intermediate chain binding	0.246485	0.246485	1	10
GO:0017056	structural constituent of nuclear pore	0.246485	0.246485	1	10
GO:0042493	response to drug	0.248354	0.248354	5	82
GO:0005623	cell	0.260603	0.260603	6	154
GO:0046982	protein heterodimerization activity	0.265825	0.265825	2	36
GO:0050662	coenzyme binding	0.265994	0.265994	23	713
GO:0008569	ATP-dependent microtubule motor activity, minus-end-directed	0.267517	0.267517	1	11
GO:0005779	integral component of peroxisomal membrane	0.267517	0.267517	1	11
GO:0006777	Mo-molybdopterin cofactor biosynthetic process	0.267517	0.267517	1	11
GO:0019720	Mo-molybdopterin cofactor metabolic process	0.267517	0.267517	1	11
GO:0055074	calcium ion homeostasis	0.267517	0.267517	1	11
GO:0007076	mitotic chromosome condensation	0.267517	0.267517	1	11
GO:0031231	intrinsic component of peroxisomal membrane	0.267517	0.267517	1	11
GO:0017048	Rho GTPase binding	0.267517	0.267517	1	11
GO:0009654	photosystem II oxygen evolving complex	0.267517	0.267517	1	11
GO:0004829	threonine-tRNA ligase activity	0.267517	0.267517	1	11
GO:0048487	beta-tubulin binding	0.267517	0.267517	1	11
GO:0016899	oxidoreductase activity, acting on the CH-OH group of donors, oxygen as acceptor	0.267517	0.267517	1	11
GO:0042908	xenobiotic transport	0.267517	0.267517	1	11
GO:0016744	transferase activity, transferring aldehyde or ketonic groups	0.267517	0.267517	1	11
GO:0007023	post-chaperonin tubulin folding pathway	0.267517	0.267517	1	11
GO:0004198	calcium-dependent cysteine-type endopeptidase activity	0.28665	0.28665	2	38
GO:0005669	transcription factor TFIID complex	0.287962	0.287962	1	12
GO:1901663	quinone biosynthetic process	0.287962	0.287962	1	12
GO:0003756	protein disulfide isomerase activity	0.287962	0.287962	1	12
GO:0016864	intramolecular oxidoreductase activity, transposing S-S bonds	0.287962	0.287962	1	12
GO:0019213	deacetylase activity	0.287962	0.287962	1	12
GO:0009341	beta-galactosidase complex	0.287962	0.287962	1	12
GO:0003700	DNA-binding transcription factor activity	0.289248	0.289248	13	388
GO:0016591	RNA polymerase II, holoenzyme	0.297041	0.297041	2	39
GO:0035091	phosphatidylinositol binding	0.306006	0.306006	5	71
GO:0006084	acetyl-CoA metabolic process	0.307838	0.307838	1	13
GO:0000978	RNA polymerase II cis-regulatory region sequence-specific DNA binding	0.307838	0.307838	1	13
GO:0015718	monocarboxylic acid transport	0.307838	0.307838	1	13
GO:0006301	postreplication repair	0.307838	0.307838	1	13
GO:0043545	molybdopterin cofactor metabolic process	0.307838	0.307838	1	13
GO:0030176	integral component of endoplasmic reticulum membrane	0.307838	0.307838	1	13
GO:0045087	innate immune response	0.307838	0.307838	1	13
GO:0004565	beta-galactosidase activity	0.307838	0.307838	1	13
GO:0004312	fatty acid synthase activity	0.307838	0.307838	1	13
GO:0098662	inorganic cation transmembrane transport	0.308609	0.308609	9	190
GO:0045944	positive regulation of transcription by RNA polymerase II	0.317747	0.317747	2	41
GO:0016298	lipase activity	0.327045	0.327045	4	64
GO:0006614	SRP-dependent cotranslational protein targeting to membrane	0.327159	0.327159	1	14
GO:0006613	cotranslational protein targeting to membrane	0.327159	0.327159	1	14
GO:0006448	regulation of translational elongation	0.327159	0.327159	1	14
GO:0000105	histidine biosynthetic process	0.327159	0.327159	1	14
GO:0006487	protein N-linked glycosylation	0.327159	0.327159	1	14
GO:0006835	dicarboxylic acid transport	0.327159	0.327159	1	14
GO:0000987	cis-regulatory region sequence-specific DNA binding	0.327159	0.327159	1	14
GO:0034614	cellular response to reactive oxygen species	0.327159	0.327159	1	14
GO:0006801	superoxide metabolic process	0.327159	0.327159	1	14
GO:0016878	acid-thiol ligase activity	0.327159	0.327159	1	14
GO:0051187	cofactor catabolic process	0.327159	0.327159	1	14
GO:0005886	plasma membrane	0.335391	0.335391	11	225
GO:0070286	axonemal dynein complex assembly	0.345942	0.345942	1	15
GO:0006875	cellular metal ion homeostasis	0.345942	0.345942	1	15
GO:0030261	chromosome condensation	0.345942	0.345942	1	15
GO:0004197	cysteine-type endopeptidase activity	0.358671	0.358671	2	45
GO:0006342	chromatin silencing	0.364202	0.364202	1	16
GO:0003724	RNA helicase activity	0.364202	0.364202	1	16
GO:1990939	ATP-dependent microtubule motor activity	0.364202	0.364202	1	16
GO:0005858	axonemal dynein complex	0.364202	0.364202	1	16
GO:0005778	peroxisomal membrane	0.364202	0.364202	1	16
GO:0016628	oxidoreductase activity, acting on the CH-CH group of donors, NAD or NADP as acceptor	0.364202	0.364202	1	16
GO:0000974	Prp19 complex	0.364202	0.364202	1	16
GO:0006259	DNA metabolic process	0.364591	0.364591	27	693
GO:0016836	hydro-lyase activity	0.379196	0.379196	3	79
GO:0046856	phosphatidylinositol dephosphorylation	0.381953	0.381953	1	17
GO:0042981	regulation of apoptotic process	0.381953	0.381953	1	17
GO:0046839	phospholipid dephosphorylation	0.381953	0.381953	1	17
GO:0043015	gamma-tubulin binding	0.381953	0.381953	1	17
GO:0060285	cilium-dependent cell motility	0.381953	0.381953	1	17
GO:0030976	thiamine pyrophosphate binding	0.381953	0.381953	1	17
GO:0043094	cellular metabolic compound salvage	0.381953	0.381953	1	17
GO:0004803	transposase activity	0.381953	0.381953	1	17
GO:0044419	interspecies interaction between organisms	0.381953	0.381953	1	17
GO:0008081	phosphoric diester hydrolase activity	0.386783	0.386783	3	80
GO:0004177	aminopeptidase activity	0.398664	0.398664	2	49
GO:0006637	acyl-CoA metabolic process	0.399209	0.399209	1	18
GO:0006547	histidine metabolic process	0.399209	0.399209	1	18
GO:0048015	phosphatidylinositol-mediated signaling	0.399209	0.399209	1	18
GO:0009163	nucleoside biosynthetic process	0.399209	0.399209	1	18
GO:0048017	inositol lipid-mediated signaling	0.399209	0.399209	1	18
GO:0004089	carbonate dehydratase activity	0.399209	0.399209	1	18
GO:0007033	vacuole organization	0.399209	0.399209	1	18
GO:0032196	transposition	0.399209	0.399209	1	18
GO:0010951	negative regulation of endopeptidase activity	0.408483	0.408483	2	50
GO:0030258	lipid modification	0.409402	0.409402	3	83
GO:0140110	transcription regulator activity	0.410471	0.410471	13	426
GO:0006406	mRNA export from nucleus	0.415984	0.415984	1	19
GO:0071427	mRNA-containing ribonucleoprotein complex export from nucleus	0.415984	0.415984	1	19
GO:0008271	secondary active sulfate transmembrane transporter activity	0.415984	0.415984	1	19
GO:0008443	phosphofructokinase activity	0.415984	0.415984	1	19
GO:1901659	glycosyl compound biosynthetic process	0.415984	0.415984	1	19
GO:0015293	symporter activity	0.415984	0.415984	1	19
GO:0051304	chromosome separation	0.415984	0.415984	1	19
GO:0042910	xenobiotic transmembrane transporter activity	0.415984	0.415984	1	19
GO:0019898	extrinsic component of membrane	0.415984	0.415984	1	19
GO:0006357	regulation of transcription by RNA polymerase II	0.418957	0.418957	4	118
GO:0015631	tubulin binding	0.418957	0.418957	4	118
GO:0016567	protein ubiquitination	0.420305	0.420305	9	290
GO:0015297	antiporter activity	0.42434	0.42434	3	85
GO:0052548	regulation of endopeptidase activity	0.427883	0.427883	2	52
GO:0003899	DNA-directed 5'-3' RNA polymerase activity	0.427883	0.427883	2	52
GO:0033567	DNA replication, Okazaki fragment processing	0.432291	0.432291	1	20
GO:1902358	sulfate transmembrane transport	0.432291	0.432291	1	20
GO:0007020	microtubule nucleation	0.432291	0.432291	1	20
GO:0007051	spindle organization	0.432291	0.432291	1	20
GO:0042168	heme metabolic process	0.432291	0.432291	1	20
GO:0033177	proton-transporting two-sector ATPase complex, proton-transporting domain	0.432291	0.432291	1	20
GO:0016846	carbon-sulfur lyase activity	0.432291	0.432291	1	20
GO:0030014	CCR4-NOT complex	0.432291	0.432291	1	20
GO:0004866	endopeptidase inhibitor activity	0.437456	0.437456	2	53
GO:0061135	endopeptidase regulator activity	0.437456	0.437456	2	53
GO:0006418	tRNA aminoacylation for protein translation	0.440798	0.440798	5	156
GO:0070838	divalent metal ion transport	0.447142	0.447142	5	100
GO:0006273	lagging strand elongation	0.448144	0.448144	1	21
GO:0000977	RNA polymerase II regulatory region sequence-specific DNA binding	0.448144	0.448144	1	21
GO:0017108	5'-flap endonuclease activity	0.448144	0.448144	1	21
GO:0005643	nuclear pore	0.448144	0.448144	1	21
GO:0016114	terpenoid biosynthetic process	0.448144	0.448144	1	21
GO:0016888	endodeoxyribonuclease activity, producing 5'-phosphomonoesters	0.448144	0.448144	1	21
GO:0006721	terpenoid metabolic process	0.448144	0.448144	1	21
GO:0003341	cilium movement	0.448144	0.448144	1	21
GO:0016857	racemase and epimerase activity, acting on carbohydrates and derivatives	0.448144	0.448144	1	21
GO:0098869	cellular oxidant detoxification	0.456337	0.456337	2	55
GO:0015291	secondary active transmembrane transporter activity	0.457136	0.457136	5	159
GO:0015986	ATP synthesis coupled proton transport	0.463555	0.463555	1	22
GO:0015985	energy coupled proton transport, down electrochemical gradient	0.463555	0.463555	1	22
GO:0048256	flap endonuclease activity	0.463555	0.463555	1	22
GO:0046785	microtubule polymerization	0.463555	0.463555	1	22
GO:0006333	chromatin assembly or disassembly	0.463555	0.463555	1	22
GO:0045259	proton-transporting ATP synthase complex	0.463555	0.463555	1	22
GO:0007031	peroxisome organization	0.463555	0.463555	1	22
GO:0019887	protein kinase regulator activity	0.463555	0.463555	1	22
GO:0019207	kinase regulator activity	0.463555	0.463555	1	22
GO:0010466	negative regulation of peptidase activity	0.46564	0.46564	2	56
GO:0003950	NAD+ ADP-ribosyltransferase activity	0.46564	0.46564	2	56
GO:0005543	phospholipid binding	0.476245	0.476245	6	82
GO:0006754	ATP biosynthetic process	0.478536	0.478536	1	23
GO:0009067	aspartate family amino acid biosynthetic process	0.478536	0.478536	1	23
GO:0005247	voltage-gated chloride channel activity	0.478536	0.478536	1	23
GO:0000922	spindle pole	0.478536	0.478536	1	23
GO:0019829	ATPase-coupled cation transmembrane transporter activity	0.478536	0.478536	1	23
GO:0005254	chloride channel activity	0.478536	0.478536	1	23
GO:0007093	mitotic cell cycle checkpoint	0.478536	0.478536	1	23
GO:0000723	telomere maintenance	0.478536	0.478536	1	23
GO:0015108	chloride transmembrane transporter activity	0.478536	0.478536	1	23
GO:0031667	response to nutrient levels	0.478536	0.478536	1	23
GO:0009991	response to extracellular stimulus	0.478536	0.478536	1	23
GO:0015698	inorganic anion transport	0.482711	0.482711	5	115
GO:0004812	aminoacyl-tRNA ligase activity	0.484055	0.484055	5	164
GO:0004842	ubiquitin-protein transferase activity	0.485844	0.485844	8	271
GO:0016042	lipid catabolic process	0.489714	0.489714	3	94
GO:0045893	positive regulation of transcription, DNA-templated	0.49297	0.49297	2	59
GO:0030414	peptidase inhibitor activity	0.49297	0.49297	2	59
GO:0000122	negative regulation of transcription by RNA polymerase II	0.493099	0.493099	1	24
GO:0032200	telomere organization	0.493099	0.493099	1	24
GO:0043022	ribosome binding	0.493099	0.493099	1	24
GO:0006935	chemotaxis	0.493099	0.493099	1	24
GO:0016780	phosphotransferase activity, for other substituted phosphate groups	0.493099	0.493099	1	24
GO:0005938	cell cortex	0.493099	0.493099	1	24
GO:0008299	isoprenoid biosynthetic process	0.501882	0.501882	2	60
GO:0032446	protein modification by small protein conjugation	0.506818	0.506818	9	312
GO:0032012	regulation of ARF protein signal transduction	0.507257	0.507257	1	25
GO:0004402	histone acetyltransferase activity	0.507257	0.507257	1	25
GO:0032011	ARF protein signal transduction	0.507257	0.507257	1	25
GO:0008308	voltage-gated anion channel activity	0.507257	0.507257	1	25
GO:0006821	chloride transport	0.507257	0.507257	1	25
GO:0015116	sulfate transmembrane transporter activity	0.507257	0.507257	1	25
GO:0045930	negative regulation of mitotic cell cycle	0.507257	0.507257	1	25
GO:0042330	taxis	0.507257	0.507257	1	25
GO:0004252	serine-type endopeptidase activity	0.510568	0.510568	4	133
GO:0016209	antioxidant activity	0.519399	0.519399	2	62
GO:0006612	protein targeting to membrane	0.521019	0.521019	1	26
GO:0061733	peptide-lysine-N-acetyltransferase activity	0.521019	0.521019	1	26
GO:0005759	mitochondrial matrix	0.521019	0.521019	1	26
GO:0042625	ATPase-coupled ion transmembrane transporter activity	0.521019	0.521019	1	26
GO:0005086	ARF guanyl-nucleotide exchange factor activity	0.521019	0.521019	1	26
GO:0015925	galactosidase activity	0.521019	0.521019	1	26
GO:0009523	photosystem II	0.521019	0.521019	1	26
GO:0046527	glucosyltransferase activity	0.521019	0.521019	1	26
GO:0060249	anatomical structure homeostasis	0.521019	0.521019	1	26
GO:0008641	ubiquitin-like modifier activating enzyme activity	0.521019	0.521019	1	26
GO:0019787	ubiquitin-like protein transferase activity	0.526863	0.526863	8	281
GO:0072594	establishment of protein localization to organelle	0.533496	0.533496	4	81
GO:0055029	nuclear DNA-directed RNA polymerase complex	0.534216	0.534216	2	52
GO:0071805	potassium ion transmembrane transport	0.534398	0.534398	1	27
GO:0008272	sulfate transport	0.534398	0.534398	1	27
GO:0071013	catalytic step 2 spliceosome	0.534398	0.534398	1	27
GO:0051260	protein homooligomerization	0.534398	0.534398	1	27
GO:0033692	cellular polysaccharide biosynthetic process	0.534398	0.534398	1	27
GO:0019901	protein kinase binding	0.534398	0.534398	1	27
GO:0042737	drug catabolic process	0.534398	0.534398	1	27
GO:0016791	phosphatase activity	0.535834	0.535834	7	217
GO:0044798	nuclear transcription factor complex	0.546847	0.546847	2	31
GO:0035335	peptidyl-tyrosine dephosphorylation	0.547404	0.547404	1	28
GO:1903509	liposaccharide metabolic process	0.547404	0.547404	1	28
GO:0009611	response to wounding	0.547404	0.547404	1	28
GO:0097502	mannosylation	0.547404	0.547404	1	28
GO:0006338	chromatin remodeling	0.553179	0.553179	2	66
GO:0071426	ribonucleoprotein complex export from nucleus	0.560047	0.560047	1	29
GO:0004725	protein tyrosine phosphatase activity	0.560047	0.560047	1	29
GO:0000075	cell cycle checkpoint	0.560047	0.560047	1	29
GO:0006006	glucose metabolic process	0.560047	0.560047	1	29
GO:0019900	kinase binding	0.560047	0.560047	1	29
GO:0016579	protein deubiquitination	0.561357	0.561357	2	67
GO:0016021	integral component of membrane	0.567154	0.567154	182	6261
GO:0033674	positive regulation of kinase activity	0.572338	0.572338	1	30
GO:0006541	glutamine metabolic process	0.572338	0.572338	1	30
GO:0015079	potassium ion transmembrane transporter activity	0.572338	0.572338	1	30
GO:0000030	mannosyltransferase activity	0.572338	0.572338	1	30
GO:0042255	ribosome assembly	0.572338	0.572338	1	30
GO:0045047	protein targeting to ER	0.584285	0.584285	1	31
GO:0004601	peroxidase activity	0.584285	0.584285	1	31
GO:0070646	protein modification by small protein removal	0.585246	0.585246	2	70
GO:0016701	oxidoreductase activity, acting on single donors with incorporation of molecular oxygen	0.595125	0.595125	3	59
GO:0004497	monooxygenase activity	0.595281	0.595281	3	68
GO:1901068	guanosine-containing compound metabolic process	0.5959	0.5959	1	32
GO:0051028	mRNA transport	0.5959	0.5959	1	32
GO:0071806	protein transmembrane transport	0.5959	0.5959	1	32
GO:0051259	protein complex oligomerization	0.5959	0.5959	1	32
GO:0005506	iron ion binding	0.597384	0.597384	8	299
GO:0016684	oxidoreductase activity, acting on peroxide as acceptor	0.60719	0.60719	1	33
GO:0006631	fatty acid metabolic process	0.608159	0.608159	2	73
GO:0030036	actin cytoskeleton organization	0.608159	0.608159	2	73
GO:0070647	protein modification by small protein conjugation or removal	0.614489	0.614489	11	382
GO:0036459	thiol-dependent ubiquitinyl hydrolase activity	0.61558	0.61558	2	74
GO:0042327	positive regulation of phosphorylation	0.618166	0.618166	1	34
GO:0101005	ubiquitinyl hydrolase activity	0.622892	0.622892	2	75
GO:0009073	aromatic amino acid family biosynthetic process	0.628835	0.628835	1	35
GO:0046578	regulation of Ras protein signal transduction	0.628835	0.628835	1	35
GO:0008092	cytoskeletal protein binding	0.631473	0.631473	7	265
GO:0004553	hydrolase activity, hydrolyzing O-glycosyl compounds	0.632471	0.632471	9	328
GO:0019783	ubiquitin-like protein-specific protease activity	0.637193	0.637193	2	77
GO:0046983	protein dimerization activity	0.637193	0.637193	2	77
GO:0097503	sialylation	0.639207	0.639207	1	36
GO:0006366	transcription by RNA polymerase II	0.643391	0.643391	4	155
GO:0052689	carboxylic ester hydrolase activity	0.644183	0.644183	2	78
GO:0015935	small ribosomal subunit	0.649289	0.649289	1	37
GO:0005819	spindle	0.649289	0.649289	1	37
GO:0042273	ribosomal large subunit biogenesis	0.649289	0.649289	1	37
GO:0007155	cell adhesion	0.649289	0.649289	1	37
GO:0022610	biological adhesion	0.649289	0.649289	1	37
GO:0006813	potassium ion transport	0.65909	0.65909	1	38
GO:0008373	sialyltransferase activity	0.65909	0.65909	1	38
GO:0016860	intramolecular oxidoreductase activity	0.65909	0.65909	1	38
GO:0008234	cysteine-type peptidase activity	0.665543	0.665543	4	158
GO:0051082	unfolded protein binding	0.671079	0.671079	2	82
GO:0046488	phosphatidylinositol metabolic process	0.67754	0.67754	2	83
GO:1903508	positive regulation of nucleic acid-templated transcription	0.677641	0.677641	2	62
GO:0016573	histone acetylation	0.677879	0.677879	1	40
GO:0000956	nuclear-transcribed mRNA catabolic process	0.677879	0.677879	1	40
GO:0000070	mitotic sister chromatid segregation	0.677879	0.677879	1	40
GO:0034404	nucleobase-containing small molecule biosynthetic process	0.677879	0.677879	1	40
GO:0006914	autophagy	0.677879	0.677879	1	40
GO:0043021	ribonucleoprotein complex binding	0.677879	0.677879	1	40
GO:0016782	transferase activity, transferring sulfur-containing groups	0.681503	0.681503	3	125
GO:0008017	microtubule binding	0.683897	0.683897	2	84
GO:0006417	regulation of translation	0.68649	0.68649	2	54
GO:0018393	internal peptidyl-lysine acetylation	0.686883	0.686883	1	41
GO:0051347	positive regulation of transferase activity	0.686883	0.686883	1	41
GO:0005096	GTPase activator activity	0.686883	0.686883	1	41
GO:0016831	carboxy-lyase activity	0.686883	0.686883	1	41
GO:1901681	sulfur compound binding	0.686883	0.686883	1	41
GO:0043086	negative regulation of catalytic activity	0.686903	0.686903	2	78
GO:0031418	L-ascorbic acid binding	0.688591	0.688591	4	167
GO:0048037	cofactor binding	0.693362	0.693362	35	1134
GO:0006261	DNA-dependent DNA replication	0.695315	0.695315	3	95
GO:0098661	inorganic anion transmembrane transport	0.695635	0.695635	1	42
GO:0042802	identical protein binding	0.704143	0.704143	1	43
GO:0004386	helicase activity	0.708298	0.708298	6	252
GO:0035556	intracellular signal transduction	0.710691	0.710691	10	266
GO:0071103	DNA conformation change	0.710792	0.710792	7	164
GO:0008378	galactosyltransferase activity	0.712413	0.712413	1	44
GO:0010035	response to inorganic substance	0.712413	0.712413	1	44
GO:0044092	negative regulation of molecular function	0.712484	0.712484	2	84
GO:0031966	mitochondrial membrane	0.714155	0.714155	2	89
GO:0030246	carbohydrate binding	0.715199	0.715199	6	228
GO:0005085	guanyl-nucleotide exchange factor activity	0.720453	0.720453	1	45
GO:0016702	oxidoreductase activity, acting on single donors with incorporation of molecular oxygen, incorporation of two atoms of oxygen	0.720453	0.720453	1	45
GO:0032269	negative regulation of cellular protein metabolic process	0.720574	0.720574	2	88
GO:0051248	negative regulation of protein metabolic process	0.720574	0.720574	2	88
GO:0045454	cell redox homeostasis	0.725981	0.725981	3	134
GO:0098656	anion transmembrane transport	0.728137	0.728137	2	74
GO:0030695	GTPase regulator activity	0.728268	0.728268	1	46
GO:0045859	regulation of protein kinase activity	0.735865	0.735865	1	47
GO:0006289	nucleotide-excision repair	0.735865	0.735865	1	47
GO:0017016	Ras GTPase binding	0.735865	0.735865	1	47
GO:0003684	damaged DNA binding	0.735865	0.735865	1	47
GO:1990204	oxidoreductase complex	0.735865	0.735865	1	47
GO:0032561	guanyl ribonucleotide binding	0.739199	0.739199	6	261
GO:0006457	protein folding	0.739683	0.739683	3	137
GO:0032508	DNA duplex unwinding	0.741947	0.741947	2	94
GO:0051346	negative regulation of hydrolase activity	0.742923	0.742923	2	62
GO:0010628	positive regulation of gene expression	0.743088	0.743088	2	74
GO:0043549	regulation of kinase activity	0.74325	0.74325	1	48
GO:0002181	cytoplasmic translation	0.74325	0.74325	1	48
GO:0072528	pyrimidine-containing compound biosynthetic process	0.74325	0.74325	1	48
GO:0003682	chromatin binding	0.74325	0.74325	1	48
GO:0004721	phosphoprotein phosphatase activity	0.744128	0.744128	3	138
GO:0016798	hydrolase activity, acting on glycosyl bonds	0.746217	0.746217	10	371
GO:0031406	carboxylic acid binding	0.747033	0.747033	4	181
GO:0072527	pyrimidine-containing compound metabolic process	0.750429	0.750429	1	49
GO:0032392	DNA geometric change	0.7524	0.7524	2	96
GO:0016311	dephosphorylation	0.752486	0.752486	6	235
GO:0046872	metal ion binding	0.753112	0.753112	69	2643
GO:0042626	ATPase-coupled transmembrane transporter activity	0.756434	0.756434	4	153
GO:0052547	regulation of peptidase activity	0.756971	0.756971	2	59
GO:0045861	negative regulation of proteolysis	0.763855	0.763855	2	64
GO:0015934	large ribosomal subunit	0.770785	0.770785	1	52
GO:0007005	mitochondrion organization	0.770785	0.770785	1	52
GO:0006650	glycerophospholipid metabolic process	0.770853	0.770853	2	92
GO:0008270	zinc ion binding	0.776281	0.776281	15	633
GO:0006352	DNA-templated transcription, initiation	0.777196	0.777196	1	53
GO:0003735	structural constituent of ribosome	0.779948	0.779948	4	190
GO:0000287	magnesium ion binding	0.781594	0.781594	2	102
GO:0061134	peptidase regulator activity	0.782959	0.782959	2	60
GO:0098797	plasma membrane protein complex	0.783427	0.783427	1	54
GO:0005198	structural molecule activity	0.784931	0.784931	5	234
GO:0006720	isoprenoid metabolic process	0.789021	0.789021	2	61
GO:0016651	oxidoreductase activity, acting on NAD(P)H	0.789484	0.789484	1	55
GO:0006486	protein glycosylation	0.792758	0.792758	5	218
GO:0140097	catalytic activity, acting on DNA	0.794308	0.794308	9	274
GO:0003678	DNA helicase activity	0.801096	0.801096	1	57
GO:0046854	phosphatidylinositol phosphorylation	0.801096	0.801096	1	57
GO:0001932	regulation of protein phosphorylation	0.801096	0.801096	1	57
GO:0046834	lipid phosphorylation	0.801096	0.801096	1	57
GO:0017171	serine hydrolase activity	0.81144	0.81144	5	254
GO:0016825	hydrolase activity, acting on acid phosphorus-nitrogen bonds	0.81144	0.81144	5	254
GO:0016705	oxidoreductase activity, acting on paired donors, with incorporation or reduction of molecular oxygen	0.811474	0.811474	8	327
GO:0042623	ATPase activity, coupled	0.816562	0.816562	7	326
GO:0000790	nuclear chromatin	0.817325	0.817325	1	60
GO:0016893	endonuclease activity, active with either ribo- or deoxyribonucleic acids and producing 5'-phosphomonoesters	0.817325	0.817325	1	60
GO:0005773	vacuole	0.817325	0.817325	1	60
GO:0051345	positive regulation of hydrolase activity	0.817325	0.817325	1	60
GO:0019318	hexose metabolic process	0.817325	0.817325	1	60
GO:0044272	sulfur compound biosynthetic process	0.817325	0.817325	1	60
GO:0003924	GTPase activity	0.817535	0.817535	3	157
GO:0055114	oxidation-reduction process	0.818798	0.818798	44	1777
GO:0004722	protein serine/threonine phosphatase activity	0.822436	0.822436	1	61
GO:0005681	spliceosomal complex	0.822436	0.822436	1	61
GO:0044093	positive regulation of molecular function	0.822613	0.822613	2	109
GO:0043413	macromolecule glycosylation	0.827589	0.827589	5	218
GO:0009101	glycoprotein biosynthetic process	0.832416	0.832416	5	219
GO:0009100	glycoprotein metabolic process	0.832573	0.832573	5	230
GO:0005576	extracellular region	0.836927	0.836927	1	64
GO:0070085	glycosylation	0.841421	0.841421	6	239
GO:0005874	microtubule	0.84149	0.84149	1	65
GO:0008047	enzyme activator activity	0.84149	0.84149	1	65
GO:0006974	cellular response to DNA damage stimulus	0.843999	0.843999	8	451
GO:0009064	glutamine family amino acid metabolic process	0.845926	0.845926	1	66
GO:0072330	monocarboxylic acid biosynthetic process	0.845926	0.845926	1	66
GO:0005525	GTP binding	0.847325	0.847325	5	257
GO:0032550	purine ribonucleoside binding	0.847325	0.847325	5	257
GO:0001883	purine nucleoside binding	0.847325	0.847325	5	257
GO:0043177	organic acid binding	0.847945	0.847945	4	181
GO:0004857	enzyme inhibitor activity	0.849863	0.849863	2	75
GO:0043168	anion binding	0.852774	0.852774	88	3469
GO:0006096	glycolytic process	0.854428	0.854428	1	68
GO:0016830	carbon-carbon lyase activity	0.854428	0.854428	1	68
GO:0005815	microtubule organizing center	0.858502	0.858502	1	69
GO:0051213	dioxygenase activity	0.864275	0.864275	2	124
GO:0099513	polymeric cytoskeletal fiber	0.866312	0.866312	1	71
GO:0048029	monosaccharide binding	0.866642	0.866642	4	178
GO:0008238	exopeptidase activity	0.867247	0.867247	2	125
GO:0005840	ribosome	0.867481	0.867481	4	210
GO:0032549	ribonucleoside binding	0.869371	0.869371	5	267
GO:0015077	monovalent inorganic cation transmembrane transporter activity	0.870159	0.870159	2	126
GO:0009982	pseudouridine synthase activity	0.873692	0.873692	1	73
GO:1902600	proton transmembrane transport	0.880664	0.880664	1	75
GO:0004674	protein serine/threonine kinase activity	0.880954	0.880954	4	227
GO:0016887	ATPase activity	0.892334	0.892334	11	601
GO:0005743	mitochondrial inner membrane	0.893478	0.893478	1	79
GO:0019866	organelle inner membrane	0.893478	0.893478	1	79
GO:0046914	transition metal ion binding	0.894465	0.894465	23	1035
GO:0043085	positive regulation of catalytic activity	0.896363	0.896363	2	106
GO:0003777	microtubule motor activity	0.896374	0.896374	2	108
GO:0006508	proteolysis	0.899423	0.899423	16	877
GO:0008094	DNA-dependent ATPase activity	0.902178	0.902178	1	82
GO:0030554	adenyl nucleotide binding	0.90297	0.90297	51	2413
GO:0005794	Golgi apparatus	0.905382	0.905382	4	240
GO:0001522	pseudouridine synthesis	0.907581	0.907581	1	84
GO:0003779	actin binding	0.909415	0.909415	2	142
GO:0015078	proton transmembrane transporter activity	0.910169	0.910169	1	85
GO:0008236	serine-type peptidase activity	0.914586	0.914586	5	254
GO:0016459	myosin complex	0.915131	0.915131	1	87
GO:0051287	NAD binding	0.915131	0.915131	1	87
GO:0006468	protein phosphorylation	0.921451	0.921451	14	664
GO:0004672	protein kinase activity	0.922219	0.922219	13	653
GO:0004175	endopeptidase activity	0.922316	0.922316	6	313
GO:0005730	nucleolus	0.924249	0.924249	1	91
GO:0006470	protein dephosphorylation	0.924587	0.924587	2	150
GO:0010033	response to organic substance	0.932388	0.932388	1	95
GO:0001882	nucleoside binding	0.936312	0.936312	5	268
GO:0008146	sulfotransferase activity	0.94299	0.94299	1	101
GO:0006281	DNA repair	0.943638	0.943638	7	404
GO:0004527	exonuclease activity	0.946141	0.946141	1	103
GO:0016866	intramolecular transferase activity	0.951932	0.951932	1	107
GO:0022853	active ion transmembrane transporter activity	0.955688	0.955688	2	119
GO:0006511	ubiquitin-dependent protein catabolic process	0.957978	0.957978	2	175
GO:0015629	actin cytoskeleton	0.960609	0.960609	1	114
GO:0008173	RNA methyltransferase activity	0.960609	0.960609	1	114
GO:0019941	modification-dependent protein catabolic process	0.962689	0.962689	2	180
GO:0001510	RNA methylation	0.963832	0.963832	1	117
GO:0030170	pyridoxal phosphate binding	0.964846	0.964846	1	118
GO:0070279	vitamin B6 binding	0.964846	0.964846	1	118
GO:0009507	chloroplast	0.967064	0.967064	4	296
GO:0032502	developmental process	0.967442	0.967442	3	243
GO:0090305	nucleic acid phosphodiester bond hydrolysis	0.971995	0.971995	3	250
GO:0008168	methyltransferase activity	0.97455	0.97455	8	509
GO:0009536	plastid	0.976518	0.976518	4	313
GO:0042651	thylakoid membrane	0.979532	0.979532	1	137
GO:0016570	histone modification	0.980106	0.980106	1	138
GO:0051536	iron-sulfur cluster binding	0.982747	0.982747	1	143
GO:0051540	metal cluster binding	0.982747	0.982747	1	143
GO:0008237	metallopeptidase activity	0.983231	0.983231	1	144
GO:0020037	heme binding	0.983231	0.983231	1	144
GO:0015979	photosynthesis	0.983702	0.983702	1	145
GO:0009055	electron transfer activity	0.987744	0.987744	1	155
GO:0032559	adenyl ribonucleotide binding	0.988138	0.988138	51	2409
GO:0016741	transferase activity, transferring one-carbon groups	0.988864	0.988864	8	516
GO:0000413	protein peptidyl-prolyl isomerization	0.989372	0.989372	1	160
GO:0003755	peptidyl-prolyl cis-trans isomerase activity	0.989372	0.989372	1	160
GO:0016859	cis-trans isomerase activity	0.989372	0.989372	1	160
GO:0005524	ATP binding	0.990343	0.990343	50	2390
GO:0018208	peptidyl-proline modification	0.991043	0.991043	1	166
GO:0022900	electron transport chain	0.99154	0.99154	1	168
GO:0005829	cytosol	0.991563	0.991563	3	304
GO:0032501	multicellular organismal process	0.993818	0.993818	1	179
GO:0035639	purine ribonucleoside triphosphate binding	0.994192	0.994192	55	2647
GO:0043632	modification-dependent macromolecule catabolic process	0.994745	0.994745	2	185
GO:0032259	methylation	0.994878	0.994878	7	515
GO:0008144	drug binding	0.995615	0.995615	52	2553
GO:0044257	cellular protein catabolic process	0.995824	0.995824	2	200
GO:0051603	proteolysis involved in cellular protein catabolic process	0.996268	0.996268	2	198
GO:0048856	anatomical structure development	0.998138	0.998138	1	221
GO:0030163	protein catabolic process	0.998325	0.998325	2	233
GO:1901565	organonitrogen compound catabolic process	0.998411	0.998411	3	320
GO:0046906	tetrapyrrole binding	0.998601	0.998601	1	231
GO:0003723	RNA binding	0.999423	0.999423	10	826
GO:0009987	cellular process	1	1	190	8277
GO:0010629	negative regulation of gene expression	1	1	3	132
GO:0032774	RNA biosynthetic process	1	1	21	795
GO:0048519	negative regulation of biological process	1	1	6	345
GO:0048523	negative regulation of cellular process	1	1	6	273
GO:0097549	chromatin organization involved in negative regulation of transcription	1	1	1	16
GO:1903507	negative regulation of nucleic acid-templated transcription	1	1	3	62
GO:1903506	regulation of nucleic acid-templated transcription	1	1	18	663
GO:0019219	regulation of nucleobase-containing compound metabolic process	1	1	18	694
GO:0046483	heterocycle metabolic process	1	1	72	2997
GO:1901576	organic substance biosynthetic process	1	1	60	2539
GO:0019222	regulation of metabolic process	1	1	22	1016
GO:0006807	nitrogen compound metabolic process	1	1	130	6263
GO:0071704	organic substance metabolic process	1	1	167	7491
GO:0009889	regulation of biosynthetic process	1	1	20	737
GO:0071840	cellular component organization or biogenesis	1	1	28	1239
GO:0043170	macromolecule metabolic process	1	1	122	5612
GO:0009890	negative regulation of biosynthetic process	1	1	3	81
GO:0009892	negative regulation of metabolic process	1	1	5	239
GO:0016043	cellular component organization	1	1	25	1069
GO:1901360	organic cyclic compound metabolic process	1	1	72	3046
GO:1901362	organic cyclic compound biosynthetic process	1	1	30	1237
GO:0051252	regulation of RNA metabolic process	1	1	18	678
GO:0006325	chromatin organization	1	1	3	222
GO:0051253	negative regulation of RNA metabolic process	1	1	3	66
GO:0010556	regulation of macromolecule biosynthetic process	1	1	20	732
GO:0010558	negative regulation of macromolecule biosynthetic process	1	1	3	77
GO:0090304	nucleic acid metabolic process	1	1	59	2462
GO:0045892	negative regulation of transcription, DNA-templated	1	1	3	56
GO:0006725	cellular aromatic compound metabolic process	1	1	70	2979
GO:0016070	RNA metabolic process	1	1	34	1725
GO:0016458	gene silencing	1	1	1	34
GO:1902679	negative regulation of RNA biosynthetic process	1	1	3	62
GO:0051276	chromosome organization	1	1	14	417
GO:0044237	cellular metabolic process	1	1	141	6725
GO:0044238	primary metabolic process	1	1	158	7135
GO:0006351	transcription, DNA-templated	1	1	19	769
GO:0034641	cellular nitrogen compound metabolic process	1	1	80	3372
GO:0018130	heterocycle biosynthetic process	1	1	30	1202
GO:0006355	regulation of transcription, DNA-templated	1	1	18	658
GO:0006996	organelle organization	1	1	22	774
GO:0034645	cellular macromolecule biosynthetic process	1	1	41	1729
GO:0008150	biological_process	1	1	314	12624
GO:0008152	metabolic process	1	1	222	9656
GO:0044249	cellular biosynthetic process	1	1	53	2453
GO:0031323	regulation of cellular metabolic process	1	1	22	922
GO:0080090	regulation of primary metabolic process	1	1	22	908
GO:0031324	negative regulation of cellular metabolic process	1	1	5	171
GO:0040029	regulation of gene expression, epigenetic	1	1	1	28
GO:0031326	regulation of cellular biosynthetic process	1	1	20	736
GO:0034654	nucleobase-containing compound biosynthetic process	1	1	23	1063
GO:0031327	negative regulation of cellular biosynthetic process	1	1	3	79
GO:0060255	regulation of macromolecule metabolic process	1	1	22	990
GO:0034401	chromatin organization involved in regulation of transcription	1	1	1	17
GO:0009058	biosynthetic process	1	1	65	2668
GO:0010467	gene expression	1	1	40	1972
GO:0009059	macromolecule biosynthetic process	1	1	41	1751
GO:0051171	regulation of nitrogen compound metabolic process	1	1	22	902
GO:0010468	regulation of gene expression	1	1	20	808
GO:0044260	cellular macromolecule metabolic process	1	1	95	4268
GO:0051172	negative regulation of nitrogen compound metabolic process	1	1	5	159
GO:0050789	regulation of biological process	1	1	49	1865
GO:0050794	regulation of cellular process	1	1	48	1742
GO:2001141	regulation of RNA biosynthetic process	1	1	18	664
GO:0010605	negative regulation of macromolecule metabolic process	1	1	5	229
GO:2000112	regulation of cellular macromolecule biosynthetic process	1	1	20	725
GO:0045934	negative regulation of nucleobase-containing compound metabolic process	1	1	3	73
GO:0019438	aromatic compound biosynthetic process	1	1	28	1175
GO:2000113	negative regulation of cellular macromolecule biosynthetic process	1	1	3	70
GO:0044271	cellular nitrogen compound biosynthetic process	1	1	42	1719
GO:0065007	biological regulation	1	1	54	2099
GO:0045814	negative regulation of gene expression, epigenetic	1	1	1	17
GO:0097659	nucleic acid-templated transcription	1	1	19	785
GO:0006139	nucleobase-containing compound metabolic process	1	1	64	2820
GO:0016071	mRNA metabolic process	1	1	2	216
GO:0000398	mRNA splicing, via spliceosome	1	1	1	118
GO:0022607	cellular component assembly	1	1	6	393
GO:0071826	ribonucleoprotein complex subunit organization	1	1	1	79
GO:0022613	ribonucleoprotein complex biogenesis	1	1	5	253
GO:0022618	ribonucleoprotein complex assembly	1	1	1	77
GO:0043933	protein-containing complex subunit organization	1	1	5	334
GO:0065003	protein-containing complex assembly	1	1	5	289
GO:0000245	spliceosomal complex assembly	1	1	1	9
GO:0044085	cellular component biogenesis	1	1	9	571
GO:0000375	RNA splicing, via transesterification reactions	1	1	1	118
GO:0000377	RNA splicing, via transesterification reactions with bulged adenosine as nucleophile	1	1	1	118
GO:0006396	RNA processing	1	1	8	580
GO:0008380	RNA splicing	1	1	1	134
GO:0006397	mRNA processing	1	1	1	166
GO:0034622	cellular protein-containing complex assembly	1	1	4	238
GO:0006082	organic acid metabolic process	1	1	12	651
GO:0072521	purine-containing compound metabolic process	1	1	4	190
GO:0006793	phosphorus metabolic process	1	1	31	1649
GO:0006090	pyruvate metabolic process	1	1	1	85
GO:0006091	generation of precursor metabolites and energy	1	1	3	385
GO:0006796	phosphate-containing compound metabolic process	1	1	31	1632
GO:0046031	ADP metabolic process	1	1	1	69
GO:0046034	ATP metabolic process	1	1	2	111
GO:1901135	carbohydrate derivative metabolic process	1	1	12	578
GO:0032787	monocarboxylic acid metabolic process	1	1	4	190
GO:0006163	purine nucleotide metabolic process	1	1	3	178
GO:0006165	nucleoside diphosphate phosphorylation	1	1	1	78
GO:0005975	carbohydrate metabolic process	1	1	16	586
GO:1901575	organic substance catabolic process	1	1	10	623
GO:0046939	nucleotide phosphorylation	1	1	1	78
GO:0009179	purine ribonucleoside diphosphate metabolic process	1	1	1	72
GO:0009117	nucleotide metabolic process	1	1	3	276
GO:0009056	catabolic process	1	1	11	666
GO:0006753	nucleoside phosphate metabolic process	1	1	3	283
GO:0009185	ribonucleoside diphosphate metabolic process	1	1	1	72
GO:1901564	organonitrogen compound metabolic process	1	1	80	4056
GO:0006757	ATP generation from ADP	1	1	1	68
GO:0019752	carboxylic acid metabolic process	1	1	12	642
GO:0009259	ribonucleotide metabolic process	1	1	3	187
GO:0009132	nucleoside diphosphate metabolic process	1	1	1	83
GO:0043436	oxoacid metabolic process	1	1	12	649
GO:0019693	ribose phosphate metabolic process	1	1	3	188
GO:0055086	nucleobase-containing small molecule metabolic process	1	1	6	348
GO:0009135	purine nucleoside diphosphate metabolic process	1	1	1	72
GO:0016052	carbohydrate catabolic process	1	1	2	98
GO:0019637	organophosphate metabolic process	1	1	7	497
GO:0016310	phosphorylation	1	1	19	1088
GO:0044281	small molecule metabolic process	1	1	22	1076
GO:0009150	purine ribonucleotide metabolic process	1	1	3	174
GO:0006164	purine nucleotide biosynthetic process	1	1	1	73
GO:0090407	organophosphate biosynthetic process	1	1	3	236
GO:0009260	ribonucleotide biosynthetic process	1	1	1	84
GO:0009141	nucleoside triphosphate metabolic process	1	1	1	44
GO:0046390	ribose phosphate biosynthetic process	1	1	1	85
GO:0009142	nucleoside triphosphate biosynthetic process	1	1	1	35
GO:0009144	purine nucleoside triphosphate metabolic process	1	1	1	31
GO:0009145	purine nucleoside triphosphate biosynthetic process	1	1	1	30
GO:0009152	purine ribonucleotide biosynthetic process	1	1	1	71
GO:0072522	purine-containing compound biosynthetic process	1	1	1	81
GO:1901137	carbohydrate derivative biosynthetic process	1	1	8	363
GO:0009165	nucleotide biosynthetic process	1	1	1	150
GO:1901566	organonitrogen compound biosynthetic process	1	1	28	1166
GO:0009199	ribonucleoside triphosphate metabolic process	1	1	1	34
GO:1901293	nucleoside phosphate biosynthetic process	1	1	1	152
GO:0009201	ribonucleoside triphosphate biosynthetic process	1	1	1	34
GO:0009205	purine ribonucleoside triphosphate metabolic process	1	1	1	30
GO:0009206	purine ribonucleoside triphosphate biosynthetic process	1	1	1	30
GO:0017144	drug metabolic process	1	1	5	136
GO:0048518	positive regulation of biological process	1	1	4	205
GO:0048522	positive regulation of cellular process	1	1	4	185
GO:0009891	positive regulation of biosynthetic process	1	1	2	73
GO:0009893	positive regulation of metabolic process	1	1	3	135
GO:0051254	positive regulation of RNA metabolic process	1	1	2	66
GO:0010557	positive regulation of macromolecule biosynthetic process	1	1	2	72
GO:1902680	positive regulation of RNA biosynthetic process	1	1	2	62
GO:0031325	positive regulation of cellular metabolic process	1	1	3	128
GO:0031328	positive regulation of cellular biosynthetic process	1	1	2	73
GO:0051173	positive regulation of nitrogen compound metabolic process	1	1	2	115
GO:0010604	positive regulation of macromolecule metabolic process	1	1	2	119
GO:0045935	positive regulation of nucleobase-containing compound metabolic process	1	1	2	72
GO:0006400	tRNA modification	1	1	2	97
GO:0043412	macromolecule modification	1	1	46	2289
GO:0008033	tRNA processing	1	1	2	148
GO:0034660	ncRNA metabolic process	1	1	7	461
GO:0034470	ncRNA processing	1	1	2	288
GO:0009451	RNA modification	1	1	4	264
GO:0006399	tRNA metabolic process	1	1	7	320
GO:0045184	establishment of protein localization	1	1	7	353
GO:0006913	nucleocytoplasmic transport	1	1	3	63
GO:0006403	RNA localization	1	1	1	45
GO:0006405	RNA export from nucleus	1	1	1	30
GO:0070727	cellular macromolecule localization	1	1	5	275
GO:0042886	amide transport	1	1	8	363
GO:0033036	macromolecule localization	1	1	8	447
GO:0031503	protein-containing complex localization	1	1	1	46
GO:0006611	protein export from nucleus	1	1	1	30
GO:0071702	organic substance transport	1	1	13	561
GO:0071705	nitrogen compound transport	1	1	12	487
GO:0015833	peptide transport	1	1	7	353
GO:0006810	transport	1	1	55	2018
GO:0051168	nuclear export	1	1	1	32
GO:0050657	nucleic acid transport	1	1	1	44
GO:0051169	nuclear transport	1	1	3	63
GO:0050658	RNA transport	1	1	1	44
GO:0051234	establishment of localization	1	1	55	2024
GO:0051236	establishment of RNA localization	1	1	1	44
GO:0006886	intracellular protein transport	1	1	5	252
GO:0008104	protein localization	1	1	8	378
GO:0051179	localization	1	1	58	2084
GO:0034613	cellular protein localization	1	1	5	273
GO:0015031	protein transport	1	1	7	350
GO:0051641	cellular localization	1	1	6	368
GO:0046907	intracellular transport	1	1	5	316
GO:0015931	nucleobase-containing compound transport	1	1	1	103
GO:0071166	ribonucleoprotein complex localization	1	1	1	29
GO:0015628	protein secretion by the type II secretion system	1	1	1	2
GO:0006412	translation	1	1	13	525
GO:0019538	protein metabolic process	1	1	67	3353
GO:0043603	cellular amide metabolic process	1	1	15	632
GO:0043604	amide biosynthetic process	1	1	14	579
GO:0043038	amino acid activation	1	1	5	158
GO:0043039	tRNA aminoacylation	1	1	5	158
GO:0043043	peptide biosynthetic process	1	1	13	541
GO:0044267	cellular protein metabolic process	1	1	53	2720
GO:0006518	peptide metabolic process	1	1	13	557
GO:0006520	cellular amino acid metabolic process	1	1	7	425
GO:0090150	establishment of protein localization to membrane	1	1	1	32
GO:0006605	protein targeting	1	1	1	67
GO:0072657	protein localization to membrane	1	1	1	38
GO:0006464	cellular protein modification process	1	1	40	1984
GO:0006473	protein acetylation	1	1	1	46
GO:0006475	internal protein amino acid acetylation	1	1	1	41
GO:0018193	peptidyl-amino acid modification	1	1	5	361
GO:0036211	protein modification process	1	1	40	1984
GO:0043543	protein acylation	1	1	1	51
GO:0018394	peptidyl-lysine acetylation	1	1	1	41
GO:0018205	peptidyl-lysine modification	1	1	1	117
GO:0006790	sulfur compound metabolic process	1	1	2	112
GO:0033865	nucleoside bisphosphate metabolic process	1	1	1	53
GO:0006732	coenzyme metabolic process	1	1	4	124
GO:0033875	ribonucleoside bisphosphate metabolic process	1	1	1	53
GO:0034032	purine nucleoside bisphosphate metabolic process	1	1	1	53
GO:0051186	cofactor metabolic process	1	1	7	207
GO:0035383	thioester metabolic process	1	1	1	18
GO:0033365	protein localization to organelle	1	1	4	95
GO:0072599	establishment of protein localization to endoplasmic reticulum	1	1	1	31
GO:0070972	protein localization to endoplasmic reticulum	1	1	1	36
GO:0022616	DNA strand elongation	1	1	1	25
GO:0006260	DNA replication	1	1	3	166
GO:0006271	DNA strand elongation involved in DNA replication	1	1	1	25
GO:0016462	pyrophosphatase activity	1	1	19	985
GO:0003824	catalytic activity	1	1	284	11140
GO:0016817	hydrolase activity, acting on acid anhydrides	1	1	19	1009
GO:0016818	hydrolase activity, acting on acid anhydrides, in phosphorus-containing anhydrides	1	1	19	1004
GO:0016787	hydrolase activity	1	1	99	3881
GO:0017111	nucleoside-triphosphatase activity	1	1	18	944
GO:0003674	molecular_function	1	1	453	16293
GO:0003774	motor activity	1	1	3	204
GO:1901657	glycosyl compound metabolic process	1	1	3	73
GO:0042278	purine nucleoside metabolic process	1	1	1	38
GO:0046128	purine ribonucleoside metabolic process	1	1	1	38
GO:0009116	nucleoside metabolic process	1	1	3	72
GO:0009119	ribonucleoside metabolic process	1	1	1	40
GO:0000788	nuclear nucleosome	1	1	1	3
GO:0017182	peptidyl-diphthamide metabolic process	1	1	1	10
GO:0034248	regulation of cellular amide metabolic process	1	1	2	54
GO:0032268	regulation of cellular protein metabolic process	1	1	4	220
GO:0006414	translational elongation	1	1	1	50
GO:0051246	regulation of protein metabolic process	1	1	4	226
GO:0010608	posttranscriptional regulation of gene expression	1	1	2	69
GO:0018106	peptidyl-histidine phosphorylation	1	1	1	2
GO:0006401	RNA catabolic process	1	1	1	63
GO:0006402	mRNA catabolic process	1	1	1	52
GO:0044248	cellular catabolic process	1	1	7	451
GO:0034655	nucleobase-containing compound catabolic process	1	1	1	90
GO:0009057	macromolecule catabolic process	1	1	3	316
GO:0044265	cellular macromolecule catabolic process	1	1	3	277
GO:0046700	heterocycle catabolic process	1	1	2	122
GO:1901361	organic cyclic compound catabolic process	1	1	2	129
GO:0044270	cellular nitrogen compound catabolic process	1	1	2	118
GO:0019439	aromatic compound catabolic process	1	1	2	118
GO:0005856	cytoskeleton	1	1	5	338
GO:0043232	intracellular non-membrane-bounded organelle	1	1	19	840
GO:1902494	catalytic complex	1	1	9	464
GO:0032838	plasma membrane bounded cell projection cytoplasm	1	1	1	43
GO:0005575	cellular_component	1	1	317	11580
GO:0005929	cilium	1	1	1	122
GO:0005737	cytoplasm	1	1	30	1937
GO:0005930	axoneme	1	1	1	30
GO:0030286	dynein complex	1	1	1	31
GO:0015630	microtubule cytoskeleton	1	1	3	190
GO:0099568	cytoplasmic region	1	1	1	46
GO:0005875	microtubule associated complex	1	1	1	58
GO:0042995	cell projection	1	1	3	151
GO:0110165	cellular anatomical entity	1	1	306	11262
GO:0005622	intracellular	1	1	71	3926
GO:0097014	ciliary plasm	1	1	1	43
GO:0120025	plasma membrane bounded cell projection	1	1	1	144
GO:0043226	organelle	1	1	55	3273
GO:0043228	non-membrane-bounded organelle	1	1	21	843
GO:0043229	intracellular organelle	1	1	51	3157
GO:0032991	protein-containing complex	1	1	28	1381
GO:0051336	regulation of hydrolase activity	1	1	5	148
GO:0030162	regulation of proteolysis	1	1	2	75
GO:0050790	regulation of catalytic activity	1	1	7	244
GO:0065009	regulation of molecular function	1	1	7	255
GO:0008652	cellular amino acid biosynthetic process	1	1	2	143
GO:0009066	aspartate family amino acid metabolic process	1	1	1	33
GO:0016053	organic acid biosynthetic process	1	1	3	227
GO:1901605	alpha-amino acid metabolic process	1	1	2	189
GO:1901607	alpha-amino acid biosynthetic process	1	1	2	112
GO:0046394	carboxylic acid biosynthetic process	1	1	3	226
GO:0044283	small molecule biosynthetic process	1	1	6	356
GO:0030001	metal ion transport	1	1	12	243
GO:0000041	transition metal ion transport	1	1	4	25
GO:0006811	ion transport	1	1	28	688
GO:0006812	cation transport	1	1	19	398
GO:1902493	acetyltransferase complex	1	1	1	37
GO:0043233	organelle lumen	1	1	8	395
GO:0005634	nucleus	1	1	25	1516
GO:1990234	transferase complex	1	1	5	217
GO:0031974	membrane-enclosed lumen	1	1	8	395
GO:0031981	nuclear lumen	1	1	7	350
GO:0031248	protein acetyltransferase complex	1	1	1	37
GO:0005654	nucleoplasm	1	1	5	196
GO:0000123	histone acetyltransferase complex	1	1	1	32
GO:0043227	membrane-bounded organelle	1	1	41	2635
GO:0070013	intracellular organelle lumen	1	1	8	395
GO:0043231	intracellular membrane-bounded organelle	1	1	38	2515
GO:0098660	inorganic ion transmembrane transport	1	1	10	232
GO:0034220	ion transmembrane transport	1	1	17	400
GO:0055085	transmembrane transport	1	1	38	1262
GO:0015672	monovalent inorganic cation transport	1	1	2	132
GO:0098655	cation transmembrane transport	1	1	15	265
GO:0000228	nuclear chromosome	1	1	1	81
GO:0000785	chromatin	1	1	3	81
GO:0005694	chromosome	1	1	9	197
GO:0051174	regulation of phosphorus metabolic process	1	1	1	81
GO:0051338	regulation of transferase activity	1	1	1	61
GO:0019220	regulation of phosphate metabolic process	1	1	1	81
GO:0042325	regulation of phosphorylation	1	1	1	59
GO:0042592	homeostatic process	1	1	5	219
GO:0065008	regulation of biological quality	1	1	5	348
GO:0050801	ion homeostasis	1	1	1	43
GO:0098771	inorganic ion homeostasis	1	1	1	42
GO:0055080	cation homeostasis	1	1	1	42
GO:0055065	metal ion homeostasis	1	1	1	20
GO:0072507	divalent inorganic cation homeostasis	1	1	1	11
GO:0048878	chemical homeostasis	1	1	1	44
GO:0008080	N-acetyltransferase activity	1	1	1	39
GO:0034212	peptide N-acetyltransferase activity	1	1	1	28
GO:0016740	transferase activity	1	1	105	3975
GO:0016407	acetyltransferase activity	1	1	1	56
GO:0016410	N-acyltransferase activity	1	1	1	42
GO:0016746	transferase activity, transferring acyl groups	1	1	14	334
GO:0016747	transferase activity, transferring acyl groups other than amino-acyl groups	1	1	6	197
GO:0005657	replication fork	1	1	2	12
GO:0010562	positive regulation of phosphorus metabolic process	1	1	1	35
GO:0045937	positive regulation of phosphate metabolic process	1	1	1	35
GO:0006820	anion transport	1	1	6	193
GO:0015849	organic acid transport	1	1	2	47
GO:0046942	carboxylic acid transport	1	1	2	47
GO:0015711	organic anion transport	1	1	2	74
GO:0009072	aromatic amino acid family metabolic process	1	1	1	61
GO:0005216	ion channel activity	1	1	7	175
GO:0015075	ion transmembrane transporter activity	1	1	24	542
GO:0015267	channel activity	1	1	10	200
GO:0005253	anion channel activity	1	1	1	25
GO:0022857	transmembrane transporter activity	1	1	36	1100
GO:0022832	voltage-gated channel activity	1	1	1	53
GO:0022803	passive transmembrane transporter activity	1	1	10	200
GO:0022836	gated channel activity	1	1	2	89
GO:0015318	inorganic molecular entity transmembrane transporter activity	1	1	18	463
GO:0005244	voltage-gated ion channel activity	1	1	1	53
GO:0008509	anion transmembrane transporter activity	1	1	6	136
GO:0015103	inorganic anion transmembrane transporter activity	1	1	4	90
GO:0005215	transporter activity	1	1	37	1219
GO:0005768	endosome	1	1	1	38
GO:0097708	intracellular vesicle	1	1	1	103
GO:0031982	vesicle	1	1	1	106
GO:0031410	cytoplasmic vesicle	1	1	1	103
GO:0012505	endomembrane system	1	1	8	477
GO:0031399	regulation of protein modification process	1	1	1	106
GO:0000226	microtubule cytoskeleton organization	1	1	3	78
GO:0007010	cytoskeleton organization	1	1	5	161
GO:0120036	plasma membrane bounded cell projection organization	1	1	1	77
GO:0007017	microtubule-based process	1	1	4	201
GO:0035082	axoneme assembly	1	1	1	17
GO:0001578	microtubule bundle formation	1	1	1	17
GO:0070925	organelle assembly	1	1	2	105
GO:0044782	cilium organization	1	1	1	63
GO:0030030	cell projection organization	1	1	1	78
GO:0060271	cilium assembly	1	1	1	53
GO:0030031	cell projection assembly	1	1	1	61
GO:0120031	plasma membrane bounded cell projection assembly	1	1	1	61
GO:0052803	imidazole-containing compound metabolic process	1	1	1	18
GO:0072511	divalent inorganic cation transport	1	1	5	105
GO:0006313	transposition, DNA-mediated	1	1	1	17
GO:0030880	RNA polymerase complex	1	1	2	53
GO:0000428	DNA-directed RNA polymerase complex	1	1	2	52
GO:0061695	transferase complex, transferring phosphorus-containing groups	1	1	2	78
GO:0097159	organic cyclic compound binding	1	1	150	5951
GO:0003690	double-stranded DNA binding	1	1	1	64
GO:1990837	sequence-specific double-stranded DNA binding	1	1	1	26
GO:0001067	regulatory region nucleic acid binding	1	1	3	28
GO:0043565	sequence-specific DNA binding	1	1	7	121
GO:1901363	heterocyclic compound binding	1	1	150	5951
GO:0000976	transcription regulatory region sequence-specific DNA binding	1	1	1	22
GO:0005488	binding	1	1	258	9345
GO:0001012	RNA polymerase II regulatory region DNA binding	1	1	1	21
GO:0044212	transcription regulatory region DNA binding	1	1	3	28
GO:0003676	nucleic acid binding	1	1	89	2794
GO:0003677	DNA binding	1	1	59	1255
GO:0035326	cis-regulatory region binding	1	1	1	14
GO:0055082	cellular chemical homeostasis	1	1	1	20
GO:0019725	cellular homeostasis	1	1	4	156
GO:0030003	cellular cation homeostasis	1	1	1	19
GO:0006873	cellular ion homeostasis	1	1	1	19
GO:0007264	small GTPase mediated signal transduction	1	1	1	57
GO:0007265	Ras protein signal transduction	1	1	1	46
GO:0051716	cellular response to stimulus	1	1	35	1177
GO:0048583	regulation of response to stimulus	1	1	1	128
GO:0023051	regulation of signaling	1	1	1	82
GO:0023052	signaling	1	1	25	578
GO:0009966	regulation of signal transduction	1	1	1	82
GO:0051056	regulation of small GTPase mediated signal transduction	1	1	1	36
GO:0050896	response to stimulus	1	1	43	1428
GO:0007154	cell communication	1	1	25	599
GO:0010646	regulation of cell communication	1	1	1	83
GO:0007165	signal transduction	1	1	25	570
GO:1902531	regulation of intracellular signal transduction	1	1	1	62
GO:0005635	nuclear envelope	1	1	1	32
GO:0031975	envelope	1	1	8	167
GO:0031967	organelle envelope	1	1	3	143
GO:0051189	prosthetic group metabolic process	1	1	1	13
GO:1902911	protein kinase complex	1	1	1	14
GO:1902554	serine/threonine protein kinase complex	1	1	1	11
GO:0008239	dipeptidyl-peptidase activity	1	1	1	18
GO:0000166	nucleotide binding	1	1	74	3255
GO:0032553	ribonucleotide binding	1	1	57	2705
GO:0032555	purine ribonucleotide binding	1	1	57	2669
GO:1901265	nucleoside phosphate binding	1	1	74	3255
GO:0017076	purine nucleotide binding	1	1	57	2675
GO:0097367	carbohydrate derivative binding	1	1	57	2737
GO:0036094	small molecule binding	1	1	90	3643
GO:0019001	guanyl nucleotide binding	1	1	6	263
GO:0006323	DNA packaging	1	1	1	32
GO:0140098	catalytic activity, acting on RNA	1	1	11	497
GO:0097747	RNA polymerase activity	1	1	2	65
GO:0016772	transferase activity, transferring phosphorus-containing groups	1	1	25	1352
GO:0016779	nucleotidyltransferase activity	1	1	3	221
GO:0034062	5'-3' RNA polymerase activity	1	1	2	64
GO:0008324	cation transmembrane transporter activity	1	1	17	323
GO:0046873	metal ion transmembrane transporter activity	1	1	9	173
GO:0022890	inorganic cation transmembrane transporter activity	1	1	11	246
GO:0022402	cell cycle process	1	1	3	160
GO:0007049	cell cycle	1	1	3	231
GO:0140014	mitotic nuclear division	1	1	1	47
GO:0000819	sister chromatid segregation	1	1	1	53
GO:0007059	chromosome segregation	1	1	2	59
GO:0000278	mitotic cell cycle	1	1	2	109
GO:0000280	nuclear division	1	1	1	63
GO:1903047	mitotic cell cycle process	1	1	2	97
GO:0098813	nuclear chromosome segregation	1	1	1	55
GO:0048285	organelle fission	1	1	1	68
GO:0042816	vitamin B6 metabolic process	1	1	1	4
GO:0006081	cellular aldehyde metabolic process	1	1	1	30
GO:0042819	vitamin B6 biosynthetic process	1	1	1	4
GO:0042822	pyridoxal phosphate metabolic process	1	1	1	4
GO:0072525	pyridine-containing compound biosynthetic process	1	1	1	22
GO:0072524	pyridine-containing compound metabolic process	1	1	1	23
GO:0009108	coenzyme biosynthetic process	1	1	3	99
GO:0009110	vitamin biosynthetic process	1	1	4	44
GO:0046184	aldehyde biosynthetic process	1	1	1	13
GO:1901617	organic hydroxy compound biosynthetic process	1	1	1	36
GO:0006766	vitamin metabolic process	1	1	4	52
GO:0006767	water-soluble vitamin metabolic process	1	1	4	51
GO:1901615	organic hydroxy compound metabolic process	1	1	2	61
GO:0051188	cofactor biosynthetic process	1	1	5	164
GO:0042364	water-soluble vitamin biosynthetic process	1	1	4	44
GO:0072348	sulfur compound transport	1	1	1	33
GO:0008514	organic anion transmembrane transporter activity	1	1	1	43
GO:0005342	organic acid transmembrane transporter activity	1	1	1	29
GO:0046943	carboxylic acid transmembrane transporter activity	1	1	1	29
GO:0016788	hydrolase activity, acting on ester bonds	1	1	26	857
GO:0004518	nuclease activity	1	1	4	277
GO:0004519	endonuclease activity	1	1	3	139
GO:0004520	endodeoxyribonuclease activity	1	1	1	26
GO:0004536	deoxyribonuclease activity	1	1	1	37
GO:0006950	response to stress	1	1	11	673
GO:0033554	cellular response to stress	1	1	9	535
GO:0005777	peroxisome	1	1	1	25
GO:0031090	organelle membrane	1	1	6	347
GO:0042579	microbody	1	1	1	25
GO:0098805	whole membrane	1	1	2	94
GO:0016020	membrane	1	1	249	8330
GO:0098588	bounding membrane of organelle	1	1	2	189
GO:0031903	microbody membrane	1	1	1	16
GO:0006629	lipid metabolic process	1	1	20	609
GO:0006644	phospholipid metabolic process	1	1	2	137
GO:0046486	glycerolipid metabolic process	1	1	2	93
GO:0044255	cellular lipid metabolic process	1	1	9	316
GO:0016569	covalent chromatin modification	1	1	1	138
GO:0031109	microtubule polymerization or depolymerization	1	1	1	24
GO:0051258	protein polymerization	1	1	1	45
GO:0097435	supramolecular fiber organization	1	1	1	72
GO:0005667	transcription factor complex	1	1	2	34
GO:0005739	mitochondrion	1	1	3	271
GO:0005740	mitochondrial envelope	1	1	2	96
GO:0031300	intrinsic component of organelle membrane	1	1	2	44
GO:0031301	integral component of organelle membrane	1	1	2	42
GO:0031224	intrinsic component of membrane	1	1	182	6264
GO:0031227	intrinsic component of endoplasmic reticulum membrane	1	1	1	13
GO:0005789	endoplasmic reticulum membrane	1	1	2	81
GO:0042175	nuclear outer membrane-endoplasmic reticulum membrane network	1	1	2	81
GO:0004867	serine-type endopeptidase inhibitor activity	1	1	1	43
GO:0042578	phosphoric ester hydrolase activity	1	1	10	310
GO:0071949	FAD binding	1	1	4	102
GO:1901682	sulfur compound transmembrane transporter activity	1	1	1	32
GO:0043547	positive regulation of GTPase activity	1	1	1	40
GO:0009605	response to external stimulus	1	1	3	83
GO:0043207	response to external biotic stimulus	1	1	1	31
GO:0009607	response to biotic stimulus	1	1	1	32
GO:0002376	immune system process	1	1	1	51
GO:0006952	defense response	1	1	2	30
GO:0006955	immune response	1	1	1	30
GO:0098542	defense response to other organism	1	1	1	22
GO:0051704	multi-organism process	1	1	4	108
GO:0051707	response to other organism	1	1	1	31
GO:0070180	large ribosomal subunit rRNA binding	1	1	1	5
GO:1990904	ribonucleoprotein complex	1	1	3	265
GO:1990748	cellular detoxification	1	1	2	61
GO:0098754	detoxification	1	1	2	64
GO:0097237	cellular response to toxic substance	1	1	2	65
GO:0009636	response to toxic substance	1	1	2	72
GO:0070887	cellular response to chemical stimulus	1	1	2	139
GO:0042221	response to chemical	1	1	9	298
GO:0006979	response to oxidative stress	1	1	1	64
GO:0034599	cellular response to oxidative stress	1	1	1	26
GO:0000302	response to reactive oxygen species	1	1	1	18
GO:0062197	cellular response to chemical stress	1	1	1	28
GO:1901701	cellular response to oxygen-containing compound	1	1	1	38
GO:1901700	response to oxygen-containing compound	1	1	2	61
GO:1901661	quinone metabolic process	1	1	1	12
GO:0042180	cellular ketone metabolic process	1	1	1	31
GO:0042181	ketone biosynthetic process	1	1	1	21
GO:0140096	catalytic activity, acting on a protein	1	1	42	2203
GO:0008233	peptidase activity	1	1	15	774
GO:0070011	peptidase activity, acting on L-amino acid peptides	1	1	12	659
GO:0045786	negative regulation of cell cycle	1	1	1	38
GO:0051726	regulation of cell cycle	1	1	1	97
GO:0019751	polyol metabolic process	1	1	1	27
GO:1901616	organic hydroxy compound catabolic process	1	1	1	11
GO:0006066	alcohol metabolic process	1	1	1	36
GO:0046164	alcohol catabolic process	1	1	1	8
GO:0044282	small molecule catabolic process	1	1	2	93
GO:0044391	ribosomal subunit	1	1	1	88
GO:0007346	regulation of mitotic cell cycle	1	1	1	41
GO:0008305	integrin complex	1	1	1	6
GO:0031267	small GTPase binding	1	1	1	47
GO:0019899	enzyme binding	1	1	3	148
GO:0005515	protein binding	1	1	39	1661
GO:0051020	GTPase binding	1	1	2	80
GO:0022804	active transmembrane transporter activity	1	1	9	319
GO:0015399	primary active transmembrane transporter activity	1	1	4	158
GO:0044262	cellular carbohydrate metabolic process	1	1	2	103
GO:0044264	cellular polysaccharide metabolic process	1	1	1	36
GO:0034637	cellular carbohydrate biosynthetic process	1	1	1	54
GO:0000271	polysaccharide biosynthetic process	1	1	1	29
GO:0016051	carbohydrate biosynthetic process	1	1	2	102
GO:0005976	polysaccharide metabolic process	1	1	1	47
GO:0004033	aldo-keto reductase (NADP) activity	1	1	1	9
GO:0016614	oxidoreductase activity, acting on CH-OH group of donors	1	1	5	134
GO:0016616	oxidoreductase activity, acting on the CH-OH group of donors, NAD or NADP as acceptor	1	1	3	100
GO:0016491	oxidoreductase activity	1	1	47	1865
GO:0099081	supramolecular polymer	1	1	1	73
GO:0099080	supramolecular complex	1	1	1	96
GO:0099512	supramolecular fiber	1	1	1	73
GO:0042440	pigment metabolic process	1	1	1	47
GO:0033013	tetrapyrrole metabolic process	1	1	4	50
GO:0006778	porphyrin-containing compound metabolic process	1	1	1	32
GO:0006915	apoptotic process	1	1	1	22
GO:0012501	programmed cell death	1	1	1	26
GO:0043067	regulation of programmed cell death	1	1	1	18
GO:0008219	cell death	1	1	1	33
GO:0010941	regulation of cell death	1	1	1	24
GO:0019200	carbohydrate kinase activity	1	1	1	31
GO:0016773	phosphotransferase activity, alcohol group as acceptor	1	1	15	790
GO:0016301	kinase activity	1	1	20	1042
GO:0008775	acetate CoA-transferase activity	1	1	1	1
GO:0008814	citrate CoA-transferase activity	1	1	1	2
GO:0140352	export from cell	1	1	2	36
GO:0046903	secretion	1	1	2	34
GO:0016469	proton-transporting two-sector ATPase complex	1	1	1	39
GO:0098796	membrane protein complex	1	1	7	242
GO:0000151	ubiquitin ligase complex	1	1	2	50
GO:0016192	vesicle-mediated transport	1	1	3	227
GO:0098657	import into cell	1	1	2	30
GO:0042254	ribosome biogenesis	1	1	4	204
GO:0009521	photosystem	1	1	1	38
GO:0034357	photosynthetic membrane	1	1	1	145
GO:0009579	thylakoid	1	1	1	161
GO:0043169	cation binding	1	1	69	2663
GO:0043167	ion binding	1	1	154	5756
GO:0004421	hydroxymethylglutaryl-CoA synthase activity	1	1	1	17
GO:0004423	iduronate-2-sulfatase activity	1	1	1	10
GO:0030029	actin filament-based process	1	1	2	78
GO:0005996	monosaccharide metabolic process	1	1	1	76
GO:0006928	movement of cell or subcellular component	1	1	4	154
GO:0048870	cell motility	1	1	3	38
GO:0051674	localization of cell	1	1	3	38
GO:0040011	locomotion	1	1	4	59
GO:0043414	macromolecule methylation	1	1	1	224
GO:0019239	deaminase activity	1	1	1	21
GO:0016810	hydrolase activity, acting on carbon-nitrogen (but not peptide) bonds	1	1	5	140
GO:0016814	hydrolase activity, acting on carbon-nitrogen (but not peptide) bonds, in cyclic amidines	1	1	1	29
GO:0016757	transferase activity, transferring glycosyl groups	1	1	16	604
GO:0016758	transferase activity, transferring hexosyl groups	1	1	4	152
GO:0098772	molecular function regulator	1	1	6	255
GO:0016874	ligase activity	1	1	17	517
GO:0016877	ligase activity, forming carbon-sulfur bonds	1	1	2	40
GO:0042887	amide transmembrane transporter activity	1	1	1	16
GO:0072593	reactive oxygen species metabolic process	1	1	1	20
GO:0140101	catalytic activity, acting on a tRNA	1	1	6	264
GO:0016875	ligase activity, forming carbon-oxygen bonds	1	1	5	164
GO:0030234	enzyme regulator activity	1	1	5	205
GO:0016627	oxidoreductase activity, acting on the CH-CH group of donors	1	1	2	95
GO:0061919	process utilizing autophagic mechanism	1	1	1	40
GO:0016661	oxidoreductase activity, acting on other nitrogenous compounds as donors	1	1	1	6
GO:0007018	microtubule-based movement	1	1	2	124
GO:0022411	cellular component disassembly	1	1	1	54
GO:0016835	carbon-oxygen lyase activity	1	1	3	95
GO:0016829	lyase activity	1	1	10	305
GO:0016853	isomerase activity	1	1	9	449
GO:0016854	racemase and epimerase activity	1	1	1	27
GO:0060589	nucleoside-triphosphatase regulator activity	1	1	1	68
GO:0071944	cell periphery	1	1	16	273
GO:0016879	ligase activity, forming carbon-nitrogen bonds	1	1	2	60
GO:0044877	protein-containing complex binding	1	1	1	117
GO:0038023	signaling receptor activity	1	1	7	88
GO:0060089	molecular transducer activity	1	1	7	89
GO:0006808	regulation of nitrogen utilization	1	1	1	1
GO:0000981	DNA-binding transcription factor activity, RNA polymerase II-specific	1	1	1	53
GO:0044764	multi-organism cellular process	1	1	1	18
GO:0000000	Gene Ontology	1	1	599	21471

## Sheet: 374-2090
ID	Name	p-Value	p-Value (Adj)	Study Count	Population Count
GO:0016021	integral component of membrane	2.42564e-05	2.42564e-05	260	5714
GO:0031224	intrinsic component of membrane	3.54962e-05	3.54962e-05	260	5717
GO:0008484	sulfuric ester hydrolase activity	0.00217895	0.00217895	10	93
GO:0006298	mismatch repair	0.00321071	0.00321071	5	28
GO:0008378	galactosyltransferase activity	0.00408617	0.00408617	6	42
GO:0070085	glycosylation	0.00443861	0.00443861	17	227
GO:0016303	1-phosphatidylinositol-3-kinase activity	0.00769562	0.00769562	2	4
GO:0052742	phosphatidylinositol kinase activity	0.00769562	0.00769562	2	4
GO:0035004	phosphatidylinositol 3-kinase activity	0.00769562	0.00769562	2	4
GO:0006486	protein glycosylation	0.00968839	0.00968839	15	207
GO:0009101	glycoprotein biosynthetic process	0.0100998	0.0100998	15	208
GO:0015238	drug transmembrane transporter activity	0.0121389	0.0121389	5	38
GO:0003700	DNA-binding transcription factor activity	0.0133173	0.0133173	22	358
GO:0015893	drug transport	0.0192863	0.0192863	6	58
GO:0048015	phosphatidylinositol-mediated signaling	0.0193348	0.0193348	3	16
GO:0048017	inositol lipid-mediated signaling	0.0193348	0.0193348	3	16
GO:0009100	glycoprotein metabolic process	0.0240902	0.0240902	15	219
GO:0036092	phosphatidylinositol-3-phosphate biosynthetic process	0.0250265	0.0250265	2	7
GO:0015299	solute:proton antiporter activity	0.0258591	0.0258591	4	31
GO:0007131	reciprocal meiotic recombination	0.0325664	0.0325664	2	8
GO:0035825	homologous recombination	0.0325664	0.0325664	2	8
GO:0046168	glycerol-3-phosphate catabolic process	0.0325664	0.0325664	2	8
GO:0004367	glycerol-3-phosphate dehydrogenase [NAD+] activity	0.0325664	0.0325664	2	8
GO:0016459	myosin complex	0.0328267	0.0328267	7	83
GO:0140110	transcription regulator activity	0.0329912	0.0329912	22	392
GO:0048768	root hair cell tip growth	0.036733	0.036733	1	1
GO:0072487	MSL complex	0.036733	0.036733	1	1
GO:0001195	maintenance of transcriptional fidelity during DNA-templated transcription elongation from RNA polymerase III promoter	0.036733	0.036733	1	1
GO:0001192	maintenance of transcriptional fidelity during DNA-templated transcription elongation	0.036733	0.036733	1	1
GO:0006385	transcription elongation from RNA polymerase III promoter	0.036733	0.036733	1	1
GO:0030171	voltage-gated proton channel activity	0.036733	0.036733	1	1
GO:0015252	proton channel activity	0.036733	0.036733	1	1
GO:0004697	protein kinase C activity	0.036733	0.036733	1	1
GO:0010103	stomatal complex morphogenesis	0.036733	0.036733	1	1
GO:0000212	meiotic spindle organization	0.036733	0.036733	1	1
GO:0034553	mitochondrial respiratory chain complex II assembly	0.036733	0.036733	1	1
GO:0034552	respiratory chain complex II assembly	0.036733	0.036733	1	1
GO:0008301	DNA binding, bending	0.036733	0.036733	1	1
GO:0010374	stomatal complex development	0.036733	0.036733	1	1
GO:0030076	light-harvesting complex	0.036733	0.036733	1	1
GO:0009624	response to nematode	0.036733	0.036733	1	1
GO:0030983	mismatched DNA binding	0.0401194	0.0401194	3	21
GO:0006313	transposition, DNA-mediated	0.0408676	0.0408676	2	9
GO:0004803	transposase activity	0.0408676	0.0408676	2	9
GO:0009331	glycerol-3-phosphate dehydrogenase complex	0.0498643	0.0498643	2	10
GO:0007127	meiosis I	0.0498643	0.0498643	2	10
GO:0042908	xenobiotic transport	0.0498643	0.0498643	2	10
GO:0032196	transposition	0.0498643	0.0498643	2	10
GO:0042493	response to drug	0.0543859	0.0543859	6	74
GO:0006661	phosphatidylinositol biosynthetic process	0.0594942	0.0594942	2	11
GO:0006072	glycerol-3-phosphate metabolic process	0.0594942	0.0594942	2	11
GO:0015078	proton transmembrane transporter activity	0.0668881	0.0668881	6	78
GO:0005669	transcription factor TFIID complex	0.0696988	0.0696988	2	12
GO:0001172	transcription, RNA-templated	0.0696988	0.0696988	2	12
GO:0015718	monocarboxylic acid transport	0.0696988	0.0696988	2	12
GO:0003968	RNA-directed 5'-3' RNA polymerase activity	0.0696988	0.0696988	2	12
GO:0032300	mismatch repair complex	0.0696988	0.0696988	2	12
GO:0048767	root hair elongation	0.0721186	0.0721186	1	2
GO:0045737	positive regulation of cyclin-dependent protein serine/threonine kinase activity	0.0721186	0.0721186	1	2
GO:0051973	positive regulation of telomerase activity	0.0721186	0.0721186	1	2
GO:0070536	protein K63-linked deubiquitination	0.0721186	0.0721186	1	2
GO:0045900	negative regulation of translational elongation	0.0721186	0.0721186	1	2
GO:0030244	cellulose biosynthetic process	0.0721186	0.0721186	1	2
GO:0030243	cellulose metabolic process	0.0721186	0.0721186	1	2
GO:0000911	cytokinesis by cell plate formation	0.0721186	0.0721186	1	2
GO:0000737	DNA catabolic process, endonucleolytic	0.0721186	0.0721186	1	2
GO:0008615	pyridoxine biosynthetic process	0.0721186	0.0721186	1	2
GO:0009932	cell tip growth	0.0721186	0.0721186	1	2
GO:0061575	cyclin-dependent protein serine/threonine kinase activator activity	0.0721186	0.0721186	1	2
GO:0008614	pyridoxine metabolic process	0.0721186	0.0721186	1	2
GO:0036381	pyridoxal 5'-phosphate synthase (glutamine hydrolysing) activity	0.0721186	0.0721186	1	2
GO:0008927	mannonate dehydratase activity	0.0721186	0.0721186	1	2
GO:0007584	response to nutrient	0.0721186	0.0721186	1	2
GO:0061578	Lys63-specific deubiquitinase activity	0.0721186	0.0721186	1	2
GO:1990275	preribosome binding	0.0721186	0.0721186	1	2
GO:0019236	response to pheromone	0.0721186	0.0721186	1	2
GO:0090575	RNA polymerase II transcription factor complex	0.0751756	0.0751756	3	27
GO:1990204	oxidoreductase complex	0.0772001	0.0772001	4	44
GO:1900364	negative regulation of mRNA polyadenylation	0.106206	0.106206	1	3
GO:0030896	checkpoint clamp complex	0.106206	0.106206	1	3
GO:1904031	positive regulation of cyclin-dependent protein kinase activity	0.106206	0.106206	1	3
GO:0031441	negative regulation of mRNA 3'-end processing	0.106206	0.106206	1	3
GO:1900363	regulation of mRNA polyadenylation	0.106206	0.106206	1	3
GO:0031440	regulation of mRNA 3'-end processing	0.106206	0.106206	1	3
GO:0050686	negative regulation of mRNA processing	0.106206	0.106206	1	3
GO:0051972	regulation of telomerase activity	0.106206	0.106206	1	3
GO:0005432	calcium:sodium antiporter activity	0.106206	0.106206	1	3
GO:0045910	negative regulation of DNA recombination	0.106206	0.106206	1	3
GO:2000573	positive regulation of DNA biosynthetic process	0.106206	0.106206	1	3
GO:0006064	glucuronate catabolic process	0.106206	0.106206	1	3
GO:1903312	negative regulation of mRNA metabolic process	0.106206	0.106206	1	3
GO:0019585	glucuronate metabolic process	0.106206	0.106206	1	3
GO:0015499	formate transmembrane transporter activity	0.106206	0.106206	1	3
GO:0006308	DNA catabolic process	0.106206	0.106206	1	3
GO:0006063	uronic acid metabolic process	0.106206	0.106206	1	3
GO:0004032	alditol:NADP+ 1-oxidoreductase activity	0.106206	0.106206	1	3
GO:0010016	shoot system morphogenesis	0.106206	0.106206	1	3
GO:0004560	alpha-L-fucosidase activity	0.106206	0.106206	1	3
GO:0015928	fucosidase activity	0.106206	0.106206	1	3
GO:0030295	protein kinase activator activity	0.106206	0.106206	1	3
GO:0004750	ribulose-phosphate 3-epimerase activity	0.106206	0.106206	1	3
GO:0016442	RISC complex	0.106206	0.106206	1	3
GO:0015669	gas transport	0.106206	0.106206	1	3
GO:0004408	holocytochrome-c synthase activity	0.106206	0.106206	1	3
GO:0016843	amine-lyase activity	0.106206	0.106206	1	3
GO:0031332	RNAi effector complex	0.106206	0.106206	1	3
GO:0000150	recombinase activity	0.106206	0.106206	1	3
GO:0070628	proteasome binding	0.106206	0.106206	1	3
GO:0005344	oxygen carrier activity	0.106206	0.106206	1	3
GO:0015629	actin cytoskeleton	0.11044	0.11044	7	110
GO:0008137	NADH dehydrogenase (ubiquinone) activity	0.115211	0.115211	2	16
GO:0004650	polygalacturonase activity	0.115211	0.115211	2	16
GO:0005315	inorganic phosphate transmembrane transporter activity	0.115211	0.115211	2	16
GO:0050136	NADH dehydrogenase (quinone) activity	0.115211	0.115211	2	16
GO:0071949	FAD binding	0.122561	0.122561	6	92
GO:0070838	divalent metal ion transport	0.127214	0.127214	6	93
GO:0009190	cyclic nucleotide biosynthetic process	0.127526	0.127526	2	17
GO:0009187	cyclic nucleotide metabolic process	0.127526	0.127526	2	17
GO:0003954	NADH dehydrogenase activity	0.127526	0.127526	2	17
GO:0098803	respiratory chain complex	0.127526	0.127526	2	17
GO:0043413	macromolecule glycosylation	0.133302	0.133302	15	207
GO:1902600	proton transmembrane transport	0.135803	0.135803	5	74
GO:0070898	RNA polymerase III transcriptional preinitiation complex assembly	0.139043	0.139043	1	4
GO:0000930	gamma-tubulin complex	0.139043	0.139043	1	4
GO:0046901	tetrahydrofolylpolyglutamate biosynthetic process	0.139043	0.139043	1	4
GO:0008541	proteasome regulatory particle, lid subcomplex	0.139043	0.139043	1	4
GO:0046900	tetrahydrofolylpolyglutamate metabolic process	0.139043	0.139043	1	4
GO:0042823	pyridoxal phosphate biosynthetic process	0.139043	0.139043	1	4
GO:0008143	poly(A) binding	0.139043	0.139043	1	4
GO:0048366	leaf development	0.139043	0.139043	1	4
GO:0070717	poly-purine tract binding	0.139043	0.139043	1	4
GO:0042819	vitamin B6 biosynthetic process	0.139043	0.139043	1	4
GO:0042822	pyridoxal phosphate metabolic process	0.139043	0.139043	1	4
GO:0004610	phosphoacetylglucosamine mutase activity	0.139043	0.139043	1	4
GO:0090626	plant epidermis morphogenesis	0.139043	0.139043	1	4
GO:0018580	nitronate monooxygenase activity	0.139043	0.139043	1	4
GO:0004326	tetrahydrofolylpolyglutamate synthase activity	0.139043	0.139043	1	4
GO:0019781	NEDD8 activating enzyme activity	0.139043	0.139043	1	4
GO:0090698	post-embryonic plant morphogenesis	0.139043	0.139043	1	4
GO:0007224	smoothened signaling pathway	0.140131	0.140131	2	18
GO:0007051	spindle organization	0.140131	0.140131	2	18
GO:0016655	oxidoreductase activity, acting on NAD(P)H, quinone or similar compound as acceptor	0.140131	0.140131	2	18
GO:0016846	carbon-sulfur lyase activity	0.140131	0.140131	2	18
GO:0072511	divalent inorganic cation transport	0.146656	0.146656	6	97
GO:0070469	respiratory chain	0.152462	0.152462	4	31
GO:0051103	DNA ligation involved in DNA repair	0.152988	0.152988	2	19
GO:0006817	phosphate ion transport	0.152988	0.152988	2	19
GO:1901136	carbohydrate derivative catabolic process	0.152988	0.152988	2	19
GO:0016857	racemase and epimerase activity, acting on carbohydrates and derivatives	0.152988	0.152988	2	19
GO:0016849	phosphorus-oxygen lyase activity	0.152988	0.152988	2	19
GO:0008146	sulfotransferase activity	0.156854	0.156854	6	99
GO:0045893	positive regulation of transcription, DNA-templated	0.163737	0.163737	4	58
GO:0015081	sodium ion transmembrane transporter activity	0.166061	0.166061	2	20
GO:1990391	DNA repair complex	0.166061	0.166061	2	20
GO:0043488	regulation of mRNA stability	0.170675	0.170675	1	5
GO:0008278	cohesin complex	0.170675	0.170675	1	5
GO:0015866	ADP transport	0.170675	0.170675	1	5
GO:0005471	ATP:ADP antiporter activity	0.170675	0.170675	1	5
GO:0042132	fructose 1,6-bisphosphate 1-phosphatase activity	0.170675	0.170675	1	5
GO:0043487	regulation of RNA stability	0.170675	0.170675	1	5
GO:1902410	mitotic cytokinetic process	0.170675	0.170675	1	5
GO:0015217	ADP transmembrane transporter activity	0.170675	0.170675	1	5
GO:0050308	sugar-phosphatase activity	0.170675	0.170675	1	5
GO:0031122	cytoplasmic microtubule organization	0.170675	0.170675	1	5
GO:0048827	phyllome development	0.170675	0.170675	1	5
GO:0003844	1,4-alpha-glucan branching enzyme activity	0.170675	0.170675	1	5
GO:0003847	1-alkyl-2-acetylglycerophosphocholine esterase activity	0.170675	0.170675	1	5
GO:0003978	UDP-glucose 4-epimerase activity	0.170675	0.170675	1	5
GO:0015850	organic hydroxy compound transport	0.170675	0.170675	1	5
GO:0016639	oxidoreductase activity, acting on the CH-NH2 group of donors, NAD or NADP as acceptor	0.170675	0.170675	1	5
GO:0016811	hydrolase activity, acting on carbon-nitrogen (but not peptide) bonds, in linear amides	0.170911	0.170911	4	59
GO:0016591	RNA polymerase II, holoenzyme	0.171621	0.171621	3	39
GO:0016810	hydrolase activity, acting on carbon-nitrogen (but not peptide) bonds	0.171866	0.171866	7	124
GO:0004252	serine-type endopeptidase activity	0.181666	0.181666	7	126
GO:1903508	positive regulation of nucleic acid-templated transcription	0.185576	0.185576	4	61
GO:0098791	Golgi subcompartment	0.194822	0.194822	6	106
GO:0098662	inorganic cation transmembrane transport	0.200025	0.200025	9	176
GO:0005675	transcription factor TFIIH holo complex	0.201146	0.201146	1	6
GO:0030130	clathrin coat of trans-Golgi network vesicle	0.201146	0.201146	1	6
GO:0012510	trans-Golgi network transport vesicle membrane	0.201146	0.201146	1	6
GO:0071902	positive regulation of protein serine/threonine kinase activity	0.201146	0.201146	1	6
GO:0031080	nuclear pore outer ring	0.201146	0.201146	1	6
GO:0006384	transcription initiation from RNA polymerase III promoter	0.201146	0.201146	1	6
GO:0030140	trans-Golgi network transport vesicle	0.201146	0.201146	1	6
GO:0045116	protein neddylation	0.201146	0.201146	1	6
GO:0061013	regulation of mRNA catabolic process	0.201146	0.201146	1	6
GO:0004129	cytochrome-c oxidase activity	0.201146	0.201146	1	6
GO:0005978	glycogen biosynthetic process	0.201146	0.201146	1	6
GO:0005977	glycogen metabolic process	0.201146	0.201146	1	6
GO:0008028	monocarboxylic acid transmembrane transporter activity	0.201146	0.201146	1	6
GO:0016538	cyclin-dependent protein serine/threonine kinase regulator activity	0.201146	0.201146	1	6
GO:0006112	energy reserve metabolic process	0.201146	0.201146	1	6
GO:0000104	succinate dehydrogenase activity	0.201146	0.201146	1	6
GO:0047869	dimethylpropiothetin dethiomethylase activity	0.201146	0.201146	1	6
GO:0016676	oxidoreductase activity, acting on a heme group of donors, oxygen as acceptor	0.201146	0.201146	1	6
GO:0016675	oxidoreductase activity, acting on a heme group of donors	0.201146	0.201146	1	6
GO:0015002	heme-copper terminal oxidase activity	0.201146	0.201146	1	6
GO:0006355	regulation of transcription, DNA-templated	0.203584	0.203584	27	612
GO:0003887	DNA-directed DNA polymerase activity	0.218809	0.218809	3	44
GO:0008641	ubiquitin-like modifier activating enzyme activity	0.219889	0.219889	2	24
GO:0006310	DNA recombination	0.227286	0.227286	7	97
GO:0052646	alditol phosphate metabolic process	0.230257	0.230257	2	11
GO:0005747	mitochondrial respiratory chain complex I	0.230499	0.230499	1	7
GO:0031965	nuclear membrane	0.230499	0.230499	1	7
GO:0032806	carboxy-terminal domain protein kinase complex	0.230499	0.230499	1	7
GO:0030132	clathrin coat of coated pit	0.230499	0.230499	1	7
GO:0017148	negative regulation of translation	0.230499	0.230499	1	7
GO:0000018	regulation of DNA recombination	0.230499	0.230499	1	7
GO:0046938	phytochelatin biosynthetic process	0.230499	0.230499	1	7
GO:0000009	alpha-1,6-mannosyltransferase activity	0.230499	0.230499	1	7
GO:0046937	phytochelatin metabolic process	0.230499	0.230499	1	7
GO:0000904	cell morphogenesis involved in differentiation	0.230499	0.230499	1	7
GO:0004315	3-oxoacyl-[acyl-carrier-protein] synthase activity	0.230499	0.230499	1	7
GO:0004749	ribose phosphate diphosphokinase activity	0.230499	0.230499	1	7
GO:0046365	monosaccharide catabolic process	0.230499	0.230499	1	7
GO:0016756	glutathione gamma-glutamylcysteinyltransferase activity	0.230499	0.230499	1	7
GO:0030964	NADH dehydrogenase complex	0.230499	0.230499	1	7
GO:0019789	SUMO transferase activity	0.230499	0.230499	1	7
GO:0019825	oxygen binding	0.230499	0.230499	1	7
GO:0042910	xenobiotic transmembrane transporter activity	0.233589	0.233589	2	25
GO:0044431	Golgi apparatus part	0.239344	0.239344	7	137
GO:0006357	regulation of transcription by RNA polymerase II	0.248015	0.248015	6	115
GO:0003779	actin binding	0.250423	0.250423	7	139
GO:0003774	motor activity	0.250541	0.250541	9	187
GO:0036459	thiol-dependent ubiquitinyl hydrolase activity	0.255806	0.255806	4	70
GO:0000819	sister chromatid segregation	0.258224	0.258224	3	48
GO:0061982	meiosis I cell cycle process	0.258498	0.258498	2	11
GO:1902562	H4 histone acetyltransferase complex	0.258775	0.258775	1	8
GO:0050684	regulation of mRNA processing	0.258775	0.258775	1	8
GO:0015689	molybdate ion transport	0.258775	0.258775	1	8
GO:0015301	anion:anion antiporter activity	0.258775	0.258775	1	8
GO:0006004	fucose metabolic process	0.258775	0.258775	1	8
GO:0008106	alcohol dehydrogenase (NADP+) activity	0.258775	0.258775	1	8
GO:0015098	molybdate ion transmembrane transporter activity	0.258775	0.258775	1	8
GO:0031491	nucleosome binding	0.258775	0.258775	1	8
GO:0003826	alpha-ketoacid dehydrogenase activity	0.258775	0.258775	1	8
GO:0017056	structural constituent of nuclear pore	0.258775	0.258775	1	8
GO:0016782	transferase activity, transferring sulfur-containing groups	0.26037	0.26037	6	117
GO:0052689	carboxylic ester hydrolase activity	0.263937	0.263937	4	71
GO:0101005	ubiquitinyl hydrolase activity	0.263937	0.263937	4	71
GO:0010628	positive regulation of gene expression	0.272115	0.272115	4	72
GO:0098813	nuclear chromosome segregation	0.278279	0.278279	3	50
GO:0019783	ubiquitin-like protein-specific protease activity	0.280336	0.280336	4	73
GO:0046983	protein dimerization activity	0.280336	0.280336	4	73
GO:0030125	clathrin vesicle coat	0.286014	0.286014	1	9
GO:0071596	ubiquitin-dependent protein catabolic process via the N-end rule pathway	0.286014	0.286014	1	9
GO:0044450	microtubule organizing center part	0.286014	0.286014	1	9
GO:0006378	mRNA polyadenylation	0.286014	0.286014	1	9
GO:0051503	adenine nucleotide transport	0.286014	0.286014	1	9
GO:0015868	purine ribonucleotide transport	0.286014	0.286014	1	9
GO:0019203	carbohydrate phosphatase activity	0.286014	0.286014	1	9
GO:0003727	single-stranded RNA binding	0.286014	0.286014	1	9
GO:0004806	triglyceride lipase activity	0.286014	0.286014	1	9
GO:0003857	3-hydroxyacyl-CoA dehydrogenase activity	0.286014	0.286014	1	9
GO:0005618	cell wall	0.286014	0.286014	1	9
GO:0030248	cellulose binding	0.286014	0.286014	1	9
GO:0016703	oxidoreductase activity, acting on single donors with incorporation of molecular oxygen, incorporation of one atom of oxygen (internal monooxygenases or internal mixed function oxidases)	0.286014	0.286014	1	9
GO:0044798	nuclear transcription factor complex	0.288142	0.288142	3	31
GO:0006869	lipid transport	0.288363	0.288363	3	51
GO:0034061	DNA polymerase activity	0.288363	0.288363	3	51
GO:0006266	DNA ligation	0.288652	0.288652	2	29
GO:0006814	sodium ion transport	0.288652	0.288652	2	29
GO:0010876	lipid localization	0.298474	0.298474	3	52
GO:0003909	DNA ligase activity	0.302385	0.302385	2	30
GO:0031177	phosphopantetheine binding	0.302385	0.302385	2	30
GO:0046854	phosphatidylinositol phosphorylation	0.308604	0.308604	3	53
GO:0046834	lipid phosphorylation	0.308604	0.308604	3	53
GO:0140013	meiotic nuclear division	0.311957	0.311957	2	15
GO:0045624	positive regulation of T-helper cell differentiation	0.312253	0.312253	1	10
GO:0045622	regulation of T-helper cell differentiation	0.312253	0.312253	1	10
GO:0043372	positive regulation of CD4-positive, alpha-beta T cell differentiation	0.312253	0.312253	1	10
GO:0042093	T-helper cell differentiation	0.312253	0.312253	1	10
GO:0043370	regulation of CD4-positive, alpha-beta T cell differentiation	0.312253	0.312253	1	10
GO:0051571	positive regulation of histone H3-K4 methylation	0.312253	0.312253	1	10
GO:0002294	CD4-positive, alpha-beta T cell differentiation involved in immune response	0.312253	0.312253	1	10
GO:0051574	positive regulation of histone H3-K9 methylation	0.312253	0.312253	1	10
GO:0043367	CD4-positive, alpha-beta T cell differentiation	0.312253	0.312253	1	10
GO:0002293	alpha-beta T cell differentiation involved in immune response	0.312253	0.312253	1	10
GO:0031062	positive regulation of histone methylation	0.312253	0.312253	1	10
GO:0070897	DNA-templated transcriptional preinitiation complex assembly	0.312253	0.312253	1	10
GO:0002292	T cell differentiation involved in immune response	0.312253	0.312253	1	10
GO:0015385	sodium:proton antiporter activity	0.312253	0.312253	1	10
GO:2000516	positive regulation of CD4-positive, alpha-beta T cell activation	0.312253	0.312253	1	10
GO:2000514	regulation of CD4-positive, alpha-beta T cell activation	0.312253	0.312253	1	10
GO:0000077	DNA damage checkpoint	0.312253	0.312253	1	10
GO:0051053	negative regulation of DNA metabolic process	0.312253	0.312253	1	10
GO:0035710	CD4-positive, alpha-beta T cell activation	0.312253	0.312253	1	10
GO:0048536	spleen development	0.312253	0.312253	1	10
GO:0001701	in utero embryonic development	0.312253	0.312253	1	10
GO:0048566	embryonic digestive tract development	0.312253	0.312253	1	10
GO:0002287	alpha-beta T cell activation involved in immune response	0.312253	0.312253	1	10
GO:0000295	adenine nucleotide transmembrane transporter activity	0.312253	0.312253	1	10
GO:0030015	CCR4-NOT core complex	0.312253	0.312253	1	10
GO:0006012	galactose metabolic process	0.312253	0.312253	1	10
GO:0071354	cellular response to interleukin-6	0.312253	0.312253	1	10
GO:0005346	purine ribonucleotide transmembrane transporter activity	0.312253	0.312253	1	10
GO:0002286	T cell activation involved in immune response	0.312253	0.312253	1	10
GO:0070741	response to interleukin-6	0.312253	0.312253	1	10
GO:0002285	lymphocyte activation involved in immune response	0.312253	0.312253	1	10
GO:0071987	WD40-repeat domain binding	0.312253	0.312253	1	10
GO:0016812	hydrolase activity, acting on carbon-nitrogen (but not peptide) bonds, in cyclic amides	0.312253	0.312253	1	10
GO:0009651	response to salt stress	0.312253	0.312253	1	10
GO:0051028	mRNA transport	0.31607	0.31607	2	31
GO:1902680	positive regulation of RNA biosynthetic process	0.318183	0.318183	4	61
GO:0015672	monovalent inorganic cation transport	0.330685	0.330685	6	128
GO:0046638	positive regulation of alpha-beta T cell differentiation	0.337529	0.337529	1	11
GO:0031204	posttranslational protein targeting to membrane, translocation	0.337529	0.337529	1	11
GO:0030127	COPII vesicle coat	0.337529	0.337529	1	11
GO:0051569	regulation of histone H3-K4 methylation	0.337529	0.337529	1	11
GO:0006620	posttranslational protein targeting to endoplasmic reticulum membrane	0.337529	0.337529	1	11
GO:0030183	B cell differentiation	0.337529	0.337529	1	11
GO:0031058	positive regulation of histone modification	0.337529	0.337529	1	11
GO:0015368	calcium:cation antiporter activity	0.337529	0.337529	1	11
GO:0006904	vesicle docking involved in exocytosis	0.337529	0.337529	1	11
GO:0007052	mitotic spindle organization	0.337529	0.337529	1	11
GO:0048538	thymus development	0.337529	0.337529	1	11
GO:0140029	exocytic process	0.337529	0.337529	1	11
GO:1902850	microtubule cytoskeleton organization involved in mitosis	0.337529	0.337529	1	11
GO:0042113	B cell activation	0.337529	0.337529	1	11
GO:0002699	positive regulation of immune effector process	0.337529	0.337529	1	11
GO:0004312	fatty acid synthase activity	0.337529	0.337529	1	11
GO:0048872	homeostasis of number of cells	0.337529	0.337529	1	11
GO:0017145	stem cell division	0.337529	0.337529	1	11
GO:0005200	structural constituent of cytoskeleton	0.337529	0.337529	1	11
GO:0051287	NAD binding	0.338693	0.338693	4	80
GO:0072341	modified amino acid binding	0.343238	0.343238	2	33
GO:0004722	protein serine/threonine phosphatase activity	0.349161	0.349161	3	57
GO:1903506	regulation of nucleic acid-templated transcription	0.350876	0.350876	27	616
GO:0030001	metal ion transport	0.350951	0.350951	9	207
GO:0051254	positive regulation of RNA metabolic process	0.35615	0.35615	4	65
GO:0006383	transcription by RNA polymerase III	0.361548	0.361548	2	17
GO:0000794	condensed nuclear chromosome	0.361877	0.361877	1	12
GO:0012507	ER to Golgi transport vesicle membrane	0.361877	0.361877	1	12
GO:0034729	histone H3-K79 methylation	0.361877	0.361877	1	12
GO:0003918	DNA topoisomerase type II (ATP-hydrolyzing) activity	0.361877	0.361877	1	12
GO:0006448	regulation of translational elongation	0.361877	0.361877	1	12
GO:0031151	histone methyltransferase activity (H3-K79 specific)	0.361877	0.361877	1	12
GO:0000978	RNA polymerase II proximal promoter sequence-specific DNA binding	0.361877	0.361877	1	12
GO:0030099	myeloid cell differentiation	0.361877	0.361877	1	12
GO:0072329	monocarboxylic acid catabolic process	0.361877	0.361877	1	12
GO:0001681	sialate O-acetylesterase activity	0.361877	0.361877	1	12
GO:0043009	chordate embryonic development	0.361877	0.361877	1	12
GO:0048732	gland development	0.361877	0.361877	1	12
GO:0048568	embryonic organ development	0.361877	0.361877	1	12
GO:0008126	acetylesterase activity	0.361877	0.361877	1	12
GO:0043248	proteasome assembly	0.361877	0.361877	1	12
GO:0034338	short-chain carboxylesterase activity	0.361877	0.361877	1	12
GO:0061505	DNA topoisomerase II activity	0.361877	0.361877	1	12
GO:0030312	external encapsulating structure	0.361877	0.361877	1	12
GO:0005905	clathrin-coated pit	0.361877	0.361877	1	12
GO:0016778	diphosphotransferase activity	0.361877	0.361877	1	12
GO:0005874	microtubule	0.369366	0.369366	3	59
GO:0016886	ligase activity, forming phosphoric ester bonds	0.37005	0.37005	2	35
GO:0005794	Golgi apparatus	0.377754	0.377754	11	234
GO:0005746	mitochondrial respiratory chain	0.385331	0.385331	1	13
GO:0051570	regulation of histone H3-K9 methylation	0.385331	0.385331	1	13
GO:0000079	regulation of cyclin-dependent protein serine/threonine kinase activity	0.385331	0.385331	1	13
GO:0051274	beta-glucan biosynthetic process	0.385331	0.385331	1	13
GO:0000987	proximal promoter sequence-specific DNA binding	0.385331	0.385331	1	13
GO:0048565	digestive tract development	0.385331	0.385331	1	13
GO:0004332	fructose-bisphosphate aldolase activity	0.385331	0.385331	1	13
GO:0046184	aldehyde biosynthetic process	0.385331	0.385331	1	13
GO:0002366	leukocyte activation involved in immune response	0.385331	0.385331	1	13
GO:0016755	transferase activity, transferring amino-acyl groups	0.385331	0.385331	1	13
GO:0034062	5'-3' RNA polymerase activity	0.389454	0.389454	3	61
GO:0046942	carboxylic acid transport	0.396417	0.396417	2	37
GO:0015095	magnesium ion transmembrane transporter activity	0.396417	0.396417	2	37
GO:0008373	sialyltransferase activity	0.396417	0.396417	2	37
GO:0000124	SAGA complex	0.407925	0.407925	1	14
GO:0005666	RNA polymerase III complex	0.407925	0.407925	1	14
GO:0031570	DNA integrity checkpoint	0.407925	0.407925	1	14
GO:0009396	folic acid-containing compound biosynthetic process	0.407925	0.407925	1	14
GO:1990830	cellular response to leukemia inhibitory factor	0.407925	0.407925	1	14
GO:1990823	response to leukemia inhibitory factor	0.407925	0.407925	1	14
GO:0044550	secondary metabolite biosynthetic process	0.407925	0.407925	1	14
GO:0030247	polysaccharide binding	0.407925	0.407925	1	14
GO:0140104	molecular carrier activity	0.407925	0.407925	1	14
GO:0006338	chromatin remodeling	0.409381	0.409381	3	63
GO:0018024	histone-lysine N-methyltransferase activity	0.409408	0.409408	2	38
GO:0008408	3'-5' exonuclease activity	0.409408	0.409408	2	38
GO:0099513	polymeric cytoskeletal fiber	0.429105	0.429105	3	65
GO:0031213	RSF complex	0.429689	0.429689	1	15
GO:0016925	protein sumoylation	0.429689	0.429689	1	15
GO:0000082	G1/S transition of mitotic cell cycle	0.429689	0.429689	1	15
GO:0003697	single-stranded DNA binding	0.429689	0.429689	1	15
GO:0048278	vesicle docking	0.429689	0.429689	1	15
GO:0044843	cell cycle G1/S phase transition	0.429689	0.429689	1	15
GO:0016832	aldehyde-lyase activity	0.429689	0.429689	1	15
GO:0098660	inorganic ion transmembrane transport	0.435104	0.435104	9	211
GO:0031226	intrinsic component of plasma membrane	0.447524	0.447524	2	41
GO:0007186	G-protein coupled receptor signaling pathway	0.447524	0.447524	2	41
GO:0016702	oxidoreductase activity, acting on single donors with incorporation of molecular oxygen, incorporation of two atoms of oxygen	0.447524	0.447524	2	41
GO:0070461	SAGA-type complex	0.450654	0.450654	1	16
GO:0006098	pentose-phosphate shunt	0.450654	0.450654	1	16
GO:0009083	branched-chain amino acid catabolic process	0.450654	0.450654	1	16
GO:0045787	positive regulation of cell cycle	0.450654	0.450654	1	16
GO:0004089	carbonate dehydratase activity	0.450654	0.450654	1	16
GO:0006970	response to osmotic stress	0.450654	0.450654	1	16
GO:0000139	Golgi membrane	0.457449	0.457449	5	96
GO:0090481	pyrimidine nucleotide-sugar transmembrane transport	0.45992	0.45992	2	42
GO:0015780	nucleotide-sugar transmembrane transport	0.45992	0.45992	2	42
GO:0015165	pyrimidine nucleotide-sugar transmembrane transporter activity	0.45992	0.45992	2	42
GO:0019843	rRNA binding	0.45992	0.45992	2	42
GO:0016854	racemase and epimerase activity	0.470498	0.470498	2	24
GO:0015969	guanosine tetraphosphate metabolic process	0.47085	0.47085	1	17
GO:0031047	gene silencing by RNA	0.47085	0.47085	1	17
GO:0007020	microtubule nucleation	0.47085	0.47085	1	17
GO:0005838	proteasome regulatory particle	0.47085	0.47085	1	17
GO:0050778	positive regulation of immune response	0.47085	0.47085	1	17
GO:0016881	acid-amino acid ligase activity	0.47085	0.47085	1	17
GO:0042626	ATPase activity, coupled to transmembrane movement of substances	0.474732	0.474732	6	150
GO:0006366	transcription by RNA polymerase II	0.48115	0.48115	6	151
GO:0006261	DNA-dependent DNA replication	0.483882	0.483882	4	86
GO:0140014	mitotic nuclear division	0.484217	0.484217	2	44
GO:0030658	transport vesicle membrane	0.489838	0.489838	2	19
GO:0071427	mRNA-containing ribonucleoprotein complex export from nucleus	0.490304	0.490304	1	18
GO:0043666	regulation of phosphoprotein phosphatase activity	0.490304	0.490304	1	18
GO:0034035	purine ribonucleoside bisphosphate metabolic process	0.490304	0.490304	1	18
GO:0035304	regulation of protein dephosphorylation	0.490304	0.490304	1	18
GO:0030014	CCR4-NOT complex	0.490304	0.490304	1	18
GO:0016624	oxidoreductase activity, acting on the aldehyde or oxo group of donors, disulfide as acceptor	0.490304	0.490304	1	18
GO:0006289	nucleotide-excision repair	0.496108	0.496108	2	45
GO:0005338	nucleotide-sugar transmembrane transporter activity	0.496108	0.496108	2	45
GO:0050660	flavin adenine dinucleotide binding	0.499079	0.499079	7	181
GO:0003682	chromatin binding	0.507823	0.507823	2	46
GO:1901137	carbohydrate derivative biosynthetic process	0.508683	0.508683	16	397
GO:0033567	DNA replication, Okazaki fragment processing	0.509043	0.509043	1	19
GO:0005643	nuclear pore	0.509043	0.509043	1	19
GO:0010921	regulation of phosphatase activity	0.509043	0.509043	1	19
GO:0017108	5'-flap endonuclease activity	0.509043	0.509043	1	19
GO:0004181	metallocarboxypeptidase activity	0.509043	0.509043	1	19
GO:0048256	flap endonuclease activity	0.509043	0.509043	1	19
GO:0046785	microtubule polymerization	0.509043	0.509043	1	19
GO:0016888	endodeoxyribonuclease activity, producing 5'-phosphomonoesters	0.509043	0.509043	1	19
GO:0015698	inorganic anion transport	0.511076	0.511076	4	101
GO:0008237	metallopeptidase activity	0.518225	0.518225	6	141
GO:0061630	ubiquitin protein ligase activity	0.519359	0.519359	2	47
GO:0061659	ubiquitin-like protein ligase activity	0.519359	0.519359	2	47
GO:0016278	lysine N-methyltransferase activity	0.526927	0.526927	2	38
GO:0006273	lagging strand elongation	0.527095	0.527095	1	20
GO:0005262	calcium channel activity	0.527095	0.527095	1	20
GO:0000977	RNA polymerase II regulatory region sequence-specific DNA binding	0.527095	0.527095	1	20
GO:0019904	protein domain specific binding	0.527095	0.527095	1	20
GO:0005198	structural molecule activity	0.530395	0.530395	8	214
GO:0032446	protein modification by small protein conjugation	0.532155	0.532155	11	297
GO:0030258	lipid modification	0.54134	0.54134	3	77
GO:0098655	cation transmembrane transport	0.543468	0.543468	9	236
GO:0030120	vesicle coat	0.544128	0.544128	2	29
GO:0042264	peptidyl-aspartic acid hydroxylation	0.544484	0.544484	1	21
GO:0071345	cellular response to cytokine stimulus	0.544484	0.544484	1	21
GO:0019682	glyceraldehyde-3-phosphate metabolic process	0.544484	0.544484	1	21
GO:0051156	glucose 6-phosphate metabolic process	0.544484	0.544484	1	21
GO:0004597	peptide-aspartate beta-dioxygenase activity	0.544484	0.544484	1	21
GO:0009791	post-embryonic development	0.544484	0.544484	1	21
GO:0031667	response to nutrient levels	0.544484	0.544484	1	21
GO:0008134	transcription factor binding	0.544484	0.544484	1	21
GO:0006281	DNA repair	0.546025	0.546025	14	383
GO:0006260	DNA replication	0.548904	0.548904	7	152
GO:0007059	chromosome segregation	0.552192	0.552192	3	53
GO:0055029	nuclear DNA-directed RNA polymerase complex	0.560268	0.560268	4	52
GO:1901264	carbohydrate derivative transport	0.560946	0.560946	3	61
GO:0016877	ligase activity, forming carbon-sulfur bonds	0.56095	0.56095	2	34
GO:0031010	ISWI-type complex	0.561234	0.561234	1	22
GO:0045292	mRNA cis splicing, via spliceosome	0.561234	0.561234	1	22
GO:0005247	voltage-gated chloride channel activity	0.561234	0.561234	1	22
GO:0018197	peptidyl-aspartic acid modification	0.561234	0.561234	1	22
GO:0005254	chloride channel activity	0.561234	0.561234	1	22
GO:0006885	regulation of pH	0.561234	0.561234	1	22
GO:0005992	trehalose biosynthetic process	0.561234	0.561234	1	22
GO:0015108	chloride transmembrane transporter activity	0.561234	0.561234	1	22
GO:0006887	exocytosis	0.561234	0.561234	1	22
GO:0010038	response to metal ion	0.561234	0.561234	1	22
GO:0019888	protein phosphatase regulator activity	0.561234	0.561234	1	22
GO:0016638	oxidoreductase activity, acting on the CH-NH2 group of donors	0.561234	0.561234	1	22
GO:0016758	transferase activity, transferring hexosyl groups	0.561578	0.561578	8	140
GO:0140097	catalytic activity, acting on DNA	0.562042	0.562042	13	293
GO:0007166	cell surface receptor signaling pathway	0.563662	0.563662	2	51
GO:2001141	regulation of RNA biosynthetic process	0.570947	0.570947	27	617
GO:0004402	histone acetyltransferase activity	0.57737	0.57737	1	23
GO:0009523	photosystem II	0.57737	0.57737	1	23
GO:0005938	cell cortex	0.57737	0.57737	1	23
GO:0006099	tricarboxylic acid cycle	0.57737	0.57737	1	23
GO:0055067	monovalent inorganic cation homeostasis	0.57737	0.57737	1	23
GO:0006101	citrate metabolic process	0.57737	0.57737	1	23
GO:0072350	tricarboxylic acid metabolic process	0.57737	0.57737	1	23
GO:0004520	endodeoxyribonuclease activity	0.57737	0.57737	1	23
GO:0015693	magnesium ion transport	0.591758	0.591758	3	49
GO:0006739	NADP metabolic process	0.592912	0.592912	1	24
GO:0061733	peptide-lysine-N-acetyltransferase activity	0.592912	0.592912	1	24
GO:0008308	voltage-gated anion channel activity	0.592912	0.592912	1	24
GO:0006821	chloride transport	0.592912	0.592912	1	24
GO:0046351	disaccharide biosynthetic process	0.592912	0.592912	1	24
GO:0016868	intramolecular transferase activity, phosphotransferases	0.592912	0.592912	1	24
GO:0045892	negative regulation of transcription, DNA-templated	0.594916	0.594916	2	54
GO:0019787	ubiquitin-like protein transferase activity	0.596785	0.596785	10	268
GO:0010557	positive regulation of macromolecule biosynthetic process	0.60665	0.60665	5	69
GO:0031328	positive regulation of cellular biosynthetic process	0.606669	0.606669	5	70
GO:0000070	mitotic sister chromatid segregation	0.607154	0.607154	2	37
GO:0016279	protein-lysine N-methyltransferase activity	0.607614	0.607614	2	38
GO:0006612	protein targeting to membrane	0.607884	0.607884	1	25
GO:0033108	mitochondrial respiratory chain complex assembly	0.607884	0.607884	1	25
GO:0022904	respiratory electron transport chain	0.607884	0.607884	1	25
GO:0004930	G-protein coupled receptor activity	0.607884	0.607884	1	25
GO:0016717	oxidoreductase activity, acting on paired donors, with oxidation of a pair of donors resulting in the reduction of molecular oxygen to two molecules of water	0.607884	0.607884	1	25
GO:0051707	response to other organism	0.607884	0.607884	1	25
GO:0019208	phosphatase regulator activity	0.607884	0.607884	1	25
GO:0004842	ubiquitin-protein transferase activity	0.614595	0.614595	9	259
GO:0019318	hexose metabolic process	0.614804	0.614804	2	56
GO:0004672	protein kinase activity	0.619582	0.619582	28	622
GO:0016701	oxidoreductase activity, acting on single donors with incorporation of molecular oxygen	0.621784	0.621784	3	53
GO:0030660	Golgi-associated vesicle membrane	0.621808	0.621808	2	27
GO:1903830	magnesium ion transmembrane transport	0.622036	0.622036	2	35
GO:0005813	centrosome	0.622306	0.622306	1	26
GO:0099512	supramolecular fiber	0.623955	0.623955	3	66
GO:0051213	dioxygenase activity	0.624328	0.624328	4	111
GO:0016042	lipid catabolic process	0.632157	0.632157	3	88
GO:0006816	calcium ion transport	0.635328	0.635328	3	43
GO:0004843	thiol-dependent ubiquitin-specific protease activity	0.635757	0.635757	2	28
GO:0006354	DNA-templated transcription, elongation	0.636198	0.636198	1	27
GO:0018126	protein hydroxylation	0.636198	0.636198	1	27
GO:0005991	trehalose metabolic process	0.636198	0.636198	1	27
GO:0006888	ER to Golgi vesicle-mediated transport	0.636198	0.636198	1	27
GO:0000030	mannosyltransferase activity	0.636198	0.636198	1	27
GO:0032040	small-subunit processome	0.636198	0.636198	1	27
GO:0008236	serine-type peptidase activity	0.636415	0.636415	8	235
GO:0098800	inner mitochondrial membrane protein complex	0.64958	0.64958	1	28
GO:0071426	ribonucleoprotein complex export from nucleus	0.64958	0.64958	1	28
GO:0065002	intracellular protein transmembrane transport	0.64958	0.64958	1	28
GO:0022843	voltage-gated cation channel activity	0.64958	0.64958	1	28
GO:0016791	phosphatase activity	0.652537	0.652537	7	204
GO:1901068	guanosine-containing compound metabolic process	0.66247	0.66247	1	29
GO:0106074	aminoacyl-tRNA metabolism involved in translational fidelity	0.66247	0.66247	1	29
GO:0006302	double-strand break repair	0.66247	0.66247	1	29
GO:0009060	aerobic respiration	0.66247	0.66247	1	29
GO:0010181	FMN binding	0.66247	0.66247	1	29
GO:0031072	heat shock protein binding	0.66247	0.66247	1	29
GO:0008092	cytoskeletal protein binding	0.674078	0.674078	9	250
GO:0045047	protein targeting to ER	0.674887	0.674887	1	30
GO:0005319	lipid transporter activity	0.674887	0.674887	1	30
GO:0016579	protein deubiquitination	0.678494	0.678494	2	63
GO:0016773	phosphotransferase activity, alcohol group as acceptor	0.684474	0.684474	32	753
GO:0015980	energy derivation by oxidation of organic compounds	0.686369	0.686369	3	60
GO:0006265	DNA topological change	0.686847	0.686847	1	31
GO:0030587	sorocarp development	0.686847	0.686847	1	31
GO:0090702	non-reproductive fruiting body development	0.686847	0.686847	1	31
GO:0099120	socially cooperative development	0.686847	0.686847	1	31
GO:0051703	intraspecies interaction between organisms	0.686847	0.686847	1	31
GO:0004888	transmembrane signaling receptor activity	0.686856	0.686856	2	64
GO:0016567	protein ubiquitination	0.68857	0.68857	9	276
GO:0099080	supramolecular complex	0.697987	0.697987	3	66
GO:0002161	aminoacyl-tRNA editing activity	0.698369	0.698369	1	32
GO:0016706	oxidoreductase activity, acting on paired donors, with incorporation or reduction of molecular oxygen, 2-oxoglutarate as one donor, and incorporation of one atom each of oxygen into both donors	0.698369	0.698369	1	32
GO:0006450	regulation of translational fidelity	0.698369	0.698369	1	32
GO:1901265	nucleoside phosphate binding	0.703336	0.703336	97	3003
GO:0046488	phosphatidylinositol metabolic process	0.709291	0.709291	3	78
GO:0005819	spindle	0.709466	0.709466	1	33
GO:0016458	gene silencing	0.709466	0.709466	1	33
GO:0003916	DNA topoisomerase activity	0.709466	0.709466	1	33
GO:0003712	transcription coregulator activity	0.709466	0.709466	1	33
GO:0004857	enzyme inhibitor activity	0.710873	0.710873	2	67
GO:0006631	fatty acid metabolic process	0.718529	0.718529	2	68
GO:0033218	amide binding	0.718529	0.718529	2	68
GO:0017171	serine hydrolase activity	0.718631	0.718631	8	235
GO:0004721	phosphoprotein phosphatase activity	0.719165	0.719165	4	132
GO:0044454	nuclear chromosome part	0.719946	0.719946	3	77
GO:0070008	serine-type exopeptidase activity	0.720156	0.720156	1	34
GO:0016999	antibiotic metabolic process	0.720156	0.720156	1	34
GO:0043021	ribonucleoprotein complex binding	0.720156	0.720156	1	34
GO:0008170	N-methyltransferase activity	0.720245	0.720245	2	66
GO:0016311	dephosphorylation	0.72058	0.72058	7	220
GO:0004553	hydrolase activity, hydrolyzing O-glycosyl compounds	0.724769	0.724769	10	315
GO:0009521	photosystem	0.730454	0.730454	1	35
GO:0005768	endosome	0.730454	0.730454	1	35
GO:0097503	sialylation	0.730454	0.730454	1	35
GO:0036094	small molecule binding	0.731855	0.731855	103	3348
GO:0016836	hydro-lyase activity	0.733329	0.733329	2	70
GO:0099081	supramolecular polymer	0.73993	0.73993	3	66
GO:0042054	histone methyltransferase activity	0.739952	0.739952	2	40
GO:0009081	branched-chain amino acid metabolic process	0.740373	0.740373	1	36
GO:1901617	organic hydroxy compound biosynthetic process	0.740373	0.740373	1	36
GO:0009055	electron transfer activity	0.740576	0.740576	4	136
GO:0003735	structural constituent of ribosome	0.748124	0.748124	5	169
GO:0016651	oxidoreductase activity, acting on NAD(P)H	0.749654	0.749654	2	49
GO:0016573	histone acetylation	0.749927	0.749927	1	37
GO:0009416	response to light stimulus	0.749927	0.749927	1	37
GO:0018393	internal peptidyl-lysine acetylation	0.75913	0.75913	1	38
GO:0004175	endopeptidase activity	0.760047	0.760047	9	295
GO:0042578	phosphoric ester hydrolase activity	0.760269	0.760269	8	292
GO:1902679	negative regulation of RNA biosynthetic process	0.767869	0.767869	2	59
GO:0003678	DNA helicase activity	0.768737	0.768737	3	109
GO:0031984	organelle subcompartment	0.77251	0.77251	9	300
GO:0000166	nucleotide binding	0.772905	0.772905	97	3003
GO:0008017	microtubule binding	0.773803	0.773803	2	76
GO:0005524	ATP binding	0.774033	0.774033	76	2228
GO:0016301	kinase activity	0.775841	0.775841	37	981
GO:0043547	positive regulation of GTPase activity	0.776534	0.776534	1	40
GO:0042802	identical protein binding	0.776534	0.776534	1	40
GO:0043161	proteasome-mediated ubiquitin-dependent protein catabolic process	0.780002	0.780002	2	77
GO:0034220	ion transmembrane transport	0.784562	0.784562	13	356
GO:0044772	mitotic cell cycle phase transition	0.784759	0.784759	1	41
GO:0005096	GTPase activator activity	0.784759	0.784759	1	41
GO:0009314	response to radiation	0.784759	0.784759	1	41
GO:0051253	negative regulation of RNA metabolic process	0.792118	0.792118	3	63
GO:0032559	adenyl ribonucleotide binding	0.795551	0.795551	76	2245
GO:0018298	protein-chromophore linkage	0.797713	0.797713	2	80
GO:0016168	chlorophyll binding	0.797713	0.797713	2	80
GO:0015934	large ribosomal subunit	0.800314	0.800314	1	43
GO:0010035	response to inorganic substance	0.800314	0.800314	1	43
GO:0022900	electron transport chain	0.8016	0.8016	4	149
GO:0009765	photosynthesis, light harvesting	0.80333	0.80333	2	81
GO:0043087	regulation of GTPase activity	0.814746	0.814746	1	45
GO:0055114	oxidation-reduction process	0.81686	0.81686	47	1601
GO:0098797	plasma membrane protein complex	0.821566	0.821566	1	46
GO:0030695	GTPase regulator activity	0.821566	0.821566	1	46
GO:0030554	adenyl nucleotide binding	0.826813	0.826813	76	2249
GO:0045333	cellular respiration	0.827804	0.827804	2	53
GO:0004177	aminopeptidase activity	0.828136	0.828136	1	47
GO:0004180	carboxypeptidase activity	0.828136	0.828136	1	47
GO:0030684	preribosome	0.828136	0.828136	1	47
GO:0000413	protein peptidyl-prolyl isomerization	0.829326	0.829326	4	156
GO:0003755	peptidyl-prolyl cis-trans isomerase activity	0.829326	0.829326	4	156
GO:0016859	cis-trans isomerase activity	0.829326	0.829326	4	156
GO:0005840	ribosome	0.833036	0.833036	5	185
GO:0016627	oxidoreductase activity, acting on the CH-CH group of donors	0.834205	0.834205	2	87
GO:0051539	4 iron, 4 sulfur cluster binding	0.834464	0.834464	1	48
GO:0020037	heme binding	0.834531	0.834531	3	123
GO:0004527	exonuclease activity	0.838904	0.838904	2	88
GO:0010466	negative regulation of peptidase activity	0.84056	0.84056	1	49
GO:0003899	DNA-directed 5'-3' RNA polymerase activity	0.84056	0.84056	1	49
GO:0050661	NADP binding	0.84056	0.84056	1	49
GO:0008270	zinc ion binding	0.843751	0.843751	18	601
GO:0090305	nucleic acid phosphodiester bond hydrolysis	0.844359	0.844359	6	227
GO:1903507	negative regulation of nucleic acid-templated transcription	0.84616	0.84616	2	59
GO:0006364	rRNA processing	0.846331	0.846331	3	126
GO:0000049	tRNA binding	0.846431	0.846431	1	50
GO:0051537	2 iron, 2 sulfur cluster binding	0.846431	0.846431	1	50
GO:0000287	magnesium ion binding	0.847941	0.847941	2	90
GO:0018208	peptidyl-proline modification	0.850458	0.850458	4	162
GO:0060271	cilium assembly	0.852086	0.852086	1	51
GO:0005507	copper ion binding	0.852086	0.852086	1	51
GO:0051536	iron-sulfur cluster binding	0.853785	0.853785	3	128
GO:0043167	ion binding	0.854443	0.854443	167	5313
GO:0004222	metalloendopeptidase activity	0.857036	0.857036	2	77
GO:0052547	regulation of peptidase activity	0.857534	0.857534	1	52
GO:0060089	molecular transducer activity	0.86275	0.86275	2	78
GO:0003950	NAD+ ADP-ribosyltransferase activity	0.862781	0.862781	1	53
GO:0061134	peptidase regulator activity	0.862781	0.862781	1	53
GO:0008238	exopeptidase activity	0.862931	0.862931	3	118
GO:0008234	cysteine-type peptidase activity	0.864026	0.864026	4	143
GO:0016072	rRNA metabolic process	0.864375	0.864375	3	131
GO:0008094	DNA-dependent ATPase activity	0.864646	0.864646	2	94
GO:0016765	transferase activity, transferring alkyl or aryl (other than methyl) groups	0.867835	0.867835	1	54
GO:0046434	organophosphate catabolic process	0.868208	0.868208	3	104
GO:0008289	lipid binding	0.86855	0.86855	2	95
GO:0006470	protein dephosphorylation	0.870783	0.870783	4	143
GO:0051346	negative regulation of hydrolase activity	0.872703	0.872703	1	55
GO:0016903	oxidoreductase activity, acting on the aldehyde or oxo group of donors	0.872703	0.872703	1	55
GO:0009063	cellular amino acid catabolic process	0.877392	0.877392	1	56
GO:0046906	tetrapyrrole binding	0.881258	0.881258	5	207
GO:0004519	endonuclease activity	0.881744	0.881744	4	126
GO:0045861	negative regulation of proteolysis	0.881909	0.881909	1	57
GO:0005681	spliceosomal complex	0.886259	0.886259	1	58
GO:0016893	endonuclease activity, active with either ribo- or deoxyribonucleic acids and producing 5'-phosphomonoesters	0.886259	0.886259	1	58
GO:0038023	signaling receptor activity	0.890234	0.890234	2	69
GO:0120031	plasma membrane bounded cell projection assembly	0.890449	0.890449	1	59
GO:0019684	photosynthesis, light reaction	0.893109	0.893109	2	102
GO:0051345	positive regulation of hydrolase activity	0.894486	0.894486	1	60
GO:0044782	cilium organization	0.894486	0.894486	1	60
GO:0016298	lipase activity	0.894486	0.894486	1	60
GO:0008144	drug binding	0.89575	0.89575	77	2375
GO:0043168	anion binding	0.896997	0.896997	96	3202
GO:0005576	extracellular region	0.898373	0.898373	1	61
GO:0003924	GTPase activity	0.900266	0.900266	3	143
GO:0051336	regulation of hydrolase activity	0.902377	0.902377	3	139
GO:0006511	ubiquitin-dependent protein catabolic process	0.902727	0.902727	3	168
GO:0035639	purine ribonucleoside triphosphate binding	0.906066	0.906066	79	2467
GO:0015631	tubulin binding	0.907964	0.907964	2	107
GO:0006096	glycolytic process	0.909199	0.909199	1	64
GO:0006757	ATP generation from ADP	0.909199	0.909199	1	64
GO:0042866	pyruvate biosynthetic process	0.909199	0.909199	1	64
GO:0099568	cytoplasmic region	0.909199	0.909199	1	64
GO:0097367	carbohydrate derivative binding	0.909265	0.909265	80	2543
GO:0046031	ADP metabolic process	0.912545	0.912545	1	65
GO:0046872	metal ion binding	0.913729	0.913729	77	2445
GO:0004674	protein serine/threonine kinase activity	0.913928	0.913928	5	217
GO:0017076	purine nucleotide binding	0.91778	0.91778	79	2489
GO:0008757	S-adenosylmethionine-dependent methyltransferase activity	0.919282	0.919282	2	133
GO:0042254	ribosome biogenesis	0.920103	0.920103	4	189
GO:0032553	ribonucleotide binding	0.920832	0.920832	80	2513
GO:0007018	microtubule-based movement	0.920869	0.920869	2	112
GO:0043086	negative regulation of catalytic activity	0.921603	0.921603	2	70
GO:0005515	protein binding	0.922702	0.922702	41	1585
GO:0043169	cation binding	0.923717	0.923717	77	2463
GO:0009982	pseudouridine synthase activity	0.924743	0.924743	1	69
GO:0009628	response to abiotic stimulus	0.924812	0.924812	2	103
GO:0044092	negative regulation of molecular function	0.927308	0.927308	2	76
GO:0048193	Golgi vesicle transport	0.927517	0.927517	1	70
GO:0030036	actin cytoskeleton organization	0.930189	0.930189	1	71
GO:0005509	calcium ion binding	0.930299	0.930299	11	437
GO:0019693	ribose phosphate metabolic process	0.930985	0.930985	3	208
GO:0006165	nucleoside diphosphate phosphorylation	0.932763	0.932763	1	72
GO:0016192	vesicle-mediated transport	0.932896	0.932896	6	222
GO:0050662	coenzyme binding	0.934949	0.934949	16	643
GO:0009535	chloroplast thylakoid membrane	0.9361	0.9361	2	119
GO:0055035	plastid thylakoid membrane	0.9361	0.9361	2	119
GO:0005506	iron ion binding	0.937353	0.937353	6	272
GO:0046496	nicotinamide nucleotide metabolic process	0.937628	0.937628	2	101
GO:0008026	ATP-dependent helicase activity	0.937629	0.937629	1	74
GO:0008380	RNA splicing	0.937896	0.937896	2	131
GO:0032555	purine ribonucleotide binding	0.93898	0.93898	79	2484
GO:1990904	ribonucleoprotein complex	0.939543	0.939543	8	363
GO:0031418	L-ascorbic acid binding	0.939872	0.939872	3	162
GO:0008081	phosphoric diester hydrolase activity	0.939929	0.939929	1	75
GO:0030029	actin filament-based process	0.942144	0.942144	1	76
GO:0005789	endoplasmic reticulum membrane	0.946332	0.946332	1	78
GO:0098827	endoplasmic reticulum subcompartment	0.946332	0.946332	1	78
GO:0009166	nucleotide catabolic process	0.946332	0.946332	1	78
GO:0006090	pyruvate metabolic process	0.946332	0.946332	1	78
GO:0042175	nuclear outer membrane-endoplasmic reticulum membrane network	0.946332	0.946332	1	78
GO:0051540	metal cluster binding	0.946645	0.946645	3	128
GO:0035556	intracellular signal transduction	0.946707	0.946707	5	243
GO:0009534	chloroplast thylakoid	0.946902	0.946902	2	125
GO:0019359	nicotinamide nucleotide biosynthetic process	0.948311	0.948311	1	79
GO:0051082	unfolded protein binding	0.948311	0.948311	1	79
GO:0015979	photosynthesis	0.948387	0.948387	3	140
GO:0044436	thylakoid part	0.948588	0.948588	2	141
GO:0009165	nucleotide biosynthetic process	0.94907	0.94907	4	203
GO:0001522	pseudouridine synthesis	0.950218	0.950218	1	80
GO:0072330	monocarboxylic acid biosynthetic process	0.951627	0.951627	2	128
GO:0048029	monosaccharide binding	0.955562	0.955562	3	173
GO:0031406	carboxylic acid binding	0.95678	0.95678	3	174
GO:0042651	thylakoid membrane	0.957307	0.957307	2	132
GO:0006754	ATP biosynthetic process	0.958746	0.958746	1	85
GO:0044432	endoplasmic reticulum part	0.960268	0.960268	1	86
GO:0032508	DNA duplex unwinding	0.961734	0.961734	1	87
GO:0032392	DNA geometric change	0.964506	0.964506	1	89
GO:0006928	movement of cell or subcellular component	0.964645	0.964645	2	138
GO:0005730	nucleolus	0.965816	0.965816	1	90
GO:0006400	tRNA modification	0.967077	0.967077	1	91
GO:0070925	organelle assembly	0.973727	0.973727	1	97
GO:0004812	aminoacyl-tRNA ligase activity	0.976614	0.976614	2	151
GO:0016875	ligase activity, forming carbon-oxygen bonds	0.976614	0.976614	2	151
GO:0030246	carbohydrate binding	0.977429	0.977429	4	220
GO:0046914	transition metal ion binding	0.977864	0.977864	25	967
GO:0140101	catalytic activity, acting on a tRNA	0.98041	0.98041	4	244
GO:0016705	oxidoreductase activity, acting on paired donors, with incorporation or reduction of molecular oxygen	0.980501	0.980501	6	312
GO:0008173	RNA methyltransferase activity	0.982631	0.982631	1	108
GO:0034357	photosynthetic membrane	0.983286	0.983286	2	140
GO:0009507	chloroplast	0.983803	0.983803	5	282
GO:0001510	RNA methylation	0.984486	0.984486	1	111
GO:0016763	transferase activity, transferring pentosyl groups	0.984486	0.984486	1	111
GO:0044435	plastid part	0.98561	0.98561	2	140
GO:0000398	mRNA splicing, via spliceosome	0.987147	0.987147	1	116
GO:0043177	organic acid binding	0.987667	0.987667	3	174
GO:0005929	cilium	0.98808	0.98808	1	118
GO:0022613	ribonucleoprotein complex biogenesis	0.988827	0.988827	4	240
GO:0031976	plastid thylakoid	0.99043	0.99043	2	125
GO:0009536	plastid	0.991012	0.991012	5	299
GO:0034660	ncRNA metabolic process	0.99249	0.99249	7	438
GO:0045454	cell redox homeostasis	0.992965	0.992965	1	132
GO:0019842	vitamin binding	0.993001	0.993001	5	324
GO:0006457	protein folding	0.993225	0.993225	1	133
GO:0005525	GTP binding	0.99351	0.99351	3	239
GO:0032550	purine ribonucleoside binding	0.99351	0.99351	3	239
GO:0001883	purine nucleoside binding	0.99351	0.99351	3	239
GO:0044434	chloroplast part	0.993679	0.993679	2	137
GO:0032561	guanyl ribonucleotide binding	0.993704	0.993704	3	240
GO:0120025	plasma membrane bounded cell projection	0.994796	0.994796	1	140
GO:0005829	cytosol	0.994968	0.994968	4	293
GO:0008033	tRNA processing	0.994989	0.994989	1	141
GO:0009150	purine ribonucleotide metabolic process	0.995187	0.995187	2	179
GO:0009451	RNA modification	0.995214	0.995214	3	249
GO:0032549	ribonucleoside binding	0.995214	0.995214	3	249
GO:0006418	tRNA aminoacylation for protein translation	0.995525	0.995525	1	144
GO:0043039	tRNA aminoacylation	0.99585	0.99585	1	146
GO:0071103	DNA conformation change	0.996402	0.996402	2	150
GO:0019725	cellular homeostasis	0.996931	0.996931	1	154
GO:0034470	ncRNA processing	0.997396	0.997396	4	276
GO:0001882	nucleoside binding	0.998174	0.998174	3	250
GO:0006399	tRNA metabolic process	0.998774	0.998774	4	301
GO:0019001	guanyl nucleotide binding	0.998807	0.998807	3	241
GO:0003723	RNA binding	0.998863	0.998863	11	790
GO:0004386	helicase activity	0.999551	0.999551	3	306
GO:0005634	nucleus	1	1	50	1465
GO:1902494	catalytic complex	1	1	12	450
GO:0044422	organelle part	1	1	41	1428
GO:0005575	cellular_component	1	1	426	10593
GO:0044424	intracellular part	1	1	110	3731
GO:0070603	SWI/SNF superfamily-type complex	1	1	1	32
GO:0044427	chromosomal part	1	1	4	144
GO:0044428	nuclear part	1	1	15	487
GO:0000785	chromatin	1	1	2	79
GO:0000790	nuclear chromatin	1	1	2	59
GO:0043226	organelle	1	1	99	3141
GO:0043227	membrane-bounded organelle	1	1	79	2551
GO:0043228	non-membrane-bounded organelle	1	1	22	782
GO:0043229	intracellular organelle	1	1	98	3068
GO:0044446	intracellular organelle part	1	1	41	1397
GO:0032991	protein-containing complex	1	1	38	1417
GO:0043231	intracellular membrane-bounded organelle	1	1	77	2477
GO:0043232	intracellular non-membrane-bounded organelle	1	1	22	782
GO:0043233	organelle lumen	1	1	11	385
GO:0000228	nuclear chromosome	1	1	3	80
GO:0031974	membrane-enclosed lumen	1	1	11	385
GO:1904949	ATPase complex	1	1	1	38
GO:0031981	nuclear lumen	1	1	11	342
GO:0044464	cell part	1	1	115	3914
GO:0005622	intracellular	1	1	112	3773
GO:0005623	cell	1	1	118	4063
GO:0070013	intracellular organelle lumen	1	1	11	385
GO:0005694	chromosome	1	1	5	187
GO:0048513	animal organ development	1	1	1	53
GO:0009987	cellular process	1	1	220	7718
GO:1902105	regulation of leukocyte differentiation	1	1	1	12
GO:2000026	regulation of multicellular organismal development	1	1	1	27
GO:1902107	positive regulation of leukocyte differentiation	1	1	1	11
GO:0002694	regulation of leukocyte activation	1	1	1	13
GO:0048518	positive regulation of biological process	1	1	6	195
GO:0022407	regulation of cell-cell adhesion	1	1	1	12
GO:0002696	positive regulation of leukocyte activation	1	1	1	12
GO:0030217	T cell differentiation	1	1	1	15
GO:0022409	positive regulation of cell-cell adhesion	1	1	1	11
GO:0045321	leukocyte activation	1	1	1	21
GO:0048522	positive regulation of cellular process	1	1	6	174
GO:0045580	regulation of T cell differentiation	1	1	1	12
GO:0045582	positive regulation of T cell differentiation	1	1	1	11
GO:0030097	hemopoiesis	1	1	1	21
GO:0030098	lymphocyte differentiation	1	1	1	17
GO:0051094	positive regulation of developmental process	1	1	1	19
GO:0048534	hematopoietic or lymphoid organ development	1	1	1	22
GO:0045595	regulation of cell differentiation	1	1	1	26
GO:0045597	positive regulation of cell differentiation	1	1	1	14
GO:1903037	regulation of leukocyte cell-cell adhesion	1	1	1	11
GO:1903039	positive regulation of leukocyte cell-cell adhesion	1	1	1	11
GO:0046631	alpha-beta T cell activation	1	1	1	11
GO:0051239	regulation of multicellular organismal process	1	1	1	49
GO:0046632	alpha-beta T cell differentiation	1	1	1	11
GO:0051240	positive regulation of multicellular organismal process	1	1	1	29
GO:0046634	regulation of alpha-beta T cell activation	1	1	1	11
GO:0046635	positive regulation of alpha-beta T cell activation	1	1	1	11
GO:0046637	regulation of alpha-beta T cell differentiation	1	1	1	11
GO:0050863	regulation of T cell activation	1	1	1	12
GO:0098609	cell-cell adhesion	1	1	1	14
GO:0051249	regulation of lymphocyte activation	1	1	1	12
GO:0050865	regulation of cell activation	1	1	1	13
GO:0045619	regulation of lymphocyte differentiation	1	1	1	12
GO:0051251	positive regulation of lymphocyte activation	1	1	1	11
GO:0050867	positive regulation of cell activation	1	1	1	12
GO:0045621	positive regulation of lymphocyte differentiation	1	1	1	11
GO:0050870	positive regulation of T cell activation	1	1	1	11
GO:0046649	lymphocyte activation	1	1	1	17
GO:1903708	positive regulation of hemopoiesis	1	1	1	11
GO:1903706	regulation of hemopoiesis	1	1	1	13
GO:0002376	immune system process	1	1	1	49
GO:0030154	cell differentiation	1	1	2	65
GO:0030155	regulation of cell adhesion	1	1	1	14
GO:0022610	biological adhesion	1	1	1	30
GO:0008150	biological_process	1	1	361	11679
GO:0002520	immune system development	1	1	1	22
GO:0048856	anatomical structure development	1	1	4	210
GO:0002521	leukocyte differentiation	1	1	1	17
GO:0045785	positive regulation of cell adhesion	1	1	1	11
GO:0048731	system development	1	1	2	97
GO:0048869	cellular developmental process	1	1	2	91
GO:0050789	regulation of biological process	1	1	57	1734
GO:0050793	regulation of developmental process	1	1	1	57
GO:0050794	regulation of cellular process	1	1	54	1617
GO:0007275	multicellular organism development	1	1	3	135
GO:0001775	cell activation	1	1	1	21
GO:0065007	biological regulation	1	1	60	1961
GO:0007155	cell adhesion	1	1	1	30
GO:0032501	multicellular organismal process	1	1	4	174
GO:0032502	developmental process	1	1	5	229
GO:0007159	leukocyte cell-cell adhesion	1	1	1	11
GO:0002682	regulation of immune system process	1	1	1	25
GO:0002684	positive regulation of immune system process	1	1	1	19
GO:0042110	T cell activation	1	1	1	15
GO:1902493	acetyltransferase complex	1	1	2	35
GO:1990234	transferase complex	1	1	6	209
GO:0031248	protein acetyltransferase complex	1	1	2	35
GO:0005654	nucleoplasm	1	1	7	190
GO:0044451	nucleoplasm part	1	1	5	142
GO:0000123	histone acetyltransferase complex	1	1	2	30
GO:0090627	plant epidermal cell differentiation	1	1	1	3
GO:0021700	developmental maturation	1	1	1	7
GO:0010053	root epidermal cell differentiation	1	1	1	3
GO:0010054	trichoblast differentiation	1	1	1	3
GO:0040007	growth	1	1	1	22
GO:0099402	plant organ development	1	1	1	12
GO:0048588	developmental cell growth	1	1	1	4
GO:0048589	developmental growth	1	1	1	19
GO:0071695	anatomical structure maturation	1	1	1	5
GO:0060560	developmental growth involved in morphogenesis	1	1	1	6
GO:0080147	root hair cell development	1	1	1	2
GO:0048468	cell development	1	1	1	32
GO:0048469	cell maturation	1	1	1	5
GO:0022622	root system development	1	1	1	9
GO:0010015	root morphogenesis	1	1	1	6
GO:0009888	tissue development	1	1	1	34
GO:0048364	root development	1	1	1	9
GO:1905392	plant organ morphogenesis	1	1	1	7
GO:0016049	cell growth	1	1	1	7
GO:0009653	anatomical structure morphogenesis	1	1	1	78
GO:0048764	trichoblast maturation	1	1	1	3
GO:0048765	root hair cell differentiation	1	1	1	3
GO:0090558	plant epidermis development	1	1	1	6
GO:0006406	mRNA export from nucleus	1	1	1	18
GO:0030880	RNA polymerase complex	1	1	4	53
GO:0000428	DNA-directed RNA polymerase complex	1	1	4	52
GO:0061695	transferase complex, transferring phosphorus-containing groups	1	1	4	77
GO:0030659	cytoplasmic vesicle membrane	1	1	2	36
GO:0030662	coated vesicle membrane	1	1	2	30
GO:0030665	clathrin-coated vesicle membrane	1	1	1	9
GO:0044425	membrane part	1	1	265	5889
GO:0044433	cytoplasmic vesicle part	1	1	2	64
GO:0016020	membrane	1	1	341	7619
GO:0012506	vesicle membrane	1	1	2	36
GO:0048475	coated membrane	1	1	2	46
GO:0044444	cytoplasmic part	1	1	33	1518
GO:0098588	bounding membrane of organelle	1	1	7	186
GO:0030117	membrane coat	1	1	2	46
GO:0030118	clathrin coat	1	1	1	21
GO:0005737	cytoplasm	1	1	39	1986
GO:0098796	membrane protein complex	1	1	5	220
GO:0097708	intracellular vesicle	1	1	3	100
GO:0031982	vesicle	1	1	3	102
GO:0031410	cytoplasmic vesicle	1	1	3	100
GO:0031090	organelle membrane	1	1	12	285
GO:0098805	whole membrane	1	1	2	91
GO:0030135	coated vesicle	1	1	2	33
GO:0030136	clathrin-coated vesicle	1	1	1	9
GO:0044429	mitochondrial part	1	1	4	113
GO:0019866	organelle inner membrane	1	1	3	77
GO:0031966	mitochondrial membrane	1	1	4	87
GO:0031967	organelle envelope	1	1	6	139
GO:0044455	mitochondrial membrane part	1	1	1	39
GO:0031975	envelope	1	1	6	143
GO:0005739	mitochondrion	1	1	8	267
GO:0005740	mitochondrial envelope	1	1	4	94
GO:0098798	mitochondrial protein complex	1	1	1	34
GO:0005743	mitochondrial inner membrane	1	1	3	77
GO:0032259	methylation	1	1	15	486
GO:0032268	regulation of cellular protein metabolic process	1	1	6	199
GO:0018193	peptidyl-amino acid modification	1	1	10	349
GO:0033043	regulation of organelle organization	1	1	1	80
GO:0033044	regulation of chromosome organization	1	1	1	42
GO:0043412	macromolecule modification	1	1	77	2180
GO:0008213	protein alkylation	1	1	3	97
GO:0043414	macromolecule methylation	1	1	4	217
GO:0019222	regulation of metabolic process	1	1	37	942
GO:0006807	nitrogen compound metabolic process	1	1	181	5932
GO:0034968	histone lysine methylation	1	1	3	55
GO:0071704	organic substance metabolic process	1	1	222	7011
GO:0018205	peptidyl-lysine modification	1	1	5	113
GO:0071840	cellular component organization or biogenesis	1	1	21	1170
GO:0043170	macromolecule metabolic process	1	1	176	5239
GO:0031399	regulation of protein modification process	1	1	3	100
GO:0016043	cellular component organization	1	1	17	1011
GO:0051246	regulation of protein metabolic process	1	1	6	204
GO:0006325	chromatin organization	1	1	7	216
GO:0051128	regulation of cellular component organization	1	1	1	105
GO:0016569	covalent chromatin modification	1	1	4	135
GO:0016570	histone modification	1	1	4	135
GO:0016571	histone methylation	1	1	3	64
GO:0006464	cellular protein modification process	1	1	74	1893
GO:0051276	chromosome organization	1	1	9	391
GO:0044237	cellular metabolic process	1	1	188	6268
GO:0044238	primary metabolic process	1	1	219	6719
GO:0006479	protein methylation	1	1	3	97
GO:0031056	regulation of histone modification	1	1	1	19
GO:0019538	protein metabolic process	1	1	106	3162
GO:0031060	regulation of histone methylation	1	1	1	15
GO:0006996	organelle organization	1	1	15	729
GO:0008152	metabolic process	1	1	281	8971
GO:0031323	regulation of cellular metabolic process	1	1	36	853
GO:0080090	regulation of primary metabolic process	1	1	36	842
GO:1902275	regulation of chromatin organization	1	1	1	22
GO:0060255	regulation of macromolecule metabolic process	1	1	37	916
GO:1901564	organonitrogen compound metabolic process	1	1	112	3851
GO:0051171	regulation of nitrogen compound metabolic process	1	1	36	836
GO:0044260	cellular macromolecule metabolic process	1	1	141	3988
GO:0018022	peptidyl-lysine methylation	1	1	3	55
GO:0044267	cellular protein metabolic process	1	1	87	2575
GO:0051568	histone H3-K4 methylation	1	1	1	19
GO:0036211	protein modification process	1	1	74	1893
GO:0061647	histone H3-K9 modification	1	1	1	15
GO:0051567	histone H3-K9 methylation	1	1	1	15
GO:0045944	positive regulation of transcription by RNA polymerase II	1	1	2	40
GO:0000122	negative regulation of transcription by RNA polymerase II	1	1	1	23
GO:1904029	regulation of cyclin-dependent protein kinase activity	1	1	1	14
GO:0007049	cell cycle	1	1	12	220
GO:0006793	phosphorus metabolic process	1	1	53	1552
GO:0033674	positive regulation of kinase activity	1	1	1	26
GO:0051338	regulation of transferase activity	1	1	2	56
GO:0001932	regulation of protein phosphorylation	1	1	1	53
GO:0006796	phosphate-containing compound metabolic process	1	1	53	1537
GO:0001934	positive regulation of protein phosphorylation	1	1	1	22
GO:0051726	regulation of cell cycle	1	1	3	95
GO:0032270	positive regulation of cellular protein metabolic process	1	1	2	53
GO:0051347	positive regulation of transferase activity	1	1	2	36
GO:0019220	regulation of phosphate metabolic process	1	1	2	76
GO:0043549	regulation of kinase activity	1	1	1	44
GO:0045859	regulation of protein kinase activity	1	1	1	43
GO:0045860	positive regulation of protein kinase activity	1	1	1	19
GO:0009893	positive regulation of metabolic process	1	1	6	128
GO:0031401	positive regulation of protein modification process	1	1	2	41
GO:0051247	positive regulation of protein metabolic process	1	1	2	53
GO:0016310	phosphorylation	1	1	38	1025
GO:0044093	positive regulation of molecular function	1	1	3	104
GO:0010562	positive regulation of phosphorus metabolic process	1	1	1	31
GO:0006468	protein phosphorylation	1	1	29	630
GO:0043085	positive regulation of catalytic activity	1	1	3	101
GO:0042325	regulation of phosphorylation	1	1	1	55
GO:0042327	positive regulation of phosphorylation	1	1	1	30
GO:0031325	positive regulation of cellular metabolic process	1	1	6	121
GO:0051173	positive regulation of nitrogen compound metabolic process	1	1	6	112
GO:0050790	regulation of catalytic activity	1	1	6	228
GO:0051174	regulation of phosphorus metabolic process	1	1	2	76
GO:0010604	positive regulation of macromolecule metabolic process	1	1	6	116
GO:0045937	positive regulation of phosphate metabolic process	1	1	1	31
GO:0065009	regulation of molecular function	1	1	6	239
GO:0010629	negative regulation of gene expression	1	1	5	127
GO:0032774	RNA biosynthetic process	1	1	29	744
GO:0048519	negative regulation of biological process	1	1	8	330
GO:0048523	negative regulation of cellular process	1	1	7	261
GO:0019219	regulation of nucleobase-containing compound metabolic process	1	1	30	650
GO:0046483	heterocycle metabolic process	1	1	80	2859
GO:1901576	organic substance biosynthetic process	1	1	79	2387
GO:0009889	regulation of biosynthetic process	1	1	30	676
GO:0009890	negative regulation of biosynthetic process	1	1	3	77
GO:0009892	negative regulation of metabolic process	1	1	7	226
GO:1901360	organic cyclic compound metabolic process	1	1	80	2905
GO:1901362	organic cyclic compound biosynthetic process	1	1	39	1209
GO:0051252	regulation of RNA metabolic process	1	1	28	631
GO:0010556	regulation of macromolecule biosynthetic process	1	1	30	671
GO:0010558	negative regulation of macromolecule biosynthetic process	1	1	3	73
GO:0090304	nucleic acid metabolic process	1	1	73	2329
GO:0006725	cellular aromatic compound metabolic process	1	1	80	2843
GO:0016070	RNA metabolic process	1	1	46	1654
GO:0006351	transcription, DNA-templated	1	1	28	722
GO:0034641	cellular nitrogen compound metabolic process	1	1	89	3194
GO:0018130	heterocycle biosynthetic process	1	1	39	1175
GO:0034645	cellular macromolecule biosynthetic process	1	1	62	1594
GO:0044249	cellular biosynthetic process	1	1	74	2316
GO:0031324	negative regulation of cellular metabolic process	1	1	6	160
GO:0031326	regulation of cellular biosynthetic process	1	1	30	675
GO:0034654	nucleobase-containing compound biosynthetic process	1	1	37	1051
GO:0031327	negative regulation of cellular biosynthetic process	1	1	3	75
GO:0009058	biosynthetic process	1	1	82	2485
GO:0010467	gene expression	1	1	53	1846
GO:0009059	macromolecule biosynthetic process	1	1	63	1613
GO:0010468	regulation of gene expression	1	1	31	746
GO:0051172	negative regulation of nitrogen compound metabolic process	1	1	6	151
GO:0010605	negative regulation of macromolecule metabolic process	1	1	7	216
GO:2000112	regulation of cellular macromolecule biosynthetic process	1	1	30	665
GO:0045934	negative regulation of nucleobase-containing compound metabolic process	1	1	4	74
GO:0019438	aromatic compound biosynthetic process	1	1	39	1152
GO:2000113	negative regulation of cellular macromolecule biosynthetic process	1	1	3	67
GO:0044271	cellular nitrogen compound biosynthetic process	1	1	50	1645
GO:0097659	nucleic acid-templated transcription	1	1	29	737
GO:0006139	nucleobase-containing compound metabolic process	1	1	78	2697
GO:0016071	mRNA metabolic process	1	1	4	210
GO:0000375	RNA splicing, via transesterification reactions	1	1	1	116
GO:0000377	RNA splicing, via transesterification reactions with bulged adenosine as nucleophile	1	1	1	116
GO:0006396	RNA processing	1	1	13	557
GO:0006397	mRNA processing	1	1	4	163
GO:0071900	regulation of protein serine/threonine kinase activity	1	1	1	19
GO:0000793	condensed chromosome	1	1	2	34
GO:0012505	endomembrane system	1	1	14	464
GO:0005798	Golgi-associated vesicle	1	1	2	30
GO:0030133	transport vesicle	1	1	2	23
GO:0030134	COPII-coated ER to Golgi transport vesicle	1	1	1	15
GO:0006163	purine nucleotide metabolic process	1	1	2	183
GO:0006164	purine nucleotide biosynthetic process	1	1	1	130
GO:0009117	nucleotide metabolic process	1	1	6	293
GO:0009123	nucleoside monophosphate metabolic process	1	1	1	143
GO:0009124	nucleoside monophosphate biosynthetic process	1	1	1	119
GO:0009126	purine nucleoside monophosphate metabolic process	1	1	1	125
GO:0090407	organophosphate biosynthetic process	1	1	7	282
GO:0009127	purine nucleoside monophosphate biosynthetic process	1	1	1	106
GO:0009259	ribonucleotide metabolic process	1	1	2	192
GO:0009260	ribonucleotide biosynthetic process	1	1	1	141
GO:0055086	nucleobase-containing small molecule metabolic process	1	1	6	360
GO:0009141	nucleoside triphosphate metabolic process	1	1	1	124
GO:0019637	organophosphate metabolic process	1	1	12	481
GO:0046390	ribose phosphate biosynthetic process	1	1	1	142
GO:0009142	nucleoside triphosphate biosynthetic process	1	1	1	96
GO:0009144	purine nucleoside triphosphate metabolic process	1	1	1	111
GO:0009145	purine nucleoside triphosphate biosynthetic process	1	1	1	91
GO:0009152	purine ribonucleotide biosynthetic process	1	1	1	128
GO:0009156	ribonucleoside monophosphate biosynthetic process	1	1	1	116
GO:0072521	purine-containing compound metabolic process	1	1	2	194
GO:0009161	ribonucleoside monophosphate metabolic process	1	1	1	135
GO:0072522	purine-containing compound biosynthetic process	1	1	1	138
GO:0009167	purine ribonucleoside monophosphate metabolic process	1	1	1	125
GO:0009168	purine ribonucleoside monophosphate biosynthetic process	1	1	1	106
GO:0046034	ATP metabolic process	1	1	1	104
GO:1901135	carbohydrate derivative metabolic process	1	1	20	553
GO:0006753	nucleoside phosphate metabolic process	1	1	6	300
GO:1901566	organonitrogen compound biosynthetic process	1	1	29	1133
GO:0009199	ribonucleoside triphosphate metabolic process	1	1	1	115
GO:1901293	nucleoside phosphate biosynthetic process	1	1	4	205
GO:0009201	ribonucleoside triphosphate biosynthetic process	1	1	1	95
GO:0009205	purine ribonucleoside triphosphate metabolic process	1	1	1	111
GO:0009206	purine ribonucleoside triphosphate biosynthetic process	1	1	1	91
GO:0017144	drug metabolic process	1	1	3	223
GO:0044281	small molecule metabolic process	1	1	16	1044
GO:0008559	xenobiotic transmembrane transporting ATPase activity	1	1	2	8
GO:0022607	cellular component assembly	1	1	6	375
GO:0006352	DNA-templated transcription, initiation	1	1	1	49
GO:0071824	protein-DNA complex subunit organization	1	1	1	35
GO:0043933	protein-containing complex subunit organization	1	1	5	323
GO:0065003	protein-containing complex assembly	1	1	5	281
GO:0065004	protein-DNA complex assembly	1	1	1	30
GO:0044085	cellular component biogenesis	1	1	10	537
GO:0034622	cellular protein-containing complex assembly	1	1	4	236
GO:0022616	DNA strand elongation	1	1	1	24
GO:0006259	DNA metabolic process	1	1	28	668
GO:0006271	DNA strand elongation involved in DNA replication	1	1	1	24
GO:0043492	ATPase activity, coupled to movement of substances	1	1	6	153
GO:0015399	primary active transmembrane transporter activity	1	1	6	155
GO:0022857	transmembrane transporter activity	1	1	35	988
GO:0015405	P-P-bond-hydrolysis-driven transmembrane transporter activity	1	1	6	155
GO:0016462	pyrophosphatase activity	1	1	34	1094
GO:0003824	catalytic activity	1	1	345	10393
GO:0016817	hydrolase activity, acting on acid anhydrides	1	1	34	1118
GO:0016818	hydrolase activity, acting on acid anhydrides, in phosphorus-containing anhydrides	1	1	34	1113
GO:0016787	hydrolase activity	1	1	129	3720
GO:0022804	active transmembrane transporter activity	1	1	15	303
GO:0016887	ATPase activity	1	1	20	520
GO:0017111	nucleoside-triphosphatase activity	1	1	34	1056
GO:0003674	molecular_function	1	1	504	15012
GO:0042623	ATPase activity, coupled	1	1	8	321
GO:0005215	transporter activity	1	1	38	1086
GO:0045184	establishment of protein localization	1	1	7	323
GO:0006913	nucleocytoplasmic transport	1	1	3	58
GO:0051649	establishment of localization in cell	1	1	8	310
GO:0006403	RNA localization	1	1	2	44
GO:0006405	RNA export from nucleus	1	1	1	29
GO:0070727	cellular macromolecule localization	1	1	5	252
GO:0042886	amide transport	1	1	7	331
GO:0033036	macromolecule localization	1	1	10	413
GO:0031503	protein-containing complex localization	1	1	1	45
GO:0006611	protein export from nucleus	1	1	1	29
GO:0071702	organic substance transport	1	1	14	508
GO:0071705	nitrogen compound transport	1	1	10	443
GO:0015833	peptide transport	1	1	7	322
GO:0006810	transport	1	1	61	1839
GO:0051168	nuclear export	1	1	1	31
GO:0050657	nucleic acid transport	1	1	2	43
GO:0051169	nuclear transport	1	1	3	58
GO:0050658	RNA transport	1	1	2	43
GO:0051234	establishment of localization	1	1	61	1845
GO:0051236	establishment of RNA localization	1	1	2	43
GO:0006886	intracellular protein transport	1	1	5	228
GO:0008104	protein localization	1	1	7	348
GO:0051179	localization	1	1	62	1901
GO:0034613	cellular protein localization	1	1	5	250
GO:0015031	protein transport	1	1	7	320
GO:0051641	cellular localization	1	1	10	351
GO:0046907	intracellular transport	1	1	8	305
GO:0015931	nucleobase-containing compound transport	1	1	5	102
GO:0071166	ribonucleoprotein complex localization	1	1	1	28
GO:0009891	positive regulation of biosynthetic process	1	1	5	70
GO:0045935	positive regulation of nucleobase-containing compound metabolic process	1	1	5	70
GO:0005635	nuclear envelope	1	1	2	30
GO:0010498	proteasomal protein catabolic process	1	1	2	86
GO:0030163	protein catabolic process	1	1	3	225
GO:0051603	proteolysis involved in cellular protein catabolic process	1	1	3	190
GO:0044248	cellular catabolic process	1	1	8	486
GO:1901575	organic substance catabolic process	1	1	13	589
GO:1901565	organonitrogen compound catabolic process	1	1	4	306
GO:0009056	catabolic process	1	1	13	628
GO:0009057	macromolecule catabolic process	1	1	5	304
GO:0044257	cellular protein catabolic process	1	1	3	192
GO:0019941	modification-dependent protein catabolic process	1	1	3	172
GO:0044265	cellular macromolecule catabolic process	1	1	5	258
GO:0006508	proteolysis	1	1	23	821
GO:0043632	modification-dependent macromolecule catabolic process	1	1	3	177
GO:0072525	pyridine-containing compound biosynthetic process	1	1	2	86
GO:0006732	coenzyme metabolic process	1	1	4	191
GO:0006733	oxidoreduction coenzyme metabolic process	1	1	2	107
GO:0072524	pyridine-containing compound metabolic process	1	1	3	106
GO:0009108	coenzyme biosynthetic process	1	1	3	152
GO:0019362	pyridine nucleotide metabolic process	1	1	2	101
GO:0019363	pyridine nucleotide biosynthetic process	1	1	1	81
GO:0051186	cofactor metabolic process	1	1	4	267
GO:0051188	cofactor biosynthetic process	1	1	3	195
GO:0005856	cytoskeleton	1	1	12	316
GO:0044430	cytoskeletal part	1	1	11	271
GO:0015630	microtubule cytoskeleton	1	1	4	174
GO:0005815	microtubule organizing center	1	1	2	65
GO:0004003	ATP-dependent DNA helicase activity	1	1	1	56
GO:0005802	trans-Golgi network	1	1	1	9
GO:0009579	thylakoid	1	1	2	155
GO:0005667	transcription factor complex	1	1	3	34
GO:0009179	purine ribonucleoside diphosphate metabolic process	1	1	1	68
GO:0009185	ribonucleoside diphosphate metabolic process	1	1	1	68
GO:0009132	nucleoside diphosphate metabolic process	1	1	1	77
GO:0009135	purine nucleoside diphosphate metabolic process	1	1	1	68
GO:0090150	establishment of protein localization to membrane	1	1	1	31
GO:0006605	protein targeting	1	1	1	62
GO:0072657	protein localization to membrane	1	1	1	35
GO:0006473	protein acetylation	1	1	1	43
GO:0006475	internal protein amino acid acetylation	1	1	1	38
GO:0043543	protein acylation	1	1	1	47
GO:0018394	peptidyl-lysine acetylation	1	1	1	38
GO:0043631	RNA polyadenylation	1	1	1	14
GO:0031123	RNA 3'-end processing	1	1	1	31
GO:0031124	mRNA 3'-end processing	1	1	1	16
GO:0072594	establishment of protein localization to organelle	1	1	1	73
GO:0033365	protein localization to organelle	1	1	1	87
GO:0072599	establishment of protein localization to endoplasmic reticulum	1	1	1	30
GO:0070972	protein localization to endoplasmic reticulum	1	1	1	35
GO:2000278	regulation of DNA biosynthetic process	1	1	1	4
GO:0071897	DNA biosynthetic process	1	1	4	69
GO:0051052	regulation of DNA metabolic process	1	1	2	22
GO:1901657	glycosyl compound metabolic process	1	1	1	78
GO:0042278	purine nucleoside metabolic process	1	1	1	35
GO:0046128	purine ribonucleoside metabolic process	1	1	1	35
GO:0009116	nucleoside metabolic process	1	1	1	77
GO:0009119	ribonucleoside metabolic process	1	1	1	47
GO:0046939	nucleotide phosphorylation	1	1	1	72
GO:0006082	organic acid metabolic process	1	1	9	621
GO:0043038	amino acid activation	1	1	1	146
GO:0019752	carboxylic acid metabolic process	1	1	9	614
GO:0043436	oxoacid metabolic process	1	1	9	619
GO:0006520	cellular amino acid metabolic process	1	1	3	402
GO:1902911	protein kinase complex	1	1	1	14
GO:1902554	serine/threonine protein kinase complex	1	1	1	11
GO:0034248	regulation of cellular amide metabolic process	1	1	2	42
GO:0006412	translation	1	1	10	475
GO:0006414	translational elongation	1	1	1	40
GO:0006417	regulation of translation	1	1	2	42
GO:0043603	cellular amide metabolic process	1	1	12	570
GO:0043604	amide biosynthetic process	1	1	12	525
GO:0043043	peptide biosynthetic process	1	1	11	491
GO:0010608	posttranscriptional regulation of gene expression	1	1	3	57
GO:0006518	peptide metabolic process	1	1	11	505
GO:0005451	monovalent cation:proton antiporter activity	1	1	1	10
GO:0010638	positive regulation of organelle organization	1	1	1	29
GO:0051130	positive regulation of cellular component organization	1	1	1	39
GO:1905269	positive regulation of chromatin organization	1	1	1	11
GO:2001252	positive regulation of chromosome organization	1	1	1	14
GO:0006401	RNA catabolic process	1	1	1	60
GO:0006402	mRNA catabolic process	1	1	1	49
GO:0009894	regulation of catabolic process	1	1	1	30
GO:1901361	organic cyclic compound catabolic process	1	1	3	186
GO:1903311	regulation of mRNA metabolic process	1	1	1	11
GO:0034655	nucleobase-containing compound catabolic process	1	1	3	150
GO:0031329	regulation of cellular catabolic process	1	1	1	26
GO:0046700	heterocycle catabolic process	1	1	3	180
GO:0044270	cellular nitrogen compound catabolic process	1	1	3	178
GO:0019439	aromatic compound catabolic process	1	1	3	176
GO:0070035	purine NTP-dependent helicase activity	1	1	1	74
GO:0015721	bile acid and bile salt transport	1	1	1	5
GO:0015724	formate transport	1	1	1	3
GO:0051054	positive regulation of DNA metabolic process	1	1	1	6
GO:0070588	calcium ion transmembrane transport	1	1	1	28
GO:0070647	protein modification by small protein conjugation or removal	1	1	13	363
GO:0070646	protein modification by small protein removal	1	1	2	66
GO:0055085	transmembrane transport	1	1	42	1140
GO:0071806	protein transmembrane transport	1	1	1	31
GO:0033865	nucleoside bisphosphate metabolic process	1	1	1	47
GO:0033875	ribonucleoside bisphosphate metabolic process	1	1	1	47
GO:0034032	purine nucleoside bisphosphate metabolic process	1	1	1	47
GO:0015867	ATP transport	1	1	1	5
GO:0032269	negative regulation of cellular protein metabolic process	1	1	2	79
GO:0051248	negative regulation of protein metabolic process	1	1	2	79
GO:0034249	negative regulation of cellular amide metabolic process	1	1	1	7
GO:0046474	glycerophospholipid biosynthetic process	1	1	2	17
GO:0008654	phospholipid biosynthetic process	1	1	2	47
GO:0046486	glycerolipid metabolic process	1	1	3	85
GO:0045017	glycerolipid biosynthetic process	1	1	2	17
GO:0044255	cellular lipid metabolic process	1	1	5	280
GO:0008610	lipid biosynthetic process	1	1	6	191
GO:0006629	lipid metabolic process	1	1	20	544
GO:0006644	phospholipid metabolic process	1	1	3	125
GO:0006650	glycerophospholipid metabolic process	1	1	3	85
GO:0015297	antiporter activity	1	1	7	79
GO:0015298	solute:cation antiporter activity	1	1	5	34
GO:0015491	cation:cation antiporter activity	1	1	2	21
GO:0015075	ion transmembrane transporter activity	1	1	20	469
GO:0008324	cation transmembrane transporter activity	1	1	11	279
GO:0022890	inorganic cation transmembrane transporter activity	1	1	11	217
GO:0015085	calcium ion transmembrane transporter activity	1	1	2	35
GO:0015318	inorganic molecular entity transmembrane transporter activity	1	1	18	402
GO:0046873	metal ion transmembrane transporter activity	1	1	6	155
GO:0015291	secondary active transmembrane transporter activity	1	1	9	146
GO:0099516	ion antiporter activity	1	1	3	29
GO:0030162	regulation of proteolysis	1	1	1	67
GO:0008080	N-acetyltransferase activity	1	1	1	36
GO:0034212	peptide N-acetyltransferase activity	1	1	1	26
GO:0016740	transferase activity	1	1	134	3633
GO:0016407	acetyltransferase activity	1	1	1	51
GO:0016410	N-acyltransferase activity	1	1	1	39
GO:0016746	transferase activity, transferring acyl groups	1	1	6	271
GO:0016747	transferase activity, transferring acyl groups other than amino-acyl groups	1	1	2	166
GO:0015748	organophosphate ester transport	1	1	1	24
GO:0015865	purine nucleotide transport	1	1	1	9
GO:0006862	nucleotide transport	1	1	1	9
GO:0005216	ion channel activity	1	1	5	138
GO:0015267	channel activity	1	1	6	162
GO:0005261	cation channel activity	1	1	2	48
GO:0022832	voltage-gated channel activity	1	1	2	52
GO:0022803	passive transmembrane transporter activity	1	1	6	162
GO:0022836	gated channel activity	1	1	2	86
GO:0022838	substrate-specific channel activity	1	1	5	139
GO:0022839	ion gated channel activity	1	1	2	80
GO:0005244	voltage-gated ion channel activity	1	1	2	52
GO:0051273	beta-glucan metabolic process	1	1	1	13
GO:0044042	glucan metabolic process	1	1	2	22
GO:0034637	cellular carbohydrate biosynthetic process	1	1	3	46
GO:0000271	polysaccharide biosynthetic process	1	1	2	20
GO:0005975	carbohydrate metabolic process	1	1	23	544
GO:0005976	polysaccharide metabolic process	1	1	2	37
GO:0033692	cellular polysaccharide biosynthetic process	1	1	2	20
GO:0009250	glucan biosynthetic process	1	1	2	20
GO:0044262	cellular carbohydrate metabolic process	1	1	3	87
GO:0044264	cellular polysaccharide metabolic process	1	1	2	24
GO:0016051	carbohydrate biosynthetic process	1	1	4	87
GO:0006073	cellular glucan metabolic process	1	1	2	20
GO:0044391	ribosomal subunit	1	1	1	77
GO:0140096	catalytic activity, acting on a protein	1	1	71	2089
GO:0016741	transferase activity, transferring one-carbon groups	1	1	14	486
GO:0008168	methyltransferase activity	1	1	14	479
GO:0008276	protein methyltransferase activity	1	1	2	60
GO:0005253	anion channel activity	1	1	1	24
GO:0008509	anion transmembrane transporter activity	1	1	4	117
GO:0015103	inorganic anion transmembrane transporter activity	1	1	2	76
GO:0035725	sodium ion transmembrane transport	1	1	1	10
GO:0005783	endoplasmic reticulum	1	1	1	151
GO:0035303	regulation of dephosphorylation	1	1	1	20
GO:0003777	microtubule motor activity	1	1	2	95
GO:0034404	nucleobase-containing small molecule biosynthetic process	1	1	1	111
GO:1901292	nucleoside phosphate catabolic process	1	1	1	85
GO:0044283	small molecule biosynthetic process	1	1	4	398
GO:0097159	organic cyclic compound binding	1	1	180	5490
GO:0003690	double-stranded DNA binding	1	1	4	62
GO:1990837	sequence-specific double-stranded DNA binding	1	1	1	24
GO:0001067	regulatory region nucleic acid binding	1	1	2	26
GO:0043565	sequence-specific DNA binding	1	1	3	105
GO:1901363	heterocyclic compound binding	1	1	180	5490
GO:0000976	transcription regulatory region sequence-specific DNA binding	1	1	1	21
GO:0005488	binding	1	1	267	8648
GO:0001012	RNA polymerase II regulatory region DNA binding	1	1	1	20
GO:0044212	transcription regulatory region DNA binding	1	1	2	26
GO:0003676	nucleic acid binding	1	1	83	2588
GO:0003677	DNA binding	1	1	60	1129
GO:0006633	fatty acid biosynthetic process	1	1	1	50
GO:0042592	homeostatic process	1	1	3	216
GO:0065008	regulation of biological quality	1	1	4	338
GO:0050801	ion homeostasis	1	1	1	43
GO:0098771	inorganic ion homeostasis	1	1	1	42
GO:0055080	cation homeostasis	1	1	1	42
GO:0048878	chemical homeostasis	1	1	1	44
GO:0000075	cell cycle checkpoint	1	1	1	28
GO:0045786	negative regulation of cell cycle	1	1	1	37
GO:0022402	cell cycle process	1	1	9	150
GO:0051301	cell division	1	1	2	77
GO:0061640	cytoskeleton-dependent cytokinesis	1	1	1	14
GO:0000910	cytokinesis	1	1	1	21
GO:0000278	mitotic cell cycle	1	1	4	106
GO:0000281	mitotic cytokinesis	1	1	1	13
GO:0032506	cytokinetic process	1	1	1	8
GO:1903047	mitotic cell cycle process	1	1	3	94
GO:0008514	organic anion transmembrane transporter activity	1	1	2	35
GO:0005342	organic acid transmembrane transporter activity	1	1	1	22
GO:0046943	carboxylic acid transmembrane transporter activity	1	1	1	22
GO:0006820	anion transport	1	1	7	168
GO:0015849	organic acid transport	1	1	2	37
GO:0006811	ion transport	1	1	26	602
GO:0015711	organic anion transport	1	1	3	62
GO:0016054	organic acid catabolic process	1	1	2	66
GO:0044282	small molecule catabolic process	1	1	2	85
GO:0046395	carboxylic acid catabolic process	1	1	2	66
GO:0006812	cation transport	1	1	14	346
GO:0032787	monocarboxylic acid metabolic process	1	1	4	176
GO:0051716	cellular response to stimulus	1	1	29	1098
GO:0006950	response to stress	1	1	17	641
GO:0050896	response to stimulus	1	1	44	1331
GO:0033554	cellular response to stress	1	1	16	509
GO:0006974	cellular response to DNA damage stimulus	1	1	16	427
GO:0016053	organic acid biosynthetic process	1	1	3	278
GO:0046394	carboxylic acid biosynthetic process	1	1	3	277
GO:0042398	cellular modified amino acid biosynthetic process	1	1	1	27
GO:0006760	folic acid-containing compound metabolic process	1	1	1	22
GO:0006575	cellular modified amino acid metabolic process	1	1	1	48
GO:0042558	pteridine-containing compound metabolic process	1	1	1	29
GO:0042559	pteridine-containing compound biosynthetic process	1	1	1	15
GO:0000226	microtubule cytoskeleton organization	1	1	2	72
GO:0007010	cytoskeleton organization	1	1	3	153
GO:0031109	microtubule polymerization or depolymerization	1	1	1	20
GO:0007017	microtubule-based process	1	1	4	184
GO:0051258	protein polymerization	1	1	1	42
GO:0097435	supramolecular fiber organization	1	1	1	67
GO:0009826	unidimensional cell growth	1	1	1	5
GO:0000902	cell morphogenesis	1	1	1	31
GO:0032989	cellular component morphogenesis	1	1	1	36
GO:0022624	proteasome accessory complex	1	1	1	18
GO:1905369	endopeptidase complex	1	1	1	43
GO:1905368	peptidase complex	1	1	2	62
GO:0000502	proteasome complex	1	1	1	43
GO:0000003	reproduction	1	1	4	74
GO:0022414	reproductive process	1	1	4	70
GO:0000280	nuclear division	1	1	4	60
GO:0051321	meiotic cell cycle	1	1	4	27
GO:1903046	meiotic cell cycle process	1	1	4	25
GO:0048285	organelle fission	1	1	4	65
GO:0005347	ATP transmembrane transporter activity	1	1	1	5
GO:0015077	monovalent inorganic cation transmembrane transporter activity	1	1	7	117
GO:0005887	integral component of plasma membrane	1	1	2	40
GO:0009792	embryo development ending in birth or egg hatching	1	1	1	15
GO:0009790	embryo development	1	1	1	27
GO:0016788	hydrolase activity, acting on ester bonds	1	1	33	776
GO:0140098	catalytic activity, acting on RNA	1	1	8	481
GO:0097747	RNA polymerase activity	1	1	3	62
GO:0016772	transferase activity, transferring phosphorus-containing groups	1	1	47	1249
GO:0016779	nucleotidyltransferase activity	1	1	7	201
GO:0005984	disaccharide metabolic process	1	1	1	29
GO:0009312	oligosaccharide biosynthetic process	1	1	1	32
GO:0009311	oligosaccharide metabolic process	1	1	1	40
GO:0048367	shoot system development	1	1	1	7
GO:0015216	purine nucleotide transmembrane transporter activity	1	1	1	10
GO:0015605	organophosphate ester transmembrane transporter activity	1	1	1	11
GO:0015932	nucleobase-containing compound transmembrane transporter activity	1	1	3	62
GO:0015215	nucleotide transmembrane transporter activity	1	1	1	10
GO:0008235	metalloexopeptidase activity	1	1	1	33
GO:0008233	peptidase activity	1	1	22	716
GO:0070011	peptidase activity, acting on L-amino acid peptides	1	1	18	615
GO:0042816	vitamin B6 metabolic process	1	1	1	4
GO:0009110	vitamin biosynthetic process	1	1	1	37
GO:0006766	vitamin metabolic process	1	1	1	45
GO:0006767	water-soluble vitamin metabolic process	1	1	1	44
GO:0042364	water-soluble vitamin biosynthetic process	1	1	1	37
GO:0007005	mitochondrion organization	1	1	1	49
GO:0006091	generation of precursor metabolites and energy	1	1	9	338
GO:0007062	sister chromatid cohesion	1	1	1	21
GO:0004518	nuclease activity	1	1	8	249
GO:0004536	deoxyribonuclease activity	1	1	1	34
GO:0004033	aldo-keto reductase (NADP) activity	1	1	1	8
GO:0016614	oxidoreductase activity, acting on CH-OH group of donors	1	1	4	117
GO:0016616	oxidoreductase activity, acting on the CH-OH group of donors, NAD or NADP as acceptor	1	1	4	90
GO:0016491	oxidoreductase activity	1	1	50	1689
GO:0055123	digestive system development	1	1	1	13
GO:0035295	tube development	1	1	1	25
GO:0045281	succinate dehydrogenase complex	1	1	1	4
GO:1901505	carbohydrate derivative transmembrane transporter activity	1	1	3	63
GO:0046903	secretion	1	1	1	27
GO:0032940	secretion by cell	1	1	1	25
GO:0071944	cell periphery	1	1	5	203
GO:0044459	plasma membrane part	1	1	3	86
GO:0005886	plasma membrane	1	1	5	171
GO:0016757	transferase activity, transferring glycosyl groups	1	1	27	563
GO:0098772	molecular function regulator	1	1	5	237
GO:0019207	kinase regulator activity	1	1	1	18
GO:0019209	kinase activator activity	1	1	1	3
GO:0030234	enzyme regulator activity	1	1	5	191
GO:0019887	protein kinase regulator activity	1	1	1	18
GO:0008047	enzyme activator activity	1	1	2	65
GO:0042586	peptide deformylase activity	1	1	1	7
GO:0048583	regulation of response to stimulus	1	1	3	126
GO:0048584	positive regulation of response to stimulus	1	1	1	47
GO:0006955	immune response	1	1	1	29
GO:0050776	regulation of immune response	1	1	1	18
GO:0002697	regulation of immune effector process	1	1	1	13
GO:0002252	immune effector process	1	1	1	18
GO:0022406	membrane docking	1	1	1	16
GO:0051640	organelle localization	1	1	1	30
GO:0140056	organelle localization by membrane tethering	1	1	1	16
GO:0034097	response to cytokine	1	1	1	22
GO:0010033	response to organic substance	1	1	2	95
GO:0070887	cellular response to chemical stimulus	1	1	1	132
GO:0042221	response to chemical	1	1	11	277
GO:0071310	cellular response to organic substance	1	1	1	58
GO:0006855	drug transmembrane transport	1	1	3	45
GO:0045271	respiratory chain complex I	1	1	1	7
GO:0045273	respiratory chain complex II	1	1	1	4
GO:0120036	plasma membrane bounded cell projection organization	1	1	1	74
GO:0030030	cell projection organization	1	1	1	75
GO:0030031	cell projection assembly	1	1	1	59
GO:0006081	cellular aldehyde metabolic process	1	1	2	44
GO:0007154	cell communication	1	1	14	548
GO:0023052	signaling	1	1	12	528
GO:0007165	signal transduction	1	1	11	520
GO:0044770	cell cycle phase transition	1	1	1	42
GO:0004359	glutaminase activity	1	1	1	7
GO:0005996	monosaccharide metabolic process	1	1	3	72
GO:0016052	carbohydrate catabolic process	1	1	2	92
GO:0015671	oxygen transport	1	1	1	3
GO:0042891	antibiotic transport	1	1	1	3
GO:0004062	aryl sulfotransferase activity	1	1	1	6
GO:0048037	cofactor binding	1	1	27	1005
GO:1901615	organic hydroxy compound metabolic process	1	1	1	56
GO:0001228	DNA-binding transcription activator activity, RNA polymerase II-specific	1	1	1	11
GO:0030414	peptidase inhibitor activity	1	1	1	52
GO:0042995	cell projection	1	1	1	144
GO:0042803	protein homodimerization activity	1	1	1	23
GO:0002263	cell activation involved in immune response	1	1	1	13
GO:0004497	monooxygenase activity	1	1	2	60
GO:0046982	protein heterodimerization activity	1	1	1	35
GO:0042895	antibiotic transmembrane transporter activity	1	1	1	3
GO:0005543	phospholipid binding	1	1	1	78
GO:0009605	response to external stimulus	1	1	2	71
GO:0009991	response to extracellular stimulus	1	1	1	21
GO:0016829	lyase activity	1	1	9	275
GO:0016830	carbon-carbon lyase activity	1	1	1	63
GO:0016874	ligase activity	1	1	11	468
GO:0016835	carbon-oxygen lyase activity	1	1	2	85
GO:0016798	hydrolase activity, acting on glycosyl bonds	1	1	13	353
GO:0016840	carbon-nitrogen lyase activity	1	1	1	27
GO:0016853	isomerase activity	1	1	12	428
GO:0016866	intramolecular transferase activity	1	1	2	103
GO:0060589	nucleoside-triphosphatase regulator activity	1	1	1	68
GO:0016879	ligase activity, forming carbon-nitrogen bonds	1	1	1	54
GO:0043207	response to external biotic stimulus	1	1	1	25
GO:0009607	response to biotic stimulus	1	1	1	26
GO:0051704	multi-organism process	1	1	2	99
GO:0019748	secondary metabolic process	1	1	1	18
GO:0044877	protein-containing complex binding	1	1	3	108
GO:0001871	pattern binding	1	1	1	14
GO:0000981	DNA-binding transcription factor activity, RNA polymerase II-specific	1	1	4	52
GO:0097502	mannosylation	1	1	1	25
GO:0000000	Gene Ontology	1	1	725	19737
