# Supplementary material for: An Emiliania huxleyi pan-transcriptome reveals basal strain specificity in gene expression patterns
Source: Sci Rep. 2021 Oct 21;11:20795. doi: 10.1038/s41598-021-00072-5 (PMC8531018; doi:10.1038/s41598-021-00072-5)
Supplement: Supplementary file 7 — Supplementary Table S6. [file 41598_2021_72_MOESM7_ESM.xlsx]

## Sheet: genes in cluster
Supplementary Table S6: ROS-related genes and enrichment test
transcriptome accession	description	Gene Name	cluster 373/374
comp17050132_c0_seq1	GSS-scaffold13	GSS2	1
comp17050089_c0_seq1	peroxidase-206	Px1	1
comp17050091_c0_seq1	peroxidase-scaffold101	Px4	1
comp17050094_c0_seq1	s-Scaffold1085	Px	1
comp17050141_c0_seq1	new-catalase-peroxidase	CAT	1
comp17050143_c0_seq1	glu-cys-ligase2 scaffold 393	GCL2	1
comp17050032_c0_seq1	nadpho1 scaffold17	NOX(1)	2
comp17050092_c0_seq1	peroxidase-70	Px3	2
comp17050137_c0_seq1	omega-scaffold11	GST4	2
comp17050142_c0_seq1	glu-cys-ligase Scaffold 288	GCL1	2
comp17050133_c0_seq1	GSS_scaffold31	GSS3	3
comp17050033_c0_seq1	nadpho2 scaffold45	NOX(2)	4
comp17050093_c0_seq1	scaff41-5prime-orf	Px	4
comp17050036_c0_seq1	NiSod1 from_reads (corrected)	NiSOD1	5
comp17050039_c0_seq1	MnSod2	MnSOD2	5
comp17050090_c0_seq1	peroxidase-72	Px2	5
comp17050138_c0_seq1	gst-scaffold238	GST5	5
comp17050146_c0_seq1	glutathione-peroxidase	GPX	5
comp17050038_c0_seq1	MnSod1	MnSOD1	7
comp17050034_c0_seq1	xanthine-oxidase holes filled	XO	#N/A
comp17050035_c0_seq1	ascorbate-peroxidase	APX	#N/A
comp17050037_c0_seq1	NiSod2	NiSOD2	#N/A
comp17050134_c0_seq1	gst-omega1	GST1	#N/A
comp17050135_c0_seq1	gst-lambda1	GST2	#N/A
comp17050136_c0_seq1	gst-omega2	GST3	#N/A
comp17050139_c0_seq1	mnsod-bact1 contig_9722	MnSod3	#N/A
comp17050140_c0_seq1	mnsod-bact2 contig_62389	MnSod4	#N/A
comp17050144_c0_seq1	glutathione_synthetase-bactlike scaffold 409	GSS1	#N/A
comp17050145_c0_seq1	glutathione_reductase	GR	#N/A
comp17050210_c0_seq1	peroxidase-scaffold210	Px5	#N/A
						redox from paper

## Sheet: hypergeometric
	population	study		https://systems.crump.ucla.edu/hypergeometric/index.php
cluster5	1874	5
background	32087	19
